# Supplementary material for: Genome-Wide Profiling of Enterotoxigenic Staphylococcus aureus Strains Used for the Production of Naturally Contaminated Cheeses
Source: Genes (Basel). 2019 Dec 27;11(1):33. doi: 10.3390/genes11010033 (PMC7016664; doi:10.3390/genes11010033)
Supplement: Supplementary file 1 [file genes-11-00033-s001.zip]

Archive with 25 entries (22 files):
- Supplementary Files rev/
- Supplementary Files rev/Table S10.csv
- __MACOSX/
- __MACOSX/Supplementary Files rev/
- __MACOSX/Supplementary Files rev/._Table S10.csv
- Supplementary Files rev/Database S5
- __MACOSX/Supplementary Files rev/._Database S5
- Supplementary Files rev/Table S6.xlsx
- __MACOSX/Supplementary Files rev/._Table S6.xlsx
- Supplementary Files rev/Table S2.csv
- __MACOSX/Supplementary Files rev/._Table S2.csv
- Supplementary Files rev/Database S1.txt
- __MACOSX/Supplementary Files rev/._Database S1.txt
- Supplementary Files rev/Table S8.xlsx
- __MACOSX/Supplementary Files rev/._Table S8.xlsx
- Supplementary Files rev/Table S4.xlsx
- __MACOSX/Supplementary Files rev/._Table S4.xlsx
- Supplementary Files rev/Database S3.txt
- __MACOSX/Supplementary Files rev/._Database S3.txt
- Supplementary Files rev/Database S7
- __MACOSX/Supplementary Files rev/._Database S7
- Supplementary Files rev/Table S11.xlsx
- __MACOSX/Supplementary Files rev/._Table S11.xlsx
- Supplementary Files rev/Table S9.xls
- __MACOSX/Supplementary Files rev/._Table S9.xls
