# Supplementary material for: Genome-Wide Profiling of Enterotoxigenic Staphylococcus aureus Strains Used for the Production of Naturally Contaminated Cheeses
Source: Genes (Basel). 2019 Dec 27;11(1):33. doi: 10.3390/genes11010033 (PMC7016664; doi:10.3390/genes11010033)
Supplement: Supplementary file 1 [file genes-11-00033-s001.zip › Supplementary Files rev/Table S10.csv]

Num_Class	Classification	Gene	Annotation	ProNaCC1_Locus_tag	ProNaCC2_Locus_tag	ProNaCC4_Locus_tag	ProNaCC5_Locus_tag	ProNaCC6_Locus_tag	ProNaCC7_Locus_tag
1	adherence	atl_1	Bifunctional autolysin	JHHOHNHD_00753	JOKIOMPA_01100	PPDEEOAK_01485	GFEHJFGO_01263	KCCPAHPN_00445	CLDLHEPP_00606
1	adherence	atl_2	Bifunctional autolysin	JHHOHNHD_00319	JOKIOMPA_02160	PPDEEOAK_00626		KCCPAHPN_01145	CLDLHEPP_02151
1	adherence	clfA	Clumping factor A	JHHOHNHD_00567				KCCPAHPN_00276	CLDLHEPP_00792
1	adherence	clfB	Clumping factor B	JHHOHNHD_01486	JOKIOMPA_00875		GFEHJFGO_00338	KCCPAHPN_01992	CLDLHEPP_01780
1	adherence	cna	Collagen adhesin		JOKIOMPA_00816			KCCPAHPN_02054
1	adherence	ebh_1	Extracellular matrix-binding protein ebh	JHHOHNHD_02519		PPDEEOAK_00307		KCCPAHPN_00826	CLDLHEPP_01629
1	adherence	ebh_2	Extracellular matrix-binding protein ebh			PPDEEOAK_00309		KCCPAHPN_00827	CLDLHEPP_01628
1	adherence	ebh_3	Extracellular matrix-binding protein ebh	JHHOHNHD_00337	JOKIOMPA_02143	PPDEEOAK_00643		KCCPAHPN_01129	CLDLHEPP_02170
1	adherence	ebh_4	Extracellular matrix-binding protein ebh	JHHOHNHD_02257			GFEHJFGO_01849	KCCPAHPN_02344
1	adherence	ebhA	Extracellular matrix-binding protein EbhA					KCCPAHPN_02345
1	adherence	ebpS	Elastin-binding protein EbpS	JHHOHNHD_02307	JOKIOMPA_00340	PPDEEOAK_00353		KCCPAHPN_00871	CLDLHEPP_01584
1	adherence	emp	Extracellular matrix protein-binding protein emp		JOKIOMPA_01845			KCCPAHPN_00279
1	adherence	emp_2	Extracellular matrix protein-binding protein emp				GFEHJFGO_01097
1	adherence	fnbA_1	Fibronectin-binding protein A			PPDEEOAK_01299
1	adherence	fnbA_2	Fibronectin-binding protein A	JHHOHNHD_01615	JOKIOMPA_01005		GFEHJFGO_00193	KCCPAHPN_01864	CLDLHEPP_01650
1	adherence	icaA	Poly-beta-1,6-N-acetyl-D-glucosamine synthase	JHHOHNHD_01450	JOKIOMPA_00836	PPDEEOAK_00580	GFEHJFGO_00374	KCCPAHPN_02028	CLDLHEPP_01816
1	adherence	icaB	Poly-beta-1,6-N-acetyl-D-glucosamine N-deacetylase	JHHOHNHD_01448	JOKIOMPA_00834	PPDEEOAK_00578	GFEHJFGO_00376	KCCPAHPN_02030	CLDLHEPP_01818
1	adherence	icaC	putative poly-beta-1,6-N-acetyl-D-glucosamine export protein	JHHOHNHD_01447	JOKIOMPA_00833	PPDEEOAK_00577	GFEHJFGO_00377	KCCPAHPN_02031	CLDLHEPP_01819
1	adherence	icaC_2	putative poly-beta-1,6-N-acetyl-D-glucosamine export protein				GFEHJFGO_00378
1	adherence	icaC_3	putative poly-beta-1,6-N-acetyl-D-glucosamine export protein				GFEHJFGO_00379
1	adherence	icaD	Poly-beta-1,6-N-acetyl-D-glucosamine synthesis protein IcaD	JHHOHNHD_01449	JOKIOMPA_00835	PPDEEOAK_00579	GFEHJFGO_00375	KCCPAHPN_02029	CLDLHEPP_01817
1	adherence	icaR	Biofilm operon icaADBC HTH-type negative transcriptional regulator IcaR	JHHOHNHD_01451	JOKIOMPA_00837	PPDEEOAK_00581	GFEHJFGO_00373	KCCPAHPN_02027	CLDLHEPP_01815
1	adherence	sasG	Surface protein G	JHHOHNHD_01620			GFEHJFGO_00188		CLDLHEPP_01645
1	adherence	sasG_1	Surface protein G						CLDLHEPP_01644
1	adherence	sasG_2	Surface protein G	JHHOHNHD_01621
1	adherence	sdrC	Serine-aspartate repeat-containing protein C	JHHOHNHD_02020	JOKIOMPA_02272	PPDEEOAK_01127	GFEHJFGO_00869	KCCPAHPN_00045	CLDLHEPP_01025
1	adherence	sdrD	Serine-aspartate repeat-containing protein D	JHHOHNHD_02019			GFEHJFGO_00870	KCCPAHPN_00046	CLDLHEPP_01024
1	adherence	sdrD_2	Serine-aspartate repeat-containing protein D				GFEHJFGO_00871
1	adherence	sdrE	Serine-aspartate repeat-containing protein E	JHHOHNHD_02018	JOKIOMPA_02274	PPDEEOAK_01126	GFEHJFGO_00872	KCCPAHPN_00047	CLDLHEPP_01023
1	adherence	sdrE_2	Serine-aspartate repeat-containing protein E		JOKIOMPA_02597
1	adherence	sraP	Serine-rich adhesin for platelets	JHHOHNHD_01462	JOKIOMPA_00851	PPDEEOAK_00592	GFEHJFGO_00362	KCCPAHPN_02016	CLDLHEPP_01804
2	exoenzyme	aur	Zinc metalloproteinase aureolysin	JHHOHNHD_01479	JOKIOMPA_00868	PPDEEOAK_00609	GFEHJFGO_00345	KCCPAHPN_01999	CLDLHEPP_01787
2	exoenzyme	coaBC	Coenzyme A biosynthesis bifunctional protein CoaBC	JHHOHNHD_00908	JOKIOMPA_00069	PPDEEOAK_00088	GFEHJFGO_01965	KCCPAHPN_00600	CLDLHEPP_00451
2	exoenzyme	coaD	Phosphopantetheine adenylyltransferase	JHHOHNHD_00822	JOKIOMPA_01168	PPDEEOAK_01416	GFEHJFGO_01332	KCCPAHPN_00515	CLDLHEPP_00537
2	exoenzyme	coaE	Dephospho-CoA kinase	JHHOHNHD_01630	JOKIOMPA_01749	PPDEEOAK_00711		KCCPAHPN_01063	CLDLHEPP_01390
2	exoenzyme	coaW	Type II pantothenate kinase	JHHOHNHD_02229	JOKIOMPA_01623	PPDEEOAK_02319	GFEHJFGO_01876	KCCPAHPN_02370
2	exoenzyme	cspLA	Cold shock-like protein CspLA	JHHOHNHD_01410	JOKIOMPA_01833	PPDEEOAK_00544	GFEHJFGO_00412	KCCPAHPN_02202	CLDLHEPP_01855
2	exoenzyme	htrA	Serine protease Do-like HtrA	JHHOHNHD_00365	JOKIOMPA_01711	PPDEEOAK_00673		KCCPAHPN_01101	CLDLHEPP_02198
2	exoenzyme	lip2	Lipase 2	JHHOHNHD_01290	JOKIOMPA_02502	PPDEEOAK_02159	GFEHJFGO_00687	KCCPAHPN_01396	CLDLHEPP_02056
2	exoenzyme	lipA_2	Lipoyl synthase	JHHOHNHD_00609	JOKIOMPA_01909	PPDEEOAK_01611	GFEHJFGO_01136	KCCPAHPN_00317	CLDLHEPP_00750
2	exoenzyme	lipL	Octanoyl-[GcvH]:protein N-octanoyltransferase	JHHOHNHD_01993	JOKIOMPA_02299	PPDEEOAK_01101	GFEHJFGO_00897	KCCPAHPN_00072	CLDLHEPP_00998
2	exoenzyme	lipM	Octanoyltransferase LipM	JHHOHNHD_01773	JOKIOMPA_01287	PPDEEOAK_00852		KCCPAHPN_00922	CLDLHEPP_01532
2	exoenzyme	lipR	Putative acetyl-hydrolase LipR	JHHOHNHD_01581	JOKIOMPA_00970	PPDEEOAK_01266	GFEHJFGO_00227	KCCPAHPN_01898	CLDLHEPP_01684
2	exoenzyme	lipY	Triacylglycerol lipase	JHHOHNHD_00144	JOKIOMPA_00495	PPDEEOAK_01877	GFEHJFGO_00178	KCCPAHPN_01690	CLDLHEPP_01215
2	exoenzyme	nuc	Thermonuclease	JHHOHNHD_00571	JOKIOMPA_01846	PPDEEOAK_01649	GFEHJFGO_01098	KCCPAHPN_00280	CLDLHEPP_00788
2	exoenzyme	sak	Staphylokinase			PPDEEOAK_02610			CLDLHEPP_00134
2	exoenzyme	splA	Serine protease SplA	JHHOHNHD_02365	JOKIOMPA_02072	PPDEEOAK_02538		KCCPAHPN_01184	CLDLHEPP_02371
2	exoenzyme	splB	Serine protease SplB	JHHOHNHD_02366	JOKIOMPA_02071	PPDEEOAK_02539		KCCPAHPN_01183	CLDLHEPP_02372
2	exoenzyme	splB_2	Serine protease SplB			PPDEEOAK_02540
2	exoenzyme	splC	Serine protease SplC	JHHOHNHD_02367				KCCPAHPN_01182	CLDLHEPP_02373
2	exoenzyme	splD	Serine protease SplD	JHHOHNHD_02368	JOKIOMPA_02069	PPDEEOAK_02542		KCCPAHPN_01181	CLDLHEPP_02374
2	exoenzyme	splE	Serine protease SplE	JHHOHNHD_02369	JOKIOMPA_02068	PPDEEOAK_02543	GFEHJFGO_02139	KCCPAHPN_01180	CLDLHEPP_02375
2	exoenzyme	splE_1	Serine protease SplE				GFEHJFGO_02137
2	exoenzyme	splE_2	Serine protease SplE				GFEHJFGO_02138
2	exoenzyme	splF	Serine protease SplF	JHHOHNHD_02370				KCCPAHPN_01179	CLDLHEPP_02376
2	exoenzyme	ssp	Extracellular matrix protein-binding protein emp	JHHOHNHD_00569			GFEHJFGO_01096	KCCPAHPN_00278	CLDLHEPP_00790
2	exoenzyme	sspA	Glutamyl endopeptidase	JHHOHNHD_00749	JOKIOMPA_01096	PPDEEOAK_01489	GFEHJFGO_01259	KCCPAHPN_00441	CLDLHEPP_00610
2	exoenzyme	sspB	Staphopain B	JHHOHNHD_00748	JOKIOMPA_01095	PPDEEOAK_01490	GFEHJFGO_01258	KCCPAHPN_00440	CLDLHEPP_00611
2	exoenzyme	sspC	Staphostatin B	JHHOHNHD_00747	JOKIOMPA_01094	PPDEEOAK_01491	GFEHJFGO_01257	KCCPAHPN_00439	CLDLHEPP_00612
2	exoenzyme	sspP	Staphopain A	JHHOHNHD_01864	JOKIOMPA_01536	PPDEEOAK_02069	GFEHJFGO_01638	KCCPAHPN_02260	CLDLHEPP_00101
3	Host Immune evasion	cap8A_1	Capsular polysaccharide type 8 biosynthesis protein cap8A	JHHOHNHD_01121	JOKIOMPA_00778	PPDEEOAK_00431	GFEHJFGO_00525	KCCPAHPN_02071
3	Host Immune evasion	cap8A_2	Capsular polysaccharide type 8 biosynthesis protein cap8A	JHHOHNHD_01452	JOKIOMPA_00838	PPDEEOAK_00582	GFEHJFGO_00372	KCCPAHPN_02026	CLDLHEPP_01814
3	Host Immune evasion	sbi	Immunoglobulin-binding protein sbi	JHHOHNHD_00075	JOKIOMPA_00426	PPDEEOAK_01376		KCCPAHPN_01620	CLDLHEPP_01146
3	Host Immune evasion	scn_1	Staphylococcal complement inhibitor		JOKIOMPA_00018	PPDEEOAK_00032
3	Host Immune evasion	scn_2	Staphylococcal complement inhibitor	JHHOHNHD_01193	JOKIOMPA_00709	PPDEEOAK_00360	GFEHJFGO_00597	KCCPAHPN_01487	CLDLHEPP_01960
3	Host Immune evasion	scn_3	Staphylococcal complement inhibitor			PPDEEOAK_01745
3	Host Immune evasion	spa	Immunoglobulin G-binding protein A	JHHOHNHD_02102	JOKIOMPA_01770	PPDEEOAK_00473	GFEHJFGO_00488	KCCPAHPN_02111	CLDLHEPP_02265
4	Iron Uptake and Metabolism	isdA	Iron-regulated surface determinant protein A	JHHOHNHD_00827	JOKIOMPA_02431	PPDEEOAK_00006	GFEHJFGO_01337	KCCPAHPN_00520	CLDLHEPP_00532
4	Iron Uptake and Metabolism	isdB	Iron-regulated surface determinant protein B	JHHOHNHD_00826	JOKIOMPA_02430	PPDEEOAK_00005	GFEHJFGO_01336	KCCPAHPN_00519	CLDLHEPP_00533
4	Iron Uptake and Metabolism	isdC	Iron-regulated surface determinant protein C	JHHOHNHD_00828	JOKIOMPA_02432	PPDEEOAK_00007	GFEHJFGO_01338	KCCPAHPN_00521	CLDLHEPP_00531
4	Iron Uptake and Metabolism	isdE	High-affinity heme uptake system protein IsdE	JHHOHNHD_00830	JOKIOMPA_02434	PPDEEOAK_00009	GFEHJFGO_01340	KCCPAHPN_00523	CLDLHEPP_00529
4	Iron Uptake and Metabolism	isdF	putative heme-iron transport system permease protein IsdF	JHHOHNHD_00831	JOKIOMPA_02435	PPDEEOAK_00010	GFEHJFGO_01341	KCCPAHPN_00524	CLDLHEPP_00528
4	Iron Uptake and Metabolism	isdG	Heme oxygenase (staphylobilin-producing) 1	JHHOHNHD_00833	JOKIOMPA_02437	PPDEEOAK_00012	GFEHJFGO_01343	KCCPAHPN_00526	CLDLHEPP_00526
4	Iron Uptake and Metabolism	isdH	Iron-regulated surface determinant protein H	JHHOHNHD_00362				KCCPAHPN_01104	CLDLHEPP_02195
4	Iron Uptake and Metabolism	isdI	Heme oxygenase (staphylobilin-producing) 2	JHHOHNHD_01137	JOKIOMPA_00762	PPDEEOAK_00415	GFEHJFGO_00541	KCCPAHPN_02058	CLDLHEPP_01904
5	Toxins and secretion machinery factors	entA	Enterotoxin type A		JOKIOMPA_01221
5	Toxins and secretion machinery factors	entA_1	Enterotoxin type A						CLDLHEPP_00137
5	Toxins and secretion machinery factors	entA_2	Enterotoxin type A	JHHOHNHD_01707				KCCPAHPN_00988	CLDLHEPP_01466
5	Toxins and secretion machinery factors	entA_3	Enterotoxin type A	JHHOHNHD_02474					CLDLHEPP_02383
5	Toxins and secretion machinery factors	entC3	Enterotoxin type C-3				GFEHJFGO_02022
5	Toxins and secretion machinery factors	entD	Enterotoxin type D	JHHOHNHD_02472					CLDLHEPP_02381
5	Toxins and secretion machinery factors	entD_1	Enterotoxin type D				GFEHJFGO_02024
5	Toxins and secretion machinery factors	entD_2	Enterotoxin type D				GFEHJFGO_02025
5	Toxins and secretion machinery factors	entE	Enterotoxin type E		JOKIOMPA_00350
5	Toxins and secretion machinery factors	entG	Enterotoxin type G	JHHOHNHD_02475					CLDLHEPP_02384
5	Toxins and secretion machinery factors	entH	Enterotoxin type H					KCCPAHPN_02142
5	Toxins and secretion machinery factors	esaA	ESAT-6 secretion accessory factor EsaA	JHHOHNHD_01250	JOKIOMPA_00654	PPDEEOAK_02197	GFEHJFGO_00653	KCCPAHPN_01434	CLDLHEPP_02016
5	Toxins and secretion machinery factors	esaB	ESAT-6 secretion accessory factor EsaB	JHHOHNHD_01252	JOKIOMPA_00652	PPDEEOAK_02195	GFEHJFGO_00655	KCCPAHPN_01432	CLDLHEPP_02018
5	Toxins and secretion machinery factors	essB	ESAT-6 secretion machinery protein EssB	JHHOHNHD_01253	JOKIOMPA_00651	PPDEEOAK_02194	GFEHJFGO_00656	KCCPAHPN_01431	CLDLHEPP_02019
5	Toxins and secretion machinery factors	essC	ESAT-6 secretion machinery protein EssC	JHHOHNHD_01254		PPDEEOAK_02193		KCCPAHPN_01430	CLDLHEPP_02020
5	Toxins and secretion machinery factors	essD	ESAT-6 secretion machinery protein EssD	JHHOHNHD_01259					CLDLHEPP_02025
5	Toxins and secretion machinery factors	esxA	ESAT-6 secretion system extracellular protein A	JHHOHNHD_01249	JOKIOMPA_00655	PPDEEOAK_02198	GFEHJFGO_00652	KCCPAHPN_01435	CLDLHEPP_02015
5	Toxins and secretion machinery factors	esxB	ESAT-6 secretion system extracellular protein B	JHHOHNHD_01256		PPDEEOAK_02191		KCCPAHPN_01428	CLDLHEPP_02022
5	Toxins and secretion machinery factors	esxC	ESAT-6 secretion system extracellular protein C	JHHOHNHD_01255		PPDEEOAK_02192		KCCPAHPN_01429	CLDLHEPP_02021
5	Toxins and secretion machinery factors	esxD	ESAT-6 secretion system extracellular protein D	JHHOHNHD_01258		PPDEEOAK_02189		KCCPAHPN_01426	CLDLHEPP_02024
5	Toxins and secretion machinery factors	etb	Exfoliative toxin B			PPDEEOAK_02014
5	Toxins and secretion machinery factors	hlb_1	Phospholipase C	JHHOHNHD_01900	JOKIOMPA_01506		GFEHJFGO_01668		CLDLHEPP_00131
5	Toxins and secretion machinery factors	hlb_2	Phospholipase C		JOKIOMPA_02024	PPDEEOAK_02098		KCCPAHPN_02289	CLDLHEPP_00193
5	Toxins and secretion machinery factors	hlgA	Gamma-hemolysin component A	JHHOHNHD_00074	JOKIOMPA_00425	PPDEEOAK_01375	GFEHJFGO_01778	KCCPAHPN_01619	CLDLHEPP_01145
5	Toxins and secretion machinery factors	hlgB	Gamma-hemolysin component B	JHHOHNHD_00072	JOKIOMPA_00423	PPDEEOAK_01372	GFEHJFGO_01776	KCCPAHPN_01617	CLDLHEPP_01143
5	Toxins and secretion machinery factors	hlgC	Gamma-hemolysin component C	JHHOHNHD_00073	JOKIOMPA_00424	PPDEEOAK_01374	GFEHJFGO_01777	KCCPAHPN_01618	CLDLHEPP_01144
5	Toxins and secretion machinery factors	hly	Alpha-hemolysin	JHHOHNHD_00857	JOKIOMPA_00021	PPDEEOAK_00035	GFEHJFGO_01367	KCCPAHPN_00550	CLDLHEPP_00502
5	Toxins and secretion machinery factors	lukDv	Leucotoxin LukDv	JHHOHNHD_02355	JOKIOMPA_02083	PPDEEOAK_02534	GFEHJFGO_02013	KCCPAHPN_01194	CLDLHEPP_02361
5	Toxins and secretion machinery factors	lukDv_1	Leucotoxin LukDv			PPDEEOAK_02524
5	Toxins and secretion machinery factors	lukEv	Leucotoxin LukEv	JHHOHNHD_02354	JOKIOMPA_02084	PPDEEOAK_02533	GFEHJFGO_02014	KCCPAHPN_01195	CLDLHEPP_02360
5	Toxins and secretion machinery factors	lukEv_1	Leucotoxin LukEv			PPDEEOAK_02523
5	Toxins and secretion machinery factors	tst	Toxic shock syndrome toxin-1	JHHOHNHD_01374			GFEHJFGO_00778	KCCPAHPN_01305	CLDLHEPP_02141
5	Toxins and secretion machinery factors	tst_1	Toxic shock syndrome toxin-1		JOKIOMPA_02441	PPDEEOAK_01701
5	Toxins and secretion machinery factors	tst_2	Toxic shock syndrome toxin-1		JOKIOMPA_02449
5	Toxins and secretion machinery factors	yueB	ESX secretion system protein YueB	JHHOHNHD_01473	JOKIOMPA_00862	PPDEEOAK_00603	GFEHJFGO_00351	KCCPAHPN_02005	CLDLHEPP_01793
6	transcriptional regulatory protein	agrA	Accessory gene regulator A	JHHOHNHD_01920	JOKIOMPA_02042	PPDEEOAK_02116	GFEHJFGO_01708	KCCPAHPN_02309	CLDLHEPP_00214
6	transcriptional regulatory protein	agrB	Accessory gene regulator protein B	JHHOHNHD_01917			GFEHJFGO_01705		CLDLHEPP_00211
6	transcriptional regulatory protein	arlR	Response regulator ArlR	JHHOHNHD_01118	JOKIOMPA_00279	PPDEEOAK_00289		KCCPAHPN_00807	CLDLHEPP_00241
6	transcriptional regulatory protein	arlS	Signal transduction histidine-protein kinase ArlS	JHHOHNHD_01117	JOKIOMPA_00278	PPDEEOAK_00288		KCCPAHPN_00806	CLDLHEPP_00242
6	transcriptional regulatory protein	arsR	Arsenical resistance operon repressor	JHHOHNHD_02136					CLDLHEPP_02298
6	transcriptional regulatory protein	blaI	Penicillinase repressor	JHHOHNHD_02480					CLDLHEPP_02389
6	transcriptional regulatory protein	blaI_1	Penicillinase repressor	JHHOHNHD_01878
6	transcriptional regulatory protein	blaR1	Regulatory protein BlaR1	JHHOHNHD_02481					CLDLHEPP_02390
6	transcriptional regulatory protein	blaR1_1	Regulatory protein BlaR1	JHHOHNHD_01879
6	transcriptional regulatory protein	cadC	Cadmium resistance transcriptional regulatory protein CadC	JHHOHNHD_02460					CLDLHEPP_02396
6	transcriptional regulatory protein	desK	Sensor histidine kinase DesK	JHHOHNHD_01026			GFEHJFGO_01493	KCCPAHPN_00715	CLDLHEPP_00333
6	transcriptional regulatory protein	dpiB	Sensor histidine kinase DpiB	JHHOHNHD_01919			GFEHJFGO_01707		CLDLHEPP_00213
6	transcriptional regulatory protein	lytR	Sensory transduction protein LytR	JHHOHNHD_01225	JOKIOMPA_00677	PPDEEOAK_02219	GFEHJFGO_00629	KCCPAHPN_01455	CLDLHEPP_01992
6	transcriptional regulatory protein	pyrR	Bifunctional protein PyrR	JHHOHNHD_00895	JOKIOMPA_00056	PPDEEOAK_00074	GFEHJFGO_01978	KCCPAHPN_00587	CLDLHEPP_00464
6	transcriptional regulatory protein	saeR	Response regulator SaeR	JHHOHNHD_00470	JOKIOMPA_01388	PPDEEOAK_00982	GFEHJFGO_01013	KCCPAHPN_00196	CLDLHEPP_00874
6	transcriptional regulatory protein	sarA	Transcriptional regulator SarA	JHHOHNHD_01956	JOKIOMPA_01951	PPDEEOAK_01069	GFEHJFGO_00925	KCCPAHPN_00109	CLDLHEPP_00961
6	transcriptional regulatory protein	sarR	HTH-type transcriptional regulator SarR	JHHOHNHD_00198	JOKIOMPA_00549	PPDEEOAK_01930	GFEHJFGO_00120	KCCPAHPN_01743	CLDLHEPP_01270
6	transcriptional regulatory protein	sarS	HTH-type transcriptional regulator SarS	JHHOHNHD_02101	JOKIOMPA_00815	PPDEEOAK_00472	GFEHJFGO_00489	KCCPAHPN_02110	CLDLHEPP_02264
6	transcriptional regulatory protein	sarT	HTH-type transcriptional regulator SarT	JHHOHNHD_01619			GFEHJFGO_00189	KCCPAHPN_01860	CLDLHEPP_01646
6	transcriptional regulatory protein	sarU	HTH-type transcriptional regulator SarU	JHHOHNHD_01618			GFEHJFGO_00190	KCCPAHPN_01861	CLDLHEPP_01647
6	transcriptional regulatory protein	sarV	HTH-type transcriptional regulator SarV	JHHOHNHD_00225	JOKIOMPA_00576	PPDEEOAK_01957	GFEHJFGO_00093	KCCPAHPN_01770	CLDLHEPP_01297
6	transcriptional regulatory protein	sarX	HTH-type transcriptional regulator SarX	JHHOHNHD_00432	JOKIOMPA_02000	PPDEEOAK_01020	GFEHJFGO_00975	KCCPAHPN_00158	CLDLHEPP_00912
6	transcriptional regulatory protein	sarZ	HTH-type transcriptional regulator SarZ	JHHOHNHD_00109	JOKIOMPA_00457	PPDEEOAK_01407	GFEHJFGO_01812	KCCPAHPN_01654	CLDLHEPP_01180
6	transcriptional regulatory protein	srrA	Transcriptional regulatory protein SrrA	JHHOHNHD_01814	JOKIOMPA_01327	PPDEEOAK_00892		KCCPAHPN_00882	CLDLHEPP_01572
6	transcriptional regulatory protein	walR	Transcriptional regulatory protein WalR	JHHOHNHD_01381	JOKIOMPA_01804	PPDEEOAK_00515	GFEHJFGO_00439	KCCPAHPN_02173	CLDLHEPP_01884
6	transcriptional regulatory protein	yycH	Two-component system WalR/WalK regulatory protein YycH	JHHOHNHD_01379	JOKIOMPA_01802	PPDEEOAK_00513	GFEHJFGO_00441	KCCPAHPN_02171	CLDLHEPP_01886
6	transcriptional regulatory protein	yycI	Two-component system WalR/WalK regulatory protein YycI	JHHOHNHD_01378	JOKIOMPA_01801	PPDEEOAK_00512	GFEHJFGO_00442	KCCPAHPN_02170	CLDLHEPP_01887
6	transcriptional regulatory protein	blaZ	Beta-lactamase	JHHOHNHD_02482					CLDLHEPP_02391
6	transcriptional regulatory protein	blaZ_1	Beta-lactamase	JHHOHNHD_01880
6	transcriptional regulatory protein	garL	5-keto-4-deoxy-D-glucarate aldolase	JHHOHNHD_02091	JOKIOMPA_00805	PPDEEOAK_00462	GFEHJFGO_00499	KCCPAHPN_02100	CLDLHEPP_02254
6	transcriptional regulatory protein	graS_1	Sensor histidine kinase GraS	JHHOHNHD_00424	JOKIOMPA_01992	PPDEEOAK_01028	GFEHJFGO_00966	KCCPAHPN_00150	CLDLHEPP_00920
6	transcriptional regulatory protein	graS_2	Sensor histidine kinase GraS	JHHOHNHD_01493	JOKIOMPA_00882	PPDEEOAK_01178	GFEHJFGO_00315	KCCPAHPN_01985	CLDLHEPP_01773
6	transcriptional regulatory protein	saeS	Histidine protein kinase SaeS	JHHOHNHD_00469	JOKIOMPA_01387	PPDEEOAK_00983	GFEHJFGO_01012	KCCPAHPN_00195	CLDLHEPP_00875
6	transcriptional regulatory protein	srrB	Sensor protein SrrB	JHHOHNHD_01815	JOKIOMPA_01328	PPDEEOAK_00893		KCCPAHPN_00881	CLDLHEPP_01573
6	transcriptional regulatory protein	tarL	Teichoic acid ribitol-phosphate polymerase TarL	JHHOHNHD_01221	JOKIOMPA_00681	PPDEEOAK_02224	GFEHJFGO_00625	KCCPAHPN_01459	CLDLHEPP_01988
6	transcriptional regulatory protein	vraR	Response regulator protein VraR	JHHOHNHD_01839	JOKIOMPA_01563	PPDEEOAK_02042	GFEHJFGO_01612	KCCPAHPN_02235	CLDLHEPP_00076
6	transcriptional regulatory protein	vraS	Sensor protein VraS	JHHOHNHD_01840	JOKIOMPA_01562	PPDEEOAK_02043	GFEHJFGO_01613	KCCPAHPN_02236	CLDLHEPP_00077
6	transcriptional regulatory protein	walK	Sensor protein kinase WalK	JHHOHNHD_01380	JOKIOMPA_01803	PPDEEOAK_00514	GFEHJFGO_00440	KCCPAHPN_02172	CLDLHEPP_01885
6	transcriptional regulatory protein	ypdA	Sensor histidine kinase YpdA	JHHOHNHD_01224	JOKIOMPA_00678	PPDEEOAK_02220	GFEHJFGO_00628	KCCPAHPN_01456	CLDLHEPP_01991
