# Supplementary material for: Genome-Wide Profiling of Enterotoxigenic Staphylococcus aureus Strains Used for the Production of Naturally Contaminated Cheeses
Source: Genes (Basel). 2019 Dec 27;11(1):33. doi: 10.3390/genes11010033 (PMC7016664; doi:10.3390/genes11010033)
Supplement: Supplementary file 1 [file genes-11-00033-s001.zip › Supplementary Files rev/Database S5]

>U93688.2 Staphylococcus aureus transposon Tn557 toxic shock syndrome toxin-1 (tst), terminase (ter), staphylococcal enterotoxin Q (entQ), staphylococcal enterotoxin K (entK), integrase (int) and orf genes, complete cds
TTATTTAGCAGGAATAATTAGCCAGATTATCAAGGAAGTTCAAGGGCAATCAAAACATTGTTATATATGC
ATTTATAAAATTTTCAAGATAATTTATTATTCATACCCTTGCCCTTTGTTTCAAAATTATGCCCTTTTTT
TGCCCTTGAAAACAACCACACTCCTAAATTAATAGGTGGTGTGGTTTGATCATTTATAATATAACATAAA
AACAACCACCCAGTAACTAGTATGAGTGGCGTAGCGACTATAACAACTCTATGTTATCAAGATATATGTA
TATGAGTGATGACAAGGAAGATGTCTCCTGTGAGACCAACAGCCAGATATATGGCCTCTGCCGGGCTATA
TAGTTCACTCCTACTATATACACATGTAATTATAACATAAAAAAATAGACAAGTACCGAAGTACCTGCCT
AAATAACAACAAGATTAACATGTGAATAATGGAAATAAAAAGTCAGCCCGAAGGCTAACTTACGAATAGA
TGAAAATTTGAACACATTGCTGTGTCTAAAATGATTATAGCATAAATAACGAATATTTCCAGCTCGAAAT
TAATATATTGTAATAATAATATTTTATATCTTTGTTAATAATTATTTAATTGATTTACATAAATAATAAT
TGTAAAATTACTTTGTAATCGATTGCAAATAAGTTATAGGAGAAAATAAAATGAATAAAAAACTATTAAC
AAAAACATTGATAGCAAGTGCTTTAGTTTTAACAACAGTAGGTTCAGGTTTTCATTCTTCTTCAAATTAT
AATGGTATTAATAACGTTGCAAAAGCTGAGCAAACGACAGATAACGCATTGTGGAAAAATGTAAGAGACG
CTTTAAAAGACGCGAATATTATCGATAAAACAGATAATGAAAATGTCAAGGTTACGTATAAAATAGAAAA
TGGTGGAGAAAATACCATAGAAGGAACAGCTAATTTAGAAAATATTAGTACTTCAAACAATCCTAAAATA
AACCCTCAAAATGTTACAAAAATTAATATAACTAGAAAAAATTCGAACTACCCTAATATTGATGCTAATA
ATACATGGAAAAAATTAACAGAAAAATTGAAAGAAAAAAATATAGTGAACAACGGCGACAATGTTTCAAT
CTTAAGTACAGACCCTAAAGATGAGACTGTATTCGGTAAAGTAGGAGAAGATAAATCAAACGTAAGCAAT
AGATACATCAATCCTAAAGATATAAATGAAATTCAAATCACTAAAAAATAACTTTTTTCGAGAGGCAGAT
TACTCCTGCCTCTTTTCTTTTGAACAGTGATAATCTTCTGGATCTATGTAACACTCAATTACTTCAGATT
CTTTACCTTTAACTTCCTTTAATTACTTTCTCTCTATCTCCTCAAAAAGTTGTGCTTTTTCATTTGTGAT
TGGAGTTGGGCGTTTTTTCATCGCGTTGTTTCAATTCCTTTTTAAGGTATTCTAATTCTCTTCTAGTCAT
ATCAATTGTTTTTTTACTTCTCACCTTTAGTGAAATACTCTTATCCTTTCTCTTCTTGCGTTAATGTTGC
TAATTAGTATAAAATACATGCGCCCATATATTCCAATGGTAGGACATTTAATTCTGGATTTTCAGCTATT
TTCATAAATCTATTATCTGATAATTTGCTTAATCCAATTTTCAAGCCATAGCCTAAATTCCCCATCCACT
AAGTCATTTTGTTTCATATGGTTTTAATCTACGGCCAATCTCAAAGATAGATTGACCAGCGATGTTTAAA
GTCATATTTCACGGATCCACATTTACGATAAACATATCTAGTTACACAATATTATCCCTTACTGCAACAC
AGGACGTTTCTCAGCGTAAAAAACACCACTAGAAAGTGACTTTAAAGAATATAACTAATTCAAACTTATA
TTAATTAATATTCTTTAAATGACCACTCACACTTTGTTTTTTGCTATTTGTAACTTTAAAATGTTGTTTA
AATCTATATTTTTTTGATATAGCTCCCTATGTAACAAACACTTTTTAATTAATATATATTTAAACAATAA
TTTAGAGATGGTTAATTGATTCATTTAAATAATATTTATACATTCTATATGTAAACGTTTACACATTTGA
ATGAAGGAGAATTAAAAATGAATAAAAAATTACTAATGAATTTTTTTATCGTAAGCCCTTTGTTGCTTGC
GACAATCGCTACAGATTTTACCCCTGTTCCCTTATCATCTAATCAAATAATCAAAACTGCAAAAGCATCT
ACAAACGATAATATAAAGGATTTGCTAGACTGGTATAGTAGTGGGTCTGACACTTTTACAAATAGTGAAG
TTTTAGATAATTCCTTAGGATCTATGCGTATAAAAAACACAGATGGCAGCATCAGCCTTATAATTTTTCC
GAGTCCTTATTATAGCCCTGCTTTTACAAAAGGGGAAAAAGTTGACTTAAACACAAAAAGAACTAAAAAA
AGCCAACATACTAGCGAAGGAACTTATATCCATTTCCAAATAAGTGGCGTTACAAATACTGAAAAATTAC
CTACTCCAATAGAACTACCTTTAAAAGTTAAGGTTCATGGTAAAGATAGCCCCTTAAAGTATTGGCCAAA
GTTCGATAAAAAACAATTAGCTATATCAACTTTAGACTTTGAAATTCGTCATCAGCTAACTCAAATACAT
GGATTATATCGTTCAAGCGATAAAACGGGTGGTTATTGGAAAATAACAATGAATGACGGATCCACATATC
AAAGTGATTTATCTAAAAAGTTTGAATACAATACTGAAAAACCACCTATAAATATTGATGAAATAAAAAC
TATAGAAGCAGAAATTAATTAATTTACCACTTTTTCTGTAATAATTATTAATAAAGGGAGTCCGTTAATT
ATAATAAGCGTTCTCCCTTTTATCTTTATAACGCTTTAATATAAAGCTAGGGTGAATTAGTAAACTAATC
CTCACTAACTCAATATGATAATCGTTTTTACTGTAATCAATCCTCTAACGGTATATCATCCACAATCACA
GTATGATTAGGATTAGCGTTAGATACCTCTTGTACCGTCTTATCTAAATCTTCATCATCGCCATCCCATT
CACCAATATTAATGAATATAGGCACATTCCCGTTAATATCATGCTTATCTGTAAATAACTTATGGTATTT
ACCCAACATATCACGAGCTTTTAAACGATCACTTGGCTTAATTGGCACCTCTACCAGTTCAACATGTTCG
TTATAGACTAACTGTACTTTGCCACTTTGTGGATTCTCTTTATATTCTCCACGTTTGACCACAACTTCTT
TCGTTTCTGTTTCATCACCGACTGCCGCATTCGTAAGCACATGTAGTAACTCTTTTGCGGTTAATACATT
CTCATCTATAACCTTATCTTTTTGTTCTTGTATATATTGCTTGATGTGTGGCTTCTTTAATAACCTACAT
CCTGTCACATGTGCACTATTTGCGCTATAGCCTGCTTTTATGGCACTTTGTGTTACATTAAGTGTTCTTA
TATACTCATTCACAAAACGCGCTTGTTTTGCCGTTAACTCACTCATTCTATCACCTCCACAATTTTATCT
AATAAGGTTTCATACCATAATCTTACAGATTGTTCTGAACACTCTAAGACATTGCTAATATCTTTAAAAC
TACGTCCTTGTATTAAAGAATCGAAAATATAAAACTCTTTATCATTAGCTACTTGGTCAACAATCATTTC
TAAGTGATTCTTTACAATATGATCATCAATGTTATCGTCTGCCATCCATTCATTAGAATTTTCATCACTT
ATTGAAAAGAATTCATCGGTATTTATTTCATCATCTATCAACACATCACTTCTAGTTCGCTTATGATAAT
CACAAACGAAGTCTTTTATTTGCTTTTTATCCATTGTTACACCACTTTTACATATGAAGATTGGTGATAT
GCATTTACTCGTGCAATCTTACTGTTTTCAATTGCTGTATTTCTTTGTTTTTGACGTTCTGAACGTTGTT
TAATACTTGCTTGATACAAATCAACTTGTAAGCGTTCAATGACGTTGTAGGGCTTATATCGTCCATTTGA
ACGCATATATTTTACAACTTGCTTCTGCTCTTTTTCTGTATAATGATTTAGTACCTTTTTCAACAACGCC
ATATTATTTATAGATCTATTTTTATAGTTTTGTAACCCTGCTTTTGTTTCAATAATTTTGATAACTAATT
TTTCAATCGGATATGAGACAGACACGACCCCCATTATTTCATCACATGTTGTGGTCGACGCACTCATATG
GTACATACTTTCAATTTGGAATTCACACATCTTAATTTTTTTATTAATCAATGCTGGGTTAAATTGCGTT
AATAGTTGATACTCAGATAGTTTATTGTCGCCTTTACGATAATATAAACAATTCTTCGTTTTAAGCAGTT
TCATTTATTCACCCCTATAAACAGAGCCTACCCGAATTGGATAGGCAATCATTGCTATTTAATAATCCTG
TTTTGCTTAGCTAAATTTTGTAGCGTTGTACCATATTGCTTTTGCTTAGACTGTTCTGATTGTTGTAACT
CACTTGAAATCTCCTGCATATTGTTTTTAATATCCAAATCAACTGCATTTATTAATAGATTTGTATCTTC
TTCATTTAAACCAAATGCATTTGCGACCTTTTTAGTATTATTTAACTCGTATTTTGTTTCCATTTAATTA
CCCTTTCTTTTTAACGTTTTAAAAACAACTTGTTATTGTGTTCGTATGGCAAATCATTACCATTAATATA
TGATGTAAATATATTTTCTCTAAAGTAGCCATTCAATGCTTCCCTAGCCTCTTTATCATCATATAATTGT
TCTTGACTATAAATACTCGCATATTGCTGATGCTCATCTTCATATCTATCATTAATATCTTCTATTTCAT
CAATTATCTCATTATATGCATCGACTACTTTTTTTAATTTACCTAAAGCTGATTGCTTTTCTGATTCGTA
TAATGATGACAACTCGCTTTGATGTTTTAATAATTCAATTGTCTTTTGATATTTAACTTCTTTCGACACA
CTTTTCTTTGTCTCTAAGCGTTTATTAAGTGCTTTTAGTTTCTTTTCATCAGCATCTGTTGCTTGATATA
GGTTATCTGCTTTATCATCTTGTCCATCCATGATTAACTGTTTATATGTGGACTTATCTATCTTTATTTT
ACTCTCCAATGCATTACGCTCTTGTTCCAATTCTTGTATAGCCTTTTGTTGATCTATTACAAATTGGTTG
TATTCTTTAAAGTACGATTCAGTTTTCATTTTTATCCCCTTTACACTTTAATTCGTTTCAAAGCTTCATA
GCGTTTCATACTGCCATCAGCTAATTTCTTAATACTTCTCATCGCTTGTTGCTTTTCTTGTTCTGTCGTA
ATGATGTAATAACCACGTTCACTAGGTTTATAACTGCATCCGATAGGATAGCCATAATCATATACTAATG
AATTGATTACTCTTCGTAACCATCGTTCATTGCTTGAATTATATTCATATCCCAATTGATTTAAGATTTT
AGTTTTAGTAATATACTTATTGGACGTATTTTTTATCACATTGAAAACTTGCAGGTGTTCGGTGGGTAAA
TGATACGTCTCTTTTTCTGCGATACTTTGCATTTCTACACCTCTTTCTTTTAATTATTTCATACCTAAAT
TATACCATTTTTACAGGTCTAAAACAAACTTACGTTCGCTTTATAGCACGTTTTATCAATTGTTTAGCTT
ATCATATATAACACTTATAAAATCATGTTATAAACTTAACGTTAGGCTTTTCACATTAACCTAATACAGA
ACTTAAGTTCGGTAAAATAACACGAACAAACAGCGAACAAACTTAACTTTTAGGCCTATGCCAAAAACAC
AAACTTTAGCTTGTATTAGCGTTAACAAAGTTCGCACACCTTGCACAAATCTTGCCATTTTTTCAATTCT
CAAAGACTGTATACCTTCCGATTTTAAAAGCCAACACCTTCCGAAAACCTTACCATTTTAAACTGCTATA
CCTCGTATAAAATCATAGTATTTTATTAGGAGCCACACACTACATGTGACCCCTCATAACATTATTTACT
CAAGCTATAGTAAGACGCTTTTAGATCATTCAATTTACGTTCTAAAGCCTTGTAATCCTCTTGTGTCGCA
TTCTCATCTTGTACAAACTCAGTTACTAATTTTAATCCCTCAACTAACTCTGGTGCTGGTTCATTGATTC
CCGTAGCTAACTGATACAACATTTCAATATTCGCTATCACATCAGTATTACTCGATTGAATGCCCTCAAG
TGTATCGGTATCAAATCCATTTTCTAGGTACTCAAACACATCACTATTATTTGATTCTGCATATGTTTGT
AATCCATACATAAAATACTCATCTTCAAATAATTGACTGGCCATCATATCACTAATAGAAAGCTGTTTAC
CGTCATGTAATTCATAACCTACATAATGACCTTCTATACTTCTTATAAGCCCCTCAGTGTGCTTAGGTGA
CGCTAATTCAAATGATTGCCTTACTTTACAATCTTTAATATATACATGACCGAATAACTTCCCGTTCATC
ATCACATAAACCATATCAAACGGATCATTGTATAACTTAAAGCAATACGGTTGTACTTTACTATGTTCTA
ATAATCCAGTGTAGTACCTTAGTAACGTGCCTGCTCGTGTTTCAAATTGATTTACGATAGTTTCTATGTT
CATTGTGTTACCTCCTTTTGAGCCATTTTGCTGAATTGTTCAAACTCACCTGTCTCAGGATTAAATTTTT
TAATACTAAATGTACCCGCTTTATCGATGCATCCCACATCATCACTATCATAGAAATTAATATTATGCGC
TTTATTTAAAGCCATACATACAACTGGTGAATACCACACTTCGCCATCTTCTATATATTCGACAAATAAA
TTTTCGGGTGCTGGCATAATTTGAATTGGTGCATCATGATGAAGTTGATTATAAATTTTCTCTTTGTCAT
TCATATTAGACACACTCCGTTTCTTTCTTACTAATAGTAAACGTGACAGGTAGCCAATGATCTGTTTTAA
TGTTTTTCGACCTTACAATAGGCAAATCCAAACCTTTACCATCAACCATATAAACAATTGGCTCACAAAT
ATCCATCTCAATACGTCTGTCTTTTTTAAGTTCAGCGATAACATCAAACGCTTCTTGATTCCACCCAATC
CAAAACACAACATTGGGATGTTGACCACTTGTATATGCGCCGTCACCTTTATAATCAAAGTTATTTTCTT
CAAATACACGTTCTATTTCTACAAATGATGTACCAGCATGCCCCTTTATATATTCTAAAATTTCTGACTT
TAATTGATTTTTATTCATTTTCTTCCTCCTAATTTTTGATAGGTGTCCCACTGTCTTATTCGAATTGCAA
TTCAAGACACTTATGAATTTCTTTTTACGCTTACTCCCTCAAGGGCTTCACTTAATCTGTCTCACTGTCT
CACTGTTTACGACCTACATTTATATATTTTGTATATTGTGTAAAATAATTTCTGTAAAACTTTACCCTAA
AAACCATCAAGACACCAAGACACTTATAGCGTGGCATATACTGCCACAAGGGATTGCGGGTGTCTTAAAC
TTGTCTTATAAGTGTCTTACTGTCCTAAAAATAAGATGTTTAAACTTTAAGATTCTTATAATAAGAAGCT
AAATCTACACTAAAGCCATATTGCTTACCAATACCTTCACCATATCGCGTTTGCTTTTTCACAGTGCCAC
AATAATTTGTATTTCTTAACGCTTTATCAATTTTTCTTAAATGGTGTTGTTGTGGTTGGTCATCTCGTTT
CATCATCACTTTCCAAATTTCCATGCTACATACCTTGTCACGCCATACATAAGCACCTGGTTTTGCATTC
GGTAATTCAATCAATTTACCATCACCATATAATTTAATATAGTCTTGGTCTATAACATCATGCGCAGACA
CTCTTTTTTCTTCTAACGTTCTATACCAATAGTCTGACGGAATAGGACGTTCAAGAAATTCTTCTATTTC
TCCAACTAAAGCATCTTTTTCAGAATGAGCTTCTTGGACTTTTAAAGCCATTTCACTCGCTTCTTTATCT
AATAACAATGCTTTATCCGTCGGATTCTCATCAAAATATACTCTAGCTTCGGCAAACATTTGTTGCACAA
CAACTGGTGTTAGATCGTCAAATGGGCTTTTAGTTGCTTTATTTTTATCTGTCGTAATAGGGAAAAAACG
ACGATTGCCTGTTTGGTCTTTTAAAAACTCATAGTTATTGGTTGTCCCTACAAACACACACTGTCTAGGA
TGACGCTCTGTGCGTTTACCATACGAAGCTCTATAAATATCTACAATGGCACTTATAAAACCCTTAATAT
CTTCAATAGTAGACTTTTGAAATGCCGACAGTTCTTCAATTTCACATATCCAAGAACCCTGCAATTTCTT
ATAGACCTCATCACCTTTAAACGTTTTAATACTTTGGTTATACCAATGACCTCCCAATTTACTCACTGCC
GTAGATTTCCCAACACCTTGACCACCATATAAAATAATCATGGAATCATATTTAATACCTGGCTGATAGA
TTCTAGCAACTGCACCCATCATCCATTTCTTTGTAACTTCTCGATTGTAGTGATTATCTTCAGCACCTAA
ATAATCAATGAAGAGCGTTTCAATTCTTTTGATTCCATCCCATGATTTAGATTCAATCATCGATTTAATA
GGGTGGAATCTATTTTGATATGCTTCCTTTTCAATTACAGTATCAATAAGATCGCGGCTAAACTGCACAT
TATACAATTTATCAATATGTGAAATCACATGTGTGGTATCTATATCAGCCCAATAATAATTCGCATCCCC
TTTTGACCTCCAATACGGTAGACGTTTCAGCTTGGTTACTTTTTCAAAAGCGTCATATTGTACTAACCCT
TTTAAACTCTCATCATTACACAATATGATTTCAGCATTTGTAGTCGTTTTTTTCAATGCTTGTGTAGTGG
CAGAACGCCTTAATTGACTTTTCCAATCATTAGCATTTAAAACACCGGTTCTACTATCAATCATTTCAAA
CACTTCATCATTTGTTACATTTTCCAAACAAAAACCTCCATTTCTAACTGCTTTTACTATCTTTTTTCAA
AATACTTTTAAAAGTATTGTTTACTTCACTTTGATTAATAGGTGGTTTGCATACACTTGCCCACGCACTC
ACTAACCCATAAACTAAGTTTGGATCTACATACCTACGCAAAAGATAACCTGTAATTGAAGCCAATGTTG
AATTGCGCTCTCCCTCACTTACACCAAAAGCTATATCTCGCCAATACGCACTATCACGTCGTGTGTACCC
TTTGATATTAGGACTACCATTTGATTGTTTATACTCCTTTGACCACTGTTCGAGCATATCAACATCCATA
ATTGGACAGTCATTCACTCGCTTAATAAATATGTGTCCTTTTTGAATAACTGGTAATGCAAAACATCTAC
TTGGCTGATATGAACCTTCATCCACTTTATGACCAATTTTATTTGCTAATACTTTTGTATATTTACGATA
ATCATCTGCACTTATTCGCTCATTTAGAGGGATATAAAGGCGTATTCTAGCTTGTTCAGTTGTATGGCTA
AACGATGTGTGCCAAAACCATGCAACATTGCTTAAAGCTGAGCTGATTGCTTCATGTAATTGCTTTAAAT
CATTTATTTCATCGTAATCAAGTACAATCACATCTCTGTATACGACATTAACGTCATTGCGATGCTTTTT
GATAATTTCACCATGATCATTTGCACCATTTTTAATATCACCGTAAACAGCAACACCACGTGCATACTTA
TAATTTGCTTCTATAGGCACAGACAGTTTATTAATTAACTTACTCCATTTAGGTTTTGAAAAGCTCTTAA
ATGAACGTGAGTCTAAACTTTCATAATGTACCACTGAAACATGTGTGTCATATTCTAATTTAATTTCATT
CATTTTTTGCACCTCTTAATGAAACAACAGAGCAAAGATGTTATAATAAAAATAGTTATTTTTTATTAAT
TACTCTGTAATTTTTAATTTCTTTGCGTCATCTGATTCTGTCGCCAAACTTACATCAGATGATGCTTTTT
CTATTTCATGAAATTTTTGTATAAGTTCATCGAACTCTTTTAAATAAACCTGTAATAACTCAACTGTATG
TTCATTTTGTATACGATGTTCTAAATAGCTAGCAGAAAAATTAATATGTTCCCGTTTTGTTTCTAATTCA
TTTTTTACAAATCTATCTTCAACAAACCAAGCATGTTTGGTAGCTACATCATTAATTTTTTGTTTTATCA
CTTCAATGTCACACATTAAATCTTTAATTTCCCAATTCATTTTTATTCTCCTTTCTCTAATTGAAAATTA
TTCTTTAATTCTTGTGCGCACCATTTCATTATCAATTCTAAGTGCTTTTCACGACTGATCTCTGAAACCA
CTTCAATACCATTAACATATTCTGTGTGTTCATAACTTTCCAAATTATTCATGACACTTAACTCAAGTTG
ATAAACCAAGTGTTCTATTACTTCTTTTTGTTCATTATTCATTTTCTAATCCTCCTGTTAAATTAAATCC
ATAAGTTACCATCATGCCGTACACACTAAAAGCGACATACATATTCGATATTGCTAGTAATAAAATTGTT
AACAACGAAACTAAGCAAATATAAGTTAAGTACATTTTCATTGCCTTGCCTCCTACATCCATTTTTTATG
ACGTGCCTTCATGTACTCCTCGAATCGCGGAATACTGATAACAATCATTGATGATGATAGTGAATAATAT
AAATCATCAATACCTTTATGATCTTTTTCCCACTCTTTTAAAATACGATTGACCGAACTGTATGAAATTC
CAAAAATACCAGCTAGTGCATTAGGTTTCGCAAACAACGGATTTACTACAACTTGCTTTGGTTCTGTAAC
TGTATTTTCTTTTAATGGAAAATCTTGTAACTTTGTTCTAGGCATTTATTTAACCCCCTCTTTTTCAATA
ATTCCAAAAAATTCATTTGGTGTTATGTTGAAATATTCACATAACTTCATAACTGTTTTTGTATCTGGAT
TTTCAGTACGTTCGTGATACAAGCCATGTATTGATGTTCTGGAAATACCAGTTACCGTGCTAAGTTTTGA
CGCCGTAACTCTATGTTTCCCCATCAACAAACTTAAATTATTATTCAAGATAAGCACTCCTTTCTTTTAG
TACTACAAGTACTTTTTTGTACATTGAGTACAAAACAAATATTACACACTTCTTTTTGTATTGTCAACAC
AAAAAATATTGTACTCAAAGTACAACTTATTTATAATTATAATTAGAGGTGATTTATATGACTTTTGGTG
AAATATTAAAAAAAGAAAGAGTGAGTTGGAAGCTTTCGGTTAAAGAACTCTCTACTTTATCAGGCGTTTC
GCAAACATATATAAGTAAATTAGAAAACGGAAAAAGAAATTTCCCTTCTTTAGAAACAATTTTCAATTTA
CTAATAGGCTTTAAAACACATATCGAATATAAAATGGGCAGTGAAAGCCCGTTTTATGAAATCAATAATA
GTTACTTAGATGAAATTCTCATAATGTTTATAAACTCATCTAATAGTACTATTAGCGATAGAGACCCCAA
TGAACTTATTACACAATTCAATGAATATTATGATGTTACAATTAAAAAAAAACAGAACGAAAACTCAAAA
ATTGAAAGTGATATATTTAGTAATAAAATCAAATTGGTTAAAGGGACTACAAAAAAAGAAGTTATAGAAA
AGCCTTATTTTGACTTAAATTGGCTACTTACTCAAAATGAATATGAAGTGTTTTTTGACAGAAGCTTTCT
CTTAGATAATAATTTTTTAAATAAGAAGCATTTCACAGAAAAAGATATGTATTATTACAACGTGTTAAAT
GATAACGATTTAAAGACAATTAAAGATTTAATCGTTGTATTTTTACTTAATAAATACAATTACATTAAAA
ACAAGGATGATTTTTTTAATATCTTTACAAACTCGGAAGATGATAAAACTAAAAGAGACGCCTTATATAA
AATTTTATATGAAACAGATTAATGTCATAATTTTCAAACAAATTATATAAAACAGTCAAATTCCTACGTG
TCCTAGCACATCTACGTCTTATTTTAAGGTTGTGAGATACATAGTAAAAATGATTCAACCAATATACTCA
AGGAGTGATTAAAAATGCCTATATGGCGTTGTAATATAAAAAAAGGAGCCATCAAAATGAATAAAATATT
TAGAATACTCACTGTTAGCTTGTTTTTCTTCACATTTTTAATAAAAAACAATCTAGCATATGCTGATGTA
GGGGTAATCAACCTTAGAAACTTTTATGCTAATTATGAACCTGAAAAGCTTCAAGGAGTTAGTTCTGGAA
ATTTTTCTACTTCTCATCAATTAGAGTATATTGATGGAAAATACACTTTATATTCACAGTTTCATAATGA
ATATGAAGCGAAGAGATTAAAAGATCATAAAGTAGATATCTTTGGAATAAGTTACTCAGGTCTTTGTAAT
ACAAAATATATGTATGGTGGAATTACGTTGGCGAATCAAAATTTAGATAAACCTAGAAATATACCTATTA
ATCTCTGGGTCAATGGTAAGCAAAATACTATATCTACAGACAAAGTTTCTACTCAAAAAAAAGAGGTAAC
TGCTCAAGAGATTGATATTAAGTTACGAAAATACCTACAAAACGAATACAATATATATGGTTTTAATAAA
ACAAAAAAAGGTCAGGAATATGGATATCAGTCAAAATTTAATTCTGGGTTTAACAAAGGAAAAATTACTT
TCCATTTAAATAATGAACCTTCTTTTACATACGATTTGTTTTACACCGGAACTGGTCAAGCAGAGAGTTT
TTTAAAAATTTACAATGATAATAAAACTATAGATGCAGAGAATTTTCATTTGGATGTAGAGATTTCATAT
GAGAAAACTGAATAAATATAATTTAAGGAGAAAAGGCAATGAAAAAATTAATAAGCATCTTATTAATAAA
TATAATAATTTTAGGTGTCTCTAATAATGCCAGCGCTCAAGGCGATATAGGAATTGATAATCTCAGGAAT
TTTTATACAAAAAAAGACTTTGTAGATTTAAAAGATGTAAAAGACAATGATACTCCTATAGCTAATCAAC
TACAATTTTCAAATGAATCTTATGATTTAATTTCAGAATCAAAAGATTTTAATAAATTTAGTAATTTCAA
GGGAAAAAAACTTGATGTTTTTGGTATTAGTTATAATGGCCAGTGTAACACTAAATACATATATGGTGGA
GTCACAGCTACTAACGAATATCTAGATAAATCTAGAAATATACCTATAAATATATGGATCAATGGAAATC
ACAAAACTATTTCTACCAATAAAGTTTCGACAAATAAAAAATTAGTTACCGCTCAAGAGATTGATGTCAA
ATTAAGAAAGTACCTTCAAGAAGAATACAACATTTATGGACATAACGGCACTAAAAAAGGAGAAGAATAT
GGTCATAAATCAAAATTTTATTCTGGATTTAATATTGGTAAAGTAACGTTCCATTTAAATAATAATGACA
CTTTTTCATATGATTTATTCTACACAGGAGATGATGGGTTACCAAAAAGTTTTTTAAAAATTTACGAAGA
CAATAAAACTGTAGAGTCTGAGAAATTCCATTTGGATGTCGATATTTCTTATAAAGAAACGATATAAATC
TATTAATTATATTATAATCATTATTTTTCGGGTAGCCCGCCTACCCTTATTATTTTTTGCCAATTTTGAG
GAGGGAGAAGCAAAATGTGGTTTGAAAAATTTAAAAATAAGAATAAAGAAACTAAATATAGATATTACGA
GAAGTACAAAGACCCACTCACAAACAAATGGCGACGTGTTAGTGTGGTTCTTAATAAGAATGGTAAGCAA
TCACAAAAAGAAGCTCAAAGGCTCTTAAATGAGCGTATAGAAGCAAAACTGAATGATAAGACACCTACTA
CACTTAAGTCACTAACTTTTCATGCTGCAAGTGATGAGTGGTTTCAGAACTATATCAAAACGTCTGGGTC
AAAAAGAACGACTATTAAAACTAAATTGAGTAAGCTAAACACTTTGAAGAAATTTGTAGATGAAGATATT
TTAATCAATAAAATAACACTTTCATATGCGCAACAAGTTTTCGATGAAATGGATAGTAAAGGTTATGTAT
ATCAAGTTAACAAAGATGCGTTAAGCATATTCAAAAATGTATTTGAATACACCAGACGCATCTATAAACT
GCAAGATTTAGAATTTTTAAAAGATATAACGTTAAATAAAAGAATTAAGTCTTATGATGAAGTGAAAGCT
AAACGTAATAAATACCTCGAATTAAATGAAATACAATCTATCATCAAAGATATTAATATGAAGGCTCAGA
AAATGCACTCAGGTATCCATAAACGGTTTTATTTATTCGTTGCACTCATGACCGAATTTCAAGCCTTAAA
TGGTATGCGTATTGGTGAAATGTTAGCCATTCAAAATGAAGATATAGACTTTGATAATAAGAGTTTAAAT
ATTAACGGAACAATCCATTGGTTTCACGATGAATCTGGTGGATTCGGTGTAAAAGATACCACTAAAACAG
AGTCTAGTTATAGAACAATTGGATTGAGTAGCAGAAGTTGCGAGATATTAAAGAAAGCAATACTGGAGAA
CAAAAAGGATTCAAAATGGAATGATGGATATCTAAATAGAAATTTTGTATTTACTAATCATAAAGGTAAC
CCAATGCAGACTGAAAGATTCAATAAAATCCTTAGGGAAGCAGCTAAAGATGTTGGTATTGATAAAGAAG
TTTCTTCACATATATTAAGACATAGCCACATATCATTACTCTCTCAACAAGGCGTGTCACTTAAAGCTAT
TATGGATCGTGTAGGCCATTCCGACCACCGTACAACGCTTTCCATTTATTCTCACGTTACTGAACAGATG
GATAAGGATATGATGAACAAACTTGAACAGTTAAAACTTGGATAATGCGCTCAAATCTGAGCGTATTTTT
TTGTTTAAAATTCGATAATTTGCATATACTGCCCCTTTTGTGCCCTTTTTTATTTTCAATACCACAAAAA
TAACCCCTTAATCTTTGTCATTAAAGGGCATTTTTATTTAATTGATATTATTTAGCAGGAATAA
>AB983198.1 Staphylococcus aureus DNA, S. aureus pathogenicity island, SaPI1, complete sequence, strain: OC3
TTATTCCTGCTAAATAATATCAATTAAATAGAAATACCCTTTAATGACAACGATTAAGGGGTTTATTTTT
GTGGTATTGAAAATAAAAAAGGGCACAAAAGGGGCAGTATATGCAAATTATCGAATTTTAAACAAAAAAA
TACGCTCAGATTTGAGCGCATTATCCAAGTTTTACTTGTTCAAGTTTGTTCATCATATCCTTATCCATCT
GTTCAGTAACGTGAGAATAAATGGAAAGTGTTGTACGGTGGTCGGAATGGCCTACACGATCCATAATAGC
TTTAAGTGACACGCCTTGTTGAGAGAGTAATGATATGTGGCTATGTCTTAATATATGTGAAGAAACTTCT
TTATCAATACCAACATCTTTAGCTGCTTCCCTAAGGATTTTATTGAATCTTTCAGTCTGCATTGGGTTGC
CTTTATGATTAGTAAACACAAAATTTCTATTTAGATATCCATCATTCCATTTTGAATCCTTTTTGTTCTC
CAGTATTGCTTTCTTTAATATCTCGCAACTTCTGCTACTCAATCCAATTGTTCTATAACTAGACTCTGTT
TTAGTGGTATCTTTTACACCGAATCCACCAGATTCATCGTGAAACCAATGGATTGTTCCGTTAATATTTA
AACTCTTATTATCAAAGTCTATATCTTCATTTTGAATGGCTAACATTTCACCAATACGCATACCATTTAA
GGCTTGGAATTCTGTCATGAGTGCAACGAATAAATAAAACCGCTTATGGATACCTGAGTGCATCTTCTGA
GCCTTCATATTAATATCTTTGATGATAGATTGTATTTCATTTAATTCGAGGTACTTATTACGTTTAGCTT
TCACTTCATCATAAGACTTAATTCTTTTATTTAACGTTATATCTTTTAAAAATTCTAAATCTTGCAGTTT
ATAGATGCGTCTAGTGTATTCAAATACATTTTTGAATATGCTTAACGCATCTTTGTTAACTTGATATACA
TAACCTTTACTATCCATTTCATCGAAAACTTGTTGCGCATATGAAAGTGTTATTTTATTGATTAAAATAT
CTTCATCTACAAATTTCTTCAAAGTGTTTAGCTTACTCAATTTAGTTTTAATAGTCGTTCTTTTTGACCC
AGACGTTTTGATATAGTTCTGAAACCACTCATCACTTGCAGCATGAAAAGTTAGTGACTTAAGTGTAGTA
GGTGTCTTATCATTCAGTTTTGCTTCTATACGCTCATTTAAGAGCCTTTGAGCTTCTTTTTGTGATTGCT
TACCATTCTTATTAAGAACCACACTAACACGTCGCCATTTGTTTGTGAGTGGGTCTTTGTACTTCTCGTA
ATATCTATATTTAGTTTCTTTATTCTTATTTTTAAATTTTTCAAACCACATTTTGCTTCTCCCTCCTCAA
AATTGGCAAAAAATAATAAGGGTAGGCGGGCTACCCGAAAAATAATGATTATAATATAATTAATAGATTT
ATATCGTTTCTTTATAAGAAATATCGACATCCAAATGGAATTTCTCAGACTCTACAGTTTTATTGTCTTC
GTAAATTTTTAAAAAACTTTTTGGTAACCCATCATCTCCTGTGTAGAATAAATCATATGAAAAAGTGTCA
TTATTATTTAAATGGAACGTTACTTTACCAATATTAAATCCAGAATAAAATTTTGATTTATGACCATATT
CTTCTCCTTTTTTAGTGCCGTTATGTCCATAAATGTTGTATTCTTCTTGAAGGTACTTTCTTAATTTGAC
ATCAATCTCTTGAGCGGTAACTAATTTTTTGTTTGTCGAAACTTTATTGGTAGAAATAGTTTTGTGATTT
CCATTGATCCATATATTTATAGGTATATTTCTAGATTTATCTAGATATTCGTTAGTAGCTGTGACTCCAC
CATATATGTATTTAGTGTTACACTGGCCATTATAACTAATACCAAAAACATCAAGTTTTTTTCCCTTGAA
ATTACTAAATTTATTAAAATCTTTTGATTCTGAAATTAAATCATAAGATTCATTTGAAAATTGTAGTTGA
TTAGCTATAGGAGTATCATTGTCTTTTACATCTTTTAAATCTACAAAGTCTTTTTTTGTATAAAAATTCC
TGAGATTATCAATTCCTATATCGCCTTGAGCGCTGGCATTATTAGAGACACCTAAAATTATTATATTTAT
TAATAAGATGCTTATTAATTTTTTCATTGCCTTTTCTCCTTAAATTATATTTATTCAGTTTTCTCATATG
AAATCTCTACATCCAAATGAAAATTCTCTGCATCTATAGTTTTATTATCATTGTAAATTTTTAAAAAACT
CTCTGCTTGACCAGTTCCGGTGTAAAACAAATCGTATGTAAAAGAAGGTTCATTATTTAAATGGAAAGTA
ATTTTTCCTTTGTTAAACCCAGAATTAAATTTTGACTGATATCCATATTCCTGACCTTTTTTTGTTTTAT
TAAAACCATATATATTGTATTCGTTTTGTAGGTATTTTCGTAACTTAATATCAATCTCTTGAGCAGTTAC
CTCTTTTTTTTGAGTAGAAACTTTGTCTGTAGATATAGTATTTTGCTTACCATTGACCCAGAGATTAATA
GGTATATTTCTAGGTTTATCTAAATTTTGATTCGCCAACGTAATTCCACCATACATATATTTTGTATTAC
AAAGACCTGAGTAACTTATTCCAAAGATATCTACTTTATGATCTTTTAATCTCTTCGCTTCATATTCATT
ATGAAACTGTGAATATAAAGTGTATTTTCCATCAATATACTCTAATTGATGAGAAGTAGAAAAATTTCCA
GAACTAACTCCTTGAAGCTTTTCAGGTTCATAATTAGCATAAAAGTTTCTAAGGTTGATTACCCCTACAT
CAGCATATGCTAGATTGTTTTTTATTAAAAATGTGAAGAAAAACAAGCTAACAGTGAGTATTCTAAATAT
TTTATTCATTTTGATGGCTCCTTTTTTTATATTACAACGCCATATAGGCATTTTTAATCACTCCTTGAGT
ATATTGGTTGAATCATTTTTACTATGTATCTCACAACCTTAAAATAAGACGTAGGTGTGCTAGGACACGT
AGGAATTTGACTGTTTTATATAATTTGTTTGAAAATTATGACATTAATCTGTTTCATATAAAATTTTATA
TAAGGCGTCTCTTTTAGTTTTATCATCTTCCGAGTTTGTAAAGATATTAAAAAAATCATCCTTGTTTTTA
ATGTAATTGTATTTATTAAGTAAAAATACAACGATTAAATCTTTAATTGTCTTTAAATCGTTATCATTTA
AAACGTTGTAATAATACATATCTTTTTCTGTGAAATGCTTCTTATTTAAAAAATTATTATCTAAGAGAAA
GCTTCTGTCAAAAAACACTTCATATTCATTTTGAGTAAGTAGCCAATTTAAGTCAAAATAAGGCTTTTCT
ATAACTTCTTTTTTTGTAGTCCCTTTAACCAATTTGATTTTATTACTAAATATATCACTTTCAATTTTTG
AGTTTTCGTTCTGTTTTTTTTTAATTGTAACATCATAATATTCATTGAATTGTGTAATAAGTTCATTGGG
GTCTCTATCGCTAATAGTACTATTAGATGAGTTTATAAACATTATGAGAATTTCATCTAAGTAACTATTA
TTGATTTCATAAAACGGGCTTTCACTGCCCATTTTATATTCGATATGTGTTTTAAAGCCTATTAGTAAAT
TGAAAATTGTTTCTAAAGAAGGGAAATTTCTTTTTCCGTTTTCTAATTTACTTATATATGTTTGCGAAAC
GCCTGATAAAGTAGAGAGTTCTTTAACCGAAAGCTTCCAACTCACTCTTTCTTTTTTTAATATTTCACCA
AAAGTCATATAAATCACCTCTAATTATAATTATAAATAAGTTGTACTTTGAGTACAATATTTTTTGTGTT
GACAATACAAAAAGAAGTGTGTAATATTTGTTTTGTACTCAATGTACAAAAAAGTACTTGTAGTACTAAA
AGAAAGGAGTGCTTATCTTGAATAATAATTTAAGTTTGTTGATGGGGAAACATAGAGTTACGGCGTCAAA
ACTTAGCACGGTAACTGGTATTTCCAGAACATCAATACATGGCTTGTATCACGAACGTACTGAAAATCCA
GATACAAAAACAGTTATGAAGTTATGTGAATATTTCAACATAACACCAAATGAATTTTTTGGAATTATTG
AAAAAGAGGGGGTTAAATAAATGCCTAGAACAAAGTTACAAGATTTTCCATTAAAAGAAAATACAGTTAC
AGAACCAAAGCAAGTTGTAGTAAATCCGTTGTTTGCGAAACCTAATGCACTAGCTGGTATTTTTGGAATT
TCATACAGTTCGGTCAATCGTATTTTAAAAGAGTGGGAAAAAGATCATAAAGGTATTGATGATTTATATT
ATTCACTATCATCATCAATGATTGTTATCAGTATTCCGCGATTCGAGGAGTACATGAAGGCACGTCATAA
AAAATGGATGTAGGAAGCAAGGCAATGAAAATGTACTTAACTTATATCTGCTTAGTTTCATTGTTAACAA
TTTTATTACTAGCAATATCTAACATGTATGTTGCTTTTAGCGTTTATGCTTGGCTAATAACTTTAGGATG
TAATTTAACAGGAGGATTAGAAAATGAATAATGAACAAAAAGAAGTAATAGAACACGTGGTTTATCAACT
TGAGTTAAGTGTCATGAATAACTTGGAAAGTTATGAACACACAGAATATGTTAATGGTATTGAAGTGGTT
TCAGAGATCAGTCGTGAAAAGCACTTAGAATTGATAATGAAATGGTGCGCACAAGAATTAAAGAATAATT
TTCAATTAGAGAAAGGAGAATAAAAATGAATTGGGAAATTAAAGATTTAATGTGTGACATTGAAGTGATA
AAACAAAAAATTAATGATGTAGCTACCAAACATGCTTGGTTTGTTGAAGATAGATTTGTAAAAAATGAAT
TAGAAACAAAACGGGAACATATTAATTTTTCTGCTAGCTATTTAGAACATCGTATACAAAATGAACATAC
AGTTGAGTTATTACAAGTGTACTTAAAAGAGTTCGGTGAACTTATACAAAAGTTTCATGAAATAGAAAAA
GCGTCACTTCAAGCCGACCAAAGCGAAAGTAACGCATAGCATTTAATAAAAATAACAGAGTAATTTAAAA
ATTACACATTTTTATTATAACATTTTTTACTCTGTGAATCACTAGAGGTGCAAAAAATGAATGAAATTAA
ATTAGAATATGACACACATGTTTCAGTGGTACATTATGAAAGTTTAGACTCACGTTCATTTAAGAGCTTT
TCAAAACCTAAATGGAGTAAGTTAATTAATAAACTGTCTGTGCCTATAGAAGCAAATTATAAGTATGCAC
GTGGTGTTGCTGTTTACGGTGATATTAAAAATGGTGCAAATGATCATGGTGAAATTATCAAAAAGCATCG
CAATGACGTTAATGTCGTATACAGAGATGTGATTGTACTTGATTACGATGAAATAAATGATTTAAAGCAA
TTACATGAAGCAATCAGCTCAGCTTTAAGCAATGTTGCATGGTTTTGGCACACATCGTTTAGCCATACAA
CTGAACAAGCTAGAATACGCCTTTATATCCCTCTAAATGAGCGAATAAGTGCAGATGATTATCGTAAATA
TACAAAAGTATTAGCAAATAAAATTGGTCATAAAGTGGATGAAGGTTCATATCAGCCAAGTAGATGTTTT
GCATTACCAGTTATTCAAAAAGGACACATATTTATTAAGCGAGTGAATGACTGTCCAATTATCGATGTTG
ATATGCTCGAACAGTGGTCAAAGGAGTTTGAACAATCAAATGGTAGTCCTAATATCAAAGGGTACACACG
ACGTGATAGTGCGTATTGGCGAGATATAGCTTTTGGTGTAAGTGAGGGAGAGCGCAATTCAACATTGGCT
TCAATTACAGGTTATCTTTTGCGTAGGTATGTAGATCCAAACTTAGTTTATGGGTTAGTGAGTGCGTGGG
CAAGTGTATGCAAACCACCTATTAATCAAAGTGAAGTAAACAATACTTTTAAAAGTATTTTGAAAAAAGA
TAGTAAAAGCAGTTAGAAATGGAGGTTTTTGTTTGGAAAATGTAACAAATGATGAAGTGTTTGAAATGAT
TGATAGTAGAACCGGTGTTTTAAATGCTAATGATTGGAAAAGTCAATTAAGGCGTTCTGCCACTACACAA
GCATTGAAAAAAACGACTACAAATGCTGAAATCATATTGTGTAATGATGAGAGTTTAAAAGGGCTAGTAC
AATATGACGCTTTTGAAAAAGTAACCAAGCTGAAACGTCTACCGTATTGGAGGTCAAAAGGGGATGCGAA
TTATTATTGGGCTGATATAGATACCACACATGTGATTTCACATATTGATAAATTGTATAATGTGCAGTTT
AGCCGCGATCTTATTGATACTGTAATTGAAAAGGAAGCATATCAAAATAGATTCCACCCTATTAAATCGA
TGATTGAATCTAAATCATGGGATGGAATCAAAAGAATTGAAACGCTCTTCATTGATTATTTAGGTGCTGA
AGATAATCACTACAATCGAGAAGTTACAAAGAAATGGATGATGGGTGCAGTTGCTAGAATCTATCAGCCA
GGTATTAAATATGATTCCATGATTATTTTATATGGTGGTCAAGGTGTTGGGAAATCTACGGCAGTGAGTA
AATTGGGAGGTCATTGGTATAACCAAAGTATTAAAACGTTTAAAGGTGATGAGGTCTATAAGAAATTGCA
GGGTTCTTGGATATGTGAAATTGAAGAACTGTCGGCATTTCAAAAGTCTACTATTGAAGATATTAAGGGG
TTTATAAGTGCTATTGTAGATATTTATAGAGCTTCGTATGGTAAACGAACAGAGCGTCATCCTAGACAGT
GTGTGTTTGTAGGGACAACCAATAACTATGAGTTTTTAAAAGACCAAACAGGCAATCGTCGTTTTTTCCC
TATTACGACAGATAAAAATAAAGCAACTAAAAGCCCATTTGACGATCTAACACCAGATGTTGTTCAACAA
ATGTTTGCCGAAGCTAAAGTATATTTTGATGAGAATCCGACGGATAAAGCATTGTTATTAGATAAAGAAG
CGAGTGAAATGGCTTTAAAAGTCCAAGAAGCTCATTCTGAAAAAGATGCTTTAGTTGGAGAAATAGAAGA
ATTTCTTGAACGTCCTATTCCGTCAGACTATTGGTATAGAACGTTAGAAGAAAAAAGAGTGTCTGCGCAT
GATGTTATAGACCAAGACTATATTAAATTATATGGTGATGGTAAATTGATTGAATTACCGAATACAAAAC
CAGGTGCTTATGTATGGCGTGACAAGGTATGTAGCATGGAAATTTGGAAAGTGATGATGAAACGAGATGA
CCAACCACAACAACACCATTTAAGAAAAATTGATAAAGCGTTAAGAAATACAAATTATTGTGGCACTGTG
AAAAAGCAAACGCGATATGGTGAAGGTATTGGTAAGCAATATGGCTTTAGTGTAGATTTAGCTTCTTATT
ATAAGAATCTTAAAGTTTAAACATCTTATTTTTAGGACAGTAAGACACTTATAAGACAAGTTTAAGACAC
CCGCAATCCCTTGTGGCAGTATATGCCACGCTATAAGTGTCTTGGTGTCTTGATGGTTTTTAGGGTAAAG
TTTTACAGAAATTATTTTACACAATATACAAAATATATAAATGTAGGTCGTAAACAGTGAGACAGTGAGA
CAGATTAAGTGAAGCCCTTGAGGGAGTAAGCGTAAAAAGAAATTCATAAGTGTCTTGAATTGCAATTCGA
ATAAGACAGTGGGACACCTATCAAAAATTAGGAGGAAGAAAATGAATAAAAATCAATTAAAGTCAGAAAT
TTTAGAATATATAAAGGCGCATGCTGGTACATCATTTGTAGAAATAGAACGTGTATTTGAAGAAAATAAC
TTTGATTATAAAGGTGACGGCGCATATACAAGTGGTCAACATCCTAATGTTGTGTTTTGGGTTGGGTGGA
ATCAAGAAGCGTTTGATGTTATCGCTGAACTTAAAAAAGATGGACATATTGAGATGGATATTTGTGAGCC
AATTGTTTATATGGTTGATGGTAAAGGTTTGGATTTGCCTATTGTAAGGTCGAAAAACATTAAAACAGAT
CATTGGCTACCTGTCACGTTTACTATTAGTAAGAAAGAAACGGAGTGTGTCTAATATGAATGACAAAGAG
AAAATTTATAATCAACTTCATCATGATGCACCAATTCAAATTATACCAGCACCCGAAAATTTATTTGTCG
AATATATAGAAGCTGATGAAGTATGGTATTCACCAGTTGTATGTATGGCTTTAAGTAAAGCGCATAATAT
TAATTTTTATGACAGTGATGATGTGGGGTGCATTGATAAAGCAGCCACATGTAGCATTAAAAAATTTAAT
CCTGAGACAGGTGAGTTTGAACAATTCAGCAAAATGGCTCAAAAGGAGGTAACACAATGAACATAGAAAC
TATCGTAAATCAATTTGAAACACGAGCAGGCACGTTACTAAGGTACTACACTGGATTATTAGAACATAGT
AAAGTACAACCGTATTGCTTTAAGTTATACAATGATCCGTTTGATATGGTTTATGTGATGATGAACGGGA
AGTTATTCGGTCATGTATATATTAAAGATTGTAAAGTAAGGCAATCATTTGAATTAGCGTCACCTAAGCA
CACAGAGGGGCTTATAAGAAGTATAGAAGGTCATTATGTAGGTTATGAATTACATGACGGTAAACAGCTT
TCTATTAGTGATGTGATGGCCAGTCAATTATTTGAAGATGAGTATTTTATGTATGGATTACAAACATATG
CAGAATCAAATAATAGTGATGTGTTTGAGTACCTAGAAAATGGATTTGATACCGATACACTTGAGGGCAT
TCAATCGAGTAATACTGATGTGATAGCGAATATTGAAATGTTGTATCAGTTAGCTACGGGAATCAATGAA
CCAGCACCAGAGTTAGTTGAGGGATTAAAATTAGTAACTGAGTTTGTACAAGATGAGAATGCGACACAAG
AGGATTACAAGGCTTTAGAACGTAAATTGAATGATCTAAAAGCGTCTTACTATAGCTTGAGTAAATAATG
TTATGAGGGGTCACATGTAGTGTGTGGCTCCTAATAAAATACTATGATTTTATACGAGGTATAGCAGTTT
AAAATGGTAAGGTTTTCGGAAGGTGTTGGCTTTTAAAATCGGAAGGTATACAGTCTTTGAGAATTGAAAA
AATGGCAAGATTTGTGCAAGGTGTGCGAACTTTGTTAACGCTAATACAAGCTAAAGTTTGTGTTTTTGGC
ATAGGCCTAAAAGTTAAGTTTGTTCGCTGTTTGTTCGTATTATTTTACCGAACTTAAGTTCTATATTAGG
TTAATGTGAAAAGCCTAACGTTAAGTTTATAACATGATTTTATAAGTGTTATATATGATAAGCTAAACAA
TTGATAAAACGCGCTATAAAGCGAACGTAAGTTTGTTTTGGACCTGTAAAAATGGTATAATTTAGGTATG
AAATAATTAAAAGAAAGAGGTGTAGAAATGCAAAGTATCGCAGAAAAAGAGACGTATCATTTACCCACCG
AACACCTGCAAGTTTTCAATGTGATAAAAAATACGTCCAATAAGTATATTACTAAAACTAAAATCTTAAA
TCAATTGGGATATGAATATAATTCAAGCAATGAACGATGGTTACGAAGAGTAATCAATTCATTAGTATAT
CATTATGGCTATCCTATCGGATGCAGTTATAAACCTAGTGAACGTGGTTATTACATCTTACGACAGAACA
AGAAAAGCAACAAGCGATGAGAAGTATTAAGAAATTAGCTGATGGCAGTATGAAACGCTATGAAGCTTTG
AAACGAATTAAAGTGTAAAGGGGATAAAAATGAAAACTGAATCGTACTTTAAAGAATACAACCAATTTGT
AATAGATCAACAAAAGGCTATACAAGAATTGGAACAAGAGCGTAATGCATTGGAGAGTAAAATAAAGATA
GATAAGTCCACATATAAACAGTTAATCATGGATGGACAAGATGATAAAGCAGATAACCTATATCAAGCAA
CAGATGCTGATGAAAAGAAACTAAAAGCACTTAATAAACGCTTAGAGACAAAGAAAAGTGTGTCGAAAGA
AGTTAAATATCAAAAGACAATTGAATTATTAAAACATCAAAGCGAGTTGTCATCATTATACGAATCAGAA
AAGCAATCAGCTTTAGGTAAATTAAAAAAAGTAGCCGATGCATATAATGAGATCATTGATGAAATAGAAG
ATATTAATGATAGATATGAAGATGAGCATCAGCAATATGCGAGTATTTATAGTCAAGAACAATTATATGA
TGATAAAGAGGCTAGGGAAGCATTGAATGGCTACTTTAGAGAAAATATATTTACATCATATATTAATGGT
AATGATTTGCCATACGAACACAATAACAAGTTGTTTTTAAAACGTTAAAAAGAAAGGGTAATTAAATGGA
AACAAAATACGAGTTAAATAATACTAAAAAGGTCGCAAATGCATTTGGTTTAAATGAAGAAGATACAAAT
CTATTAATAAATGCAGTTGATTTGGATATTAAAAACAATATGCAGGAGATTTCAAGTGAGTTACAACAAT
CAGAACAGTCTAAGCAAAAGCAATATGGTACAACGCTACAAAATTTAGCTAAGCAAAACAGGATTATTAA
ATAGCAATGATTGCCTATCCAATTCGGGTAGGCTCTGTTTATAGGGGTGAATAAATGAAACTGCTTAAAA
CGAAGAATTGTTTATATTATCGTAATGGCGACAATAAACTATCTGAGTATCAACTATTAACGCAATTTAA
CCCAGCATTTATTAATAAAAAAATTAAGATGTGTGAATTCCAAATTGAAAGTATGTACCATATGAGTGCG
TCGACCACAACATGTGATGAAATAATGGGGGTCGTGTCTGTCTCATATCCGATTGAAAAATTAGTTATCA
AAATTATTGAAACAAAAGCAGGGTTACAAAACTATAAAAATAGATCTATAAATAATATGGCGTTGTTGAA
AAAGGTACTAAATCATTATACAGAAAAAGAGCAGAAGCAAGTTGTAAAATATATGCGTTCAAATGGACGA
TATAAGCCCTACAACGTCATTGAACGCTTACAGGGTGATTTGTATCAAGCAAGTATTAAACAACGTTCAG
AACGTCAAAAACAAAGAAATATAGCAATTGAAAATAGCAAGATTGCACGAGTAAATGCTTATCACCAATC
TTCACATGTAAAAGTGGTGTAACAATGGATAAACAGCAAATAAAAGGCTTCGTTTGTGATTATCATGAGC
GAACTAGAATTGATGTATTAATAGATGATGATATAAATACTGATGAATTCTTTTCAATAGGTGATGAAAA
TTCTAATGAATGGATGACAGACGATAACATTGATGATCATATTGTAAAGAATCACTTAGAAATGATTGTT
GACCGAGTAGCTAATGATAAAGAGTTTTATATTTTCGATTCTTTGATACAAGGACGTAGTTTTAAAGATA
TTAGCAATGTCTTAGAGTGTTCAGAACAATCTGTAAGATTATGGTATGAAACTTTATTAGATAAAATTGT
GGAGGTGATAGAATGAGTGATTTAACAGCAAAACAAGCGCGTTTTGTGAATGAGTATATAAGAACACTTA
ATGTAACACAAAGTGCCATAAAAGCAGGCTATAGCGCAAATAGCGCACATGTGACAGGGTGTAGGTTATT
GAAGAAGCCACACATCAAGCAATATATACAAGAACAAAAAGATAAGATTATAGATGAGAATGTATTAACC
GCAAAAGAGTTACTACATGTGCTTACGAATGCGGCAGTCGGTGATGAAACAGAAACGAAAGAAGTTGTAG
TCAAGCGTGGAGAATATAAAGAGAATCCACAAAGTGGCAAAGTACAGCTAGTCTATAACGAACATGTTGA
ACTGATAGAGGTACCAATTAAGCCTAGTGATCGTTTAAAAGCTCGTGATATGTTGGGGAAATACTATAAG
TTATTTACAGATAAGCATGATATTAACGGCAATGTGCCTATATTCATTAACATTGGTGAATGGGACGGAG
ACGATGAGGAATTAGATAAGGCAGTGAAAGATGTATCTAACGCTAATCCTAATCATACTGTGATTGTGGA
TGATATACCGTTAGAGGATTAATGAGGAATATTTACAGATAAATAAGATGTGAATCTTGTGGCACCAGAA
TTTGTTGATGATATAAAGAGATTTTAGAAATAAAGAAAACAGCAAGTTTACTTGTCGAAATGTGATGCTT
GAAGAATGATTACTTACTAATTTAGGTACATATTATAAATCGGATTATCGATTCAATAAGGTTGTATTTA
ATAAATATTATATGTCAACATTTTTAAATTAACTTGACAAATTTAAGTGAATGTATGGTAAAAAATGTTG
AAATGTACTATATTATAAATAAGGGTTGCATATAAGCAACACATCTTGGCGAATACACATAAAGATATTT
ATTGTTTTTGTGTACGAATTATAGAAAGCATATACACGGTGACAGCGTAGGGACGCTGTCATTTTTGTTT
ACAGAAAATGAATTAAGGAGGAAATATACTTTGATTTCTAATATTTCAATTTTTGCAAAAGACGATAAAA
TGCAAGTTAGTGATAAGTTTAATCAAATAGTCGCTAAAATGGATTATTTAAAAAACAAAAGGAATCATTT
AGTTCATAGTTCCAAAATAGCAGAAGATGAAAAAAAGTTTTTAGAAACCTATATTAAAATAGAAAAATAT
AATGAAAGTAATATCTATTTAAAAGATGATAAAGTTAATATAAAGAGAAAGTTGAATCAAAATAATTTTG
ATTTTGAAATGGTTAAAGACATTTTTGAAATCAGAGAAGAATTAGTTGATTTAGAGATAGAAGACTTAAG
TATTAATAATATAGAAAGCTCATATATTTTTGAAAGCACTTTTTTTGCTGATGTATTAGATGATGTGAAT
TTTGCAAAAAAACAAAATTTACAAAAAAAACGTAATTCGAAATCACTTGAAAGTGAAAATGTTTACAAAG
ATAAAAAGAAATTGTTGAATACAGACATAAAAACAAAATTTGATATGGTGACGTTATGATAAAAAAATAA
AAGATATAATAAAATTGGAAGTTAATTATTTAAATAGGATTGATAAAGATAATACTGACAATGATGGGAT
AATATTAAAAGCAAATAACAATGTAAATTTACCAAATGAAGATAATGAAGCTTATGTAGAAATTATTTTT
ACTATGAGAAGTGTAGAATCTAATTCATGGGAAAATGAGAAAAATAAAAAGAGAATTTTAGATGATGAAA
ATGATCAAAATATAATTGGCAAATTAAGAGTTAATTATAAAATAATATGTGATTTCAGTACAGAGAGGGA
AGAAAAAATGAGAGATGCACTTTTAGAAATTATAGAACCTTATTTCAGAAAAGAAGTTGAAACTTTATTG
TCAAATATGAAATTACCAAATTTTATTCTTCCTTACAGGTTTTGGGAAAATGAAGATAACTAATATAAGA
TTAAAAAGTGCAAATAAAAAAAGTGTTAAAAAACTTTACTTTCTTGAAGGTATAGATGCTATAGAAAAAA
TAGAGAATAATTACGAAAAAAAGTTTTTTTAGTCTCTATACTTGAGGGGATCAGACAATACTCAACACAA
AATTATAAAATAGAATGTGATTTTAAAAAATTTCATTATAGAATATTTCAGTATTATAGGATAATTAAGA
GAAAATTAAAAGAGACAGTAAAAAATTTTGATGAAAAACAAGTACAGACGTTATCAAAAATTTATAATAA
ATTATGCAATGTTAGTGATAAAAATAATTATATTGGACAAATTTTGGAGTATACTTATATAAAATATATC
AGAACTGAGGATTCTGTGTATAAAATTGGTCATGAACCAATAGTATATCATAAACGTAAATCACTGCATG
GAAAAGAATCTTATAGCAATAGATTATTAGATTTTGTGACTATAGAGAATAGAAAGACGATAATTTTATG
CGAATGCAAAGCGAACTTGCAAAGAGAGTTTCAAGGTTTAATCAAGCATTTTAATAAACCATTTAGACAG
AAGTTACAGTTGATGAATCATTTAGAAGATAAGTTAAAGCAATGCCATTCTGGAAATGAAAAACCTAATA
ACTTTGTAGAAATCAAAAAAGTATTAGTAACTGCATTTGCGCCGACTAATCAACAAAACTTACCTAGAAG
ATATCAACGAGAAATACCCATACTTACAATTAGCGATATGAAAAATATGGTGTTATAAATTTATTTGAAG
AACAACTTTTAAGGGCATAAAAAAGGCATAATGTTGGTGATAAGGGCAAGTGTATGGACTATAAAACACT
TTGAAACGCTTATAAACACCTATATAACAGTGTTTTGAATGCTCATGAACTCCCTTGATAATACACTTAG
TTATTCCTGCTAAATAA
>EF010993.1 Staphylococcus aureus strain RN3984 mobile pathogenicity island SaPI2, complete sequence
ATGCCAGGAATGATGTAAAATGACTGTTAAACGCCGATTTTATAACGTTTGTAATATTGGGTGGTCATAATTTGGTCATAGAAATTTTAAAATAAATCTTTTGAGACGTTTTCCATGAGTTTACTAAACTTTTGAGAAGCGTCTTTTTTGTATGAGTTCGTAATCTTAGCGTAGATGTTCATAGTGGTATTTATATCTTTATGGCGCAAGCGTTCTTGTATTTCCTTAATATGCACACCAGCCTCTATAAGTAACGCACAATGAGTATGACGAAATGAATGAGTGCTTATTTGTTTATTAGTTATGTCAGTCTTTTTAAGTATAGCTTTTATCCATAATTGTAGTTTTTTAATTACAAGAGGGTAGCCGTTAACATCAGTAAAAACGAAATTATTATCTACATACAATTCGTTTTTCCATGTGTCCTGCACGTCGGTTTTATAATTTTTAAGTAATTTAATCACATGAGGATCCACTGAAATTTTTCCGATTGAGCTTTCAGTTTTTGGTGTAAGTATTTGAAATTGCTTTTTATTGTTATTCGGATTGTAATAAGTCTTTGTAATATTGATTGTGTTATTCTCAAAGTCTATATCAGACCATTTCAATGCCAATAATTCACCTGCACGCATGCCTGTATATGCTAATGTACAAAACACCTCAAAGCTGTTTTGGGGTGAATGGTGATTTTTAGCAACCTCCAGGAATTGAAATAATTCATCTTTTTCAAGAAACTTTTTATGTATCTCAGTATCTTCTAATTCTTCCACACTAATTTTCTTTTTAGGTCGTTTAATACCCTCGCTAGGCATTATTCTTATTAATTTCATATCGTATGCGTACTTAAATATCATATTTGTAGAGGCTATAATGCTATCAACATAATTCTTGCTATACTGTGCGCTTATATCGTTTACAAAACGTTGATATTCATGTTTATTGATAGTTTGTATTGGTTTATTGTTAAAGCGTTCTATGGCGTGGTTTATGGCTTTCTCGCGTGCTCTGACACTACTTACTTTTACTTCGTTAGCATATTGTGATATCCAATCGTCAGCAACCTGTTTAAATGTAGATGTGGACGGTGCGATATAATCGCCATTTCTTAACTGACGCTCAACCATTTCAGCGTGATGTTTAGCGTCTGATTTGCGTTTAAAACCTGAGTTTGAAATATATTTATATTTGCCCGTTTCTGCGTCTTTTCCTAGTGATATACGATAGCGCCATGTATTTCCGCGTTTTTCATAACTTGCCATTTGATCACCTCGATTAATATTCTTTAAAAATATCACTAGATAAACGGCTATCAGTTTGTAAAATTTCTTTATGTAGAGTCGTACTTTTTTCGCCTTTATTTGGAAAAAGCTCTTCAATATCGTCTATATTTTTTACTATTATTTCAGAAACATACCCACTTAACTTTTGGTTAATTTTTTTAAATAACAAGTTTTTAAGGCCTGCAGATAAACTATCAACGTATTTTTTTAATCCGATATTTTCATCTTCATTTTTAATCGTGAAAATAAATCTATGTTGTGAATTAGTTATCTTTTCAGTTTCTTTATATGAGACGTCTAAGTCAAAATTTAATTTTTGCCTATTATCTAATTCGACGTCTACTAAAATTTCAAAGTCAAAATTTTCAATCGAAAAAGCGTGAGTAATGTTTGCAGTTACTTCAAATCCCTCGAAAACATCATTAATTTTATAATTCGGTTCTTCATCAAAAGTAAAGTCAAAATTGATCGGATTATGTTCAAAAAATTCTGAAGGAGATATGTGCAGATAACTACATAATTTATCTATAGCATCATATCTTATCATTTCAGAATCATTTTGTGCCATTGAAGTAAGTGAACTTCTTGCTATTTTTACATCTTTTGCAACACGAGATATTTTTAGTCCTCTTTCTGACAGTAGTTCAGACAATCTATTTCTAATCATTACAAACCTCCTAATTATGTTAATAATAGCATTTTTTTGGACGTTTATGTACAAAAAAATAAAAAATGATTGAGAAGTCAGTCGAAAAACTATTGCAAAAGAAAAACGATTATGTATAATAAAGTTATAAATTGATTGAGAAGTCAGTCAAAAACGAAGGAGGATTTTAATTATGACTATTTTAGCGAATACTAGAAAGTTTAAAGAAGCCATGTTCTTAAAAGGCTTTAATTTATCTGATTTATCACGTGAAACAGGTGTTGGAATTTCTTATTTAAGCCAAATTATTAATGGTAAAAAGATTCCAAGCCCTAAATTAGCTAAGAAAATGGCAGAAGTTTTACAAGTTGAGGTAAATGAATTATTTGAATTTGAAGTAAAGGAGGCATAAACCAATGTTCAACATTAATATTGATGAAGATGAAGCACGTGAGTTACTTGAGCAGGCTATCAATGCACGTGTGGACGAATTAGCGAAAGAGAAATATTTTATGACTTACAAAGAGTTGTCTAACTATCTGAATTTAAGTAAGCCTACTATTGAAGAATTACTTATTAATAATGGCATGAAATATTATATGGTCGGATCTACGTACAGATTCAAAAAGTCTGATGTAGATGAATTCATGGAACAGCTTACTGCTCATATGAATATCCAGAATAACGACTTTAAACAAGTCAATATCAAAAAGTTATTGGAGGCAAGGCAATGAAAATCTACTTAACTTATATCTGCTTAGTTTCATTGTTAACAATATTATTACTAGCAATATCTAACATGTATGTTGCTTTTAGCGTTTATGCTTGGCTAATAACTTTAGGATGTAATTTAACAGGAGAGATTACAACGTGCGAAAACAAGTGATTATTACAAAAACAGTAGTTGGCTGGTACAACATTAAAGATACTCAACATAATTTAATGTTAAATATACCGCCAAAAGTATTTGAACAGTACTTTCCTGATGTTAGTAAAGATGTTCAAGTTGTGTGTTTAGAAATGGATTTATCAAAAATTACAGAAATTAAAAATAAGAAAAAAGTAGGTAGTTAAGATGGGAATCAAACAAAAATATCAATTATCAAAAGTGGTTAAAATATTAGAAGTAGTATTATACGAGGAAGATAAGTTTCAATCCGATAAGGACTATCATTATCAGGATAAAGCATTATATGAATATGCTTTAAAGTTAGTTCATAATGGATTGTTCAATATTCTTGCTGAATTAGATTTTGAAGATGAAGCATTTTTAATTCTTGATGAAGTAACAATGACGCTAAGTGATGTCATGAAAGAAACACAACACGTTTACCGTTATAGTGTCATAGATGAAAAAGGTGAACACAAACATACAACAGATCGCAAAGGACACGTGATTGGAATGTTAGAGTGGGCATTAGATTACATTGCGGGAAATATTGAAGTGGAGGAATTATAAATGAATTGGGAAATTAAAGATTTAATGTGTGATATTGAAGCGGTAAAAGAAAAAATCAATGATGTAGCTATCAAACATGCTTGGTTTGTTGAAGATAGATTTGTAAAAAATGAATTAGAAACAAAACGGGAACATATTAATTTTTCTGCTAGCTATTTAGAACATCGTATACAAAATGAACATACAGTTGAGTTATTACATGTGTACTTAAAAGAATTCGGTGAACTTATACAAAAATTTCATGAAATAGAAAAAGCATCATCTGAGAACTTTGGCGAGGTATCAGATGACGCACAAAAATTAAAAATCACAGAGTAATTTAGAAATTACACATGTTTATTATAACATTTTTTACTCTGTGAATCACTAGAGGTGCAAAAAATGAATGAAATTAAATTAGAATATGACACACATGTTTCAGTGGTACATTATGAAAGTTTAGACTCACGTTCATTTAATAGCTTTTCAAAAATTAATTGGAGTAAGTTGGTTAATAAACTGTCTGTACCTATAGAAGCAAATTATAAGTATGCACGTGGTGTTGCTGTTTACGGTGATATTAAAAACGGTGCAAATGATCAAGGTGAAATTATCAAAAAGCATCGAAACGATAAAAATGTCATATACAGAGATGTGATTGTACTTGATTATGATGAAATAAATGATTTAAAGCAATTACATGAAGCAATCAGCTCAGCTTTAAGCAATGTTGCATGGTTTTGGCACACAAGTTACTCGCACAGAACTGAACAAGCTAGAATACGCCTGTATATCCCTCTAAATGAGCGAATAAGTGCAGATGATTATCGTAAATATACAAAAGTATTAGCAAATAAAATTGGCCATAAAGTGGATGAAGGTTCATATCAGCCAAGTAGATGTTTTGCGTTACCAGTTATTCAAAAAGGACACATATTTATTAAGCGAGTGAATGACTGTCCAATTATGAATGTTGATATGCTCGAACAGTGGTCGAAGGAGTTTGAACAATCAAATGCTAGTCCTAATGTCATAGGATACACTCGACGCGATAGTGAGTACTGGCGCGAGCTATGCTTTGGAACAACCGAAGGCAATCGTAACAATGCACTAGCTAGCTTAATTGGGCATTTATTAAGATGTCACGTTAATGATTATATTGTTTATTCATTTGCTTTACTATGGGGGCAATTCGCATGTAAACCACCTATGAAAGAACAAGAAATCAACGCCACTTTTCAATCGATATTAAATAAACACTATAACAATTAGAAAGGGGCTTTGTATGGAAACAGGTAAAAGTGATGTACTTGATAAAATTGAAAAAATTAATAAAAAAGATAGTGCCTTACAAGAAATTATACCAAAAGGTTATGAAATTGAACATCATCAATGCGGTATTGCCTTAAATCAACTTATACCAAGTAAAAAAGAAGGCGAGCCAGATAAAAAGGTTTTTATCACAAGTACAATCCCTCAAATCACTGAACGCTTTGAAGATATTGAGAGTAACGAAGTCAGCTTTAATATGCTTTTCTATGACAATAAAACGCCAGTAAATATAGCTGTGAGTGCCGAAGAAATTTCAGATAGTCGTCAACTCTTGAAATTGGTTAATAAAAAGCTGGATGTAACATCGTCGACATCTACTAAACTTGTTGATTATATTAATGCATCTAAACGGTATAATCCACCATTGAATGTTAAAGTTGCAACGCGTTTGGGGCATGTGAAAGGTTATTTTATTTATCCTTATCAAGAAGTGATGAAAGACAGCAATATCAAGTTGTTTAGTAATGATAAAGGATTTCAAAAGTTAATAGACTCTTTTCAAAGCAAAGGAACATTAGAAGGTTACTCTAAAAAAGTGTTCGGTCAAATAAAAGATCTACCAATGGTAATGGTTATGTTATATGCCTCTTTAGGTTCGGTTTTATTAAGAGAATTTGGATTACAGCCCTTTATTGTAGAAATATCAGGTAGTACATCTACAGGTAAAACATTCACACTCAACTTAGTATCAAGTGTTTGGGGAACGAGCGACCTTATCACGACATGGAGTTCTACTCAAAATAGTATTGAATCGATGGCATCATTTTTGAACTCATTTCCAATGTTTAAAGATGATACACGTAATACACATCCTAAGTTTGTTACCAGTGCCACATATAACTTTTCTAGTGGTGAAAGTAAATCAAGAAGTAATATTAATTTAACACTAAACGCTAAAAAAGAATGGCGAAATATTTTAATTTCTACTGGTGAATCATCTATCGCAAATATGGCTGATGAAAAAGCGGGTGTATCAGCACGTGTAGTTACACTACAAGATCCACCATATCCAGATAATTTTGATTTTACCACATTAGACAAATCGTTTAGGGAGAACTATGGAACGTTAGGGTTGGCATTTATTAAACAATATGAGTCTAAAAAAGACGTGTATAAGAACGCTTTTGAGAGCTATCAACGGTATTTTAATCAAAAAGGTAGTAATGAAATCATGCAACGTTTAGGACGTGCCTTTGCGTTACTACAAGTTACCGGTGAGGTTTTGAATGATATTGATGGGTTTGAACATGACCATTTTAAAATTATCGAACAAGCCTATGACAGCATGGTTAAAAACAATAAGACGATTGATAAACCTAAGCAACTGTTAGAGGAACTATTACAATATTTAGATGCAAATAGAAATAATATCGCTGGTGATGGCTATAGTTCAGTCAAAAATGGTGACATCAAAGCTATATATAAACGTGATTATTTATGTATATTAGGTCAAACTGTACACGATAAATTAGGTCATGAAATGCAGACTATAACAGGTCAATGGGGCAAAAAAGGATATTTAATTAAAGGTGAAAAAGATCGCTTGCAAAAAAAGGTGAGTCACAAAAACATTAAGTATAGAGGATTTGCTATAAACAAAGAAATGCTTGAAGAATTAGGATTTGATTTCTCGAATTCTCATAATCCTTATTCAGATTATTAAATAGTTCCCAAAGTTCCCGATAAGTTCCCGCGAAAAACATACAAACGGGAACTATAAGACTACTTTAACCACAAGCAATTAAAGTTAATAGTTCCCGAAGTTCCCAATAAATAATATTATTATTTATTATTTGAAAACGAACAAATGTTGTTAGCTTTATACCATATATGATAGAAAATTTTTAACGGGTACAACGGGAACTAAGTTTATTTAAAGTTTATATATCAATGGTTTGACTAGTTCCCGATAAGTATTTTAAGTCGGGAATTCAACGGGGACTAGTTCCCATTTAAAAATATTGGAGGTAACACATGGATAAAGAGCAACTTAAAAAGTATATATACGATTATGTAAAAGAATATAAGGAGATACCGATATATCAGTTAGAAGATTTGTTTAAAGAAATGAATCACGACTATATAGGGAGAACCAGTGTCACACACGATAAGGATGAGAATATTGTGTTTTGGAGTGGATGGAACAAAATTACAATGTTTGCGCTGATTGAATTAGTTAAAAGTGAACAACTTGATTTAGTGTATAGAGGTAGTTTTGTAATGCGTTATTTGTTGGATGGTAGAGTTCCTAACTTACCATTAGCAATTTGTTATCCAGAAGATGGACAACAAACGGACGTGCCCTCATGGGTGCCTATGGTATTAAGAATAAATAAAGAGGAGAAAATCAAATGAACATAGAAACTATCGTAAACCAATTTGAAACACGAGCAGGCACGTTACTAAGGTACTACACAGGATTATTAGAACATAGTAAAGTGCAACCATGTTGCTTTAAGTTATACAATGATCCATTTGATATGGCATACGTGATGATGAATGGGAAGTTATTCGGTCATGTATATATTAAAGATTGTAAAGTAAGGCAATCATTTGAATTAGCGTCACCTAAGCACACTGAGGGGCTTATAAGAAGTATAGAAGGTCATTATGTAGGTTATGAATTACATGACGGTAAACAGCTTTCTATTAGTGATATGATGGCCAGTCAATTATTTGAAGATGAGTATTTTATGTATGGATTACAAACATATGCAGAATCAAATAATAGTGATGTGTTTGAGTACCTAGAAAATGGATTTGATACCGATACACTTGAGGGCATTCAATCGAGTAATACTGATGTGATAGCGAATATTGAAATGTTGTATCAGTTAGCTACAGGAATCAATGAACCAGCACCAGAGTTAGTTGAGGGGTTGAGATTAGTAACTGAGTTTGTACAAGATGAGAATGCGACACAAGAGGATTACAAGGCTTTAGAGCATAAGTTAACTGAGTTGAAGTCATCTTATTACAGTTTGAATAAGTAATTAAATATGGAGTCTCACGTGGTGTGTGGCTCCTAATATAAAAGTATAAGGTATAGAAGTTTTAAAATGTAAAGGTTGCAACAATAGTGAGTTAATAGATAGGTAGGCGAAATTCAAAAAAGTGTGAAATGTTGATATTGAGCTGTTTTATGGCTTTGAAAATAATAAGGTTATATAAAGGTGTTAGCTTTTAACATCGGAAGGTATACAGTCTTTGAGAATTGAAAAAATGGCAAGATTTGTGCAAGGTGTGAGAACTTTGTTAACGCTAATACAAGCTAAAGTTTGTGTTTTTGGCATAGGCCTAAAAGTTAAGTTTGTTCGCTGTTTGTTCGTGTTATTTTATCGAACTTAAGTTCTATATTAGGTTAATGTGAAAAGCCTAACGTTAAGTTTATAACATGATTTTATAAGTGTTATATATGATAAGCTAAACAATTGATAAAACGCGCTATAAAGCGAACGTAAGTTTGTTTTAGACCTGTAAAAATGGTATAATTTAGGTATGAAATAATTAAAAGAAAGAGGTGTAGAAATGCAAAGTATCGCAGAAAAAGAGACGTATCATTTACCCACCGAACACCTGCAAGTTTTCAATGTGATAAAAAATACGTCCAATAAGTATATTACTAAAACTAAAATCTTAAATCAATTGGGATATGAATATAATTCAAGCAATGAACGATGGTTACGAAGAGTAATCAATTCATTAGTATATGATTATGGCTATCCTATCGGGTGCAGTTATAAACCTAGTGAACGTGGTTATTACATCATTATGACAGAACAAGAAAAGCAACAAGCGATGAGAAGTATTAAGAAATTAGCTGATGGCAGTATGAAACGCTATGAAGCTTTGAAACGAATTAAAGTGTAAAGGGGATAAAAATGAAAACTGAATCGTACTTTAAAGAATACAACCAATTTGTAATAGATCAACAAAAGGCTATACAAGAATTGAAACAAGAGCGTAATGCATTGGAGAGTAAAATAAAGATAGATAAGTCCACATATAAACAGTTAATCATGGATGGACAAGATGATAAAGCAGATAACCTATATCAAGCAACAGATGCTGATGAAAAGAAACTAAAAGCACTTAATAAACGCTTAGAGACAAAGAAAAGTGTGTCGAAAGAAGTTAAATATCAAAAGACAATTGAATTATTAAAACATCAAAGCGAGTTGTCATCATTATATGAATCAGAAAAACAATCAGCTTTAGGTAAATTAAAAAAGGTAGTCGATGCATATAATGAGATCATTGATGAAATAGAAGATATTAATGATAGATATGAAGATGAGCATCAGCAATATGCGAGTATTTATAGTCAAGAACAATTATATGATGATAAAGAGGCTAGGGAAGCATTGAATGGCTACTTTAGAGAAAATATATTTACATCATATATTAATGGTAATGATTTGCCATACGAACACAATAACAAGTTGTTTTTAAAACGTTAAAAAGAAAGGGTAATTAAATGGAAACAAAATACGAGTTAAATAATACTAAAAAGGTCGCAAATGCATTTGGTTTAAATGAAGAAGATACAAATCTATTAATAAATGCAGTTGATTTGGATATTAAAAACAATATGCAGGAGATTTCAAGTGAGTTACAACAATCAGAACAGTCTAAGCAAAAGCAATATGGTACAACGCTACAAAATTTAGCTAAGCAAAACAGGATTATTAAATAGCAATGATTGCCTATCCAATTCGGGTAGGCTCTGTTTATAGGGGTGAATAAATGAAACTGCTTAAAACGAAGAATTGTTTATATTATCGTAATGGCGACAATAAACTATCTGAGTATCAACTATTAACGCAATTTAACCCAGCATTTATTAATAAAAAAATTAAGATGTGTGAATTCCAAATTGAAAGTATGTACCATATGAGTGCGTCGACCACAACATGTGATGAAATAATGGGGGTCGTGTCTGTCTCATATCCGATTGAAAAATTAGTTATCAAAATTATTGAAACAAAAGCAGGGTTACAAAACTATAAAAATAGATCTATAAATAATATGGCGTTGTTGAAAAAGGTACTAAATCATTATACAGAAAAAGAGCAGAAGCAAGTTGTAAAATATATGCGTTCAAATGGACGATATAAGCCTTACAACGTCATTGAACGCTTACAAGTTGATTTGTATCAAGCAAGTATTAAACAACGTTCAGAACGTCAAAAACAAAGAAATACAGCAATTGAAAACAGTAAGATTGCACGAGTAAATGCATATCACCAATCTTCATATGTAAAAGTGGTGTAACAATGGATAAAAAGCAAATAAAAGACTTCGTTTGTGATTATCATAAGCGAACTAGAAGTGATGTGTTGATAGATGATGAAATAAATACCGATGAATTCTTTTCAATAGGTGATGAAAATTCTAATGAATGGATGGCAGACGATAACATTGATGATCATATTGTAAAGAATCACTTAGAAATGATTGTTGACCAAGTAGCTAATGACAAAGAGTTTTATATTTTCGATTCTTTAATACAAGGACGTAGTTTTAAAGATATTAGCAATGTCTTAGAGTGTTCAGAACAATCTGTAAGATTATGGTATGAAACCTTATTAGATAAAATTGTGGAGGTGATAGAATGAGTGAGTTAACGGCAAAACAAGCGCGTTTTGTGAATGAGTATATAAGAACACTTAATGTAACACAAAGTGCCATAAAAGCAGGCTATAGCGCAAATAGTGCACATGTGACAGGATGTAGGTTATTAAAGAAGCCACACATCAAGCAATATATACAAGAACAAAAAGATAAGATTATAGATGAGAATGTATTAACCGCAAAAGAGTTACTACATGTGCTTACGAATGCGGCAGTCGGTGATGAGACAGAAACGAAAGAAGTTGTAGTCAAGCGAGGGGAATATAAAGAGAATCCACAAAGTGGCAAAGTACAGCTAGTCTATAACGAACATGTTGAACTGATAGAGGTACCAATAAAACCTAGTGATCGTTTAAAAGCTCGTGATATGTTGGGTAAATACCATAAGTTATTTACAGATAAGCATGATATTAACGGGAATGTGCCTATATTCATTAATATTGGTGAATGGGATGGCGATGATGAAGATTTAGATAAGACGGTACAAGAGGTATCTAACGCTAATCCTAATCATACTGTGATTGTGGATGATATACCGTTAGAGGATTGATTACAGTAAAAACGATTATCATATTGAGTTAGTGAGGATTAGTTTACTAATTCACCCTAGCTTTATATTAAAGCGTTATAAAGATAAAAGGGAGAACGCTTATTATAATTAACGGACTCCCTTTATTAATAATTATTACAGAAAAAGTGGTAAATTAATTAATTTCTGCTTCTATAGTTTTTATTTCATCAATATTTATAGGTGGTTTTTCAGTATTGTATTCAAACTTTTTAGATAAATCACTTTGATATGTGGATCCGTCATTCATTGTTATTTTCCAATAACCACCCGTTTTATCGCTTGAACGATATAATCCATGTATTTGAGTTAGCTGATGACGAATTTCAAAGTCTAAAGTTGATATAGCTAATTGTTTTTTATCGAACTTTGGCCAATACTTTAAGGGGCTATCTTTACCATGAACCTTAACTTTTAAAGGTAGTTCTATTGGAGTAGGTAATTTTTCAGTATTTGTAACGCCACTTATTTGGAAATGGATATAAGTTCCTTCGCTAGTATGTTGGCTTTTTTTAGTTCTTTTTGTGTTTAAGTCAACTTTTTCCCCTTTTGTAAAAGCAGGGCTATAATAAGGACTCGGAAAAATTATAAGGCTGATGCTGCCATCTGTGTTTTTTATACGCATAGATCCTAAGGAATTATCTAAAACTTCACTATTTGTAAAAGTGTCAGACCCACTACTATACCAGTCTAGCAAATCCTTTATATTATCGTTTGTAGATGCTTTTGCAGTTTTGATTATTTGATTAGATAATAAGGGAACAGGGGTAAAATCTGTAGCGATTGTCGCAAGCAACAAAGGGCTTACGATAAAAAAAATCATTAGTAATTTTTTATTCATTTTTAATTCTCCTTCATTCAAATGTGTAAACGTTTACATATAGAATGTATAAATATTATTTAAATGAATCAATTAACCATCTCTAAATTATTGTTTAAATATATATTAATTAAAAAGTGTTTGTTACATAGGGAGCTATATCAAAAAATATAGATTTAAACAACATTTTAAAGTTACAAATAGCAAAAAACAAAGTGTGAGTGGTCATTTAAAGAATATTAATTAATATAAGTTTGAATTAGTTATATTCTTTAAAGTCACTTTCTAGTGGCGTTTTTTACGCTGAGAAACGTCCTGTGTTGCAGTAAGGGATGGGAACCACGCACAAATACTTTAACTGTAAACATAACGTCGTGAAATATGGCTTTAAACATCGCTGGTCAATCTATCTTTGAGATTGGTCGAAGATTAAAACCATATGAAACAAAATGACCTAGCACATGGAGAATTTGGTAATTGGTTGAAAAATATCAACTTAGATAGAACACAAGCTCATCGTTTCATTAAAGTTTCTGAAGAAATTAAAGATGTTGGTACATACCAACATTTAGGTCTGAGAGTTTTATCGGAAATAGCTAGCTTACCTGTACCAGTACGCATCAAAGTACACATAACATCAAACGGCAAAACTAAAATTCCATACTAAATGTTTATGAATTTAACTGCAGAACTCAATTTTGAGCCTTGTAAAATTACATAAATTAGTTATATAAATATTATTTATGGGTATTATATAAACGGGAGGGGCAACGTTATTACTTGCCTATTAGAACATGGAATGGTTCTGCCCCAACTAGTCAGGTACTAGGCGACTAATGGGGAGAAATCAGTTGAAATGACATAGTCATGTCTATTTAAGCAGGTGTGTAACACACCTGCTTTCTATTTACATTTAAAGATAAAATGTGCTATTATTTTACTAGAACTTTTTAACATTTCTCTCAAGATTTAAATGTGCATAACAGGCAGGTACTTCGGTACTTGCCTATTTTTATGTAAACATATTAGGTGTATGTATAAATTTAGGGTATTGATTATAGATACTTAATATATGGCGGAATGGTTGAAAAATGATAAAGTGAGGAAAGTGTTTGACTTTCATTAGTATTAGTACTTTTAATGATTTTATTTTTAATGTGTATAGTAATTTATAAAATTGAAAGTTATCTAACAGTTAAGAAAATACTAAAACAATTACAAATAAATATTACATTGTCTTGGATTACCAAATGGTAATTGAAACCTCAGATCTTTAGTTTAAAGCTAATTTTAATAATGCAAACATTCAAGCAAGTTTAAGGGTTGGTGGATAAAGAGAAAAAAATAATAGGGTATAGAATTAAGTTTTTTACCCTATACCCAGTTTTATATGAAGCAAGTAAAATCGGCAGCTGAATGGCTGGTTGATTTTGAGCAAAGATTTATTAAGATATGTCTTGTCATATTTCTCTTTATCATTTTGTCATTACTATAAGATATTTTTAAAAGTGCTACATTAGATTAAGAGTTATAGCTAGCCTTCGGGCTAGTTTTAAAAAAGAAATGAACATAGCCTAAAAAGACTCTTAATACTATTAAAGTTGCTAATGTAATTTCAAAAAATAAGAGCCATTCCCAAATTTCTGGGTACGTTAGTACAGGTAAACTATTTTTTATGGCAGTTGCTGAAATTACTAAAGGAAAAGTGAAAGCTGAAAATACTGGTGAAAACGGCTCTTTTAGCAACTTTGGAAGTTTAAATATAATATAAAAATAAAAAAACTGAGCCAATACCAAAAGAATAATAACGATTAGATCATTTGCCTTAGGAAAAGTTATAACATATGCCGCAGCAACTAAAGAAAATGGTGCACAAATTGTGGAAGTGTTCGGTTTAATAGACGTTTGCAATGGATACGTTTTTAATCGTTTGAATACTATTGGTAAGACAATACATGTTGCTAAAAAACCATATATAACTGATAATTTTCCAATTAAATAAAATCCGCTGATTGGTGCTGTTAATCCAGCAATAGCAATACCAATATAAAGCACTGTCCATGATGGATAAACATTTTCGAGCGAGAACCCTTTTAAATATTTAATTGAAAAAATAATCATATGTATCATAATCCCCATAAGACATAAGAGCCATAAGGGTGTTATTAAGCTAGTGATAATGGTTACATCACTAAAATACGTATTTAAATAAGTGGTTCCCAAAAATCCAGACATGAAAAATGTTGTGAACACAGATGAAACTAGAGGGGTATTCAATTGTTCTTTAACATTTTTAAAATTATTGAGAATAGTACATAAAAGGTGAACCCAAATAAAGAGGGCAAAGATACCACAAATAGCATTTAAAACAAGTGATATGTCTTTCAAGAGATTGCCCAACCCCAACAAACCTAAGATCAATCCCGATGTTACTAAAGGTGCTTTTTGAAGTCTCATGATTTAAAACCTTCCTTTTGTGATTTTATTCACTAATTATAACATGATATCTTAGAACTATTAATAAGCAGAATGAGTTTTGTATGTTTAATGTGGATTAATATGATGTTGTTTCGGGAAATATATGTATTTATCTATTTTTGATATTTTATATTCAGTATAATACGTGATTACAACGTTGAATATAAAAAAATATGACGATGTTTATACGTATTAATATTAATATAATCACACGTTGCAGGCATCAAACGCTTATTTATTAATCAAAAATGGGTGGACAAATTTATATAGTTTTATCAATTTTAATATTTTACACTAACTTTATTAGGTGATATAAGATGCTGAGATAAGCATTATATTGCAATGAAAAAGCATTATATGGATAATCATATCTATCATTGCAAATATACTTATAGAGATTTATGTGTGTGATAATTGGTGGTCATAAATTGGTCATAATGAAATAAAAAAACTAAAAAAATTGAATGCATAAAGAATACACGATGCTGATTTAATAGGATTTTT
GTATATGATTTATATCTATTTCATACTGCCCTTAATGCCAGGAATGATGTAAAAT
>AB983199.1 Staphylococcus aureus DNA, S. aureus pathogenicity island, SaPI (fhuD), complete sequence, strain: OC3
TCCCGCCGTCTCCATTATATAGTCTGCGACCTTAGTGGTTGTAGGCTTTTTATTTTTGAGTGCACAAAAA
GTGCACAGATAGTGCACAGGATACAAAAAGACACAACCAATTTTAGTTGGCAGTGCCTTATAAGTATTTA
ACTATTTCTTTCTGTGTACTAGGATATAAATGACCATATCGGTTATATACTTCAGTCGTATCGCTGTGAC
CTAAACGCTGAGCTATAATCATTACACTAGCCCCTAGATTAACTAGCATAGATGCATGGCTATGTCTTAA
CTCGTGTATAACGATTCTAGGGAAATTTTGTCCGTTTGGTAATTGCTCATCCAACACTTTTAATGCGTTA
GTAAACCAACGATCAATAGTAGACTCGCTGTAAGCTTTATAGAATGTGCCAAACAATACATAGTCGTCCT
TGTATATGTTATTCTCTTTATACCAAATTAAATAATCTTTGATGTCATACATCATGTGAGTAGGTAAATA
TATATCACGTATGGCTGATTTCGTTTTAGGGGCTGTCACTTCACCGTGATAGTCTGTTTTGTTTATATGG
ATAAAGTCATCATCAAAGTTAATATCGCGCCATGTGAGAGCTCTAATTTCGCCCTTTCTTGCTCCAGAGT
AGAACAATAGTTTGAAAAATAATTTTTGTTGTTGTGTAGCAAGCGCCTCATAGAATTGATTGAATTGTTC
TAACGTCCAATAATTCAATCGTTTCTGTGATTCTATTTCAAAATTCCCTACAAGAGATGCAACATTTTGT
TTTAACTCATGAAACTTCATTGCATGATTCAGTAATGATACTAAATATACATGCATCTTCTTTAAGTAGT
CTCCAGAATGTCCCTCTTTTAATTTCTTATTCTGAAACTTCATCACATCTTGTGTAGTCATTTTAAATAC
ATCCATAGATTTAAAATAAGGTAGCAAATGGTTATTGGTATGTGTCTTTAATGCTTTTACACTTGATGTC
TTTCGACGTGCTGAATACCAGTCTATATATTCTTCAACGAGCTTGTCAAAAGGTAATCTATTAAGGTGTC
CGACTCCCTCTAATTCGTCCATCATTTCGTTACATTTCTTTACTGCATCTTTACGTTGTTTAAACCCCTT
ACGTGTTATGTACTTACGAGTATTGCTTTTGTCATAGTAAGTGATACGGAAATAGTAAGTGCCAAGTTTA
GCGTCTTTATATATGTTGTGGGATAAGTTTAAGTTATATGACATTGTATTCACTCTTCACTAATTTTCTC
TAGATCATGTTTAACTCTATAGTCATCAATGTATTCTAATAGATCAAAGTATTTGTTAGATATTGTCGTA
AGGAATTCATCGATGCTCTCATCTTTTAAAAATTCTTTTGCTTTTGAATCTTCATAATAGTCAACTACTA
ATTCTTGCGCATTTATTGTTCTTTGATAAGCGAAATATGTTAAAGATTCAAGATCTCTATTTCCTAAATC
TAATTCTAATTGTAAATAATGTTGTAACAATTTTCTAAATAAATTTTCGTTAAAATTTTCTTTACCTCTT
TCATAATAGGAAAATATAAAACGAGAAACTGAAGATGATAATTCATTAGCTAGAAAACTATTGTTAGCAC
ACATATTTGTGTCTAAAATAAACTTTATTTCCTCGTTTGCAATACTTTCTAACAACCCTAGAAAATCACC
GTATATTAATTGATGTACACTTATATTCCCTAACTTAGCAATCTCTTTTAATCTTTCATTACTTGGTTTT
GTTAGCCCTTTTTCCCATTTTGAAACAATAGATTTATGAGCTTTATGTGTGAATTTTTCACCAAACTCTT
CCATCGTAAGACCTAATTCTTTTCTAATTTTTTTTATATTATTAGCTAAAATTGATTGTTGTGAAATACT
AAACGCCTCCTTAATGATGAATATTTATGTTAGTATTCTATCATTAATTTAGCTTTAGTGGAATTATAAG
TTTCATAAAGTATCATAAAAAGTGTTGACAAGTAAAAGGAGAGGTTATATGATTGTAGCATAAAGTTTCA
AGGAGGTGGTTTTGATGAATAATAAAGTAAGCAATTACAGAAGGTATATTGGTTTAACACAAAATCAAAT
GGCTAATAATTTAAAAATTTCAGTTACTGCTTATAGAAATAAAGAAAGAGGAATAACACCATTTAAAGAT
TCAGAGAAGGTGTTTATAAAAAATAAATTAATAGAAAATGGTATCAAAGACATTACTATTGATGATATTT
TTTTTAATTAATAAGTAGCATAAAGTTTCCTTTAGGAGTGATTAGAATGACAAAACTAACTTATCCAATG
TTATACATTACTAGAAAAGAAAAAGGTGACACGCAAAAGAAAGTTGCTAGCAAACTTGGTATTAGTCCAC
AACGCTACCAGTTAAAGGAAAGTGGTAAAGCAATATTTAATTTAAATGAGTGTCAGATTCTTTCAGAAAT
GTATGACATGCCAATTGATGAGTTATTTTCATCAAAAATTAAAGTAGAGGGGTCAAGGCAATGAAAATGT
ACTTAACTTATATCTGCTTAGTTTCATTGTTAACAATATTATTACTAGCAATATCTAACATGTATGTCGC
TTTTAGTGTGTACGGCATGATGGTAACTTATGGATTTAATTTAACAGGAGAGATTACAACGTGCGAAAAC
AAGTTATTATTACAAAAACAGTAGTTGGCTGGTACAACATTAAAGATACTCAACATAATTTAATGTTAAA
TATACCGCCAAAAGTATTTGAACAGTACTTTCCTGATGTTAGTAAAGATGTTCAAGTTGCGTGTTTAGAA
ATGGATTTATCAAAAATTACAGAAATTAAAAATAAGAAAAAAGTAGGTAGTTAAGATGGAAATCAAACAA
AAATATCAATTATCAAAAGTGGTTAAAATATTAGAAGTAGTATTATACGAGGAAGATAAGTTTAAATCCG
ATAAGGACTATCATTATCAGGATAAAGCATTTTATGAATATGCTTTAAAATTAGTTCATAATGGATTGTT
CAATATTCTTGCTGAATTAGATTTTGAAGATGAAGCATTTTTAATTCTTGATGAAGTAACAATGACGCTA
AGTGATGTCATGAAAGAAACACAACACGTTTACCGTTATAGTGTCATAGACGAAAAAGGTGAACATAAAC
ATACAACAGATCGCAAAGGACACGTGATTGGAATGTTAGAGTGGGCATTAGATTACATTGTGGGAAATAT
TGAAGTGGAGGAATTATAAATGAATTGGGAGATTAGAAATTTAATGTGCAATATAGAGATAGTAAAAGAA
AAGTTGGAAGATGTAGCGACTACACATACATGGTTTGTAGATGGACGATTTACGAAGAGATCGTTAAAAA
CTAAAGAAGAAGTGGTTAATTACGGTCTAGCGTATAACAAACATAGAATTCACAACGAACAAGTTACAGA
ATTAATGCTTACTTATTTGGAAGAATTAGACGGTTTAATGAATAAGTTTCATGAAATAGAAAAAGCGTCA
CTCTCCACCGACCAAAGCGAAAGTAACGCAAATGTACAAAGTATTTATTTAAATAAATACTAGTAAATAT
ATTAACAAAAATAAAATGATATCGAAAGGATGACTACATGGACGAAGTATCACTTTATAAAAAACATTTC
GAATTTCATTCTAAATTAGATTATGTTTCAACGATTAATCTATCTAGGATAAAAGAGATAAGCAAGCGTA
TAAACTTTGCATCAATCTCAACAGATAGACAAGTTTTTAATAACAAAGGAAATGCATATCACCGAGAAAA
AGATAATGTTGCGGGTGATTATATTAGTAATCTTACTTTAGATTATACCATAAAACCAAAAGAAATTGGG
CTTGTTTATGGAACCGTCAATATCAAGACTGTTGATAAAAATGGTGAAGAAGAAAAACAATCTACGTTTA
AAACTAGTCATTTTCATAACTATGCACGTTTTATAGCTGATCTAATTTCTGACAGGGTCATTTATTCAAA
ACAACTAGACTGCTTTATTATAGTTAAGAATAACCAGTATGAAGTGATAGACAATACAAACTTTGCGTTA
ACCTATCCAGTTGATAACAAGTACTATATTGATGATTTCTTAGATGTGATGTTAGAGCTTTACCGCGAAC
ATTTAAATGTAACTCATAACTTTAAGATTTATCCATATTGCATTGCAGGTAATGACTGGGTATATGATTG
CCAAAATTTAACGCTTACAGAACAAAAATTAAAAAGTGATGAGCTCTACTCAATTAAATATGACGTAGAT
ATTAAAGATATCAATTTAGAAATACCCAGAAACTTCTTTGATTTAGTAACTGACAATAAAAAGAGTAAAA
ACAATTTAATGCTAACACACGCTTATACAATGTATCGAAAAATGAAATTGATACAAGCAGAAAAGTGGTT
TTTACTTAAAGATTTTGGTCGTTCTGGAAAAGGTTTGTTTATGGCTACATTTGAAAAATTGATGACAGTG
AACAAAGTTAATTTTGATAGCCTTATTTCTGGTGGTTTTGAATCGGCAAATGAGTGGATGAATTTTTACG
GTGCAGATATAGCTCATGCTAATGAGACAGGTGAAATCACTAAACAAATGATGCGCATATTAAGAAAAAT
AGCAACAGGTGAAACAATTTCTGGACGTGGCATTGGAAGAAACGCATTTACATTTAAAAATAACGCCGTA
TTAATACTAGATACAAATGAAAGTGTCGATACTGGTGAAATTACAGCTAATACAACACGAACAGTTAAAA
TATCACTAAAAGATAGACCTATAAACGAAACTGATGAAGAACGTTATCAGATATTTAAGCCGTATTGGGA
TTTTATACAACCTAATGGCAACACTTCAGTTAATGCGTCTGTGTCATTCTTAATAACGAGTTTGGAATAT
TTAAAAGAAAATGGGCGAGAATTTAAATTTAAAGATGTAACGCTCAAGTATTATTTTAATGAAGATGAAT
TGACTGAAACTCAAATTACTATGATCAGATTGTTATCAAAACAAGGCTTTATATTAGCAGGTGATGAAAC
ATTACAACGCTTAATAGAACAAGATTACTCAAGTTTACGTTACAAGAACGCTAAAGAAGATATGAGGAAA
ATTGGCATTAGTATCAATAATCAAAAGAAAATAGACGGGGTAAATACAAAAGTTCATAAAGTTGGAAACA
TTGAATTATTTAACATGGCTTTAGAACTAATTTCTGAACACTAAGGTTACTGTAACTCTTGGTAACTTAT
ATAGTAACTCTAAAAATGGCGTTATAACAATTGGTAACCTATATAACTCTTATTACTGTAACATTAATCG
ATAACTTTTAATGTTGTTGATGATATAGGTAAAAATAAGAGTTATTAGAGTTACTGGCTACCTACAAAGG
AGGTATACAATGACAGGTTATCATGTAGCGAAACACTTATTAAGTAAGAATATTGAAGTTATACCACTAA
ATAATCACAAAAAGCCAACTGTTTCATTTGCTGATATAGATATTACTGATGAATTCGTTGAATATCATTC
TAATATTTATCATCAAACCAATGTATTGGGCGTATTAACACGAGGTGTATGGTGTATCGACATTGATGTA
GATCATGAAGATGGTAAGAATGGTTTCGATAGTTTGAAACAAATACCATATTACGAAGAACTTGTTACCA
ATGCACAAAATACATTAGTACAGACAACGGCAAGTGGTGGGAAACATATCATATTCAAAAAGCATGACAA
TATCGAATACGGACAGAAGATAGGTTATTTACCATCTGTTGATATCAAAGCACATCCCAATAATTATTTT
GTGCTTGCAGGTAGTCAAACAGCTAAAGGTATATACACTCATAACGGTGTCAATGTAACTGAGTATCAAG
GAGAGTTTGAGAAACGAATATTTTCTAAAGCTGGTAATTACAAACAACAAGTATTAGAGCCATATTCCAT
TCGACGAGCACTACCTAATTATAGTTTTAGTCACGTAAGAGTTGGCAAAGGTGGAGAAGGAAAACGTGCA
TATCAACGCATTATAGACGGTCAAAGTGAATATAGGAACAATGATTTATATAAAGCAGTAAGTTATGCGA
TTCAATGTAACGTAGATATTGAGCCGTTACGTGTATTGATTGGAGATAATAAAAACGGCGATGTATTTAC
GGAGAGAGATTGGGAGGCGACTGTTAGAAGTGCAAGCCGTTAAAGAGGATTACAATTTAGACGAACAAGC
TCAAAGGATTGGTTTAATAACTGGTATATCTAACGAAATATACTATTGTTCAATAAGTTATTTATCAACG
GTTTATTTAGAATATATTGATAACACTTGGACTGCATGGCGTGAGAGTTATATTCCTAAATTAAATAAAA
GAACAAGTTACAAAGTTATAGCTTCAGGAAGTTTTGAATTAGTGCTAGCTAGATTAAAGAGTTATTTAAA
TTATATAAAAAGGAGTAAGTGATATGAACATAGAAACTATTGTAAACCAATTTGAAACACGAGCAGGCAC
GTTACTAAGGTACTACACAGGATTATTAGAACATAGTAAAGTGCAACCGTGTTGCTTTAAGTTATACAAT
GATCCATTTGATATGGTATACGTGATGATGAACAGCAAGCTATTCGGTCATGTATATATTAAAGATTGTA
AAGTAAGGCAATCATTTGAATTAGCGTCACCTAAGCACACTGAGGGGCTTATAAGAAGCATAGAGGGGCA
TTATGTAGGTTATGAATTACATGACGGTAAACATCTTTCTATTAGTGATATGATGGCTAGTCATTTGTTT
GAAGATGAGTATTTTATGTATGGATTACAAACATATGCAGAATCAAATAATAGTGATGTGTTTGAGTACC
TAGAAAATGGATTTGATACAGATACACTTGAGGGCATTCAATCAAGTAATACTGATGTGATAGCGAATAT
TGAAATGTTGTATCAGTTAGCTACGGGAATCAATGAACCAGAACCAGAGTTAGTTGAGGGATTGAAGTTG
GTAACTGAGTTTATACAAGATGAGAATGCGACGCAAGAGGATTACAAGGCTTTAGAACGTAAATTGAATG
ATCTAAAAGCGTCTTACTATAGCTTGAGTAAATAATGTTATGAGGGGTCACATGTAGTGTGTGGCTCCTA
ATAAAATACTACGATTTTATACGAGGTATAGCAGTTTAAAATGGTAAGGTTTTCGGAAGGTGTTGGCTTT
TAAAATCGGAAGGTATACAGTCTTTGAGAATTGAAAAAATGGCAAGATTTGTGCAAGGTGTGCGAACTTT
GTTAACGCTAATACAAGCTAAAGTTTGTGTTTTTGGCATAGGCCTAAAAGTTAAGTTTGTTCGCTGTTTG
TTCGTGTTATTTTACCGAACTTAAGTTCTATATTAGGTTAATGTGAAAAGCCTAACGTTAAGTTTATAAC
ATGATTTTATAAGTGTTATATATGATAAGCTAAACAATTGATAAAACGCGCTATAAAGCGAACGTAAGTT
TGTTTTGGACCTGTAAAAATGGTATAATTTAGGTATGAAATAATTAAAAGAAAGAGGTGTAGAAATGCAA
AGTATCGCAGAAAAAGAGACGTATCATTTACCCACCGAACACCTGCAAGTTTTCAATGTGATAAAAAATA
CGTCCAATAAGTATATTACTAAAACTAAAATCTTAAATCAATTGGGATATGAATATAATTCAAGCAATGA
ACGATGGTTACGAAGAGTAATCAATTCATTAGTATATCATTATGGCTATCCTATCGGATGCAGTTATAAA
CCTAGTGAACGTGGTTATTACATCTTACGACAGAACAAGAAAAGCAACAAGCGATGAGAAGTATTAAGAA
ATTAGCTGATGGCAGTATGAAACGCTATGAAGCTTTGAAACGAATTAAAGTGTAAAGGGGATAAAAATGA
AAACTGAATCGTACTTTAAAGAATACAACCAATTTGTAATAGATCAACAAAAGGCTATACAAGAATTGGA
ACAAGAGCGTAATGCATTGGAGAGTAAAATAAAGATAGATAAGTCCACATATAAACAGTTAATCATGGAT
GGACAAGATGATAAAGCAGATAACCTATATCAAGCAACAGATGCTGATGAAAAGAAACTAAAAGCACTTA
ATAAACGCTTAGAGACAAAGAAAAGTGTGTCGAAAGAAGTTAAATATCAAAAGACAATTGAATTATTAAA
ACATCAAAGCGAGTTGTCATCATTATACGAATCAGAAAAGCAATCAGCTTTAGGTAAATTAAAAAAAGTA
GCCGATGCATATAATGAGATCATTGATGAAATAGAAGATATTAATGATAGATATGAAGATGAGCATCAGC
AATATGCGAGTATTTATAGTCAAGAACAATTATATGATGATAAAGAGGCTAGGGAAGCATTGAATGGCTA
CTTTAGAGAAAATATATTTACATCATATATTAATGGTAATGATTTGCCATACGAACACAATAACAAGTTG
TTTTTAAAACGTTAAAAAGAAAGGGTAATTAAATGGAAACAAAATACGAGTTAAATAATACTAAAAAGGT
CGCAAATGCATTTGGTTTAAATGAAGAAGATACAAATCTATTAATAAATGCAGTTGATTTGGATATTAAA
AACAATATGCAGGAGATTTCAAGTGAGTTACAACAATCAGAACAGTCTAAGCAAAAGCAATATGGTACAA
CGCTACAAAATTTAGCTAAGCAAAACAGGATTATTAAATAGCAATGATTGCCTATCCAATTCGGGTAGGC
TCTGTTTATAGGGGTGAATAAATGAAACTGCTTAAAACGAAGAATTGTTTATATTATCGTAATGGCGACA
ATAAACTATCTGAGTATCAACTATTAACGCAATTTAACCCAGCATTTATTAATAAGAAAATTAAGATGTG
TGAATTCCAAATTGAAAGTATGTACCATATGAGTGCGTCGACCACAACATGTGATGAAATAATGGGGGTC
GTGTCTGTCTCATATCCGATTGAAAAATTAGTTATCAAAATTATTGAAACAAAAGCAGGGTTACAAAACT
ATAAAAATAGATCTATAAATAATATGGCGTTGTTGAAAAAGGTACTAAATCATTATACAGAAAAAGAGCA
GAAGCAAGTTGTAAAATATATGCGTTCAAATGGACGATATAAGCCCTACAACGTCATTGAACGCTTACAG
GTTGATTTGTATCAAGCAAGTATTAAACAACGTTCAGAACGTCAAAAACAAAGAAATATAGCAATTGAAA
ATAGCAAGATTGCACGAGTAAATGCTTATCATCAATCTTCATATGTAAAAGTGGTGTAACAATGGATAAA
CAGCAAATAAAAGACTTCGTTTGTGATTATCATGAGCGAACTAGAAGTGATGTATTAATAGATGATTATA
TAAATACTGATGAATTCTTTTCAATAGGTGATGAAAATTCCAATGAATGGATGGCAGACGATAACATTGA
TGATCATATTGTAAAGAATCACTTAGAAATGATTGTTGACCGAGTAGCTAATGATAAAGAGTTTTATATT
TTCGATTCTTTAATACAAGGACGTAGTTTTAAAGATATTAGCAATGTCTTAGAGTGTTCAGAACAATCTG
TAAGATTATGGTATGAAACCTTATTAGATAAAATTGTGGAGGTGATAGAATGAGTGAGTTAACGGCAAAA
CAAGCGCGTTTTGTGAATGAGTATATAAGAACACTTAATGTAACACAAAGTGCCATAAAAGCAGGCTATA
GCGCAAATAGCGCACATGTGACAGGGTGTAGGTTATTGAAGAAGCCACACATCAAGCAATATATACAAGA
ACAAAAAGATAAGATTATAGATGAGAATGTATTAACCGCAAAAGAGTTACTACATGTGCTTACGAATGCG
GCAGTCGGTGATGAAACAGAAACGAAAGAAGTTGTAGTAAAGCGTGGAGAATATAAAGAGAATCCACAAA
GTGGCAAAGTACAATTAGTCTATAATGAACATGTTGAACTGATAGAGGTACCAATAAAACCTAGTGATCG
TTTAAAAGCTCGTGATATGTTGGGGAAATACCATAAGTTATTTACAGATAAGCATGATATTAACGGGAAT
GTCCCTATATTCATTAATATTGGTGAATGGGACGGAGACGATGAGGAATTAGATAAGGCAGTGAAAGATG
TATCTAACGCTAATCCTAATCATACTGTGATTGTGGATGATATTCCGTTAGAGGATTAATGAGGAATATT
TACAGATAAACTAGATGTGAGTCTTGTGACACCAGAAATTGTTGATGATATAGGTGGGTTTGAGGAGTAA
TGTAAATAGACGCCAAGCCTATGCGATTTAGCGTTTATTAGACTTTATGATAGTGATTAAAAGTAAAAGG
CTTTATAATCTGCTTGTATAGTTGTATAATTAAACCCAATTGTTTTTCATAAGGAGTATTACTATGTGCA
CAACAATAGATATAAGGGGTTATCATGGTACAGATAGAAGTTGCTATGATAATTTAGAAATAAATAAGGA
ATTCCCTGTTAATAAATTACCATCTGATTTAGGTAATGGTCTTTATCTATTTATAGACAGAAAAAATAAG
GTTGGAGAAGCAATTAAAAATGCTAAAAATTATTTAGATAGATGGAAACCAAAATATGAGAAAAAAATCA
TTGCACAAATAGATATAAAAGTAAAAGAGAATAGATTGATGGATTTAGATGATCATGATAATCAATATGA
ATTTAATTCATTCGTTGAAGAAAATGAAGAAACAATATACAATGAATTAGATAAGTTGATTAATAATAAT
ACAAAAAGTCGAGGTAATATAGACGGCTTAATAATTGAGATTATGATTAGAGAGTATAATCTTGAAATTG
ATGCTATCCAAAAAGAAACTTATACTCAATTTGATAAAAGCAAAAAAAGAAAAAGATCTAACATACCTAA
CGGTAAAGAACTTTGTATAAGACAGAATGATATTATTAAGAATAAGTGTATTTATAATGAAAATGTGGTA
ACTTAATATAAGTAGAGGTGATATAAATGGGTTTGAAATTAAAAGAGTATATAAATGATAGTAATAGGAA
ATTGGATAAAGAAACAGTTAGAAAGCACTTAGTAGATATACTAAATTACACTGTTGAAGAAAATAGTTTT
CTAGATCAAATGACAGTTGGTAAAAGACTATATTCAAATCAATATAAAAACTCGCCCTCTGTATCATTAA
CTGTAAATCATAAAATTAAAATAAATGAAGTGACGAGTGATTTTAGCTATAAATTTTCTGATAATGAAAC
TCAAACTTTTAATCTTTCAAATGAGTTAGGAGTAGTAGCGTAATGGCTAGTATAGGTTTCAAAACTTACA
ACTTTAATCATATTAGTTATAGTAAAAATAAAGAATTAGATATTGAAAATGTTGATACTTTTGAAGTGAA
TAGTGATTTTTCTGCAAAAGTAGCCTTTGAAAATGAAGAAGCTTACATTATAATGGACTGCCAAATAGGT
AATAATAAACCCAATTGTCCGTTTATTATAAATATGCAATTAACAGGAGTCTTTGATATCGAATATGAAA
ACGATGTTGAAGATAAAAATAGTTTAAAAATATTACTCACACAAAATGCTATTGCAATTTTATATCCTTA
TATTCGTAGTTTAGTATCTGATCTCACATCGAAAGCAAATATGTTTGATACTTTTATAATGCCTGTTGTT
AATGTTGCTAAGATGATGGAGGAAAATAATAGAATTGAAATTGTTGGCTTGGATAAAAAATAGTGATTTT
TAGAAAAATAATAATTATGAAAACTAAATGATTAATGAATACTAAGCTAACTTAAAAACGCCACTTATTT
GTGGCGTTTTTTGTGTATAAAACGGAGTTCTATATTATATTGGTTTATATCTCATGTTTTGGGAACATAA
TTTAATCTAGAAGAAAAATATGATGGTAAAAATAATCAATGATAGGATTAATGTATGATATTCAGTAGTT
TTAAGCAAAGAATCTAAACAAATTGGATTAGGCTATTTTGTAGTTTCTATTTATAATGTTAAAATTTTAC
TAAAAAGGTGGGGGATAAATGAATAATATTGGAATAATAATAACTATAATAGGGACTATTTTAACTGTGT
TTAATACTATTTCTGCAATTAGGTGGAGAAGAAGGAATTATAATTATCGCAAACAAATAGATTATTATAA
AAATGAACTCGAAGAAGCAAATCAGAAATATATCAAAAATTTAAACAATAAAAAAGAACTGACAGAATTT
ATTAATAATTTTGTTAAATTAAGTTATTCTACAATAATGTCGTGTATCAGTTTTTTATATACACTAGATT
TTATTACTAAAAGTCTTACCAAAAACAACGAATATATAAGTCAGGAAAAACTAGAAAAATTATTACAAAG
ACATTTTAATATAAAGAAAGATATTAATATTTTAAAAACTGATACAACACAATTGTATTTACATTCATCT
GACAAAAATGAAATTGCATTAGTAGGTGGTACTTTTAATGAAATTTACTTTTTAAATGAGTTTATTGAAG
TTCAATTAATGAAACATTATAAAAAAGAAAAAATAAATAATAGAAAGATGAGTAAAGATATACAAAGAGC
ACTATTATCTAGTGAAGATGTTTTGAAAATAATGAATAAATTAGATTCTATGTTAGTTAATAAAATAAAC
ATACTATACTCAGATAATGAAGGTGATGGAACAATGACATTTGTTACTGGCACAGAATATTTTAAATGGT
ATTTTCCTGAATATCCAGACAAAATAAAAACCTTGAAAATAGAAGATGTAAAAAAACATACGTTTACAGA
TAAATAAATATAAATTATACGCTGAGAAACGTCCTGTGTTGCAGTAAGGGATAATATTGTGTAACTAGAT
ATGTTTATCGTAAATGTGGATCCGTGAAATATGACTTTAAACATCGCTGGTCAATCTATCTTTGCGATTG
GTCGTAGATTAAAACCATATGAAACAAAATGACTTAGTGCATGGGGAATTTAGGCTATGGCTTGAAAATT
GGATTAAGCTAATTATCAGCTAATAAATTTATGAAAATAGCTGAAAATCCAGAATTAAATGTCCCACCAG
TGTGATATATGGGCGCAAGTATTTTATACTAATAAGCAACTCTTTTCGAACCAGAACGCACCAAAGAACA
CATAACATCAAACGGCGAAACTAAAATGCCGTACTAAATGTTTATGAATTTAACGGAAGAACTCAATTTT
GAGCCTTGTAAAATTACATAAATTAGTTATATAAATGCTATTTATGGGTATTATATAAACGGGAGGGGCA
ACGTTATTACTTGCCTATTAGAACATGGAATGGTTCTGCCCCACCTAATCAGGTATTAGGTGACTTATGG
GGAGAAATCAGTTAGAATGACATATTCATGTCTATTTAAGCAGGTGCGTTACACACCTGCTTTCTATTTA
CATTTAAAGATAAAATGTGCTATTATTTTACTAGAACTTTTTAACATTTCTCTCAAGATTTAAATGTAGA
TAACAGGCAGGTACTTCGGTACTTGCCTATTTTTTTATTCACAAACATCTATATCAAAAAGCTTTCATGT
GATAATAAAAATTCTCTCACACGTTAAAAACAATGTATAAGTTAATTATGGCTTAACGAAATACATTCAT
TCCATCGAGTAGGATAGGTATAAGTATTGACTATTATTTTTAAAAATCTATAATTGAAAATGAATATCAA
TTAAAAGCGAAAGGATGATATTATGAAAAGATTAATTGGAATTTTATTATGTAGTTTATTTATTTTGACT
GCGTGTTCAACATCTGTCGATAAAACAAGTGACTCGACAAAGACTATAGACTATAAAATTGAAAATGGTA
AAACACTGAAAGTACCAGAGAAACCTAAAAGAGTTGCTGTATTAACTGGATTTTATGTTGGTGATTTTAT
AAAGTTAGGAATCAAACCAATTGCTGTTTCAGATATAACTAAAGATTCTTCAATTTTAAAACCTTATTTA
AAAGGGGTTGATTATATTGGAGAAAATGATGTTGAAAAAGTTGCTAAAGCAAAACCCGATTTAATCGTTG
TAGATGCTATGGATAAAAATATTAAAAAATACCAAAAAATAGCGCCAACAGTCCCATATACATATAATAA
ATACAATCATAAAGAAATATTAAAAGAAATAGGCAATTTGACTAATAATGAGGATAAAGCAAAAAAATGG
ATTGAAGAGTGGGAAGATAAAACTAGGAAAGATAAAAAAGAAATTCAAAGTAAAATTGGTCAAGCAACAG
CATCTGTGTTTGAACCAGATGAAAAGCAAATATACATATATAACTCTACATGGGGTCGTGGTTTGGATAT
TGTTCATGATGCATTCGGTATGCCAATGACAAAGCAATATAAAGATAAATTACAAGAAGATAAAAAAGGT
TATGCTTCGATTTCAAAAGAAAATATTAGTAAATATGCTGGTGATTATATATTTTTAAGTAAGCCTTCAT
ACGGGAAATTTGATTTTGAAAAAACACATACATGGCAGAATATTGAAGCTGTAAAAAAAGGACATGTAAT
TTCATATAAAGCAGAAGATTATTGGTTCACAGATCCTATTACATTAGAACATTTGAGAAGTAAATTAAAA
AAAGAAATTTTAAATAAATCTCACTAGAAATAAGTTATAAAAATTTCTAATGTATTAATAATAATATTTT
TACGGAGTGATTAAATGAAACGACTAGATGGAATTCCCGAATCAATGTTAATTCCTTTGATAGCTCGAGC
AAAAGAGTACGAATACGAAAAACCAATAATAAAAGACGCACTATCTAAAAAAATATTTGATGGTTTAGAT
GATATATACAAAAATGTTACATGTGATGACATGTCTCAAATTGGAATTAGTATACGTTCTGTGATAATAG
ATAGTGTTACTAAAAGGCTTATCAAGGATAATAAAAATTTGATTGTGATCAATATAGGTTGTGGCTTAGA
TACAAGGTTTCAAAGATTTAATAACGAAAAAATATCGTGGATAGATTTAGATGTACCTGAATCAATAGAA
ATACGAAAAACATTTTTTAAAGAAACAGATAGTTATAAGATGATAGCTAAATCAATGCTGGATTACAGTT
GGATTGAAGATGTTATAAATTATAAATTTTTTAATAGTAAGTCAAATATATTGTTTATCTTTGAAGGTGT
ATTGATGTATTTTGATGAGAGTGTAATGACTAAATTATTACATACTATTATTAAAAAGTTTGGAGATCAT
AATTTGACATTTGCGATTGAATTTTGCTCAAAAACAATTGCAAATAATACAAAAAGACATAAATCTGTAT
CAAAATTATCCTCACAACCTGTTTTTAAATATGGATACAATGATTTAAATGAATTGGATAAAGTTTTACC
AAATAAAATGAAAGTTATAAATGAATATAATTACTTTGACTACCATAAGAAAAGGTGGGGGCTCTTTGGG
TATTGTAGATATATACCTTATCTGAAAAAAAGGCTAAACAATAAAATAGTAATTATGGAATATAAACCAG
CTAAATTAATCACTCATAATTGAGTATTAAAGTAAAATATTTCAAAAAAACGTAGATAGGAATTTATTAA
AAGTAAAGTGCACAAATATCTTGTGTTTTTTCAATTTTAACATTTTACACACAACTGATTAGTCAATTTA
AACGTTGATATGACAATGCTTATAGCGAGTTATACATGAATAGATAAACGCTTTAATGAACTCCCGCCGT
CTCCAT
>AF045021.2 Saccharopolyspora sp. SapI M2 methyltransferase (sapIM2), SapI M1 methyltransferase (sapIM1), SapI restriction endonuclease (sapIR), and putative transposase (sapX) genes, complete cds
GATCTTGCGTGATCGATCTGTGCCGCAGTGACGAGATCAAGCTGATCACCAGGCAGAAAGCGATCAGTAC
GAGCGACCCCAGTACGCCGACCTCGAGTGGTCTTGGCATCGGTGTCGCTCCTATGTCATGGCTGGGCATA
GCTATATCCCCGATCTCGTGGGGTGGGTCAATGCGCAGTCGCGCCGACGGTGTCTCAATGCCGGKGAGCT
ACCGCCCGTGACTTGGTAAGTCTAAATTTTTACTTACCAGACTGCGATACCCTGAACGGGCGGTCTTGAT
CTACCTACTTGAGTTCCGGTTGAGGCAGGTCCGCCACGTCACTAGCCGTGCGGGGAGGCTTGAACGCGGG
TGATGGGAAGATCGGAGGATGACGGACACGCCGAGGAGTCCTACCGTCTGGCGGCGGTGGYTGGYTTTCG
AGYTCGCGCGGTTGCGCCGGRAAGNNNCCTACCTCGAGAACGCGGAACGTCCGGTCGTACTCCGCGATNT
CGACGAAGTGCTNCTCCCGCTGTACAAAGTGCCCGAAGACCGCTGYCCCTCATTCATCCAARCGGCCAAG
GAATCACGGCAGAAGGGCTGGTGGGAACGCTACGGCCCGGACGCGCTNCCGGACTGNCTGTCNCTGTACA
TCGGGCTGGAGCAAGGCGCGGAACAACTCCGCATCTACGACGCCCAGCTCATCACCGGCGTGCTCCAAAC
TGAGGACTACGCCAACGCTGTCGTTCTCCGCGGCACCGCCGAGTGGTGACCGAGGAACAGTTCGCTCGAC
GGGTGGAGTTCCGCACTTCACGACGTGCAGTGNTGANCCGTGACCCCGACCCGCTCCGTCTGTGGGTCGT
CCTCGATGAANCGGCACTNCGACGCGTGGTCGGCAACCGACAGATCATGCATGATCAGCTCAACTACCTC
GCCGATGCTGCGGAGCAAGCCAAGGTCACGTTGCAGGTCCTGCCGTTCGACCACGGCGCGCACCCCGGCA
TGCAGGGACCGTTCACCATCCTCGACTTCCCCTGGCACACCGACCCCGGCGTGGTCTACATCGAGCACCG
CTCCGGCGCCTTCTACCTGGAAGAACCCGCCGAGATCAAAGCCCACACCGTCGCCTTCGAGCACCTCTGC
GCCCATGCGCTTCGCCCAGACGAGTCAGTCACAATGATTCGAAACGTCGCGAAGGAGTACCGATGACCGA
CCGCTTAGCCTCGCAGGCCACTGCAGATGACCTGAGCCGGGCAACGTGGCGCAAGTCCAGCTTCAGCAAC
GACCAAGGCCAGTGCGTGGAAGTGGCCGCACTTGCCAACGGCGCGGTCGCCGTACGCAACAGCCACTACC
CAGACGCGGGGGTAGTGACCTTCACCCGTGCAGAGATGGCTGCCTGGATCAAGGGCTGCCAAGCCGGCGA
GTTCGACTATCTCTTCCAGTGGTAATGCGAGTCTTCCTCGCTTGGGAAGTTTCACAGCGGCATCGAAAAG
CCTCAACTTTCCAAGAAATTCTGGCAGCAGGGTGCGATAGACGATCGGACGAGATGTGTCTCGCCAGCAT
GTTCACTTCGGAACTGATGGGTGGACGCTTAGCCGCGAAAGCCGAAGTCTATTCGGGGTTGGCGCGAGCT
CTATTCAATAAGCTTTCGGGGAAAACTAGTAAGATCGGACCCGGTGCCCGCACTACTGTCGTACTGATGG
GCTATGATGAATGTTGCCTAATTCCACATACGAGAAAGAGAACTTCGCCACATGAGCGTCGATGCACCTT
CGCCTGCTCGCCGCCGGGGTCAAGCTGCTACCTCCGGACGAGGAACAAATGAAAATAGATTGCCAATTGA
CCTCGGGGTAACCTTCCGGGACAACAGAAACCGGCCTGTTCATTCATGGTATCCATATGTAGAGGGGTTC
TCGGCCGCTTACGTGGAGGGCGTCTTGGCGCCCTATAATGGGCACAACGTAGCAGTTTATGACCCATTTG
GCGGGTCTGGCACACTGCAATCGACAGCGTCGTGGCTCGGTATCAATTCGTTCTATTCAGAAGTCAATCC
TTTCATGCGCTTTGTGGCCGAAGCCAAGGTTAACGCAACATTGAAGGCTGCGCAGAATAAGGACGTCTTT
CGTTGTGCCGCCAAGGAATTTCTAGACATGCTCAGCGAGAAGGAATTGGCACACCGAGGACGCTCTGTCG
ATCTTTCGCAGTATTATAGCGCTTTCCCGGGGCGCGACTTCTTTGAAGAAGAACATATTCGCCAATTGTT
GGCTGCTTGCGATGCCGCACGACTTATCGGTTCTGATTATGCTTGGGTTCGGCAGCTCCTCTTGCTGGCC
TGCGCTGCAAATGCCGTACATAGTTCAAACATGACGCGTAGGGCAGACCTCCGTAGGCGGCGCCAAAATG
AATACATCAACCGGAAGGTTGATGTGGCGCGATTCATTTCTGATACGGTTCAAGCAATGCTCGACGATGT
CGAGCAGGTCCCCTTTGGAGCGGTAGCATCACATTATGTTTCCGATGACTGCCGAGACCTTCCTAGTCGA
TATATAGATTGTTTCGATATCGCTATCACCTCCCCGCCATACCTCAACGGAACAAACTATTTCAGAAATA
CGAAGATTGAGCTATGGTTGCTGGGGTTTTTGAGTCACGAGAGTGAGTTGCCAAAATTTTGCCGAGAGGC
TATCACTGCAGGCATTAATAATGTAAGCGGAAATAAGGCGCTCGATCACCATTTCGACGTCGTGGAGGAT
GTGGCCACGAAGCTGGATGATGTGGCACCGGATCGGCGAATCCCAAAGCTTGTCCGCCATTATTTTTCCG
ATATGTACGAAGTACTAACGTCAGTGAGAAGTTCTCTTCGTTTGGGAGGAAGGTTCATTCTGGATATCGG
CGATTCCAAGTTCTATGGAGTCCATGTCCCCGTCGATCGTATTTTGGTGGAGTTGGGTAAGCAAGTCGGG
TTTCAACTTCATCAAGATGTAGTAATCGCTAGGCGACACTCTCGGGATAAAACTCCGCTTGTCCAGGTTG
AGCTCGAGTTCAGGAAGGCCTAGTGTTGGAAACTCTTGAGCTAGTCAACAAAATTGCGGAGTTTCAAAGG
AAGCTACCTTACACGCAGGACGACTATAAGAGTCGCTCCTGGGGGCACCCCTTGCACTCCCTTTGTTCGT
ACCAGGGAAAGTTGAAACCTTCGCTTGCTCACTGGCTCGTTAAGACATTCTCGCCGGAAGGTGGCACGGT
ACTCGATCCGATGGGAGGCGTGGGAACAATAGCCTTTGAAGCGGCTCTAACGGGTCGGGTCGGGATAACC
AACGACAAAAGTCCATTGGCCGCTACTGTCACCGCCGGCAAGCTTGCCCCGTCGTCTATACTGGAAGCTG
AAGAGGCCATTGGTCGACTGGCGGAAGATATTGAATCGGTGGACCTCAGTGCTGCAGATTATGAAGCCGC
CAATTTCGGCTTGAATGCACGCGTTTCTGACTACTATCACCCGGATACTCTCAAAGAGATTTTGCGCGCG
CGCCGTATTTTTAGCGAGAGACGAGAAGCTTACCCAGCATTTGTCTGGGCATCTTTGTTGCATGTACTGC
ATGGAAATCGGCCATATGCGTTGTCGCGGATTTCGCACCCAATTACACCTTTCAACCCGTCAGGGGTAGC
TGAGTACAGATCGGTAGTCGAGAAGATTGCCCACCGCGCCCGGCTTGCTCTAAGGAATCCGTTGCCAGAG
GCATTCACTTCTGGCGCCGCCATCGAGGGGGACTTCAGAGATCTCTCGGAACATATTAATGAACCGGTTG
ATGCGATAATTACGAGCCCTCCATTCATGGGAATGCGTTTCGATCGGCCTAATTGGCTTCGCCTGTGGTT
CTGCGGATGGGACGCTGAGGACTTCTGGACGACAAGCCTGGGTTTTTTGGAGCGCCACCAAGTGAAATCG
CGGGATTCCTACATCGATTTTTTCGAGATGTCCATCAAGACGTTGAAGCAAGACGGCTTGCTTGTCATGC
ATCTGGGGAGTGGCGGGAAAAAGAATCTTGTCAACGATCTCAAGTCCCTCGCGGTACCGCTTTTTGAACT
TGCAGGCGAGGTGATCGAAGACGTGGACGACCATCAGACACATGGAATTCGAGACCGAGGCCTTACAACT
AAACATCATCTCCTGTTCTTCAAACCTGCATAGGTTCGGTCTTTGGCTAAGCTATCTTGGTCAGTCAAAG
TACTTCGTTGATCTGGTGGTTTGGCTGCCCTGAAATGGGTTAGGGCAGGCAAACGAAAGCGAGTACCGTT
CAGTCCAGTGGTAGTGCTTCATCGAGAAGTGCGTCTGGTCTTTCCTTCAACTTCTCAATAATTTTATTGT
ACGCTGACTCGCTTTCCTTCTTAAGAGTTTCAAATAGGTCTCGCGCGGGGTAAACTTCCGATATTCTCCG
GGCGGTTGATGCGAAAGTTCTTACATCCCATTCTTTGGAGAACTCTGCGATATTACGCTCGATCCTATCG
AGTTGATCTAAATTCAACGAGCGAGCACATAGATCCTGATACGGAAGTCCGCAAATGTCCGACAGTTCGC
GTATCTGCTGTTCGCTATAGAAATCTACAGGAAAGCGGTCTTTTTTGGTATTGTTGCATTGTGCGCACAA
GCAAGTCGCATGCTCATCAATCGGCCATAGGTATGCAAGCGGCCGAGTGTGGTCCAGTTGAACCTCGCTT
AGTTTGAGATCTTTTCTACAGTTGAAGCACTTGCGATGGAATCGTTCCCACACTTGACTTTTAAGTCCCG
CGCCGGTCCTATCCTTAATTTCCTGAAGAATTTCTGGTTCTTGCAGGAATATCTTTCGCTCACGTGTGAT
AAGTGCTGACTCGTTAAGCTGGTCAATCGTGCGCATCGGATTGAAGGAGTTGTTTATTCGCCACTTCTTA
CATGAACGACACTCGTTCTGATGATTAGTGATTTTGGCTCGATGTTTGTGAAAAGACAGCTTGCCGGGAC
GCTCGAGGTCTATAGGAAGAAGGCGGCCGCAGTATGAGCATTTCTTCAGACTTAAAGGGTCACCATGGCC
TGTTTTGAAGCGTGTCGATTCCACTGGATCAATGTCAAGGAGACATGCGCTTGAGTGATCAAGGTATAGT
GTTTCGGGGGCAATATGTATGCTATCAATCATGCTCATTTCAAGAGGGACTGCGTCCGATACAAATGAAA
GGCCGATATCGTCCGAATTGATGCCCCAGAAATCGACCCATGGGGTTTGATCAAATCCCAGAGTAATGCT
AACAGACGGGTTGCTCGCGAACTTTGCAACGATGCTGATCCGATTCCAATTCGAGGATAACGGCACTGAT
TTTATTTGTTTATCGATGTCTGTCGTTAAGGTAAGCGCCATGGTGGTGGCGATTTCGGGCTTGACGAAGC
CTCCAAATCCTACAATATTTTTAGAATCTTCGCGGGGTGAAATATCTTTCAAGAGGAAGAGGCTCAGGTT
GTCATCATCGGTCGAGTTGACTCGAAGGCTCTGAGCTTCGTGCACGGTCTGATAATCCCTATTTGATTTG
TACGCGTCCTCGCGTCGTTGTGTAGCAAGCCTCCGCATGATCAAGACTCTACGTGGCCAGCCTGGCTTGG
GGCATGCATTTGAGGGTTTTGGACTTTGGATGCTCGTGGAAGCTGTAGTGCCTAGGAACGTTGATGCTCG
CGGTTCGGCCGGTGGGTCTAGCGGCGTTCAGACAGTGGTGGAACTGGTCGACTAGGCGTTGAACAGACGG
TAGGGCCAGGCAGGGTGGCGCTAGTGTCCTTGAGCTTCCCCCGTTTGTCCGGAGGCTGCCAAGCCTGGTC
TGATCGTGCAGACCGAGGAAGGAAGTCGTTGTGGCAGCACCAAAGAAGTACCCGGATGAGCTGCGGGAAC
GAGCGGTGCGTCTGTACCGGGAGTCGGAGCCGAAGCCGGCGATCCGGCGGCTGGCCGAACAGTTGAACGT
GCATCCGGAGGCGTTGCGGAACTGGATCCGCCAGGACGAGGCCGACCGCGGCCAGGGGCATGACCGGCCG
GCGACAGACATGGCCGAGGAGAACCGCCGGCTGCGGCGGGAGAACGCCGAGCTGAAGCGGGTCAACGACG
TCTTGCGGGCGGCGAGTGCTTATTTTGCGGGCGAGATCGACCCGACCCGGAGGCGGTCATGAGCTTCATC
GAT
>MH823216.1 Staphylococcus aureus strain ABD2006 pathogenicity island genomic sequence
ATGCCAGGAATGATGTAAAATGACTGTTAAACGCCGATTTTATAACGTTTGTAATATTGGGTGGTCATAA
TTTGGTCATAGAAATTTTAAAATAAATCTTTTGAGACGTTTTCCATGAGTTTACTAAACTTTTGAGAAGC
GTCTTTTTTGTATGAGTTCGTAATCTTAGCGTAGATGTTCATAGTGGTATTTATATCTTTATGGCGCAAG
CGTTCTTGTATTTCCTTAATATGCACACCAGCCTCTATAAGTAACGCACAATGAGTATGACGAAATGAAT
GAGTGCTTATTTGTTTATTAGTTATGTCAGTCTTTTTAAGTATAGCTTTTATCCATAATTGTAGTTTTTT
AATTACAAGAGGGTAGCCGTTAACATCAGTAAAAACGAAATTATTATCTACATACAATTCGTTTTTCCAT
GTGTCCTGCACGTCGGTTTTATAATTTTTAAGTAATTTAATCACATGAGGATCCACTGAAATTTTTCCGA
TTGAGCTTTCAGTTTTTGGTGTAAGTATTTGAAATTGCTTTTTATTGTTATTCGGATTGTAATAAGTCTT
TGTAATATTGATTGTGTTATTCTCAAAGTCTATATCAGACCATTTCAATGCCAATAATTCACCTGCACGC
ATGCCTGTATATGCTAATGTACAAAACACCTCAAAGCTGTTTTGGGGTGAATGGTGATTTTTAGCAACCT
CCAGGAATTGAAATAATTCATCTTTTTCAAGAAACTTTTTATGTATCTCAGTATCTTCTAATTCTTCCAC
ACTAATTTTCTTTTTAGGTCGTTTAATACCCTCGCTAGGCATTATTCTTATTAATTTCATATCGTATGCG
TACTTAAATATCATATTTGTAGAGGCTATAATGCTATCAACATAATTCTTGCTATACTGTGCGCTTATAT
CGTTTACAAAACGTTGATATTCATGTTTATTGATAGTTTGTATTGGTTTATTGTTAAAGCGTTCTATGGC
GTGGTTTATGGCTTTCTCGCGTGCTCTGACACTACTTACTTTTACTTCGTTAGCATATTGTGATATCCAA
TCGTCAGCAACCTGTTTAAATGTAGATGTGGACGGTGCGATATAATCGCCATTTCTTAACTGACGCTCAA
CCATTTCAGCGTGATGTTTAGCGTCTGATTTGCGTTTAAAACCTGAGTTTGAAATATATTTATATTTGCC
CGTTTCTGCGTCTTTTCCTAGTGATATACGATAGCGCCATGTATTTCCGCGTTTTTCATAACTTGCCATT
TGATCACCTCGATTAATATTCTTTAAAAATATCACTAGATAAACGGCTATCAGTTTGTAAAATTTCTTTA
TGTAGAGTCGTACTTTTTTCGCCTTTATTTGGAAAAAGCTCTTCAATATCGTCTATATTTTTTACTATTA
TTTCAGAAACATACCCACTTAACTTTTGGTTAATTTTTTTAAATAACAAGTTTTTAAGGCCTGCAGATAA
ACTATCAACGTATTTTTTTAATCCGATATTTTCATCTTCATTTTTAATCGTGAAAATAAATCTATGTTGT
GAATTAGTTATCTTTTCAGTTTCTTTATATGAGACGTCTAAGTCAAAATTTAATTTTTGCCTATTATCTA
ATTCGACGTCTACTAAAATTTCAAAGTCAAAATTTTCAATCGAAAAAGCGTGAGTAATGTTTGCAGTTAC
TTCAAATCCCTCGAAAACATCATTAATTTTATAATTCGGTTCTTCATCAAAAGTAAAGTCAAAATTGATC
GGATTATGTTCAAAAAATTCTGAAGGAGATATGTGCAGATAACTACATAATTTATCTATAGCATCATATC
TTATCATTTCAGAATCATTTTGTGCCATTGAAGTAAGTGAACTTCTTGCTATTTTTACATCTTTTGCAAC
ACGAGATATTTTTAGTCCTCTTTCTGACAGTAGTTCAGACAATCTATTTCTAATCATTACAAACCTCCTA
ATTATGTTAATAATAGCATTTTTTTGGACGTTTATGTACAAAAAAATAAAAAATGATTGAGAAGTCAGTC
GAAAAACTATTGCAAAAGAAAAACGATTATGTATAATAAAGTTATAAATTGATTGAGAAGTCAGTCAAAA
ACGAAGGAGGATTTTAATTATGACTATTTTAGCGAATACTAGAAAGTTTAAAGAAGCCATGTTCTTAAAA
GGCTTTAATTTATCTGATTTATCACGTGAAACAGGTGTTGGAATTTCTTATTTAAGCCAAATTATTAATG
GTAAAAAGATTCCAAGCCCTAAATTAGCTAAGAAAATGGCAGAAGTTTTACAAGTTGAGGTAAATGAATT
ATTTGAATTTGAAGTAAAGGAGGCATAAACCAATGTTCAACATTAATATTGATGAAGATGAAGCACGTGA
GTTACTTGAGCAGGCTATCAATGCACGTGTGGACGAATTAGCGAAAGAGAAATATTTTATGACTTACAAA
GAGTTGTCTAACTATCTGAATTTAAGTAAGCCTACTATTGAAGAATTACTTATTAATAATGGCATGAAAT
ATTATATGGTCGGATCTACGTACAGATTCAAAAAGTCTGATGTAGATGAATTCATGGAACAGCTTACTGC
TCATATGAATATCCAGAATAACGACTTTAAACAAGTCAATATCAAAAAGTTATTGGAGGCAAGGCAATGA
AAATCTACTTAACTTATATCTGCTTAGTTTCATTGTTAACAATATTATTACTAGCAATATCTAACATGTA
TGTTGCTTTTAGCGTTTATGCTTGGCTAATAACTTTAGGATGTAATTTAACAGGAGAGATTACAACGTGC
GAAAACAAGTGATTATTACAAAAACAGTAGTTGGCTGGTACAACATTAAAGATACTCAACATAATTTAAT
GTTAAATATACCGCCAAAAGTATTTGAACAGTACTTTCCTGATGTTAGTAAAGATGTTCAAGTTGTGTGT
TTAGAAATGGATTTATCAAAAATTACAGAAATTAAAAATAAGAAAAAAGTAGGTAGTTAAGATGGGAATC
AAACAAAAATATCAATTATCAAAAGTGGTTAAAATATTAGAAGTAGTATTATACGAGGAAGATAAGTTTC
AATCCGATAAGGACTATCATTATCAGGATAAAGCATTATATGAATATGCTTTAAAGTTAGTTCATAATGG
ATTGTTCAATATTCTTGCTGAATTAGATTTTGAAGATGAAGCATTTTTAATTCTTGATGAAGTAACAATG
ACGCTAAGTGATGTCATGAAAGAAACACAACACGTTTACCGTTATAGTGTCATAGATGAAAAAGGTGAAC
ACAAACATACAACAGATCGCAAAGGACACGTGATTGGAATGTTAGAGTGGGCATTAGATTACATTGCGGG
AAATATTGAAGTGGAGGAATTATAAATGAATTGGGAAATTAAAGATTTAATGTGTGATATTGAAGCGGTA
AAAGAAAAAATCAATGATGTAGCTATCAAACATGCTTGGTTTGTTGAAGATAGATTTGTAAAAAATGAAT
TAGAAACAAAACGGGAACATATTAATTTTTCTGCTAGCTATTTAGAACATCGTATACAAAATGAACATAC
AGTTGAGTTATTACATGTGTACTTAAAAGAATTCGGTGAACTTATACAAAAATTTCATGAAATAGAAAAA
GCATCATCTGAGAACTTTGGCGAGGTATCAGATGACGCACAAAAATTAAAAATCACAGAGTAATTTAGAA
ATTACACATGTTTATTATAACATTTTTTACTCTGTGAATCACTAGAGGTGCAAAAAATGAATGAAATTAA
ATTAGAATATGACACACATGTTTCAGTGGTACATTATGAAAGTTTAGACTCACGTTCATTTAATAGCTTT
TCAAAAATTAATTGGAGTAAGTTGGTTAATAAACTGTCTGTACCTATAGAAGCAAATTATAAGTATGCAC
GTGGTGTTGCTGTTTACGGTGATATTAAAAACGGTGCAAATGATCAAGGTGAAATTATCAAAAAGCATCG
AAACGATAAAAATGTCATATACAGAGATGTGATTGTACTTGATTATGATGAAATAAATGATTTAAAGCAA
TTACATGAAGCAATCAGCTCAGCTTTAAGCAATGTTGCATGGTTTTGGCACACAAGTTACTCGCACAGAA
CTGAACAAGCTAGAATACGCCTGTATATCCCTCTAAATGAGCGAATAAGTGCAGATGATTATCGTAAATA
TACAAAAGTATTAGCAAATAAAATTGGCCATAAAGTGGATGAAGGTTCATATCAGCCAAGTAGATGTTTT
GCGTTACCAGTTATTCAAAAAGGACACATATTTATTAAGCGAGTGAATGACTGTCCAATTATGAATGTTG
ATATGCTCGAACAGTGGTCGAAGGAGTTTGAACAATCAAATGCTAGTCCTAATGTCATAGGATACACTCG
ACGCGATAGTGAGTACTGGCGCGAGCTATGCTTTGGAACAACCGAAGGCAATCGTAACAATGCACTAGCT
AGCTTAATTGGGCATTTATTAAGATGTCACGTTAATGATTATATTGTTTATTCATTTGCTTTACTATGGG
GGCAATTCGCATGTAAACCACCTATGAAAGAACAAGAAATCAACGCCACTTTTCAATCGATATTAAATAA
ACACTATAACAATTAGAAAGGGGCTTTGTATGGAAACAGGTAAAAGTGATGTACTTGATAAAATTGAAAA
AATTAATAAAAAAGATAGTGCCTTACAAGAAATTATACCAAAAGGTTATGAAATTGAACATCATCAATGC
GGTATTGCCTTAAATCAACTTATACCAAGTAAAAAAGAAGGCGAGCCAGATAAAAAGGTTTTTATCACAA
GTACAATCCCTCAAATCACTGAACGCTTTGAAGATATTGAGAGTAACGAAGTCAGCTTTAATATGCTTTT
CTATGACAATAAAACGCCAGTAAATATAGCTGTGAGTGCCGAAGAAATTTCAGATAGTCGTCAACTCTTG
AAATTGGTTAATAAAAAGCTGGATGTAACATCGTCGACATCTACTAAACTTGTTGATTATATTAATGCAT
CTAAACGGTATAATCCACCATTGAATGTTAAAGTTGCAACGCGTTTGGGGCATGTGAAAGGTTATTTTAT
TTATCCTTATCAAGAAGTGATGAAAGACAGCAATATCAAGTTGTTTAGTAATGATAAAGGATTTCAAAAG
TTAATAGACTCTTTTCAAAGCAAAGGAACATTAGAAGGTTACTCTAAAAAAGTGTTCGGTCAAATAAAAG
ATCTACCAATGGTAATGGTTATGTTATATGCCTCTTTAGGTTCGGTTTTATTAAGAGAATTTGGATTACA
GCCCTTTATTGTAGAAATATCAGGTAGTACATCTACAGGTAAAACATTCACACTCAACTTAGTATCAAGT
GTTTGGGGAACGAGCGACCTTATCACGACATGGAGTTCTACTCAAAATAGTATTGAATCGATGGCATCAT
TTTTGAACTCATTTCCAATGTTTAAAGATGATACACGTAATACACATCCTAAGTTTGTTACCAGTGCCAC
ATATAACTTTTCTAGTGGTGAAAGTAAATCAAGAAGTAATATTAATTTAACACTAAACGCTAAAAAAGAA
TGGCGAAATATTTTAATTTCTACTGGTGAATCATCTATCGCAAATATGGCTGATGAAAAAGCGGGTGTAT
CAGCACGTGTAGTTACACTACAAGATCCACCATATCCAGATAATTTTGATTTTACCACATTAGACAAATC
GTTTAGGGAGAACTATGGAACGTTAGGGTTGGCATTTATTAAACAATATGAGTCTAAAAAAGACGTGTAT
AAGAACGCTTTTGAGAGCTATCAACGGTATTTTAATCAAAAAGGTAGTAATGAAATCATGCAACGTTTAG
GACGTGCCTTTGCGTTACTACAAGTTACCGGTGAGGTTTTGAATGATATTGATGGGTTTGAACATGACCA
TTTTAAAATTATCGAACAAGCCTATGACAGCATGGTTAAAAACAATAAGACGATTGATAAACCTAAGCAA
CTGTTAGAGGAACTATTACAATATTTAGATGCAAATAGAAATAATATCGCTGGTGATGGCTATAGTTCAG
TCAAAAATGGTGACATCAAAGCTATATATAAACGTGATTATTTATGTATATTAGGTCAAACTGTACACGA
TAAATTAGGTCATGAAATGCAGACTATAACAGGTCAATGGGGCAAAAAAGGATATTTAATTAAAGGTGAA
AAAGATCGCTTGCAAAAAAAGGTGAGTCACAAAAACATTAAGTATAGAGGATTTGCTATAAACAAAGAAA
TGCTTGAAGAATTAGGATTTGATTTCTCGAATTCTCATAATCCTTATTCAGATTATTAAATAGTTCCCAA
AGTTCCCGATAAGTTCCCGCGAAAAACATACAAACGGGAACTATAAGACTACTTTAACCACAAGCAATTA
AAGTTAATAGTTCCCGAAGTTCCCAATAAATAATATTATTATTTATTATTTGAAAACGAACAAATGTTGT
TAGCTTTATACCATATATGATAGAAAATTTTTAACGGGTACAACGGGAACTAAGTTTATTTAAAGTTTAT
ATATCAATGGTTTGACTAGTTCCCGATAAGTATTTTAAGTCGGGAATTCAACGGGGACTAGTTCCCATTT
AAAAATATTGGAGGTAACACATGGATAAAGAGCAACTTAAAAAGTATATATACGATTATGTAAAAGAATA
TAAGGAGATACCGATATATCAGTTAGAAGATTTGTTTAAAGAAATGAATCACGACTATATAGGGAGAACC
AGTGTCACACACGATAAGGATGAGAATATTGTGTTTTGGAGTGGATGGAACAAAATTACAATGTTTGCGC
TGATTGAATTAGTTAAAAGTGAACAACTTGATTTAGTGTATAGAGGTAGTTTTGTAATGCGTTATTTGTT
GGATGGTAGAGTTCCTAACTTACCATTAGCAATTTGTTATCCAGAAGATGGACAACAAACGGACGTGCCC
TCATGGGTGCCTATGGTATTAAGAATAAATAAAGAGGAGAAAATCAAATGAACATAGAAACTATCGTAAA
CCAATTTGAAACACGAGCAGGCACGTTACTAAGGTACTACACAGGATTATTAGAACATAGTAAAGTGCAA
CCATGTTGCTTTAAGTTATACAATGATCCATTTGATATGGCATACGTGATGATGAATGGGAAGTTATTCG
GTCATGTATATATTAAAGATTGTAAAGTAAGGCAATCATTTGAATTAGCGTCACCTAAGCACACTGAGGG
GCTTATAAGAAGTATAGAAGGTCATTATGTAGGTTATGAATTACATGACGGTAAACAGCTTTCTATTAGT
GATATGATGGCCAGTCAATTATTTGAAGATGAGTATTTTATGTATGGATTACAAACATATGCAGAATCAA
ATAATAGTGATGTGTTTGAGTACCTAGAAAATGGATTTGATACCGATACACTTGAGGGCATTCAATCGAG
TAATACTGATGTGATAGCGAATATTGAAATGTTGTATCAGTTAGCTACAGGAATCAATGAACCAGCACCA
GAGTTAGTTGAGGGGTTGAGATTAGTAACTGAGTTTGTACAAGATGAGAATGCGACACAAGAGGATTACA
AGGCTTTAGAGCATAAGTTAACTGAGTTGAAGTCATCTTATTACAGTTTGAATAAGTAATTAAATATGGA
GTCTCACGTGGTGTGTGGCTCCTAATATAAAAGTATAAGGTATAGAAGTTTTAAAATGTAAAGGTTGCAA
CAATAGTGAGTTAATAGATAGGTAGGCGAAATTCAAAAAAGTGTGAAATGTTGATATTGAGCTGTTTTAT
GGCTTTGAAAATAATAAGGTTATATAAAGGTGTTAGCTTTTAACATCGGAAGGTATACAGTCTTTGAGAA
TTGAAAAAATGGCAAGATTTGTGCAAGGTGTGAGAACTTTGTTAACGCTAATACAAGCTAAAGTTTGTGT
TTTTGGCATAGGCCTAAAAGTTAAGTTTGTTCGCTGTTTGTTCGTGTTATTTTATCGAACTTAAGTTCTA
TATTAGGTTAATGTGAAAAGCCTAACGTTAAGTTTATAACATGATTTTATAAGTGTTATATATGATAAGC
TAAACAATTGATAAAACGCGCTATAAAGCGAACGTAAGTTTGTTTTAGACCTGTAAAAATGGTATAATTT
AGGTATGAAATAATTAAAAGAAAGAGGTGTAGAAATGCAAAGTATCAATTTAGCTAAGCAAAACAGGATT
ATTAAATAGCAATGATTGCCTATCCAATTCGGGTAGGCTCTGTTTATAGGGGTGAATAAATGAAACTGCT
TAAAACGAAGAATTGTTTATATTATCGTAATGGCGACAATAAACTATCTGAGTATCAACTATTAACGCAA
TTTAACCCAGCATTTATTAATAAAAAAATTAAGATGTGTGAATTCCAAATTGAAAGTATGTACCATATGA
GTGCGTCGACCACAACATGTGATGAAATAATGGGGGTCGTGTCTGTCTCATATCCGATTGAAAAATTAGT
TATCAAAATTATTGAAACAAAAGCAGGGTTACAAAACTATAAAAATAGATCTATAAATAATATGGCGTTG
TTGAAAAAGGTACTAAATCATTATACAGAAAAAGAGCAGAAGCAAGTTGTAAAATATATGCGTTCAAATG
GACGATATAAGCCTTACAACGTCATTGAACGCTTACAAGTTGATTTGTATCAAGCAAGTATTAAACAACG
TTCAGAACGTCAAAAACAAAGAAATACAGCAATTGAAAACAGTAAGATTGCACGAGTAAATGCATATCAC
CAATCTTCATATGTAAAAGTGGTGTAACAATGGATAAAAAGCAAATAAAAGACTTCGTTTGTGATTATCA
TAAGCGAACTAGAAGTGATGTGTTGATAGATGATGAAATAAATACCGATGAATTCTTTTCAATAGGTGAT
GAAAATTCTAATGAATGGATGGCAGACGATAACATTGATGATCATATTGTAAAGAATCACTTAGAAATGA
TTGTTGACCAAGTAGCTAATGACAAAGAGTTTTATATTTTCGATTCTTTAATACAAGGACGTAGTTTTAA
AGATATTAGCAATGTCTTAGAGTGTTCAGAACAATCTGTAAGATTATGGTATGAAACCTTATTAGATAAA
ATTGTGGAGGTGATAGAATGAGTGAGTTAACGGCAAAACAAGCGCGTTTTGTGAATGAGTATATAAGAAC
ACTTAATGTAACACAAAGTGCCATAAAAGCAGGCTATAGCGCAAATAGTGCACATGTGACAGGATGTAGG
TTATTAAAGAAGCCACACATCAAGCAATATATACAAGAACAAAAAGATAAGATTATAGATGAGAATGTAT
TAACCGCAAAAGAGTTACTACATGTGCTTACGAATGCGGCAGTCGGTGATGAGACAGAAACGAAAGAAGT
TGTAGTCAAGCGAGGGGAATATAAAGAGAATCCACAAAGTGGCAAAGTACAGCTAGTCTATAACGAACAT
GTTGAACTGATAGAGGTACCAATAAAACCTAGTGATCGTTTAAAAGCTCGTGATATGTTGGGTAAATACC
ATAAGTTATTTACAGATAAGCATGATATTAACGGGAATGTGCCTATATTCATTAATATTGGTGAATGGGA
TGGCGATGATGAAGATTTAGATAAGACGGTACAAGAGGTATCTAACGCTAATCCTAATCATACTGTGATT
GTGGATGATATACCGTTAGAGGATTGATTACAGTAAAAACGATTATCATATTGAGTTAGTGAGGATTAGT
TTACTAATTCACCCTAGCTTTATATTAAAGCGTTATAAAGATAAAAGGGAGAACGCTTATTATAATTAAC
GGACTCCCTTTATTAATAATTATTACAGAAAAAGTGGTAAATTAATTAATTTCTGCTTCTATAGTTTTTA
TTTCATCAATATTTATAGGTGGTTTTTCAGTATTGTATTCAAACTTTTTAGATAAATCACTTTGATATGT
GGATCCGTCATTCATTGTTATTTTCCAATAACCACCCGTTTTATCGCTTGAACGATATAATCCATGTATT
TGAGTTAGCTGATGACGAATTTCAAAGTCTAAAGTTGATATAGCTAATTGTTTTTTATCGAACTTTGGCC
AATACTTTAAGGGGCTATCTTTACCATGAACCTTAACTTTTAAAGGTAGTTCTATTGGAGTAGGTAATTT
TTCAGTATTTGTAACGCCACTTATTTGGAAATGGATATAAGTTCCTTCGCTAGTATGTTGGCTTTTTTTA
GTTCTTTTTGTGTTTAAGTCAACTTTTTCCCCTTTTGTAAAAGCAGGGCTATAATAAGGACTCGGAAAAA
TTATAAGGCTGATGCTGCCATCTGTGTTTTTTATACGCATAGATCCTAAGACGGATCAAGAAACAAAGGC
AACCCAAATCTCGCAATTTGAGTTGATATTAGAAAAACAAGATAATTGGAAGATTGTAAAATAACAAATA
TTGGTACATGATTACAGATACTTTGTAATCATGTACTCTTTTTGATAAAAAATTGGAGATTCCTTTACAA
ATATGCTCTTACGTGCTATTATTTAAGTGACTATTTAAAAGGAGTTAATAAATATGCGGCAAGGTATTCT
TAAATAAACTGTCAATTTGATAGCGGGAACAAATAATTAGATGTCCTTTTTTAGGAGGGCTTAGTTTTTT
GTACCCAGTTTAAGAATACCTTTATCATGTGATTCTAAAGTATCCAGAGAATATCTGTATGCTTTGTATA
CCTATGGTTATGCATAAAAATCCCAGTGATAAAAGTATTTATCACTGGGATTTTTATGCCCTTTTGGGTT
TTTGAATGGAGGAAAATCACATGAAAATTATTAATATTGGAGTTTTAGCTCATGTTGATGCAGGAAAAAC
TACCTTAACAGAAAGCTTATTATATAACAGTGGAGCGATTACAGAATTAGGAAGCGTGGACAAAGGTACA
ACGAGGACGGATAATACGCTTTTAGAACGTCAGAGAGGAATTACAATTCAGACAGGAATAACCTCTTTTC
AGTGGGAAAATACGAAGGTGAACATCATAGACACGCCAGGACATATGGATTTCTTAGCAGAAGTATATCG
TTCATTATCAGTTTTAGATGGGGCAATTCTACTGATTTCTGCAAAAGATGGCGTACAAGCACAAACTCGT
ATATTATTTCATGCACTTAGGAAAATGGGGATTCCCACAATCTTTTTTATCAATAAGATTGACCAAAATG
GAATTGATTTATCAACGGTTTATCAGGATATTAAAGAGAAACTTTCTGCCGAAATTGTAATCAAACAGAA
GGTAGAACTGTATCCTAATATGTGTGTGACGAACTTTACCGAATCTGAACAATGGGATACGGTAATAGAG
GGAAACGATGACCTTTTAGAGAAATATATGTCCGGTAAATCATTAGAAGCATTGGAACTCGAACAAGAGG
AAAGCATAAGATTTCAGAATTGTTCTCTGTTCCCTCTTTATCATGGAAGTGCAAAAAGTAATATAGGGAT
TGATAACCTTATAGAAGTTATTACTAATAAATTTTATTCATCAACACATCGAGGTCCGTCTGAACTTTGC
GGAAATGTTTTCAAAATTGAATATACAAAAAAAAGACAACGTCTTGCATATATACGCCTTTATAGTGGAG
TACTACATTTACGAGATTCGGTTAGAGTATCAGAAAAAGAAAAAATAAAAGTTACAGAAATGTATACTTC
AATAAATGGTGAATTATGTAAGATTGATAGAGCTTATTCTGGAGAAATTGTTATTTTGCAAAATGAGTTT
TTGAAGTTAAATAGTGTTCTTGGAGATACAAAACTATTGCCACAGAGAAAAAAGATTGAAAATCCGCACC
CTCTACTACAAACAACTGTTGAACCGAGTAAACCTGAACAGAGAGAAATGTTGCTTGATGCCCTTTTGGA
AATCTCAGATAGTGATCCGCTTCTACGATATTACGTGGATTCTACGACACATGAAATTATACTTTCTTTC
TTAGGGAAAGTACAAATGGAAGTGATTAGTGCACTGTTGCAAGAAAAGTATCATGTGGAGATAGAACTAA
AAGAGCCTACAGTCATTTATATGGAGAGACCGTTAAAAAATGCAGAATATACCATTCACATCGAAGTGCC
GCCAAATCCTTTCTGGGCTTCCATTGGTTTATCTGTATCACCGCTTCCGTTGGGAAGTGGAATGCAGTAT
GAGAGCTCGGTTTCTCTTGGATACTTAAATCAATCATTTCAAAATGCAGTTATGGAAGGGATACGCTATG
GTTGCGAACAAGGATTATATGGTTGGAATGTGACGGATTGTAAAATCTGTTTTAAGTACGGTTTATACTA
TAGCCCTGTTAGTACTCCAGCAGATTTTCGGATGCTTACTCCTATTGTACTGGAGCAAGCCTTTAGAAAA
GCTGGAACAGAATTGTTAGAGCCATATCTTAGTTTTAAAGTTTATGCACCACAGGAATATCTTTCACGGG
CATATAACGATGCTCCCAAATATTGTGCAAATATCGTAAATACTCAACTGAAAAATAATGAGGTCATTAT
TATTGGAGAAATTCCTGCTCGATGTATTCAAGATTATCGCAATGATTTAACTTTTTTTACAAATGGGCTT
AGTGTTTGTTTAGCAGAGCTAAAAGGATATCAGGTTACCACTGGCGAACCTGTTTGCCAGACCCGTCGTC
TAAATAGTCGGATAGATAAAGTAAGATATATGTTCAATAAAATAACTTAGTGCGTTTTATGTTGTTATAT
AAATATGGTTTCTTATTAAATAAGATGAAATATTCTTTAATATAGATTTGAATTAAAGTGGAAAGGAGGA
GATTGTTATTATAAACTACAAGTGGATATTGTGTCCTATTTGTGGAAATAAAACAAGACTACGAATACGA
GTGGATACTATACTTAAAAATTTCCCTTTATACTGCCCCAAATGTAAGAACGAAACTTTAATTAATGTTC
AAAAAATGAATATAATAACAATCAAAGAGCCAGACGCCAAGACGCAGAGCCGATAATTTGAGAAATGAAA
CTCTCATCTTATCGGCTCTTTTTGTTTATCTGAATTTTACTGACTAGCCTTCAATATTTCTTGCTTCATT
GATACCTTTTGCTAGTGCTTCCATTAAGGATAGTTCTTTGTCTGTAAAGCTATCCATGTATTTTTCTACC
TGTAACCTTCGAGTGCTTTTAATCAAATTATCTGTAGGTAAGAAAAATTCATCAATAGATACATGGAGTA
ATGATACAAGATCCCCTAAGGAATTATCTAAAACTTCACTATTTGTACTCGAGGAACTCAACAAGTCTCA
GTGTGCTGAAGTTTTGGGACCATTCAAAACAGCATAGCTCTAAAACCACTGTCATTATACGATTTAGTAC
AATCTTGTTTTGGGACCATTCAAAACAGCATAGCTCTAAAACCTCGTAGACTATTTTTGTCTAAAAAATT
TCGTAATCGCACTATTTGTCTCAGCTAGACTTCAGTCTTGAAAAGCCCCTGTATTACTGCATTTATTAAG
AGTATTATACCATATTTTTAGTTATTAAGAAATAATCTTCATCTAAAATATACTTCAGTCACCTCCTAGC
TGACTCAAATCAATGCGTGTTTCATAAAGACCAGTGATGGATTGATGGATAAGAGTGGCATCTAAAACTT
CTTTTGTAGACGTATATCGTTTACGATCAATTGTTGTATCAAAATATTTAAAAGCAGCGGGAGCTCCAAG
ATTCGTCAACGTAAATAAATGAATAATATTTTCTGCTTGTTCACGTATTGGTTTGTCTCTATGTTTGTTA
TATGCACTAAGAACTTTATCTAAATTGGCATCTGCTAAAATAACACGCTTAGAAAATTCACTGATTTGCT
CAATAATCTCATCTAAATAATGCTTATGCTGCTCCACAAACAATTGTTTTTGTTCGTTATCTTCTGGACT
ACCCTTCAACTTTTCATAATGACTAGCTAAATATAAAAAATTCACATATTTGCTTGGCAGAGCCAGCTCA
TTTCCTTTTTGTAATTCTCCGGCACTAGCCAGCATCCGTTTACGACCGTTTTCTAACTCAAAAAGACTAT
ATTTAGGTAGTTTAATGATTAAGTCTTTTTTAACTTCCTTATATCCTTTAGCTTCTAAAAAGTCAATCGG
ATTTTTTTCAAAGGAACTTCTTTCCATAATTGTGATCCCTAGTAACTCTTTAACGGATTTTAACTTCTTC
GATTTCCCTTTTTCCACCTTAGCAACCACTAGGACTGAATAAGCTACCGTTGGACTATCAAAACCACCAT
ATTTTTTTGGATCCCAGTCTTTTTTACGAGCAATAAGCTTGTCCGAATTTCTTTTTGGTAAAATTGACTC
CTTGGAGAATCCGCCTGTCTGTACTTCTGTTTTCTTGACAATATTGACTTGGGGCATGGACAATACTTTG
CGCACTGTGGCAAAATCTCGCCCTTTATCCCAGACAATTTCTCCAGTTTCCCCATTAGTTTCGATTAGAG
GGCGTTTGCGAATCTCTCCATTTGCAAGTGTAATTTCTGTTTTGAAGAAGTTCATGATATTAGAGTAAAA
GAAATATTTTGCGGTTGCTTTGCCTATTTCTTGCTCAGACTTAGCAATCATTTTACGAACATCATAAACT
TTATAATCACCATAGACAAACTCCGATTCAAGTTTTGGATATTTCTTAATCAAAGCAGTTCCAACGACGG
CATTTAGATACGCATCATGGGCATGATGGTAATTGTTAATCTCACGTACTTTATAGAATTGGAAATCTTT
TCGGAAGTCAGAAACTAATTTAGATTTTAAGGTAATCACTTTAACCTCTCGAATAAGTTTATCATTTTCA
TCGTATTTAGTATTCATGCGACTATCCAAAATTTGTGCCACATGCTTAGTGATTTGGCGAGTTTCAACCA
ATTGGCGTTTGATAAAACCAGCTTTATCAAGTTCACTCAAACCTCCACGTTCAGCTTTCGTTAAATTATC
AAACTTACGTTGAGTGATTAACTTGGCGTTTAGAAGTTGTCTCCAATAGTTTTTCATCTTTTTGACTACT
TCTTCACTTGGAACGTTATCCGATTTACCACGATTTTTATCAGAACGCGTTAAGACCTTATTGTCTATTG
AATCGTCTTTAAGGAAACTTTGTGGAACAATGGCATCGACATCATAATCACTTAAACGATTAATATCTAA
TTCTTGGTCCACATACATGTCTCTTCCATTTTGGAGATAATAGAGATAGAGCTTTTCATTTTGCAATTGA
GTATTTTCAACAGGATGCTCTTTAAGAATCTGACTTCCTAATTCTTTGATACCTTCTTCGATTCGTTTCA
TACGCTCTCGCGAATTTTTCTGGCCCTTTTGAGTTGTCTGATTTTCACGTGCCATTTCAATAACGATATT
TTCTGGCTTATGCCGCCCCATTACTTTGACCAATTCATCAACAACTTTTACAGTCTGTAAAATACCTTTT
TTAATAGCAGGGCTACCAGCTAAATTTGCAATATGTTCATGTAAACTATCGCCTTGTCCAGACACTTGTG
CTTTTTGAATGTCTTCTTTAAATGTCAAACTATCATCATGGATCAGCTGCATAAAATTGCGATTGGCAAA
ACCATCTGATTTCAAAAAATCTAATATTGTTTTGCCAGATTGCTTATCCCTAATACCATTAATCAATTTT
CGAGACAAACGTCCCCAACCAGTATAACGGCGACGTTTAAGCTGTTTCATCACCTTATCATCAAAGAGGT
GAGCATATGTTTTAAGTCTTTCCTCAATCATCTCCCTATCTTCAAATAAGGTCAATGTTAAAACAATATC
CTCTAAGATATCTTCATTTTCTTCATTATCCAAAAAATCTTTATCTTTAATAATTTTTAGCAAATCATGG
TAGGTACCTAATGAAGCATTAAATCTATCTTCAACTCCTGAAATTTCAACACTATCAAAACATTCTATTT
TTTTGAAATAATCTTCTTTTAATTGCTTAACGGTTACTTTTCGATTTGTTTTGAAGAGTAAATCAACAAT
GGCTTTCTTCTGTTCACCTGAAAGAAATGCTGGTTTTCGCATTCCTTCAGTAACATATTTGACCTTTGTC
AATTCGTTATAAACCGTAAAATACTCATAAAGCAAACTATGTTTTGGTAGTACTTTTTCATTTGGAAGAT
TTTTATCAAAGTTTGTCATGCGTTCAATAAATGATTGAGCTGAAGCACCTTTATCGACAACTTCTTCAAA
ATTCCATGGGGTAATTGTTTCTTCAGACTTCCGAGTCATCCATGCAAAACGACTATTGCCACGCGCCAAT
GGACCAACATAATAAGGAATTCGAAAAGTCAAGATTTTTTCAATCTTCTCACGATTGTCTTTTAAAAATG
GATAAAAGTCTTCTTGTCTTCTCAAAATAGCATGCAGCTCACCCAAGTGAATTTGATGGGGAATAGAGCC
GTTGTCAAAGGTCCGTTGCTTGCGCAGCAAATCTTCACGATTTAGTTTCACCAATAATTCCTCAGTACCA
TCCATTTTTTCTAAAATTGGTTTGATAAATTTATAAAATTCTTCTTGGCTAGCTCCCCCATCAATATAAC
CTGCATATCCGTTTTTTGATTGATCAAAAAAGATTTCTTTATACTTTTCTGGAAGTTGTTGTCGAACTAA
AGCTTTTAAAAGAGTCAAGTCTTGATGATGTTCATCGTAGCGTTTAATCATTGAAGCTGATAGGGGAGCC
TTAGTTATTTCAGTATTTACTCTTAGGATATCTGAAAGTAAAATAGCATCTGATAAATTCTTAGCTGCCA
AAAACAAATCAGCATATTGATCTCCAATTTGCGCCAATAAATTATCTAAATCATCATCGTAAGTATCTTT
TGAAAGCTGTAATTTAGCATCTTCTGCCAAATCAAAATTTGATTTAAAATTAGGGGTCAAACCCAATGAC
AAAGCAATGAGATTCCCAAATAAGCCATTTTTCTTCTCACCGGGGAGCTGAGCAATGAGATTTTCTAATC
GTCTTGATTTACTCAATCGTGCAGAAAGAATCGCTTTAGCATCTACTCCACTTGCGTTAATAGGGTTTTC
TTCAAATAATTGATTGTAGGTTTGTACCAACTGGATAAATAGTTTGTCCACATCACTATTATCAGGATTT
AAATCTCCCTCAATCAAAAAATGACCACGAAACTTAATCATATGCGCTAAGGCCAAATAGATTAAGCGCA
AATCCGCTTTATCAGTAGAATCTACCAATTTTTTTCGCAGATGATAGATAGTTGGATATTTCTCATGATA
AGCAACTTCATCTACTATATTTCCAAAAATAGGATGACGTTCATGCTTCTTGTCTTCTTCCACCAAAAAA
GACTCTTCAAGTCGATGAAAGAAACTATCATCTACTTTCGCCATCTCATTTGAAAAAATCTCCTGTAGAT
AACAAATACGATTCTTCCGACGTGTATACCTTCTACGAGCTGTCCGTTTGAGACGAGTCGCTTCCGCTGT
CTCTCCACTGTCAAATAAAAGAGCCCCTATAAGATTTTTTTTGATACTGTGGCGGTCTGTATTTCCCAGA
ACCTTGAACTTTTTAGACGGAACCTTATATTCATCAGTGATCACCGCCCATCCGACGCTATTTGTGCCGA
TAGCTAAGCCTATTGAGTATTTCTTATCCATTTTTGCCTCCTAAAATAAAAAGTTTAAATTAAATCCATA
ATGAGTTTGATGATTTCAATAATAGTTTTAATGACCTCCGAAATTAGTTTAATATGCTTTAATTTTTCTT
TTTCAAAATATCTCTTCAAAAAATATTACCCAATACTTAATAATAAATAGATTATAACACAAAATTCTTT
TAAAAAGTAGTTTATTTTGTTATCATTCTATAGTATTAAGTATTGTTTTATGGCTGATAAATTTCTTTGA
ATTTCTCCTTGATTATTTGTTATAAAAGTTATAAAATAATCTTGTTGGAACCATTCAAAACAGCATAGCA
AGTTAAAATAAGGCTAGTCCGTTATCAACTTGAAAAAGTGGCACCGAGTCGGTGCTTTTTTTGATACTTC
TATTCTACTCTGACTGCAAACCAAAAAAACAAGCGCTTTCAAAACGCTTGTTTTATCATTTTTAGGGAAA
TTAATCTCTTAATCCTTTTATCATTCTACATTTAGGCGCTGCCATCTTGCTAAACCTACTAAGCTCCACA
GGATGATTTCGTAACTGCAGATAAGCATTATATTGCAATGAAAAAGCATTATATGGATAATCATATCTAT
CATTGCAAATATACTTATAGAGATTTATGTGTGTGATAATTGGTGGTCATAAATTGGTCATAATGAAATA
AAAAAACTAAAAAAATTGAATGCATAAAGAATACACGATGCTGATTTAATAGGATTTTTGTATATGATTT
ATATCTATTTCATACTGCCCTTAATGCCAGGAATGATGTAAAAT
>MH823215.1 Staphylococcus aureus strain ABD2005 pathogenicity island genomic sequence
ATGCCAGGAATGATGTAAAATGACTGTTAAACGCCGATTTTATAACGTTTGTAATATTGGGTGGTCATAA
TTTGGTCATAGAAATTTTAAAATAAATCTTTTGAGACGTTTTCCATGAGTTTACTAAACTTTTGAGAAGC
GTCTTTTTTGTATGAGTTCGTAATCTTAGCGTAGATGTTCATAGTGGTATTTATATCTTTATGGCGCAAG
CGTTCTTGTATTTCCTTAATATGCACACCAGCCTCTATAAGTAACGCACAATGAGTATGACGAAATGAAT
GAGTGCTTATTTGTTTATTAGTTATGTCAGTCTTTTTAAGTATAGCTTTTATCCATAATTGTAGTTTTTT
AATTACAAGAGGGTAGCCGTTAACATCAGTAAAAACGAAATTATTATCTACATACAATTCGTTTTTCCAT
GTGTCCTGCACGTCGGTTTTATAATTTTTAAGTAATTTAATCACATGAGGATCCACTGAAATTTTTCCGA
TTGAGCTTTCAGTTTTTGGTGTAAGTATTTGAAATTGCTTTTTATTGTTATTCGGATTGTAATAAGTCTT
TGTAATATTGATTGTGTTATTCTCAAAGTCTATATCAGACCATTTCAATGCCAATAATTCACCTGCACGC
ATGCCTGTATATGCTAATGTACAAAACACCTCAAAGCTGTTTTGGGGTGAATGGTGATTTTTAGCAACCT
CCAGGAATTGAAATAATTCATCTTTTTCAAGAAACTTTTTATGTATCTCAGTATCTTCTAATTCTTCCAC
ACTAATTTTCTTTTTAGGTCGTTTAATACCCTCGCTAGGCATTATTCTTATTAATTTCATATCGTATGCG
TACTTAAATATCATATTTGTAGAGGCTATAATGCTATCAACATAATTCTTGCTATACTGTGCGCTTATAT
CGTTTACAAAACGTTGATATTCATGTTTATTGATAGTTTGTATTGGTTTATTGTTAAAGCGTTCTATGGC
GTGGTTTATGGCTTTCTCGCGTGCTCTGACACTACTTACTTTTACTTCGTTAGCATATTGTGATATCCAA
TCGTCAGCAACCTGTTTAAATGTAGATGTGGACGGTGCGATATAATCGCCATTTCTTAACTGACGCTCAA
CCATTTCAGCGTGATGTTTAGCGTCTGATTTGCGTTTAAAACCTGAGTTTGAAATATATTTATATTTGCC
CGTTTCTGCGTCTTTTCCTAGTGATATACGATAGCGCCATGTATTTCCGCGTTTTTCATAACTTGCCATT
TGATCACCTCGATTAATATTCTTTAAAAATATCACTAGATAAACGGCTATCAGTTTGTAAAATTTCTTTA
TGTAGAGTCGTACTTTTTTCGCCTTTATTTGGAAAAAGCTCTTCAATATCGTCTATATTTTTTACTATTA
TTTCAGAAACATACCCACTTAACTTTTGGTTAATTTTTTTAAATAACAAGTTTTTAAGGCCTGCAGATAA
ACTATCAACGTATTTTTTTAATCCGATATTTTCATCTTCATTTTTAATCGTGAAAATAAATCTATGTTGT
GAATTAGTTATCTTTTCAGTTTCTTTATATGAGACGTCTAAGTCAAAATTTAATTTTTGCCTATTATCTA
ATTCGACGTCTACTAAAATTTCAAAGTCAAAATTTTCAATCGAAAAAGCGTGAGTAATGTTTGCAGTTAC
TTCAAATCCCTCGAAAACATCATTAATTTTATAATTCGGTTCTTCATCAAAAGTAAAGTCAAAATTGATC
GGATTATGTTCAAAAAATTCTGAAGGAGATATGTGCAGATAACTACATAATTTATCTATAGCATCATATC
TTATCATTTCAGAATCATTTTGTGCCATTGAAGTAAGTGAACTTCTTGCTATTTTTACATCTTTTGCAAC
ACGAGATATTTTTAGTCCTCTTTCTGACAGTAGTTCAGACAATCTATTTCTAATCATTACAAACCTCCTA
ATTATGTTAATAATAGCATTTTTTTGGACGTTTATGTACAAAAAAATAAAAAATGATTGAGAAGTCAGTC
GAAAAACTATTGCAAAAGAAAAACGATTATGTATAATAAAGTTATAAATTGATTGAGAAGTCAGTCAAAA
ACGAAGGAGGATTTTAATTATGACTATTTTAGCGAATACTAGAAAGTTTAAAGAAGCCATGTTCTTAAAA
GGCTTTAATTTATCTGATTTATCACGTGAAACAGGTGTTGGAATTTCTTATTTAAGCCAAATTATTAATG
GTAAAAAGATTCCAAGCCCTAAATTAGCTAAGAAAATGGCAGAAGTTTTACAAGTTGAGGTAAATGAATT
ATTTGAATTTGAAGTAAAGGAGGCATAAACCAATGTTCAACATTAATATTGATGAAGATGAAGCACGTGA
GTTACTTGAGCAGGCTATCAATGCACGTGTGGACGAATTAGCGAAAGAGAAATATTTTATGACTTACAAA
GAGTTGTCTAACTATCTGAATTTAAGTAAGCCTACTATTGAAGAATTACTTATTAATAATGGCATGAAAT
ATTATATGGTCGGATCTACGTACAGATTCAAAAAGTCTGATGTAGATGAATTCATGGAACAGCTTACTGC
TCATATGAATATCCAGAATAACGACTTTAAACAAGTCAATATCAAAAAGTTATTGGAGGCAAGGCAATGA
AAATCTACTTAACTTATATCTGCTTAGTTTCATTGTTAACAATATTATTACTAGCAATATCTAACATGTA
TGTTGCTTTTAGCGTTTATGCTTGGCTAATAACTTTAGGATGTAATTTAACAGGAGAGATTACAACGTGC
GAAAACAAGTGATTATTACAAAAACAGTAGTTGGCTGGTACAACATTAAAGATACTCAACATAATTTAAT
GTTAAATATACCGCCAAAAGTATTTGAACAGTACTTTCCTGATGTTAGTAAAGATGTTCAAGTTGTGTGT
TTAGAAATGGATTTATCAAAAATTACAGAAATTAAAAATAAGAAAAAAGTAGGTAGTTAAGATGGGAATC
AAACAAAAATATCAATTATCAAAAGTGGTTAAAATATTAGAAGTAGTATTATACGAGGAAGATAAGTTTC
AATCCGATAAGGACTATCATTATCAGGATAAAGCATTATATGAATATGCTTTAAAGTTAGTTCATAATGG
ATTGTTCAATATTCTTGCTGAATTAGATTTTGAAGATGAAGCATTTTTAATTCTTGATGAAGTAACAATG
ACGCTAAGTGATGTCATGAAAGAAACACAACACGTTTACCGTTATAGTGTCATAGATGAAAAAGGTGAAC
ACAAACATACAACAGATCGCAAAGGACACGTGATTGGAATGTTAGAGTGGGCATTAGATTACATTGCGGG
AAATATTGAAGTGGAGGAATTATAAATGAATTGGGAAATTAAAGATTTAATGTGTGATATTGAAGCGGTA
AAAGAAAAAATCAATGATGTAGCTATCAAACATGCTTGGTTTGTTGAAGATAGATTTGTAAAAAATGAAT
TAGAAACAAAACGGGAACATATTAATTTTTCTGCTAGCTATTTAGAACATCGTATACAAAATGAACATAC
AGTTGAGTTATTACATGTGTACTTAAAAGAATTCGGTGAACTTATACAAAAATTTCATGAAATAGAAAAA
GCATCATCTGAGAACTTTGGCGAGGTATCAGATGACGCACAAAAATTAAAAATCACAGAGTAATTTAGAA
ATTACACATGTTTATTATAACATTTTTTACTCTGTGAATCACTAGAGGTGCAAAAAATGAATGAAATTAA
ATTAGAATATGACACACATGTTTCAGTGGTACATTATGAAAGTTTAGACTCACGTTCATTTAATAGCTTT
TCAAAAATTAATTGGAGTAAGTTGGTTAATAAACTGTCTGTACCTATAGAAGCAAATTATAAGTATGCAC
GTGGTGTTGCTGTTTACGGTGATATTAAAAACGGTGCAAATGATCAAGGTGAAATTATCAAAAAGCATCG
AAACGATAAAAATGTCATATACAGAGATGTGATTGTACTTGATTATGATGAAATAAATGATTTAAAGCAA
TTACATGAAGCAATCAGCTCAGCTTTAAGCAATGTTGCATGGTTTTGGCACACAAGTTACTCGCACAGAA
CTGAACAAGCTAGAATACGCCTGTATATCCCTCTAAATGAGCGAATAAGTGCAGATGATTATCGTAAATA
TACAAAAGTATTAGCAAATAAAATTGGCCATAAAGTGGATGAAGGTTCATATCAGCCAAGTAGATGTTTT
GCGTTACCAGTTATTCAAAAAGGACACATATTTATTAAGCGAGTGAATGACTGTCCAATTATGAATGTTG
ATATGCTCGAACAGTGGTCGAAGGAGTTTGAACAATCAAATGCTAGTCCTAATGTCATAGGATACACTCG
ACGCGATAGTGAGTACTGGCGCGAGCTATGCTTTGGAACAACCGAAGGCAATCGTAACAATGCACTAGCT
AGCTTAATTGGGCATTTATTAAGATGTCACGTTAATGATTATATTGTTTATTCATTTGCTTTACTATGGG
GGCAATTCGCATGTAAACCACCTATGAAAGAACAAGAAATCAACGCCACTTTTCAATCGATATTAAATAA
ACACTATAACAATTAGAAAGGGGCTTTGTATGGAAACAGGTAAAAGTGATGTACTTGATAAAATTGAAAA
AATTAATAAAAAAGATAGTGCCTTACAAGAAATTATACCAAAAGGTTATGAAATTGAACATCATCAATGC
GGTATTGCCTTAAATCAACTTATACCAAGTAAAAAAGAAGGCGAGCCAGATAAAAAGGTTTTTATCACAA
GTACAATCCCTCAAATCACTGAACGCTTTGAAGATATTGAGAGTAACGAAGTCAGCTTTAATATGCTTTT
CTATGACAATAAAACGCCAGTAAATATAGCTGTGAGTGCCGAAGAAATTTCAGATAGTCGTCAACTCTTG
AAATTGGTTAATAAAAAGCTGGATGTAACATCGTCGACATCTACTAAACTTGTTGATTATATTAATGCAT
CTAAACGGTATAATCCACCATTGAATGTTAAAGTTGCAACGCGTTTGGGGCATGTGAAAGGTTATTTTAT
TTATCCTTATCAAGAAGTGATGAAAGACAGCAATATCAAGTTGTTTAGTAATGATAAAGGATTTCAAAAG
TTAATAGACTCTTTTCAAAGCAAAGGAACATTAGAAGGTTACTCTAAAAAAGTGTTCGGTCAAATAAAAG
ATCTACCAATGGTAATGGTTATGTTATATGCCTCTTTAGGTTCGGTTTTATTAAGAGAATTTGGATTACA
GCCCTTTATTGTAGAAATATCAGGTAGTACATCTACAGGTAAAACATTCACACTCAACTTAGTATCAAGT
GTTTGGGGAACGAGCGACCTTATCACGACATGGAGTTCTACTCAAAATAGTATTGAATCGATGGCATCAT
TTTTGAACTCATTTCCAATGTTTAAAGATGATACACGTAATACACATCCTAAGTTTGTTACCAGTGCCAC
ATATAACTTTTCTAGTGGTGAAAGTAAATCAAGAAGTAATATTAATTTAACACTAAACGCTAAAAAAGAA
TGGCGAAATATTTTAATTTCTACTGGTGAATCATCTATCGCAAATATGGCTGATGAAAAAGCGGGTGTAT
CAGCACGTGTAGTTACACTACAAGATCCACCATATCCAGATAATTTTGATTTTACCACATTAGACAAATC
GTTTAGGGAGAACTATGGAACGTTAGGGTTGGCATTTATTAAACAATATGAGTCTAAAAAAGACGTGTAT
AAGAACGCTTTTGAGAGCTATCAACGGTATTTTAATCAAAAAGGTAGTAATGAAATCATGCAACGTTTAG
GACGTGCCTTTGCGTTACTACAAGTTACCGGTGAGGTTTTGAATGATATTGATGGGTTTGAACATGACCA
TTTTAAAATTATCGAACAAGCCTATGACAGCATGGTTAAAAACAATAAGACGATTGATAAACCTAAGCAA
CTGTTAGAGGAACTATTACAATATTTAGATGCAAATAGAAATAATATCGCTGGTGATGGCTATAGTTCAG
TCAAAAATGGTGACATCAAAGCTATATATAAACGTGATTATTTATGTATATTAGGTCAAACTGTACACGA
TAAATTAGGTCATGAAATGCAGACTATAACAGGTCAATGGGGCAAAAAAGGATATTTAATTAAAGGTGAA
AAAGATCGCTTGCAAAAAAAGGTGAGTCACAAAAACATTAAGTATAGAGGATTTGCTATAAACAAAGAAA
TGCTTGAAGAATTAGGATTTGATTTCTCGAATTCTCATAATCCTTATTCAGATTATTAAATAGTTCCCAA
AGTTCCCGATAAGTTCCCGCGAAAAACATACAAACGGGAACTATAAGACTACTTTAACCACAAGCAATTA
AAGTTAATAGTTCCCGAAGTTCCCAATAAATAATATTATTATTTATTATTTGAAAACGAACAAATGTTGT
TAGCTTTATACCATATATGATAGAAAATTTTTAACGGGTACAACGGGAACTAAGTTTATTTAAAGTTTAT
ATATCAATGGTTTGACTAGTTCCCGATAAGTATTTTAAGTCGGGAATTCAACGGGGACTAGTTCCCATTT
AAAAATATTGGAGGTAACACATGGATAAAGAGCAACTTAAAAAGTATATATACGATTATGTAAAAGAATA
TAAGGAGATACCGATATATCAGTTAGAAGATTTGTTTAAAGAAATGAATCACGACTATATAGGGAGAACC
AGTGTCACACACGATAAGGATGAGAATATTGTGTTTTGGAGTGGATGGAACAAAATTACAATGTTTGCGC
TGATTGAATTAGTTAAAAGTGAACAACTTGATTTAGTGTATAGAGGTAGTTTTGTAATGCGTTATTTGTT
GGATGGTAGAGTTCCTAACTTACCATTAGCAATTTGTTATCCAGAAGATGGACAACAAACGGACGTGCCC
TCATGGGTGCCTATGGTATTAAGAATAAATAAAGAGGAGAAAATCAAATGAACATAGAAACTATCGTAAA
CCAATTTGAAACACGAGCAGGCACGTTACTAAGGTACTACACAGGATTATTAGAACATAGTAAAGTGCAA
CCATGTTGCTTTAAGTTATACAATGATCCATTTGATATGGCATACGTGATGATGAATGGGAAGTTATTCG
GTCATGTATATATTAAAGATTGTAAAGTAAGGCAATCATTTGAATTAGCGTCACCTAAGCACACTGAGGG
GCTTATAAGAAGTATAGAAGGTCATTATGTAGGTTATGAATTACATGACGGTAAACAGCTTTCTATTAGT
GATATGATGGCCAGTCAATTATTTGAAGATGAGTATTTTATGTATGGATTACAAACATATGCAGAATCAA
ATAATAGTGATGTGTTTGAGTACCTAGAAAATGGATTTGATACCGATACACTTGAGGGCATTCAATCGAG
TAATACTGATGTGATAGCGAATATTGAAATGTTGTATCAGTTAGCTACAGGAATCAATGAACCAGCACCA
GAGTTAGTTGAGGGGTTGAGATTAGTAACTGAGTTTGTACAAGATGAGAATGCGACACAAGAGGATTACA
AGGCTTTAGAGCATAAGTTAACTGAGTTGAAGTCATCTTATTACAGTTTGAATAAGTAATTAAATATGGA
GTCTCACGTGGTGTGTGGCTCCTAATATAAAAGTATAAGGTATAGAAGTTTTAAAATGTAAAGGTTGCAA
CAATAGTGAGTTAATAGATAGGTAGGCGAAATTCAAAAAAGTGTGAAATGTTGATATTGAGCTGTTTTAT
GGCTTTGAAAATAATAAGGTTATATAAAGGTGTTAGCTTTTAACATCGGAAGGTATACAGTCTTTGAGAA
TTGAAAAAATGGCAAGATTTGTGCAAGGTGTGAGAACTTTGTTAACGCTAATACAAGCTAAAGTTTGTGT
TTTTGGCATAGGCCTAAAAGTTAAGTTTGTTCGCTGTTTGTTCGTGTTATTTTATCGAACTTAAGTTCTA
TATTAGGTTAATGTGAAAAGCCTAACGTTAAGTTTATAACATGATTTTATAAGTGTTATATATGATAAGC
TAAACAATTGATAAAACGCGCTATAAAGCGAACGTAAGTTTGTTTTAGACCTGTAAAAATGGTATAATTT
AGGTATGAAATAATTAAAAGAAAGAGGTGTAGAAATGCAAAGTATCAATTTAGCTAAGCAAAACAGGATT
ATTAAATAGCAATGATTGCCTATCCAATTCGGGTAGGCTCTGTTTATAGGGGTGAATAAATGAAACTGCT
TAAAACGAAGAATTGTTTATATTATCGTAATGGCGACAATAAACTATCTGAGTATCAACTATTAACGCAA
TTTAACCCAGCATTTATTAATAAAAAAATTAAGATGTGTGAATTCCAAATTGAAAGTATGTACCATATGA
GTGCGTCGACCACAACATGTGATGAAATAATGGGGGTCGTGTCTGTCTCATATCCGATTGAAAAATTAGT
TATCAAAATTATTGAAACAAAAGCAGGGTTACAAAACTATAAAAATAGATCTATAAATAATATGGCGTTG
TTGAAAAAGGTACTAAATCATTATACAGAAAAAGAGCAGAAGCAAGTTGTAAAATATATGCGTTCAAATG
GACGATATAAGCCTTACAACGTCATTGAACGCTTACAAGTTGATTTGTATCAAGCAAGTATTAAACAACG
TTCAGAACGTCAAAAACAAAGAAATACAGCAATTGAAAACAGTAAGATTGCACGAGTAAATGCATATCAC
CAATCTTCATATGTAAAAGTGGTGTAACAATGGATAAAAAGCAAATAAAAGACTTCGTTTGTGATTATCA
TAAGCGAACTAGAAGTGATGTGTTGATAGATGATGAAATAAATACCGATGAATTCTTTTCAATAGGTGAT
GAAAATTCTAATGAATGGATGGCAGACGATAACATTGATGATCATATTGTAAAGAATCACTTAGAAATGA
TTGTTGACCAAGTAGCTAATGACAAAGAGTTTTATATTTTCGATTCTTTAATACAAGGACGTAGTTTTAA
AGATATTAGCAATGTCTTAGAGTGTTCAGAACAATCTGTAAGATTATGGTATGAAACCTTATTAGATAAA
ATTGTGGAGGTGATAGAATGAGTGAGTTAACGGCAAAACAAGCGCGTTTTGTGAATGAGTATATAAGAAC
ACTTAATGTAACACAAAGTGCCATAAAAGCAGGCTATAGCGCAAATAGTGCACATGTGACAGGATGTAGG
TTATTAAAGAAGCCACACATCAAGCAATATATACAAGAACAAAAAGATAAGATTATAGATGAGAATGTAT
TAACCGCAAAAGAGTTACTACATGTGCTTACGAATGCGGCAGTCGGTGATGAGACAGAAACGAAAGAAGT
TGTAGTCAAGCGAGGGGAATATAAAGAGAATCCACAAAGTGGCAAAGTACAGCTAGTCTATAACGAACAT
GTTGAACTGATAGAGGTACCAATAAAACCTAGTGATCGTTTAAAAGCTCGTGATATGTTGGGTAAATACC
ATAAGTTATTTACAGATAAGCATGATATTAACGGGAATGTGCCTATATTCATTAATATTGGTGAATGGGA
TGGCGATGATGAAGATTTAGATAAGACGGTACAAGAGGTATCTAACGCTAATCCTAATCATACTGTGATT
GTGGATGATATACCGTTAGAGGATTGATTACAGTAAAAACGATTATCATATTGAGTTAGTGAGGATTAGT
TTACTAATTCACCCTAGCTTTATATTAAAGCGTTATAAAGATAAAAGGGAGAACGCTTATTATAATTAAC
GGACTCCCTTTATTAATAATTATTACAGAAAAAGTGGTAAATTAATTAATTTCTGCTTCTATAGTTTTTA
TTTCATCAATATTTATAGGTGGTTTTTCAGTATTGTATTCAAACTTTTTAGATAAATCACTTTGATATGT
GGATCCGTCATTCATTGTTATTTTCCAATAACCACCCGTTTTATCGCTTGAACGATATAATCCATGTATT
TGAGTTAGCTGATGACGAATTTCAAAGTCTAAAGTTGATATAGCTAATTGTTTTTTATCGAACTTTGGCC
AATACTTTAAGGGGCTATCTTTACCATGAACCTTAACTTTTAAAGGTAGTTCTATTGGAGTAGGTAATTT
TTCAGTATTTGTAACGCCACTTATTTGGAAATGGATATAAGTTCCTTCGCTAGTATGTTGGCTTTTTTTA
GTTCTTTTTGTGTTTAAGTCAACTTTTTCCCCTTTTGTAAAAGCAGGGCTATAATAAGGACTCGGAAAAA
TTATAAGGCTGATGCTGCCATCTGTGTTTTTTATACGCATAGATCCTAAGACGGATCAAGAAACAAAGGC
AACCCAAATCTCGCAATTTGAGTTGATATTAGAAAAACAAGATAATTGGAAGATTGTAAAATAACAAATA
TTGGTACATGATTACAGATACTTTGTAATCATGTACTCTTTTTGATAAAAAATTGGAGATTCCTTTACAA
ATATGCTCTTACGTGCTATTATTTAAGTGACTATTTAAAAGGAGTTAATAAATATGCGGCAAGGTATTCT
TAAATAAACTGTCAATTTGATAGCGGGAACAAATAATTAGATGTCCTTTTTTAGGAGGGCTTAGTTTTTT
GTACCCAGTTTAAGAATACCTTTATCATGTGATTCTAAAGTATCCAGAGAATATCTGTATGCTTTGTATA
CCTATGGTTATGCATAAAAATCCCAGTGATAAAAGTATTTATCACTGGGATTTTTATGCCCTTTTGGGTT
TTTGAATGGAGGAAAATCACATGAAAATTATTAATATTGGAGTTTTAGCTCATGTTGATGCAGGAAAAAC
TACCTTAACAGAAAGCTTATTATATAACAGTGGAGCGATTACAGAATTAGGAAGCGTGGACAAAGGTACA
ACGAGGACGGATAATACGCTTTTAGAACGTCAGAGAGGAATTACAATTCAGACAGGAATAACCTCTTTTC
AGTGGGAAAATACGAAGGTGAACATCATAGACACGCCAGGACATATGGATTTCTTAGCAGAAGTATATCG
TTCATTATCAGTTTTAGATGGGGCAATTCTACTGATTTCTGCAAAAGATGGCGTACAAGCACAAACTCGT
ATATTATTTCATGCACTTAGGAAAATGGGGATTCCCACAATCTTTTTTATCAATAAGATTGACCAAAATG
GAATTGATTTATCAACGGTTTATCAGGATATTAAAGAGAAACTTTCTGCCGAAATTGTAATCAAACAGAA
GGTAGAACTGTATCCTAATATGTGTGTGACGAACTTTACCGAATCTGAACAATGGGATACGGTAATAGAG
GGAAACGATGACCTTTTAGAGAAATATATGTCCGGTAAATCATTAGAAGCATTGGAACTCGAACAAGAGG
AAAGCATAAGATTTCAGAATTGTTCTCTGTTCCCTCTTTATCATGGAAGTGCAAAAAGTAATATAGGGAT
TGATAACCTTATAGAAGTTATTACTAATAAATTTTATTCATCAACACATCGAGGTCCGTCTGAACTTTGC
GGAAATGTTTTCAAAATTGAATATACAAAAAAAAGACAACGTCTTGCATATATACGCCTTTATAGTGGAG
TACTACATTTACGAGATTCGGTTAGAGTATCAGAAAAAGAAAAAATAAAAGTTACAGAAATGTATACTTC
AATAAATGGTGAATTATGTAAGATTGATAGAGCTTATTCTGGAGAAATTGTTATTTTGCAAAATGAGTTT
TTGAAGTTAAATAGTGTTCTTGGAGATACAAAACTATTGCCACAGAGAAAAAAGATTGAAAATCCGCACC
CTCTACTACAAACAACTGTTGAACCGAGTAAACCTGAACAGAGAGAAATGTTGCTTGATGCCCTTTTGGA
AATCTCAGATAGTGATCCGCTTCTACGATATTACGTGGATTCTACGACACATGAAATTATACTTTCTTTC
TTAGGGAAAGTACAAATGGAAGTGATTAGTGCACTGTTGCAAGAAAAGTATCATGTGGAGATAGAACTAA
AAGAGCCTACAGTCATTTATATGGAGAGACCGTTAAAAAATGCAGAATATACCATTCACATCGAAGTGCC
GCCAAATCCTTTCTGGGCTTCCATTGGTTTATCTGTATCACCGCTTCCGTTGGGAAGTGGAATGCAGTAT
GAGAGCTCGGTTTCTCTTGGATACTTAAATCAATCATTTCAAAATGCAGTTATGGAAGGGATACGCTATG
GTTGCGAACAAGGATTATATGGTTGGAATGTGACGGATTGTAAAATCTGTTTTAAGTACGGTTTATACTA
TAGCCCTGTTAGTACTCCAGCAGATTTTCGGATGCTTACTCCTATTGTACTGGAGCAAGCCTTTAGAAAA
GCTGGAACAGAATTGTTAGAGCCATATCTTAGTTTTAAAGTTTATGCACCACAGGAATATCTTTCACGGG
CATATAACGATGCTCCCAAATATTGTGCAAATATCGTAAATACTCAACTGAAAAATAATGAGGTCATTAT
TATTGGAGAAATTCCTGCTCGATGTATTCAAGATTATCGCAATGATTTAACTTTTTTTACAAATGGGCTT
AGTGTTTGTTTAGCAGAGCTAAAAGGATATCAGGTTACCACTGGCGAACCTGTTTGCCAGACCCGTCGTC
TAAATAGTCGGATAGATAAAGTAAGATATATGTTCAATAAAATAACTTAGTGCGTTTTATGTTGTTATAT
AAATATGGTTTCTTATTAAATAAGATGAAATATTCTTTAATATAGATTTGAATTAAAGTGGAAAGGAGGA
GATTGTTATTATAAACTACAAGTGGATATTGTGTCCTATTTGTGGAAATAAAACAAGACTACGAATACGA
GTGGATACTATACTTAAAAATTTCCCTTTATACTGCCCCAAATGTAAGAACGAAACTTTAATTAATGTTC
AAAAAATGAATATAATAACAATCAAAGAGCCAGACGCCAAGACGCAGAGCCGATAATTTGAGAAATGAAA
CTCTCATCTTATCGGCTCTTTTTGTTTATCTGAATTTTACTGACTAGCCTTCAATATTTCTTGCTTCATT
GATACCTTTTGCTAGTGCTTCCATTAAGGATAGTTCTTTGTCTGTAAAGCTATCCATGTATTTTTCTACC
TGTAACCTTCGAGTGCTTTTAATCAAATTATCTGTAGGTAAGAAAAATTCATCAATAGATACATGGAGTA
ATGATACAAGATCCCCTAAGGAATTATCTAAAACTTCACTATTTGTACTCGAGGAACTCAACAAGTCTCA
GTGTGCTGAAGTTTTGGGACCATTCAAAACAGCATAGCTCTAAAACGAGACCTTTGAGCTTCCGAGACTG
GTCTCAGTTTTGGGACCATTCAAAACAGCATAGCTCTAAAACCTCGTAGACTATTTTTGTCTAAAAAATT
TCGTAATCGCACTATTTGTCTCAGCTAGACTTCAGTCTTGAAAAGCCCCTGTATTACTGCATTTATTAAG
AGTATTATACCATATTTTTAGTTATTAAGAAATAATCTTCATCTAAAATATACTTCAGTCACCTCCTAGC
TGACTCAAATCAATGCGTGTTTCATAAAGACCAGTGATGGATTGATGGATAAGAGTGGCATCTAAAACTT
CTTTTGTAGACGTATATCGTTTACGATCAATTGTTGTATCAAAATATTTAAAAGCAGCGGGAGCTCCAAG
ATTCGTCAACGTAAATAAATGAATAATATTTTCTGCTTGTTCACGTATTGGTTTGTCTCTATGTTTGTTA
TATGCACTAAGAACTTTATCTAAATTGGCATCTGCTAAAATAACACGCTTAGAAAATTCACTGATTTGCT
CAATAATCTCATCTAAATAATGCTTATGCTGCTCCACAAACAATTGTTTTTGTTCGTTATCTTCTGGACT
ACCCTTCAACTTTTCATAATGACTAGCTAAATATAAAAAATTCACATATTTGCTTGGCAGAGCCAGCTCA
TTTCCTTTTTGTAATTCTCCGGCACTAGCCAGCATCCGTTTACGACCGTTTTCTAACTCAAAAAGACTAT
ATTTAGGTAGTTTAATGATTAAGTCTTTTTTAACTTCCTTATATCCTTTAGCTTCTAAAAAGTCAATCGG
ATTTTTTTCAAAGGAACTTCTTTCCATAATTGTGATCCCTAGTAACTCTTTAACGGATTTTAACTTCTTC
GATTTCCCTTTTTCCACCTTAGCAACCACTAGGACTGAATAAGCTACCGTTGGACTATCAAAACCACCAT
ATTTTTTTGGATCCCAGTCTTTTTTACGAGCAATAAGCTTGTCCGAATTTCTTTTTGGTAAAATTGACTC
CTTGGAGAATCCGCCTGTCTGTACTTCTGTTTTCTTGACAATATTGACTTGGGGCATGGACAATACTTTG
CGCACTGTGGCAAAATCTCGCCCTTTATCCCAGACAATTTCTCCAGTTTCCCCATTAGTTTCGATTAGAG
GGCGTTTGCGAATCTCTCCATTTGCAAGTGTAATTTCTGTTTTGAAGAAGTTCATGATATTAGAGTAAAA
GAAATATTTTGCGGTTGCTTTGCCTATTTCTTGCTCAGACTTAGCAATCATTTTACGAACATCATAAACT
TTATAATCACCATAGACAAACTCCGATTCAAGTTTTGGATATTTCTTAATCAAAGCAGTTCCAACGACGG
CATTTAGATACGCATCATGGGCATGATGGTAATTGTTAATCTCACGTACTTTATAGAATTGGAAATCTTT
TCGGAAGTCAGAAACTAATTTAGATTTTAAGGTAATCACTTTAACCTCTCGAATAAGTTTATCATTTTCA
TCGTATTTAGTATTCATGCGACTATCCAAAATTTGTGCCACATGCTTAGTGATTTGGCGAGTTTCAACCA
ATTGGCGTTTGATAAAACCAGCTTTATCAAGTTCACTCAAACCTCCACGTTCAGCTTTCGTTAAATTATC
AAACTTACGTTGAGTGATTAACTTGGCGTTTAGAAGTTGTCTCCAATAGTTTTTCATCTTTTTGACTACT
TCTTCACTTGGAACGTTATCCGATTTACCACGATTTTTATCAGAACGCGTTAAGACCTTATTGTCTATTG
AATCGTCTTTAAGGAAACTTTGTGGAACAATGGCATCGACATCATAATCACTTAAACGATTAATATCTAA
TTCTTGGTCCACATACATGTCTCTTCCATTTTGGAGATAATAGAGATAGAGCTTTTCATTTTGCAATTGA
GTATTTTCAACAGGATGCTCTTTAAGAATCTGACTTCCTAATTCTTTGATACCTTCTTCGATTCGTTTCA
TACGCTCTCGCGAATTTTTCTGGCCCTTTTGAGTTGTCTGATTTTCACGTGCCATTTCAATAACGATATT
TTCTGGCTTATGCCGCCCCATTACTTTGACCAATTCATCAACAACTTTTACAGTCTGTAAAATACCTTTT
TTAATAGCAGGGCTACCAGCTAAATTTGCAATATGTTCATGTAAACTATCGCCTTGTCCAGACACTTGTG
CTTTTTGAATGTCTTCTTTAAATGTCAAACTATCATCATGGATCAGCTGCATAAAATTGCGATTGGCAAA
ACCATCTGATTTCAAAAAATCTAATATTGTTTTGCCAGATTGCTTATCCCTAATACCATTAATCAATTTT
CGAGACAAACGTCCCCAACCAGTATAACGGCGACGTTTAAGCTGTTTCATCACCTTATCATCAAAGAGGT
GAGCATATGTTTTAAGTCTTTCCTCAATCATCTCCCTATCTTCAAATAAGGTCAATGTTAAAACAATATC
CTCTAAGATATCTTCATTTTCTTCATTATCCAAAAAATCTTTATCTTTAATAATTTTTAGCAAATCATGG
TAGGTACCTAATGAAGCATTAAATCTATCTTCAACTCCTGAAATTTCAACACTATCAAAACATTCTATTT
TTTTGAAATAATCTTCTTTTAATTGCTTAACGGTTACTTTTCGATTTGTTTTGAAGAGTAAATCAACAAT
GGCTTTCTTCTGTTCACCTGAAAGAAATGCTGGTTTTCGCATTCCTTCAGTAACATATTTGACCTTTGTC
AATTCGTTATAAACCGTAAAATACTCATAAAGCAAACTATGTTTTGGTAGTACTTTTTCATTTGGAAGAT
TTTTATCAAAGTTTGTCATGCGTTCAATAAATGATTGAGCTGAAGCACCTTTATCGACAACTTCTTCAAA
ATTCCATGGGGTAATTGTTTCTTCAGACTTCCGAGTCATCCATGCAAAACGACTATTGCCACGCGCCAAT
GGACCAACATAATAAGGAATTCGAAAAGTCAAGATTTTTTCAATCTTCTCACGATTGTCTTTTAAAAATG
GATAAAAGTCTTCTTGTCTTCTCAAAATAGCATGCAGCTCACCCAAGTGAATTTGATGGGGAATAGAGCC
GTTGTCAAAGGTCCGTTGCTTGCGCAGCAAATCTTCACGATTTAGTTTCACCAATAATTCCTCAGTACCA
TCCATTTTTTCTAAAATTGGTTTGATAAATTTATAAAATTCTTCTTGGCTAGCTCCCCCATCAATATAAC
CTGCATATCCGTTTTTTGATTGATCAAAAAAGATTTCTTTATACTTTTCTGGAAGTTGTTGTCGAACTAA
AGCTTTTAAAAGAGTCAAGTCTTGATGATGTTCATCGTAGCGTTTAATCATTGAAGCTGATAGGGGAGCC
TTAGTTATTTCAGTATTTACTCTTAGGATATCTGAAAGTAAAATAGCATCTGATAAATTCTTAGCTGCCA
AAAACAAATCAGCATATTGATCTCCAATTTGCGCCAATAAATTATCTAAATCATCATCGTAAGTATCTTT
TGAAAGCTGTAATTTAGCATCTTCTGCCAAATCAAAATTTGATTTAAAATTAGGGGTCAAACCCAATGAC
AAAGCAATGAGATTCCCAAATAAGCCATTTTTCTTCTCACCGGGGAGCTGAGCAATGAGATTTTCTAATC
GTCTTGATTTACTCAATCGTGCAGAAAGAATCGCTTTAGCATCTACTCCACTTGCGTTAATAGGGTTTTC
TTCAAATAATTGATTGTAGGTTTGTACCAACTGGATAAATAGTTTGTCCACATCACTATTATCAGGATTT
AAATCTCCCTCAATCAAAAAATGACCACGAAACTTAATCATATGCGCTAAGGCCAAATAGATTAAGCGCA
AATCCGCTTTATCAGTAGAATCTACCAATTTTTTTCGCAGATGATAGATAGTTGGATATTTCTCATGATA
AGCAACTTCATCTACTATATTTCCAAAAATAGGATGACGTTCATGCTTCTTGTCTTCTTCCACCAAAAAA
GACTCTTCAAGTCGATGAAAGAAACTATCATCTACTTTCGCCATCTCATTTGAAAAAATCTCCTGTAGAT
AACAAATACGATTCTTCCGACGTGTATACCTTCTACGAGCTGTCCGTTTGAGACGAGTCGCTTCCGCTGT
CTCTCCACTGTCAAATAAAAGAGCCCCTATAAGATTTTTTTTGATACTGTGGCGGTCTGTATTTCCCAGA
ACCTTGAACTTTTTAGACGGAACCTTATATTCATCAGTGATCACCGCCCATCCGACGCTATTTGTGCCGA
TAGCTAAGCCTATTGAGTATTTCTTATCCATTTTTGCCTCCTAAAATAAAAAGTTTAAATTAAATCCATA
ATGAGTTTGATGATTTCAATAATAGTTTTAATGACCTCCGAAATTAGTTTAATATGCTTTAATTTTTCTT
TTTCAAAATATCTCTTCAAAAAATATTACCCAATACTTAATAATAAATAGATTATAACACAAAATTCTTT
TAAAAAGTAGTTTATTTTGTTATCATTCTATAGTATTAAGTATTGTTTTATGGCTGATAAATTTCTTTGA
ATTTCTCCTTGATTATTTGTTATAAAAGTTATAAAATAATCTTGTTGGAACCATTCAAAACAGCATAGCA
AGTTAAAATAAGGCTAGTCCGTTATCAACTTGAAAAAGTGGCACCGAGTCGGTGCTTTTTTTGATACTTC
TATTCTACTCTGACTGCAAACCAAAAAAACAAGCGCTTTCAAAACGCTTGTTTTATCATTTTTAGGGAAA
TTAATCTCTTAATCCTTTTATCATTCTACATTTAGGCGCTGCCATCTTGCTAAACCTACTAAGCTCCACA
GGATGATTTCGTAACTGCAGATAAGCATTATATTGCAATGAAAAAGCATTATATGGATAATCATATCTAT
CATTGCAAATATACTTATAGAGATTTATGTGTGTGATAATTGGTGGTCATAAATTGGTCATAATGAAATA
AAAAAACTAAAAAAATTGAATGCATAAAGAATACACGATGCTGATTTAATAGGATTTTTGTATATGATTT
ATATCTATTTCATACTGCCCTTAATGCCAGGAATGATGTAAAAT
>MH823214.1 Staphylococcus aureus strain ABD2004 pathogenicity island genomic sequence
ATGCCAGGAATGATGTAAAATGACTGTTAAACGCCGATTTTATAACGTTTGTAATATTGGGTGGTCATAA
TTTGGTCATAGAAATTTTAAAATAAATCTTTTGAGACGTTTTCCATGAGTTTACTAAACTTTTGAGAAGC
GTCTTTTTTGTATGAGTTCGTAATCTTAGCGTAGATGTTCATAGTGGTATTTATATCTTTATGGCGCAAG
CGTTCTTGTATTTCCTTAATATGCACACCAGCCTCTATAAGTAACGCACAATGAGTATGACGAAATGAAT
GAGTGCTTATTTGTTTATTAGTTATGTCAGTCTTTTTAAGTATAGCTTTTATCCATAATTGTAGTTTTTT
AATTACAAGAGGGTAGCCGTTAACATCAGTAAAAACGAAATTATTATCTACATACAATTCGTTTTTCCAT
GTGTCCTGCACGTCGGTTTTATAATTTTTAAGTAATTTAATCACATGAGGATCCACTGAAATTTTTCCGA
TTGAGCTTTCAGTTTTTGGTGTAAGTATTTGAAATTGCTTTTTATTGTTATTCGGATTGTAATAAGTCTT
TGTAATATTGATTGTGTTATTCTCAAAGTCTATATCAGACCATTTCAATGCCAATAATTCACCTGCACGC
ATGCCTGTATATGCTAATGTACAAAACACCTCAAAGCTGTTTTGGGGTGAATGGTGATTTTTAGCAACCT
CCAGGAATTGAAATAATTCATCTTTTTCAAGAAACTTTTTATGTATCTCAGTATCTTCTAATTCTTCCAC
ACTAATTTTCTTTTTAGGTCGTTTAATACCCTCGCTAGGCATTATTCTTATTAATTTCATATCGTATGCG
TACTTAAATATCATATTTGTAGAGGCTATAATGCTATCAACATAATTCTTGCTATACTGTGCGCTTATAT
CGTTTACAAAACGTTGATATTCATGTTTATTGATAGTTTGTATTGGTTTATTGTTAAAGCGTTCTATGGC
GTGGTTTATGGCTTTCTCGCGTGCTCTGACACTACTTACTTTTACTTCGTTAGCATATTGTGATATCCAA
TCGTCAGCAACCTGTTTAAATGTAGATGTGGACGGTGCGATATAATCGCCATTTCTTAACTGACGCTCAA
CCATTTCAGCGTGATGTTTAGCGTCTGATTTGCGTTTAAAACCTGAGTTTGAAATATATTTATATTTGCC
CGTTTCTGCGTCTTTTCCTAGTGATATACGATAGCGCCATGTATTTCCGCGTTTTTCATAACTTGCCATT
TGATCACCTCGATTAATATTCTTTAAAAATATCACTAGATAAACGGCTATCAGTTTGTAAAATTTCTTTA
TGTAGAGTCGTACTTTTTTCGCCTTTATTTGGAAAAAGCTCTTCAATATCGTCTATATTTTTTACTATTA
TTTCAGAAACATACCCACTTAACTTTTGGTTAATTTTTTTAAATAACAAGTTTTTAAGGCCTGCAGATAA
ACTATCAACGTATTTTTTTAATCCGATATTTTCATCTTCATTTTTAATCGTGAAAATAAATCTATGTTGT
GAATTAGTTATCTTTTCAGTTTCTTTATATGAGACGTCTAAGTCAAAATTTAATTTTTGCCTATTATCTA
ATTCGACGTCTACTAAAATTTCAAAGTCAAAATTTTCAATCGAAAAAGCGTGAGTAATGTTTGCAGTTAC
TTCAAATCCCTCGAAAACATCATTAATTTTATAATTCGGTTCTTCATCAAAAGTAAAGTCAAAATTGATC
GGATTATGTTCAAAAAATTCTGAAGGAGATATGTGCAGATAACTACATAATTTATCTATAGCATCATATC
TTATCATTTCAGAATCATTTTGTGCCATTGAAGTAAGTGAACTTCTTGCTATTTTTACATCTTTTGCAAC
ACGAGATATTTTTAGTCCTCTTTCTGACAGTAGTTCAGACAATCTATTTCTAATCATTACAAACCTCCTA
ATTATGTTAATAATAGCATTTTTTTGGACGTTTATGTACAAAAAAATAAAAAATGATTGAGAAGTCAGTC
GAAAAACTATTGCAAAAGAAAAACGATTATGTATAATAAAGTTATAAATTGATTGAGAAGTCAGTCAAAA
ACGAAGGAGGATTTTAATTATGACTATTTTAGCGAATACTAGAAAGTTTAAAGAAGCCATGTTCTTAAAA
GGCTTTAATTTATCTGATTTATCACGTGAAACAGGTGTTGGAATTTCTTATTTAAGCCAAATTATTAATG
GTAAAAAGATTCCAAGCCCTAAATTAGCTAAGAAAATGGCAGAAGTTTTACAAGTTGAGGTAAATGAATT
ATTTGAATTTGAAGTAAAGGAGGCATAAACCAATGTTCAACATTAATATTGATGAAGATGAAGCACGTGA
GTTACTTGAGCAGGCTATCAATGCACGTGTGGACGAATTAGCGAAAGAGAAATATTTTATGACTTACAAA
GAGTTGTCTAACTATCTGAATTTAAGTAAGCCTACTATTGAAGAATTACTTATTAATAATGGCATGAAAT
ATTATATGGTCGGATCTACGTACAGATTCAAAAAGTCTGATGTAGATGAATTCATGGAACAGCTTACTGC
TCATATGAATATCCAGAATAACGACTTTAAACAAGTCAATATCAAAAAGTTATTGGAGGCAAGGCAATGA
AAATCTACTTAACTTATATCTGCTTAGTTTCATTGTTAACAATATTATTACTAGCAATATCTAACATGTA
TGTTGCTTTTAGCGTTTATGCTTGGCTAATAACTTTAGGATGTAATTTAACAGGAGAGATTACAACGTGC
GAAAACAAGTGATTATTACAAAAACAGTAGTTGGCTGGTACAACATTAAAGATACTCAACATAATTTAAT
GTTAAATATACCGCCAAAAGTATTTGAACAGTACTTTCCTGATGTTAGTAAAGATGTTCAAGTTGTGTGT
TTAGAAATGGATTTATCAAAAATTACAGAAATTAAAAATAAGAAAAAAGTAGGTAGTTAAGATGGGAATC
AAACAAAAATATCAATTATCAAAAGTGGTTAAAATATTAGAAGTAGTATTATACGAGGAAGATAAGTTTC
AATCCGATAAGGACTATCATTATCAGGATAAAGCATTATATGAATATGCTTTAAAGTTAGTTCATAATGG
ATTGTTCAATATTCTTGCTGAATTAGATTTTGAAGATGAAGCATTTTTAATTCTTGATGAAGTAACAATG
ACGCTAAGTGATGTCATGAAAGAAACACAACACGTTTACCGTTATAGTGTCATAGATGAAAAAGGTGAAC
ACAAACATACAACAGATCGCAAAGGACACGTGATTGGAATGTTAGAGTGGGCATTAGATTACATTGCGGG
AAATATTGAAGTGGAGGAATTATAAATGAATTGGGAAATTAAAGATTTAATGTGTGATATTGAAGCGGTA
AAAGAAAAAATCAATGATGTAGCTATCAAACATGCTTGGTTTGTTGAAGATAGATTTGTAAAAAATGAAT
TAGAAACAAAACGGGAACATATTAATTTTTCTGCTAGCTATTTAGAACATCGTATACAAAATGAACATAC
AGTTGAGTTATTACATGTGTACTTAAAAGAATTCGGTGAACTTATACAAAAATTTCATGAAATAGAAAAA
GCATCATCTGAGAACTTTGGCGAGGTATCAGATGACGCACAAAAATTAAAAATCACAGAGTAATTTAGAA
ATTACACATGTTTATTATAACATTTTTTACTCTGTGAATCACTAGAGGTGCAAAAAATGAATGAAATTAA
ATTAGAATATGACACACATGTTTCAGTGGTACATTATGAAAGTTTAGACTCACGTTCATTTAATAGCTTT
TCAAAAATTAATTGGAGTAAGTTGGTTAATAAACTGTCTGTACCTATAGAAGCAAATTATAAGTATGCAC
GTGGTGTTGCTGTTTACGGTGATATTAAAAACGGTGCAAATGATCAAGGTGAAATTATCAAAAAGCATCG
AAACGATAAAAATGTCATATACAGAGATGTGATTGTACTTGATTATGATGAAATAAATGATTTAAAGCAA
TTACATGAAGCAATCAGCTCAGCTTTAAGCAATGTTGCATGGTTTTGGCACACAAGTTACTCGCACAGAA
CTGAACAAGCTAGAATACGCCTGTATATCCCTCTAAATGAGCGAATAAGTGCAGATGATTATCGTAAATA
TACAAAAGTATTAGCAAATAAAATTGGCCATAAAGTGGATGAAGGTTCATATCAGCCAAGTAGATGTTTT
GCGTTACCAGTTATTCAAAAAGGACACATATTTATTAAGCGAGTGAATGACTGTCCAATTATGAATGTTG
ATATGCTCGAACAGTGGTCGAAGGAGTTTGAACAATCAAATGCTAGTCCTAATGTCATAGGATACACTCG
ACGCGATAGTGAGTACTGGCGCGAGCTATGCTTTGGAACAACCGAAGGCAATCGTAACAATGCACTAGCT
AGCTTAATTGGGCATTTATTAAGATGTCACGTTAATGATTATATTGTTTATTCATTTGCTTTACTATGGG
GGCAATTCGCATGTAAACCACCTATGAAAGAACAAGAAATCAACGCCACTTTTCAATCGATATTAAATAA
ACACTATAACAATTAGAAAGGGGCTTTGTATGGAAACAGGTAAAAGTGATGTACTTGATAAAATTGAAAA
AATTAATAAAAAAGATAGTGCCTTACAAGAAATTATACCAAAAGGTTATGAAATTGAACATCATCAATGC
GGTATTGCCTTAAATCAACTTATACCAAGTAAAAAAGAAGGCGAGCCAGATAAAAAGGTTTTTATCACAA
GTACAATCCCTCAAATCACTGAACGCTTTGAAGATATTGAGAGTAACGAAGTCAGCTTTAATATGCTTTT
CTATGACAATAAAACGCCAGTAAATATAGCTGTGAGTGCCGAAGAAATTTCAGATAGTCGTCAACTCTTG
AAATTGGTTAATAAAAAGCTGGATGTAACATCGTCGACATCTACTAAACTTGTTGATTATATTAATGCAT
CTAAACGGTATAATCCACCATTGAATGTTAAAGTTGCAACGCGTTTGGGGCATGTGAAAGGTTATTTTAT
TTATCCTTATCAAGAAGTGATGAAAGACAGCAATATCAAGTTGTTTAGTAATGATAAAGGATTTCAAAAG
TTAATAGACTCTTTTCAAAGCAAAGGAACATTAGAAGGTTACTCTAAAAAAGTGTTCGGTCAAATAAAAG
ATCTACCAATGGTAATGGTTATGTTATATGCCTCTTTAGGTTCGGTTTTATTAAGAGAATTTGGATTACA
GCCCTTTATTGTAGAAATATCAGGTAGTACATCTACAGGTAAAACATTCACACTCAACTTAGTATCAAGT
GTTTGGGGAACGAGCGACCTTATCACGACATGGAGTTCTACTCAAAATAGTATTGAATCGATGGCATCAT
TTTTGAACTCATTTCCAATGTTTAAAGATGATACACGTAATACACATCCTAAGTTTGTTACCAGTGCCAC
ATATAACTTTTCTAGTGGTGAAAGTAAATCAAGAAGTAATATTAATTTAACACTAAACGCTAAAAAAGAA
TGGCGAAATATTTTAATTTCTACTGGTGAATCATCTATCGCAAATATGGCTGATGAAAAAGCGGGTGTAT
CAGCACGTGTAGTTACACTACAAGATCCACCATATCCAGATAATTTTGATTTTACCACATTAGACAAATC
GTTTAGGGAGAACTATGGAACGTTAGGGTTGGCATTTATTAAACAATATGAGTCTAAAAAAGACGTGTAT
AAGAACGCTTTTGAGAGCTATCAACGGTATTTTAATCAAAAAGGTAGTAATGAAATCATGCAACGTTTAG
GACGTGCCTTTGCGTTACTACAAGTTACCGGTGAGGTTTTGAATGATATTGATGGGTTTGAACATGACCA
TTTTAAAATTATCGAACAAGCCTATGACAGCATGGTTAAAAACAATAAGACGATTGATAAACCTAAGCAA
CTGTTAGAGGAACTATTACAATATTTAGATGCAAATAGAAATAATATCGCTGGTGATGGCTATAGTTCAG
TCAAAAATGGTGACATCAAAGCTATATATAAACGTGATTATTTATGTATATTAGGTCAAACTGTACACGA
TAAATTAGGTCATGAAATGCAGACTATAACAGGTCAATGGGGCAAAAAAGGATATTTAATTAAAGGTGAA
AAAGATCGCTTGCAAAAAAAGGTGAGTCACAAAAACATTAAGTATAGAGGATTTGCTATAAACAAAGAAA
TGCTTGAAGAATTAGGATTTGATTTCTCGAATTCTCATAATCCTTATTCAGATTATTAAATAGTTCCCAA
AGTTCCCGATAAGTTCCCGCGAAAAACATACAAACGGGAACTATAAGACTACTTTAACCACAAGCAATTA
AAGTTAATAGTTCCCGAAGTTCCCAATAAATAATATTATTATTTATTATTTGAAAACGAACAAATGTTGT
TAGCTTTATACCATATATGATAGAAAATTTTTAACGGGTACAACGGGAACTAAGTTTATTTAAAGTTTAT
ATATCAATGGTTTGACTAGTTCCCGATAAGTATTTTAAGTCGGGAATTCAACGGGGACTAGTTCCCATTT
AAAAATATTGGAGGTAACACATGGATAAAGAGCAACTTAAAAAGTATATATACGATTATGTAAAAGAATA
TAAGGAGATACCGATATATCAGTTAGAAGATTTGTTTAAAGAAATGAATCACGACTATATAGGGAGAACC
AGTGTCACACACGATAAGGATGAGAATATTGTGTTTTGGAGTGGATGGAACAAAATTACAATGTTTGCGC
TGATTGAATTAGTTAAAAGTGAACAACTTGATTTAGTGTATAGAGGTAGTTTTGTAATGCGTTATTTGTT
GGATGGTAGAGTTCCTAACTTACCATTAGCAATTTGTTATCCAGAAGATGGACAACAAACGGACGTGCCC
TCATGGGTGCCTATGGTATTAAGAATAAATAAAGAGGAGAAAATCAAATGAACATAGAAACTATCGTAAA
CCAATTTGAAACACGAGCAGGCACGTTACTAAGGTACTACACAGGATTATTAGAACATAGTAAAGTGCAA
CCATGTTGCTTTAAGTTATACAATGATCCATTTGATATGGCATACGTGATGATGAATGGGAAGTTATTCG
GTCATGTATATATTAAAGATTGTAAAGTAAGGCAATCATTTGAATTAGCGTCACCTAAGCACACTGAGGG
GCTTATAAGAAGTATAGAAGGTCATTATGTAGGTTATGAATTACATGACGGTAAACAGCTTTCTATTAGT
GATATGATGGCCAGTCAATTATTTGAAGATGAGTATTTTATGTATGGATTACAAACATATGCAGAATCAA
ATAATAGTGATGTGTTTGAGTACCTAGAAAATGGATTTGATACCGATACACTTGAGGGCATTCAATCGAG
TAATACTGATGTGATAGCGAATATTGAAATGTTGTATCAGTTAGCTACAGGAATCAATGAACCAGCACCA
GAGTTAGTTGAGGGGTTGAGATTAGTAACTGAGTTTGTACAAGATGAGAATGCGACACAAGAGGATTACA
AGGCTTTAGAGCATAAGTTAACTGAGTTGAAGTCATCTTATTACAGTTTGAATAAGTAATTAAATATGGA
GTCTCACGTGGTGTGTGGCTCCTAATATAAAAGTATAAGGTATAGAAGTTTTAAAATGTAAAGGTTGCAA
CAATAGTGAGTTAATAGATAGGTAGGCGAAATTCAAAAAAGTGTGAAATGTTGATATTGAGCTGTTTTAT
GGCTTTGAAAATAATAAGGTTATATAAAGGTGTTAGCTTTTAACATCGGAAGGTATACAGTCTTTGAGAA
TTGAAAAAATGGCAAGATTTGTGCAAGGTGTGAGAACTTTGTTAACGCTAATACAAGCTAAAGTTTGTGT
TTTTGGCATAGGCCTAAAAGTTAAGTTTGTTCGCTGTTTGTTCGTGTTATTTTATCGAACTTAAGTTCTA
TATTAGGTTAATGTGAAAAGCCTAACGTTAAGTTTATAACATGATTTTATAAGTGTTATATATGATAAGC
TAAACAATTGATAAAACGCGCTATAAAGCGAACGTAAGTTTGTTTTAGACCTGTAAAAATGGTATAATTT
AGGTATGAAATAATTAAAAGAAAGAGGTGTAGAAATGCAAAGTATCAATTTAGCTAAGCAAAACAGGATT
ATTAAATAGCAATGATTGCCTATCCAATTCGGGTAGGCTCTGTTTATAGGGGTGAATAAATGAAACTGCT
TAAAACGAAGAATTGTTTATATTATCGTAATGGCGACAATAAACTATCTGAGTATCAACTATTAACGCAA
TTTAACCCAGCATTTATTAATAAAAAAATTAAGATGTGTGAATTCCAAATTGAAAGTATGTACCATATGA
GTGCGTCGACCACAACATGTGATGAAATAATGGGGGTCGTGTCTGTCTCATATCCGATTGAAAAATTAGT
TATCAAAATTATTGAAACAAAAGCAGGGTTACAAAACTATAAAAATAGATCTATAAATAATATGGCGTTG
TTGAAAAAGGTACTAAATCATTATACAGAAAAAGAGCAGAAGCAAGTTGTAAAATATATGCGTTCAAATG
GACGATATAAGCCTTACAACGTCATTGAACGCTTACAAGTTGATTTGTATCAAGCAAGTATTAAACAACG
TTCAGAACGTCAAAAACAAAGAAATACAGCAATTGAAAACAGTAAGATTGCACGAGTAAATGCATATCAC
CAATCTTCATATGTAAAAGTGGTGTAACAATGGATAAAAAGCAAATAAAAGACTTCGTTTGTGATTATCA
TAAGCGAACTAGAAGTGATGTGTTGATAGATGATGAAATAAATACCGATGAATTCTTTTCAATAGGTGAT
GAAAATTCTAATGAATGGATGGCAGACGATAACATTGATGATCATATTGTAAAGAATCACTTAGAAATGA
TTGTTGACCAAGTAGCTAATGACAAAGAGTTTTATATTTTCGATTCTTTAATACAAGGACGTAGTTTTAA
AGATATTAGCAATGTCTTAGAGTGTTCAGAACAATCTGTAAGATTATGGTATGAAACCTTATTAGATAAA
ATTGTGGAGGTGATAGAATGAGTGAGTTAACGGCAAAACAAGCGCGTTTTGTGAATGAGTATATAAGAAC
ACTTAATGTAACACAAAGTGCCATAAAAGCAGGCTATAGCGCAAATAGTGCACATGTGACAGGATGTAGG
TTATTAAAGAAGCCACACATCAAGCAATATATACAAGAACAAAAAGATAAGATTATAGATGAGAATGTAT
TAACCGCAAAAGAGTTACTACATGTGCTTACGAATGCGGCAGTCGGTGATGAGACAGAAACGAAAGAAGT
TGTAGTCAAGCGAGGGGAATATAAAGAGAATCCACAAAGTGGCAAAGTACAGCTAGTCTATAACGAACAT
GTTGAACTGATAGAGGTACCAATAAAACCTAGTGATCGTTTAAAAGCTCGTGATATGTTGGGTAAATACC
ATAAGTTATTTACAGATAAGCATGATATTAACGGGAATGTGCCTATATTCATTAATATTGGTGAATGGGA
TGGCGATGATGAAGATTTAGATAAGACGGTACAAGAGGTATCTAACGCTAATCCTAATCATACTGTGATT
GTGGATGATATACCGTTAGAGGATTGATTACAGTAAAAACGATTATCATATTGAGTTAGTGAGGATTAGT
TTACTAATTCACCCTAGCTTTATATTAAAGCGTTATAAAGATAAAAGGGAGAACGCTTATTATAATTAAC
GGACTCCCTTTATTAATAATTATTACAGAAAAAGTGGTAAATTAATTAATTTCTGCTTCTATAGTTTTTA
TTTCATCAATATTTATAGGTGGTTTTTCAGTATTGTATTCAAACTTTTTAGATAAATCACTTTGATATGT
GGATCCGTCATTCATTGTTATTTTCCAATAACCACCCGTTTTATCGCTTGAACGATATAATCCATGTATT
TGAGTTAGCTGATGACGAATTTCAAAGTCTAAAGTTGATATAGCTAATTGTTTTTTATCGAACTTTGGCC
AATACTTTAAGGGGCTATCTTTACCATGAACCTTAACTTTTAAAGGTAGTTCTATTGGAGTAGGTAATTT
TTCAGTATTTGTAACGCCACTTATTTGGAAATGGATATAAGTTCCTTCGCTAGTATGTTGGCTTTTTTTA
GTTCTTTTTGTGTTTAAGTCAACTTTTTCCCCTTTTGTAAAAGCAGGGCTATAATAAGGACTCGGAAAAA
TTATAAGGCTGATGCTGCCATCTGTGTTTTTTATACGCATAGATCCTAAGACGGATCAAGAAACAAAGGC
AACCCAAATCTCGCAATTTGAGTTGATATTAGAAAAACAAGATAATTGGAAGATTGTAAAATAACAAATA
TTGGTACATGATTACAGATACTTTGTAATCATGTACTCTTTTTGATAAAAAATTGGAGATTCCTTTACAA
ATATGCTCTTACGTGCTATTATTTAAGTGACTATTTAAAAGGAGTTAATAAATATGCGGCAAGGTATTCT
TAAATAAACTGTCAATTTGATAGCGGGAACAAATAATTAGATGTCCTTTTTTAGGAGGGCTTAGTTTTTT
GTACCCAGTTTAAGAATACCTTTATCATGTGATTCTAAAGTATCCAGAGAATATCTGTATGCTTTGTATA
CCTATGGTTATGCATAAAAATCCCAGTGATAAAAGTATTTATCACTGGGATTTTTATGCCCTTTTGGGTT
TTTGAATGGAGGAAAATCACATGAAAATTATTAATATTGGAGTTTTAGCTCATGTTGATGCAGGAAAAAC
TACCTTAACAGAAAGCTTATTATATAACAGTGGAGCGATTACAGAATTAGGAAGCGTGGACAAAGGTACA
ACGAGGACGGATAATACGCTTTTAGAACGTCAGAGAGGAATTACAATTCAGACAGGAATAACCTCTTTTC
AGTGGGAAAATACGAAGGTGAACATCATAGACACGCCAGGACATATGGATTTCTTAGCAGAAGTATATCG
TTCATTATCAGTTTTAGATGGGGCAATTCTACTGATTTCTGCAAAAGATGGCGTACAAGCACAAACTCGT
ATATTATTTCATGCACTTAGGAAAATGGGGATTCCCACAATCTTTTTTATCAATAAGATTGACCAAAATG
GAATTGATTTATCAACGGTTTATCAGGATATTAAAGAGAAACTTTCTGCCGAAATTGTAATCAAACAGAA
GGTAGAACTGTATCCTAATATGTGTGTGACGAACTTTACCGAATCTGAACAATGGGATACGGTAATAGAG
GGAAACGATGACCTTTTAGAGAAATATATGTCCGGTAAATCATTAGAAGCATTGGAACTCGAACAAGAGG
AAAGCATAAGATTTCAGAATTGTTCTCTGTTCCCTCTTTATCATGGAAGTGCAAAAAGTAATATAGGGAT
TGATAACCTTATAGAAGTTATTACTAATAAATTTTATTCATCAACACATCGAGGTCCGTCTGAACTTTGC
GGAAATGTTTTCAAAATTGAATATACAAAAAAAAGACAACGTCTTGCATATATACGCCTTTATAGTGGAG
TACTACATTTACGAGATTCGGTTAGAGTATCAGAAAAAGAAAAAATAAAAGTTACAGAAATGTATACTTC
AATAAATGGTGAATTATGTAAGATTGATAGAGCTTATTCTGGAGAAATTGTTATTTTGCAAAATGAGTTT
TTGAAGTTAAATAGTGTTCTTGGAGATACAAAACTATTGCCACAGAGAAAAAAGATTGAAAATCCGCACC
CTCTACTACAAACAACTGTTGAACCGAGTAAACCTGAACAGAGAGAAATGTTGCTTGATGCCCTTTTGGA
AATCTCAGATAGTGATCCGCTTCTACGATATTACGTGGATTCTACGACACATGAAATTATACTTTCTTTC
TTAGGGAAAGTACAAATGGAAGTGATTAGTGCACTGTTGCAAGAAAAGTATCATGTGGAGATAGAACTAA
AAGAGCCTACAGTCATTTATATGGAGAGACCGTTAAAAAATGCAGAATATACCATTCACATCGAAGTGCC
GCCAAATCCTTTCTGGGCTTCCATTGGTTTATCTGTATCACCGCTTCCGTTGGGAAGTGGAATGCAGTAT
GAGAGCTCGGTTTCTCTTGGATACTTAAATCAATCATTTCAAAATGCAGTTATGGAAGGGATACGCTATG
GTTGCGAACAAGGATTATATGGTTGGAATGTGACGGATTGTAAAATCTGTTTTAAGTACGGTTTATACTA
TAGCCCTGTTAGTACTCCAGCAGATTTTCGGATGCTTACTCCTATTGTACTGGAGCAAGCCTTTAGAAAA
GCTGGAACAGAATTGTTAGAGCCATATCTTAGTTTTAAAGTTTATGCACCACAGGAATATCTTTCACGGG
CATATAACGATGCTCCCAAATATTGTGCAAATATCGTAAATACTCAACTGAAAAATAATGAGGTCATTAT
TATTGGAGAAATTCCTGCTCGATGTATTCAAGATTATCGCAATGATTTAACTTTTTTTACAAATGGGCTT
AGTGTTTGTTTAGCAGAGCTAAAAGGATATCAGGTTACCACTGGCGAACCTGTTTGCCAGACCCGTCGTC
TAAATAGTCGGATAGATAAAGTAAGATATATGTTCAATAAAATAACTTAGTGCGTTTTATGTTGTTATAT
AAATATGGTTTCTTATTAAATAAGATGAAATATTCTTTAATATAGATTTGAATTAAAGTGGAAAGGAGGA
GATTGTTATTATAAACTACAAGTGGATATTGTGTCCTATTTGTGGAAATAAAACAAGACTACGAATACGA
GTGGATACTATACTTAAAAATTTCCCTTTATACTGCCCCAAATGTAAGAACGAAACTTTAATTAATGTTC
AAAAAATGAATATAATAACAATCAAAGAGCCAGACGCCAAGACGCAGAGCCGATAATTTGAGAAATGAAA
CTCTCATCTTATCGGCTCTTTTTGTTTATCTGAATTTTACTGACTAGCCTTCAATATTTCTTGCTTCATT
GATACCTTTTGCTAGTGCTTCCATTAAGGATAGTTCTTTGTCTGTAAAGCTATCCATGTATTTTTCTACC
TGTAACCTTCGAGTGCTTTTAATCAAATTATCTGTAGGTAAGAAAAATTCATCAATAGATACATGGAGTA
ATGATACAAGATCCCCTAAGGAATTATCTAAAACTTCACTATTTGTACTCGAGCCTTTTTTAAAAGTCAA
TATTACTGTAACATAAATATATATTTTAAAAATATCCCACTTTATCCAATTTTCGTTTGAACTCAACAAG
TCTCAGTGTGCTGAAGTTTTGGGACCATTCAAAACAGCATAGCTCTAAAACCGTGTTTCTTTTCGATTGG
CGTCTTAGGACGTTTTGGGACCATTCAAAACAGCATAGCTCTAAAACCTCGTAGACTATTTTTGTCTAAA
AAATTTCGTAATCGCACTATTTGTCTCAGCTAGACTTCAGTCTTGAAAAGCCCCTGTATTACTGCATTTA
TTAAGAGTATTATACCATATTTTTAGTTATTAAGAAATAATCTTCATCTAAAATATACTTCAGTCACCTC
CTAGCTGACTCAAATCAATGCGTGTTTCATAAAGACCAGTGATGGATTGATGGATAAGAGTGGCATCTAA
AACTTCTTTTGTAGACGTATATCGTTTACGATCAATTGTTGTATCAAAATATTTAAAAGCAGCGGGAGCT
CCAAGATTCGTCAACGTAAATAAATGAATAATATTTTCTGCTTGTTCACGTATTGGTTTGTCTCTATGTT
TGTTATATGCACTAAGAACTTTATCTAAATTGGCATCTGCTAAAATAACACGCTTAGAAAATTCACTGAT
TTGCTCAATAATCTCATCTAAATAATGCTTATGCTGCTCCACAAACAATTGTTTTTGTTCGTTATCTTCT
GGACTACCCTTCAACTTTTCATAATGACTAGCTAAATATAAAAAATTCACATATTTGCTTGGCAGAGCCA
GCTCATTTCCTTTTTGTAATTCTCCGGCACTAGCCAGCATCCGTTTACGACCGTTTTCTAACTCAAAAAG
ACTATATTTAGGTAGTTTAATGATTAAGTCTTTTTTAACTTCCTTATATCCTTTAGCTTCTAAAAAGTCA
ATCGGATTTTTTTCAAAGGAACTTCTTTCCATAATTGTGATCCCTAGTAACTCTTTAACGGATTTTAACT
TCTTCGATTTCCCTTTTTCCACCTTAGCAACCACTAGGACTGAATAAGCTACCGTTGGACTATCAAAACC
ACCATATTTTTTTGGATCCCAGTCTTTTTTACGAGCAATAAGCTTGTCCGAATTTCTTTTTGGTAAAATT
GACTCCTTGGAGAATCCGCCTGTCTGTACTTCTGTTTTCTTGACAATATTGACTTGGGGCATGGACAATA
CTTTGCGCACTGTGGCAAAATCTCGCCCTTTATCCCAGACAATTTCTCCAGTTTCCCCATTAGTTTCGAT
TAGAGGGCGTTTGCGAATCTCTCCATTTGCAAGTGTAATTTCTGTTTTGAAGAAGTTCATGATATTAGAG
TAAAAGAAATATTTTGCGGTTGCTTTGCCTATTTCTTGCTCAGACTTAGCAATCATTTTACGAACATCAT
AAACTTTATAATCACCATAGACAAACTCCGATTCAAGTTTTGGATATTTCTTAATCAAAGCAGTTCCAAC
GACGGCATTTAGATACGCATCATGGGCATGATGGTAATTGTTAATCTCACGTACTTTATAGAATTGGAAA
TCTTTTCGGAAGTCAGAAACTAATTTAGATTTTAAGGTAATCACTTTAACCTCTCGAATAAGTTTATCAT
TTTCATCGTATTTAGTATTCATGCGACTATCCAAAATTTGTGCCACATGCTTAGTGATTTGGCGAGTTTC
AACCAATTGGCGTTTGATAAAACCAGCTTTATCAAGTTCACTCAAACCTCCACGTTCAGCTTTCGTTAAA
TTATCAAACTTACGTTGAGTGATTAACTTGGCGTTTAGAAGTTGTCTCCAATAGTTTTTCATCTTTTTGA
CTACTTCTTCACTTGGAACGTTATCCGATTTACCACGATTTTTATCAGAACGCGTTAAGACCTTATTGTC
TATTGAATCGTCTTTAAGGAAACTTTGTGGAACAATGTGATCGACATCATAATCACTTAAACGATTAATA
TCTAATTCTTGGTCCACATACATGTCTCTTCCATTTTGGAGATAATAGAGATAGAGCTTTTCATTTTGCA
ATTGAGTATTTTCAACAGGATGCTCTTTAAGAATCTGACTTCCTAATTCTTTGATACCTTCTTCGATTCG
TTTCATACGCTCTCGCGAATTTTTCTGGCCCTTTTGAGTTGTCTGATTTTCACGTGCCATTTCAATAACG
ATATTTTCTGGCTTATGCCGCCCCATTACTTTGACCAATTCATCAACAACTTTTACAGTCTGTAAAATAC
CTTTTTTAATAGCAGGGCTACCAGCTAAATTTGCAATATGTTCATGTAAACTATCGCCTTGTCCAGACAC
TTGTGCTTTTTGAATGTCTTCTTTAAATGTCAAACTATCATCATGGATCAGCTGCATAAAATTGCGATTG
GCAAAACCATCTGATTTCAAAAAATCTAATATTGTTTTGCCAGATTGCTTATCCCTAATACCATTAATCA
ATTTTCGAGACAAACGTCCCCAACCAGTATAACGGCGACGTTTAAGCTGTTTCATCACCTTATCATCAAA
GAGGTGAGCATATGTTTTAAGTCTTTCCTCAATCATCTCCCTATCTTCAAATAAGGTCAATGTTAAAACA
ATATCCTCTAAGATATCTTCATTTTCTTCATTATCCAAAAAATCTTTATCTTTAATAATTTTTAGCAAAT
CATGGTAGGTACCTAATGAAGCATTAAATCTATCTTCAACTCCTGAAATTTCAACACTATCAAAACATTC
TATTTTTTTGAAATAATCTTCTTTTAATTGCTTAACGGTTACTTTTCGATTTGTTTTGAAGAGTAAATCA
ACAATGGCTTTCTTCTGTTCACCTGAAAGAAATGCTGGTTTTCGCATTCCTTCAGTAACATATTTGACCT
TTGTCAATTCGTTATAAACCGTAAAATACTCATAAAGCAAACTATGTTTTGGTAGTACTTTTTCATTTGG
AAGATTTTTATCAAAGTTTGTCATGCGTTCAATAAATGATTGAGCTGAAGCACCTTTATCGACAACTTCT
TCAAAATTCCATGGGGTAATTGTTTCTTCAGACTTCCGAGTCATCCATGCAAAACGACTATTGCCACGCG
CCAATGGACCAACATAATAAGGAATTCGAAAAGTCAAGATTTTTTCAATCTTCTCACGATTGTCTTTTAA
AAATGGATAAAAGTCTTCTTGTCTTCTCAAAATAGCATGCAGCTCACCCAAGTGAATTTGATGGGGAATA
GAGCCGTTGTCAAAGGTCCGTTGCTTGCGCAGCAAATCTTCACGATTTAGTTTCACCAATAATTCCTCAG
TACCATCCATTTTTTCTAAAATTGGTTTGATAAATTTATAAAATTCTTCTTGGCTAGCTCCCCCATCAAT
ATAACCTGCATATCCGTTTTTTGATTGATCAAAAAAGATTTCTTTATACTTTTCTGGAAGTTGTTGTCGA
ACTAAAGCTTTTAAAAGAGTCAAGTCTTGATGATGTTCATCGTAGCGTTTAATCATTGAAGCTGATAGGG
GAGCCTTAGTTATTTCAGTATTTACTCTTAGGATATCTGAAAGTAAAATAGCATCTGATAAATTCTTAGC
TGCCAAAAACAAATCAGCATATTGATCTCCAATTTGCGCCAATAAATTATCTAAATCATCATCGTAAGTA
TCTTTTGAAAGCTGTAATTTAGCATCTTCTGCCAAATCAAAATTTGATTTAAAATTAGGGGTCAAACCCA
ATGACAAAGCAATGAGATTCCCAAATAAGCCATTTTTCTTCTCACCGGGGAGCTGAGCAATGAGATTTTC
TAATCGTCTTGATTTACTCAATCGTGCAGAAAGAATCGCTTTAGCATCTACTCCACTTGCGTTAATAGGG
TTTTCTTCAAATAATTGATTGTAGGTTTGTACCAACTGGATAAATAGTTTGTCCACATCACTATTATCAG
GATTTAAATCTCCCTCAATCAAAAAATGACCACGAAACTTAATCATATGCGCTAAGGCCAAATAGATTAA
GCGCAAATCCGCTTTATCAGTAGAATCTACCAATTTTTTTCGCAGATGATAGATAGTTGGATATTTCTCA
TGATAAGCAACTTCATCTACTATATTTCCAAAAATAGGATGACGTTCATGCTTCTTGTCTTCTTCCACCA
AAAAAGACTCTTCAAGTCGATGAAAGAAACTATCATCTACTTTCGCCATCTCATTTGAAAAAATCTCCTG
TAGATAACAAATACGATTCTTCCGACGTGTATACCTTCTACGAGCTGTCCGTTTGAGACGAGTCGCTTCC
GCTGTCTCTCCACTGTCAAATAAAAGAGCCCCTATAAGATTTTTTTTGATACTGTGGCGGTCTGTATTTC
CCAGAACCTTGAACTTTTTAGACGGAACCTTATATTCATCAGTGATCACCGCCCATCCGACGCTATTTGT
GCCGATATCTAAGCCTATTGAGTATTTCTTATCCATTTTTGCCTCCTAAAATAAAAAGTTTAAATTAAAT
CCATAATGAGTTTGATGATTTCAATAATAGTTTTAATGACCTCCGAAATTAGTTTAATATGCTTTAATTT
TTCTTTTTCAAAATATCTCTTCAAAAAATATTACCCAATACTTAATAATAAATAGATTATAACACAAAAT
TCTTTTAAAAAGTAGTTTATTTTGTTATCATTCTATAGTATTAAGTATTGTTTTATGGCTGATAAATTTC
TTTGAATTTCTCCTTGATTATTTGTTATAAAAGTTATAAAATAATCTTGTTGGAACCATTCAAAACAGCA
TAGCAAGTTAAAATAAGGCTAGTCCGTTATCAACTTGAAAAAGTGGCACCGAGTCGGTGCTTTTTTTGAT
ACTTCTATTCTACTCTGACTGCAAACCAAAAAAACAAGCGCTTTCAAAACGCTTGTTTTATCATTTTTAG
GGAAATTAATCTCTTAATCCTTTTATCATTCTACATTTAGGCGCTGCCATCTTGCTAAACCTACTAAGCT
CCACAGGATGATTTCGTAAACTATCATAAAGAAAAGGAAACAGCTGCAGATAAGCATTATATTGCAATGA
AAAAGCATTATATGGATAATCATATCTATCATTGCAAATATACTTATAGAGATTTATGTGTGTGATAATT
GGTGGTCATAAATTGGTCATAATGAAATAAAAAAACTAAAAAAATTGAATGCATAAAGAATACACGATGC
TGATTTAATAGGATTTTTGTATATGATTTATATCTATTTCATACTGCCCTTAATGCCAGGAATGATGTAA
AAT
>MH823213.1 Staphylococcus aureus strain ABD2003 pathogenicity island genomic sequence
ATGCCAGGAATGATGTAAAATGACTGTTAAACGCCGATTTTATAACGTTTGTAATATTGGGTGGTCATAA
TTTGGTCATAGAAATTTTAAAATAAATCTTTTGAGACGTTTTCCATGAGTTTACTAAACTTTTGAGAAGC
GTCTTTTTTGTATGAGTTCGTAATCTTAGCGTAGATGTTCATAGTGGTATTTATATCTTTATGGCGCAAG
CGTTCTTGTATTTCCTTAATATGCACACCAGCCTCTATAAGTAACGCACAATGAGTATGACGAAATGAAT
GAGTGCTTATTTGTTTATTAGTTATGTCAGTCTTTTTAAGTATAGCTTTTATCCATAATTGTAGTTTTTT
AATTACAAGAGGGTAGCCGTTAACATCAGTAAAAACGAAATTATTATCTACATACAATTCGTTTTTCCAT
GTGTCCTGCACGTCGGTTTTATAATTTTTAAGTAATTTAATCACATGAGGATCCACTGAAATTTTTCCGA
TTGAGCTTTCAGTTTTTGGTGTAAGTATTTGAAATTGCTTTTTATTGTTATTCGGATTGTAATAAGTCTT
TGTAATATTGATTGTGTTATTCTCAAAGTCTATATCAGACCATTTCAATGCCAATAATTCACCTGCACGC
ATGCCTGTATATGCTAATGTACAAAACACCTCAAAGCTGTTTTGGGGTGAATGGTGATTTTTAGCAACCT
CCAGGAATTGAAATAATTCATCTTTTTCAAGAAACTTTTTATGTATCTCAGTATCTTCTAATTCTTCCAC
ACTAATTTTCTTTTTAGGTCGTTTAATACCCTCGCTAGGCATTATTCTTATTAATTTCATATCGTATGCG
TACTTAAATATCATATTTGTAGAGGCTATAATGCTATCAACATAATTCTTGCTATACTGTGCGCTTATAT
CGTTTACAAAACGTTGATATTCATGTTTATTGATAGTTTGTATTGGTTTATTGTTAAAGCGTTCTATGGC
GTGGTTTATGGCTTTCTCGCGTGCTCTGACACTACTTACTTTTACTTCGTTAGCATATTGTGATATCCAA
TCGTCAGCAACCTGTTTAAATGTAGATGTGGACGGTGCGATATAATCGCCATTTCTTAACTGACGCTCAA
CCATTTCAGCGTGATGTTTAGCGTCTGATTTGCGTTTAAAACCTGAGTTTGAAATATATTTATATTTGCC
CGTTTCTGCGTCTTTTCCTAGTGATATACGATAGCGCCATGTATTTCCGCGTTTTTCATAACTTGCCATT
TGATCACCTCGATTAATATTCTTTAAAAATATCACTAGATAAACGGCTATCAGTTTGTAAAATTTCTTTA
TGTAGAGTCGTACTTTTTTCGCCTTTATTTGGAAAAAGCTCTTCAATATCGTCTATATTTTTTACTATTA
TTTCAGAAACATACCCACTTAACTTTTGGTTAATTTTTTTAAATAACAAGTTTTTAAGGCCTGCAGATAA
ACTATCAACGTATTTTTTTAATCCGATATTTTCATCTTCATTTTTAATCGTGAAAATAAATCTATGTTGT
GAATTAGTTATCTTTTCAGTTTCTTTATATGAGACGTCTAAGTCAAAATTTAATTTTTGCCTATTATCTA
ATTCGACGTCTACTAAAATTTCAAAGTCAAAATTTTCAATCGAAAAAGCGTGAGTAATGTTTGCAGTTAC
TTCAAATCCCTCGAAAACATCATTAATTTTATAATTCGGTTCTTCATCAAAAGTAAAGTCAAAATTGATC
GGATTATGTTCAAAAAATTCTGAAGGAGATATGTGCAGATAACTACATAATTTATCTATAGCATCATATC
TTATCATTTCAGAATCATTTTGTGCCATTGAAGTAAGTGAACTTCTTGCTATTTTTACATCTTTTGCAAC
ACGAGATATTTTTAGTCCTCTTTCTGACAGTAGTTCAGACAATCTATTTCTAATCATTACAAACCTCCTA
ATTATGTTAATAATAGCATTTTTTTGGACGTTTATGTACAAAAAAATAAAAAATGATTGAGAAGTCAGTC
GAAAAACTATTGCAAAAGAAAAACGATTATGTATAATAAAGTTATAAATTGATTGAGAAGTCAGTCAAAA
ACGAAGGAGGATTTTAATTATGACTATTTTAGCGAATACTAGAAAGTTTAAAGAAGCCATGTTCTTAAAA
GGCTTTAATTTATCTGATTTATCACGTGAAACAGGTGTTGGAATTTCTTATTTAAGCCAAATTATTAATG
GTAAAAAGATTCCAAGCCCTAAATTAGCTAAGAAAATGGCAGAAGTTTTACAAGTTGAGGTAAATGAATT
ATTTGAATTTGAAGTAAAGGAGGCATAAACCAATGTTCAACATTAATATTGATGAAGATGAAGCACGTGA
GTTACTTGAGCAGGCTATCAATGCACGTGTGGACGAATTAGCGAAAGAGAAATATTTTATGACTTACAAA
GAGTTGTCTAACTATCTGAATTTAAGTAAGCCTACTATTGAAGAATTACTTATTAATAATGGCATGAAAT
ATTATATGGTCGGATCTACGTACAGATTCAAAAAGTCTGATGTAGATGAATTCATGGAACAGCTTACTGC
TCATATGAATATCCAGAATAACGACTTTAAACAAGTCAATATCAAAAAGTTATTGGAGGCAAGGCAATGA
AAATCTACTTAACTTATATCTGCTTAGTTTCATTGTTAACAATATTATTACTAGCAATATCTAACATGTA
TGTTGCTTTTAGCGTTTATGCTTGGCTAATAACTTTAGGATGTAATTTAACAGGAGAGATTACAACGTGC
GAAAACAAGTGATTATTACAAAAACAGTAGTTGGCTGGTACAACATTAAAGATACTCAACATAATTTAAT
GTTAAATATACCGCCAAAAGTATTTGAACAGTACTTTCCTGATGTTAGTAAAGATGTTCAAGTTGTGTGT
TTAGAAATGGATTTATCAAAAATTACAGAAATTAAAAATAAGAAAAAAGTAGGTAGTTAAGATGGGAATC
AAACAAAAATATCAATTATCAAAAGTGGTTAAAATATTAGAAGTAGTATTATACGAGGAAGATAAGTTTC
AATCCGATAAGGACTATCATTATCAGGATAAAGCATTATATGAATATGCTTTAAAGTTAGTTCATAATGG
ATTGTTCAATATTCTTGCTGAATTAGATTTTGAAGATGAAGCATTTTTAATTCTTGATGAAGTAACAATG
ACGCTAAGTGATGTCATGAAAGAAACACAACACGTTTACCGTTATAGTGTCATAGATGAAAAAGGTGAAC
ACAAACATACAACAGATCGCAAAGGACACGTGATTGGAATGTTAGAGTGGGCATTAGATTACATTGCGGG
AAATATTGAAGTGGAGGAATTATAAATGAATTGGGAAATTAAAGATTTAATGTGTGATATTGAAGCGGTA
AAAGAAAAAATCAATGATGTAGCTATCAAACATGCTTGGTTTGTTGAAGATAGATTTGTAAAAAATGAAT
TAGAAACAAAACGGGAACATATTAATTTTTCTGCTAGCTATTTAGAACATCGTATACAAAATGAACATAC
AGTTGAGTTATTACATGTGTACTTAAAAGAATTCGGTGAACTTATACAAAAATTTCATGAAATAGAAAAA
GCATCATCTGAGAACTTTGGCGAGGTATCAGATGACGCACAAAAATTAAAAATCACAGAGTAATTTAGAA
ATTACACATGTTTATTATAACATTTTTTACTCTGTGAATCACTAGAGGTGCAAAAAATGAATGAAATTAA
ATTAGAATATGACACACATGTTTCAGTGGTACATTATGAAAGTTTAGACTCACGTTCATTTAATAGCTTT
TCAAAAATTAATTGGAGTAAGTTGGTTAATAAACTGTCTGTACCTATAGAAGCAAATTATAAGTATGCAC
GTGGTGTTGCTGTTTACGGTGATATTAAAAACGGTGCAAATGATCAAGGTGAAATTATCAAAAAGCATCG
AAACGATAAAAATGTCATATACAGAGATGTGATTGTACTTGATTATGATGAAATAAATGATTTAAAGCAA
TTACATGAAGCAATCAGCTCAGCTTTAAGCAATGTTGCATGGTTTTGGCACACAAGTTACTCGCACAGAA
CTGAACAAGCTAGAATACGCCTGTATATCCCTCTAAATGAGCGAATAAGTGCAGATGATTATCGTAAATA
TACAAAAGTATTAGCAAATAAAATTGGCCATAAAGTGGATGAAGGTTCATATCAGCCAAGTAGATGTTTT
GCGTTACCAGTTATTCAAAAAGGACACATATTTATTAAGCGAGTGAATGACTGTCCAATTATGAATGTTG
ATATGCTCGAACAGTGGTCGAAGGAGTTTGAACAATCAAATGCTAGTCCTAATGTCATAGGATACACTCG
ACGCGATAGTGAGTACTGGCGCGAGCTATGCTTTGGAACAACCGAAGGCAATCGTAACAATGCACTAGCT
AGCTTAATTGGGCATTTATTAAGATGTCACGTTAATGATTATATTGTTTATTCATTTGCTTTACTATGGG
GGCAATTCGCATGTAAACCACCTATGAAAGAACAAGAAATCAACGCCACTTTTCAATCGATATTAAATAA
ACACTATAACAATTAGAAAGGGGCTTTGTATGGAAACAGGTAAAAGTGATGTACTTGATAAAATTGAAAA
AATTAATAAAAAAGATAGTGCCTTACAAGAAATTATACCAAAAGGTTATGAAATTGAACATCATCAATGC
GGTATTGCCTTAAATCAACTTATACCAAGTAAAAAAGAAGGCGAGCCAGATAAAAAGGTTTTTATCACAA
GTACAATCCCTCAAATCACTGAACGCTTTGAAGATATTGAGAGTAACGAAGTCAGCTTTAATATGCTTTT
CTATGACAATAAAACGCCAGTAAATATAGCTGTGAGTGCCGAAGAAATTTCAGATAGTCGTCAACTCTTG
AAATTGGTTAATAAAAAGCTGGATGTAACATCGTCGACATCTACTAAACTTGTTGATTATATTAATGCAT
CTAAACGGTATAATCCACCATTGAATGTTAAAGTTGCAACGCGTTTGGGGCATGTGAAAGGTTATTTTAT
TTATCCTTATCAAGAAGTGATGAAAGACAGCAATATCAAGTTGTTTAGTAATGATAAAGGATTTCAAAAG
TTAATAGACTCTTTTCAAAGCAAAGGAACATTAGAAGGTTACTCTAAAAAAGTGTTCGGTCAAATAAAAG
ATCTACCAATGGTAATGGTTATGTTATATGCCTCTTTAGGTTCGGTTTTATTAAGAGAATTTGGATTACA
GCCCTTTATTGTAGAAATATCAGGTAGTACATCTACAGGTAAAACATTCACACTCAACTTAGTATCAAGT
GTTTGGGGAACGAGCGACCTTATCACGACATGGAGTTCTACTCAAAATAGTATTGAATCGATGGCATCAT
TTTTGAACTCATTTCCAATGTTTAAAGATGATACACGTAATACACATCCTAAGTTTGTTACCAGTGCCAC
ATATAACTTTTCTAGTGGTGAAAGTAAATCAAGAAGTAATATTAATTTAACACTAAACGCTAAAAAAGAA
TGGCGAAATATTTTAATTTCTACTGGTGAATCATCTATCGCAAATATGGCTGATGAAAAAGCGGGTGTAT
CAGCACGTGTAGTTACACTACAAGATCCACCATATCCAGATAATTTTGATTTTACCACATTAGACAAATC
GTTTAGGGAGAACTATGGAACGTTAGGGTTGGCATTTATTAAACAATATGAGTCTAAAAAAGACGTGTAT
AAGAACGCTTTTGAGAGCTATCAACGGTATTTTAATCAAAAAGGTAGTAATGAAATCATGCAACGTTTAG
GACGTGCCTTTGCGTTACTACAAGTTACCGGTGAGGTTTTGAATGATATTGATGGGTTTGAACATGACCA
TTTTAAAATTATCGAACAAGCCTATGACAGCATGGTTAAAAACAATAAGACGATTGATAAACCTAAGCAA
CTGTTAGAGGAACTATTACAATATTTAGATGCAAATAGAAATAATATCGCTGGTGATGGCTATAGTTCAG
TCAAAAATGGTGACATCAAAGCTATATATAAACGTGATTATTTATGTATATTAGGTCAAACTGTACACGA
TAAATTAGGTCATGAAATGCAGACTATAACAGGTCAATGGGGCAAAAAAGGATATTTAATTAAAGGTGAA
AAAGATCGCTTGCAAAAAAAGGTGAGTCACAAAAACATTAAGTATAGAGGATTTGCTATAAACAAAGAAA
TGCTTGAAGAATTAGGATTTGATTTCTCGAATTCTCATAATCCTTATTCAGATTATTAAATAGTTCCCAA
AGTTCCCGATAAGTTCCCGCGAAAAACATACAAACGGGAACTATAAGACTACTTTAACCACAAGCAATTA
AAGTTAATAGTTCCCGAAGTTCCCAATAAATAATATTATTATTTATTATTTGAAAACGAACAAATGTTGT
TAGCTTTATACCATATATGATAGAAAATTTTTAACGGGTACAACGGGAACTAAGTTTATTTAAAGTTTAT
ATATCAATGGTTTGACTAGTTCCCGATAAGTATTTTAAGTCGGGAATTCAACGGGGACTAGTTCCCATTT
AAAAATATTGGAGGTAACACATGGATAAAGAGCAACTTAAAAAGTATATATACGATTATGTAAAAGAATA
TAAGGAGATACCGATATATCAGTTAGAAGATTTGTTTAAAGAAATGAATCACGACTATATAGGGAGAACC
AGTGTCACACACGATAAGGATGAGAATATTGTGTTTTGGAGTGGATGGAACAAAATTACAATGTTTGCGC
TGATTGAATTAGTTAAAAGTGAACAACTTGATTTAGTGTATAGAGGTAGTTTTGTAATGCGTTATTTGTT
GGATGGTAGAGTTCCTAACTTACCATTAGCAATTTGTTATCCAGAAGATGGACAACAAACGGACGTGCCC
TCATGGGTGCCTATGGTATTAAGAATAAATAAAGAGGAGAAAATCAAATGAACATAGAAACTATCGTAAA
CCAATTTGAAACACGAGCAGGCACGTTACTAAGGTACTACACAGGATTATTAGAACATAGTAAAGTGCAA
CCATGTTGCTTTAAGTTATACAATGATCCATTTGATATGGCATACGTGATGATGAATGGGAAGTTATTCG
GTCATGTATATATTAAAGATTGTAAAGTAAGGCAATCATTTGAATTAGCGTCACCTAAGCACACTGAGGG
GCTTATAAGAAGTATAGAAGGTCATTATGTAGGTTATGAATTACATGACGGTAAACAGCTTTCTATTAGT
GATATGATGGCCAGTCAATTATTTGAAGATGAGTATTTTATGTATGGATTACAAACATATGCAGAATCAA
ATAATAGTGATGTGTTTGAGTACCTAGAAAATGGATTTGATACCGATACACTTGAGGGCATTCAATCGAG
TAATACTGATGTGATAGCGAATATTGAAATGTTGTATCAGTTAGCTACAGGAATCAATGAACCAGCACCA
GAGTTAGTTGAGGGGTTGAGATTAGTAACTGAGTTTGTACAAGATGAGAATGCGACACAAGAGGATTACA
AGGCTTTAGAGCATAAGTTAACTGAGTTGAAGTCATCTTATTACAGTTTGAATAAGTAATTAAATATGGA
GTCTCACGTGGTGTGTGGCTCCTAATATAAAAGTATAAGGTATAGAAGTTTTAAAATGTAAAGGTTGCAA
CAATAGTGAGTTAATAGATAGGTAGGCGAAATTCAAAAAAGTGTGAAATGTTGATATTGAGCTGTTTTAT
GGCTTTGAAAATAATAAGGTTATATAAAGGTGTTAGCTTTTAACATCGGAAGGTATACAGTCTTTGAGAA
TTGAAAAAATGGCAAGATTTGTGCAAGGTGTGAGAACTTTGTTAACGCTAATACAAGCTAAAGTTTGTGT
TTTTGGCATAGGCCTAAAAGTTAAGTTTGTTCGCTGTTTGTTCGTGTTATTTTATCGAACTTAAGTTCTA
TATTAGGTTAATGTGAAAAGCCTAACGTTAAGTTTATAACATGATTTTATAAGTGTTATATATGATAAGC
TAAACAATTGATAAAACGCGCTATAAAGCGAACGTAAGTTTGTTTTAGACCTGTAAAAATGGTATAATTT
AGGTATGAAATAATTAAAAGAAAGAGGTGTAGAAATGCAAAGTATCAATTTAGCTAAGCAAAACAGGATT
ATTAAATAGCAATGATTGCCTATCCAATTCGGGTAGGCTCTGTTTATAGGGGTGAATAAATGAAACTGCT
TAAAACGAAGAATTGTTTATATTATCGTAATGGCGACAATAAACTATCTGAGTATCAACTATTAACGCAA
TTTAACCCAGCATTTATTAATAAAAAAATTAAGATGTGTGAATTCCAAATTGAAAGTATGTACCATATGA
GTGCGTCGACCACAACATGTGATGAAATAATGGGGGTCGTGTCTGTCTCATATCCGATTGAAAAATTAGT
TATCAAAATTATTGAAACAAAAGCAGGGTTACAAAACTATAAAAATAGATCTATAAATAATATGGCGTTG
TTGAAAAAGGTACTAAATCATTATACAGAAAAAGAGCAGAAGCAAGTTGTAAAATATATGCGTTCAAATG
GACGATATAAGCCTTACAACGTCATTGAACGCTTACAAGTTGATTTGTATCAAGCAAGTATTAAACAACG
TTCAGAACGTCAAAAACAAAGAAATACAGCAATTGAAAACAGTAAGATTGCACGAGTAAATGCATATCAC
CAATCTTCATATGTAAAAGTGGTGTAACAATGGATAAAAAGCAAATAAAAGACTTCGTTTGTGATTATCA
TAAGCGAACTAGAAGTGATGTGTTGATAGATGATGAAATAAATACCGATGAATTCTTTTCAATAGGTGAT
GAAAATTCTAATGAATGGATGGCAGACGATAACATTGATGATCATATTGTAAAGAATCACTTAGAAATGA
TTGTTGACCAAGTAGCTAATGACAAAGAGTTTTATATTTTCGATTCTTTAATACAAGGACGTAGTTTTAA
AGATATTAGCAATGTCTTAGAGTGTTCAGAACAATCTGTAAGATTATGGTATGAAACCTTATTAGATAAA
ATTGTGGAGGTGATAGAATGAGTGAGTTAACGGCAAAACAAGCGCGTTTTGTGAATGAGTATATAAGAAC
ACTTAATGTAACACAAAGTGCCATAAAAGCAGGCTATAGCGCAAATAGTGCACATGTGACAGGATGTAGG
TTATTAAAGAAGCCACACATCAAGCAATATATACAAGAACAAAAAGATAAGATTATAGATGAGAATGTAT
TAACCGCAAAAGAGTTACTACATGTGCTTACGAATGCGGCAGTCGGTGATGAGACAGAAACGAAAGAAGT
TGTAGTCAAGCGAGGGGAATATAAAGAGAATCCACAAAGTGGCAAAGTACAGCTAGTCTATAACGAACAT
GTTGAACTGATAGAGGTACCAATAAAACCTAGTGATCGTTTAAAAGCTCGTGATATGTTGGGTAAATACC
ATAAGTTATTTACAGATAAGCATGATATTAACGGGAATGTGCCTATATTCATTAATATTGGTGAATGGGA
TGGCGATGATGAAGATTTAGATAAGACGGTACAAGAGGTATCTAACGCTAATCCTAATCATACTGTGATT
GTGGATGATATACCGTTAGAGGATTGATTACAGTAAAAACGATTATCATATTGAGTTAGTGAGGATTAGT
TTACTAATTCACCCTAGCTTTATATTAAAGCGTTATAAAGATAAAAGGGAGAACGCTTATTATAATTAAC
GGACTCCCTTTATTAATAATTATTACAGAAAAAGTGGTAAATTAATTAATTTCTGCTTCTATAGTTTTTA
TTTCATCAATATTTATAGGTGGTTTTTCAGTATTGTATTCAAACTTTTTAGATAAATCACTTTGATATGT
GGATCCGTCATTCATTGTTATTTTCCAATAACCACCCGTTTTATCGCTTGAACGATATAATCCATGTATT
TGAGTTAGCTGATGACGAATTTCAAAGTCTAAAGTTGATATAGCTAATTGTTTTTTATCGAACTTTGGCC
AATACTTTAAGGGGCTATCTTTACCATGAACCTTAACTTTTAAAGGTAGTTCTATTGGAGTAGGTAATTT
TTCAGTATTTGTAACGCCACTTATTTGGAAATGGATATAAGTTCCTTCGCTAGTATGTTGGCTTTTTTTA
GTTCTTTTTGTGTTTAAGTCAACTTTTTCCCCTTTTGTAAAAGCAGGGCTATAATAAGGACTCGGAAAAA
TTATAAGGCTGATGCTGCCATCTGTGTTTTTTATACGCATAGATCCTAAGACGGATCAAGAAACAAAGGC
AACCCAAATCTCGCAATTTGAGTTGATATTAGAAAAACAAGATAATTGGAAGATTGTAAAATAACAAATA
TTGGTACATGATTACAGATACTTTGTAATCATGTACTCTTTTTGATAAAAAATTGGAGATTCCTTTACAA
ATATGCTCTTACGTGCTATTATTTAAGTGACTATTTAAAAGGAGTTAATAAATATGCGGCAAGGTATTCT
TAAATAAACTGTCAATTTGATAGCGGGAACAAATAATTAGATGTCCTTTTTTAGGAGGGCTTAGTTTTTT
GTACCCAGTTTAAGAATACCTTTATCATGTGATTCTAAAGTATCCAGAGAATATCTGTATGCTTTGTATA
CCTATGGTTATGCATAAAAATCCCAGTGATAAAAGTATTTATCACTGGGATTTTTATGCCCTTTTGGGTT
TTTGAATGGAGGAAAATCACATGAAAATTATTAATATTGGAGTTTTAGCTCATGTTGATGCAGGAAAAAC
TACCTTAACAGAAAGCTTATTATATAACAGTGGAGCGATTACAGAATTAGGAAGCGTGGACAAAGGTACA
ACGAGGACGGATAATACGCTTTTAGAACGTCAGAGAGGAATTACAATTCAGACAGGAATAACCTCTTTTC
AGTGGGAAAATACGAAGGTGAACATCATAGACACGCCAGGACATATGGATTTCTTAGCAGAAGTATATCG
TTCATTATCAGTTTTAGATGGGGCAATTCTACTGATTTCTGCAAAAGATGGCGTACAAGCACAAACTCGT
ATATTATTTCATGCACTTAGGAAAATGGGGATTCCCACAATCTTTTTTATCAATAAGATTGACCAAAATG
GAATTGATTTATCAACGGTTTATCAGGATATTAAAGAGAAACTTTCTGCCGAAATTGTAATCAAACAGAA
GGTAGAACTGTATCCTAATATGTGTGTGACGAACTTTACCGAATCTGAACAATGGGATACGGTAATAGAG
GGAAACGATGACCTTTTAGAGAAATATATGTCCGGTAAATCATTAGAAGCATTGGAACTCGAACAAGAGG
AAAGCATAAGATTTCAGAATTGTTCTCTGTTCCCTCTTTATCATGGAAGTGCAAAAAGTAATATAGGGAT
TGATAACCTTATAGAAGTTATTACTAATAAATTTTATTCATCAACACATCGAGGTCCGTCTGAACTTTGC
GGAAATGTTTTCAAAATTGAATATACAAAAAAAAGACAACGTCTTGCATATATACGCCTTTATAGTGGAG
TACTACATTTACGAGATTCGGTTAGAGTATCAGAAAAAGAAAAAATAAAAGTTACAGAAATGTATACTTC
AATAAATGGTGAATTATGTAAGATTGATAGAGCTTATTCTGGAGAAATTGTTATTTTGCAAAATGAGTTT
TTGAAGTTAAATAGTGTTCTTGGAGATACAAAACTATTGCCACAGAGAAAAAAGATTGAAAATCCGCACC
CTCTACTACAAACAACTGTTGAACCGAGTAAACCTGAACAGAGAGAAATGTTGCTTGATGCCCTTTTGGA
AATCTCAGATAGTGATCCGCTTCTACGATATTACGTGGATTCTACGACACATGAAATTATACTTTCTTTC
TTAGGGAAAGTACAAATGGAAGTGATTAGTGCACTGTTGCAAGAAAAGTATCATGTGGAGATAGAACTAA
AAGAGCCTACAGTCATTTATATGGAGAGACCGTTAAAAAATGCAGAATATACCATTCACATCGAAGTGCC
GCCAAATCCTTTCTGGGCTTCCATTGGTTTATCTGTATCACCGCTTCCGTTGGGAAGTGGAATGCAGTAT
GAGAGCTCGGTTTCTCTTGGATACTTAAATCAATCATTTCAAAATGCAGTTATGGAAGGGATACGCTATG
GTTGCGAACAAGGATTATATGGTTGGAATGTGACGGATTGTAAAATCTGTTTTAAGTACGGTTTATACTA
TAGCCCTGTTAGTACTCCAGCAGATTTTCGGATGCTTACTCCTATTGTACTGGAGCAAGCCTTTAGAAAA
GCTGGAACAGAATTGTTAGAGCCATATCTTAGTTTTAAAGTTTATGCACCACAGGAATATCTTTCACGGG
CATATAACGATGCTCCCAAATATTGTGCAAATATCGTAAATACTCAACTGAAAAATAATGAGGTCATTAT
TATTGGAGAAATTCCTGCTCGATGTATTCAAGATTATCGCAATGATTTAACTTTTTTTACAAATGGGCTT
AGTGTTTGTTTAGCAGAGCTAAAAGGATATCAGGTTACCACTGGCGAACCTGTTTGCCAGACCCGTCGTC
TAAATAGTCGGATAGATAAAGTAAGATATATGTTCAATAAAATAACTTAGTGCGTTTTATGTTGTTATAT
AAATATGGTTTCTTATTAAATAAGATGAAATATTCTTTAATATAGATTTGAATTAAAGTGGAAAGGAGGA
GATTGTTATTATAAACTACAAGTGGATATTGTGTCCTATTTGTGGAAATAAAACAAGACTACGAATACGA
GTGGATACTATACTTAAAAATTTCCCTTTATACTGCCCCAAATGTAAGAACGAAACTTTAATTAATGTTC
AAAAAATGAATATAATAACAATCAAAGAGCCAGACGCCAAGACGCAGAGCCGATAATTTGAGAAATGAAA
CTCTCATCTTATCGGCTCTTTTTGTTTATCTGAATTTTACTGACTAGCCTTCAATATTTCTTGCTTCATT
GATACCTTTTGCTAGTGCTTCCATTAAGGATAGTTCTTTGTCTGTAAAGCTATCCATGTATTTTTCTACC
TGTAACCTTCGAGTGCTTTTAATCAAATTATCTGTAGGTAAGAAAAATTCATCAATAGATACATGGAGTA
ATGATACAAGATCCCCTAAGGAATTATCTAAAACTTCACTATTTGTACTCGAGCCTTTTTTAAAAGTCAA
TATTACTGTAACATAAATATATATTTTAAAAATATCCCACTTTATCCAATTTTCGTTTGAACTCAACAAG
TCTCAGTGTGCTGAAGTTTTGGGACCATTCAAAACAGCATAGCTCTAAAACTCGCTGCAACTTTGTAGAC
AAATGTTAAATGTTTTGGGACCATTCAAAACAGCATAGCTCTAAAACCTCGTAGACTATTTTTGTCTAAA
AAATTTCGTAATCGCACTATTTGTCTCAGCTAGACTTCAGTCTTGAAAAGCCCCTGTATTACTGCATTTA
TTAAGAGTATTATACCATATTTTTAGTTATTAAGAAATAATCTTCATCTAAAATATACTTCAGTCACCTC
CTAGCTGACTCAAATCAATGCGTGTTTCATAAAGACCAGTGATGGATTGATGGATAAGAGTGGCATCTAA
AACTTCTTTTGTAGACGTATATCGTTTACGATCAATTGTTGTATCAAAATATTTAAAAGCAGCGGGAGCT
CCAAGATTCGTCAACGTAAATAAATGAATAATATTTTCTGCTTGTTCACGTATTGGTTTGTCTCTATGTT
TGTTATATGCACTAAGAACTTTATCTAAATTGGCATCTGCTAAAATAACACGCTTAGAAAATTCACTGAT
TTGCTCAATAATCTCATCTAAATAATGCTTATGCTGCTCCACAAACAATTGTTTTTGTTCGTTATCTTCT
GGACTACCCTTCAACTTTTCATAATGACTAGCTAAATATAAAAAATTCACATATTTGCTTGGCAGAGCCA
GCTCATTTCCTTTTTGTAATTCTCCGGCACTAGCCAGCATCCGTTTACGACCGTTTTCTAACTCAAAAAG
ACTATATTTAGGTAGTTTAATGATTAAGTCTTTTTTAACTTCCTTATATCCTTTAGCTTCTAAAAAGTCA
ATCGGATTTTTTTCAAAGGAACTTCTTTCCATAATTGTGATCCCTAGTAACTCTTTAACGGATTTTAACT
TCTTCGATTTCCCTTTTTCCACCTTAGCAACCACTAGGACTGAATAAGCTACCGTTGGACTATCAAAACC
ACCATATTTTTTTGGATCCCAGTCTTTTTTACGAGCAATAAGCTTGTCCGAATTTCTTTTTGGTAAAATT
GACTCCTTGGAGAATCCGCCTGTCTGTACTTCTGTTTTCTTGACAATATTGACTTGGGGCATGGACAATA
CTTTGCGCACTGTGGCAAAATCTCGCCCTTTATCCCAGACAATTTCTCCAGTTTCCCCATTAGTTTCGAT
TAGAGGGCGTTTGCGAATCTCTCCATTTGCAAGTGTAATTTCTGTTTTGAAGAAGTTCATGATATTAGAG
TAAAAGAAATATTTTGCGGTTGCTTTGCCTATTTCTTGCTCAGACTTAGCAATCATTTTACGAACATCAT
AAACTTTATAATCACCATAGACAAACTCCGATTCAAGTTTTGGATATTTCTTAATCAAAGCAGTTCCAAC
GACGGCATTTAGATACGCATCATGGGCATGATGGTAATTGTTAATCTCACGTACTTTATAGAATTGGAAA
TCTTTTCGGAAGTCAGAAACTAATTTAGATTTTAAGGTAATCACTTTAACCTCTCGAATAAGTTTATCAT
TTTCATCGTATTTAGTATTCATGCGACTATCCAAAATTTGTGCCACATGCTTAGTGATTTGGCGAGTTTC
AACCAATTGGCGTTTGATAAAACCAGCTTTATCAAGTTCACTCAAACCTCCACGTTCAGCTTTCGTTAAA
TTATCAAACTTACGTTGAGTGATTAACTTGGCGTTTAGAAGTTGTCTCCAATAGTTTTTCATCTTTTTGA
CTACTTCTTCACTTGGAACGTTATCCGATTTACCACGATTTTTATCAGAACGCGTTAAGACCTTATTGTC
TATTGAATCGTCTTTAAGGAAACTTTGTGGAACAATGTGATCGACATCATAATCACTTAAACGATTAATA
TCTAATTCTTGGTCCACATACATGTCTCTTCCATTTTGGAGATAATAGAGATAGAGCTTTTCATTTTGCA
ATTGAGTATTTTCAACAGGATGCTCTTTAAGAATCTGACTTCCTAATTCTTTGATACCTTCTTCGATTCG
TTTCATACGCTCTCGCGAATTTTTCTGGCCCTTTTGAGTTGTCTGATTTTCACGTGCCATTTCAATAACG
ATATTTTCTGGCTTATGCCGCCCCATTACTTTGACCAATTCATCAACAACTTTTACAGTCTGTAAAATAC
CTTTTTTAATAGCAGGGCTACCAGCTAAATTTGCAATATGTTCATGTAAACTATCGCCTTGTCCAGACAC
TTGTGCTTTTTGAATGTCTTCTTTAAATGTCAAACTATCATCATGGATCAGCTGCATAAAATTGCGATTG
GCAAAACCATCTGATTTCAAAAAATCTAATATTGTTTTGCCAGATTGCTTATCCCTAATACCATTAATCA
ATTTTCGAGACAAACGTCCCCAACCAGTATAACGGCGACGTTTAAGCTGTTTCATCACCTTATCATCAAA
GAGGTGAGCATATGTTTTAAGTCTTTCCTCAATCATCTCCCTATCTTCAAATAAGGTCAATGTTAAAACA
ATATCCTCTAAGATATCTTCATTTTCTTCATTATCCAAAAAATCTTTATCTTTAATAATTTTTAGCAAAT
CATGGTAGGTACCTAATGAAGCATTAAATCTATCTTCAACTCCTGAAATTTCAACACTATCAAAACATTC
TATTTTTTTGAAATAATCTTCTTTTAATTGCTTAACGGTTACTTTTCGATTTGTTTTGAAGAGTAAATCA
ACAATGGCTTTCTTCTGTTCACCTGAAAGAAATGCTGGTTTTCGCATTCCTTCAGTAACATATTTGACCT
TTGTCAATTCGTTATAAACCGTAAAATACTCATAAAGCAAACTATGTTTTGGTAGTACTTTTTCATTTGG
AAGATTTTTATCAAAGTTTGTCATGCGTTCAATAAATGATTGAGCTGAAGCACCTTTATCGACAACTTCT
TCAAAATTCCATGGGGTAATTGTTTCTTCAGACTTCCGAGTCATCCATGCAAAACGACTATTGCCACGCG
CCAATGGACCAACATAATAAGGAATTCGAAAAGTCAAGATTTTTTCAATCTTCTCACGATTGTCTTTTAA
AAATGGATAAAAGTCTTCTTGTCTTCTCAAAATAGCATGCAGCTCACCCAAGTGAATTTGATGGGGAATA
GAGCCGTTGTCAAAGGTCCGTTGCTTGCGCAGCAAATCTTCACGATTTAGTTTCACCAATAATTCCTCAG
TACCATCCATTTTTTCTAAAATTGGTTTGATAAATTTATAAAATTCTTCTTGGCTAGCTCCCCCATCAAT
ATAACCTGCATATCCGTTTTTTGATTGATCAAAAAAGATTTCTTTATACTTTTCTGGAAGTTGTTGTCGA
ACTAAAGCTTTTAAAAGAGTCAAGTCTTGATGATGTTCATCGTAGCGTTTAATCATTGAAGCTGATAGGG
GAGCCTTAGTTATTTCAGTATTTACTCTTAGGATATCTGAAAGTAAAATAGCATCTGATAAATTCTTAGC
TGCCAAAAACAAATCAGCATATTGATCTCCAATTTGCGCCAATAAATTATCTAAATCATCATCGTAAGTA
TCTTTTGAAAGCTGTAATTTAGCATCTTCTGCCAAATCAAAATTTGATTTAAAATTAGGGGTCAAACCCA
ATGACAAAGCAATGAGATTCCCAAATAAGCCATTTTTCTTCTCACCGGGGAGCTGAGCAATGAGATTTTC
TAATCGTCTTGATTTACTCAATCGTGCAGAAAGAATCGCTTTAGCATCTACTCCACTTGCGTTAATAGGG
TTTTCTTCAAATAATTGATTGTAGGTTTGTACCAACTGGATAAATAGTTTGTCCACATCACTATTATCAG
GATTTAAATCTCCCTCAATCAAAAAATGACCACGAAACTTAATCATATGCGCTAAGGCCAAATAGATTAA
GCGCAAATCCGCTTTATCAGTAGAATCTACCAATTTTTTTCGCAGATGATAGATAGTTGGATATTTCTCA
TGATAAGCAACTTCATCTACTATATTTCCAAAAATAGGATGACGTTCATGCTTCTTGTCTTCTTCCACCA
AAAAAGACTCTTCAAGTCGATGAAAGAAACTATCATCTACTTTCGCCATCTCATTTGAAAAAATCTCCTG
TAGATAACAAATACGATTCTTCCGACGTGTATACCTTCTACGAGCTGTCCGTTTGAGACGAGTCGCTTCC
GCTGTCTCTCCACTGTCAAATAAAAGAGCCCCTATAAGATTTTTTTTGATACTGTGGCGGTCTGTATTTC
CCAGAACCTTGAACTTTTTAGACGGAACCTTATATTCATCAGTGATCACCGCCCATCCGACGCTATTTGT
GCCGATATCTAAGCCTATTGAGTATTTCTTATCCATTTTTGCCTCCTAAAATAAAAAGTTTAAATTAAAT
CCATAATGAGTTTGATGATTTCAATAATAGTTTTAATGACCTCCGAAATTAGTTTAATATGCTTTAATTT
TTCTTTTTCAAAATATCTCTTCAAAAAATATTACCCAATACTTAATAATAAATAGATTATAACACAAAAT
TCTTTTAAAAAGTAGTTTATTTTGTTATCATTCTATAGTATTAAGTATTGTTTTATGGCTGATAAATTTC
TTTGAATTTCTCCTTGATTATTTGTTATAAAAGTTATAAAATAATCTTGTTGGAACCATTCAAAACAGCA
TAGCAAGTTAAAATAAGGCTAGTCCGTTATCAACTTGAAAAAGTGGCACCGAGTCGGTGCTTTTTTTGAT
ACTTCTATTCTACTCTGACTGCAAACCAAAAAAACAAGCGCTTTCAAAACGCTTGTTTTATCATTTTTAG
GGAAATTAATCTCTTAATCCTTTTATCATTCTACATTTAGGCGCTGCCATCTTGCTAAACCTACTAAGCT
CCACAGGATGATTTCGTAAACTATCATAAAGAAAAGGAAACAGCTGCAGATAAGCATTATATTGCAATGA
AAAAGCATTATATGGATAATCATATCTATCATTGCAAATATACTTATAGAGATTTATGTGTGTGATAATT
GGTGGTCATAAATTGGTCATAATGAAATAAAAAAACTAAAAAAATTGAATGCATAAAGAATACACGATGC
TGATTTAATAGGATTTTTGTATATGATTTATATCTATTTCATACTGCCCTTAATGCCAGGAATGATGTAA
AAT
>MH823212.1 Staphylococcus aureus strain ABD2002 pathogenicity island genomic sequence
ATGCCAGGAATGATGTAAAATGACTGTTAAACGCCGATTTTATAACGTTTGTAATATTGGGTGGTCATAA
TTTGGTCATAGAAATTTTAAAATAAATCTTTTGAGACGTTTTCCATGAGTTTACTAAACTTTTGAGAAGC
GTCTTTTTTGTATGAGTTCGTAATCTTAGCGTAGATGTTCATAGTGGTATTTATATCTTTATGGCGCAAG
CGTTCTTGTATTTCCTTAATATGCACACCAGCCTCTATAAGTAACGCACAATGAGTATGACGAAATGAAT
GAGTGCTTATTTGTTTATTAGTTATGTCAGTCTTTTTAAGTATAGCTTTTATCCATAATTGTAGTTTTTT
AATTACAAGAGGGTAGCCGTTAACATCAGTAAAAACGAAATTATTATCTACATACAATTCGTTTTTCCAT
GTGTCCTGCACGTCGGTTTTATAATTTTTAAGTAATTTAATCACATGAGGATCCACTGAAATTTTTCCGA
TTGAGCTTTCAGTTTTTGGTGTAAGTATTTGAAATTGCTTTTTATTGTTATTCGGATTGTAATAAGTCTT
TGTAATATTGATTGTGTTATTCTCAAAGTCTATATCAGACCATTTCAATGCCAATAATTCACCTGCACGC
ATGCCTGTATATGCTAATGTACAAAACACCTCAAAGCTGTTTTGGGGTGAATGGTGATTTTTAGCAACCT
CCAGGAATTGAAATAATTCATCTTTTTCAAGAAACTTTTTATGTATCTCAGTATCTTCTAATTCTTCCAC
ACTAATTTTCTTTTTAGGTCGTTTAATACCCTCGCTAGGCATTATTCTTATTAATTTCATATCGTATGCG
TACTTAAATATCATATTTGTAGAGGCTATAATGCTATCAACATAATTCTTGCTATACTGTGCGCTTATAT
CGTTTACAAAACGTTGATATTCATGTTTATTGATAGTTTGTATTGGTTTATTGTTAAAGCGTTCTATGGC
GTGGTTTATGGCTTTCTCGCGTGCTCTGACACTACTTACTTTTACTTCGTTAGCATATTGTGATATCCAA
TCGTCAGCAACCTGTTTAAATGTAGATGTGGACGGTGCGATATAATCGCCATTTCTTAACTGACGCTCAA
CCATTTCAGCGTGATGTTTAGCGTCTGATTTGCGTTTAAAACCTGAGTTTGAAATATATTTATATTTGCC
CGTTTCTGCGTCTTTTCCTAGTGATATACGATAGCGCCATGTATTTCCGCGTTTTTCATAACTTGCCATT
TGATCACCTCGATTAATATTCTTTAAAAATATCACTAGATAAACGGCTATCAGTTTGTAAAATTTCTTTA
TGTAGAGTCGTACTTTTTTCGCCTTTATTTGGAAAAAGCTCTTCAATATCGTCTATATTTTTTACTATTA
TTTCAGAAACATACCCACTTAACTTTTGGTTAATTTTTTTAAATAACAAGTTTTTAAGGCCTGCAGATAA
ACTATCAACGTATTTTTTTAATCCGATATTTTCATCTTCATTTTTAATCGTGAAAATAAATCTATGTTGT
GAATTAGTTATCTTTTCAGTTTCTTTATATGAGACGTCTAAGTCAAAATTTAATTTTTGCCTATTATCTA
ATTCGACGTCTACTAAAATTTCAAAGTCAAAATTTTCAATCGAAAAAGCGTGAGTAATGTTTGCAGTTAC
TTCAAATCCCTCGAAAACATCATTAATTTTATAATTCGGTTCTTCATCAAAAGTAAAGTCAAAATTGATC
GGATTATGTTCAAAAAATTCTGAAGGAGATATGTGCAGATAACTACATAATTTATCTATAGCATCATATC
TTATCATTTCAGAATCATTTTGTGCCATTGAAGTAAGTGAACTTCTTGCTATTTTTACATCTTTTGCAAC
ACGAGATATTTTTAGTCCTCTTTCTGACAGTAGTTCAGACAATCTATTTCTAATCATTACAAACCTCCTA
ATTATGTTAATAATAGCATTTTTTTGGACGTTTATGTACAAAAAAATAAAAAATGATTGAGAAGTCAGTC
GAAAAACTATTGCAAAAGAAAAACGATTATGTATAATAAAGTTATAAATTGATTGAGAAGTCAGTCAAAA
ACGAAGGAGGATTTTAATTATGACTATTTTAGCGAATACTAGAAAGTTTAAAGAAGCCATGTTCTTAAAA
GGCTTTAATTTATCTGATTTATCACGTGAAACAGGTGTTGGAATTTCTTATTTAAGCCAAATTATTAATG
GTAAAAAGATTCCAAGCCCTAAATTAGCTAAGAAAATGGCAGAAGTTTTACAAGTTGAGGTAAATGAATT
ATTTGAATTTGAAGTAAAGGAGGCATAAACCAATGTTCAACATTAATATTGATGAAGATGAAGCACGTGA
GTTACTTGAGCAGGCTATCAATGCACGTGTGGACGAATTAGCGAAAGAGAAATATTTTATGACTTACAAA
GAGTTGTCTAACTATCTGAATTTAAGTAAGCCTACTATTGAAGAATTACTTATTAATAATGGCATGAAAT
ATTATATGGTCGGATCTACGTACAGATTCAAAAAGTCTGATGTAGATGAATTCATGGAACAGCTTACTGC
TCATATGAATATCCAGAATAACGACTTTAAACAAGTCAATATCAAAAAGTTATTGGAGGCAAGGCAATGA
AAATCTACTTAACTTATATCTGCTTAGTTTCATTGTTAACAATATTATTACTAGCAATATCTAACATGTA
TGTTGCTTTTAGCGTTTATGCTTGGCTAATAACTTTAGGATGTAATTTAACAGGAGAGATTACAACGTGC
GAAAACAAGTGATTATTACAAAAACAGTAGTTGGCTGGTACAACATTAAAGATACTCAACATAATTTAAT
GTTAAATATACCGCCAAAAGTATTTGAACAGTACTTTCCTGATGTTAGTAAAGATGTTCAAGTTGTGTGT
TTAGAAATGGATTTATCAAAAATTACAGAAATTAAAAATAAGAAAAAAGTAGGTAGTTAAGATGGGAATC
AAACAAAAATATCAATTATCAAAAGTGGTTAAAATATTAGAAGTAGTATTATACGAGGAAGATAAGTTTC
AATCCGATAAGGACTATCATTATCAGGATAAAGCATTATATGAATATGCTTTAAAGTTAGTTCATAATGG
ATTGTTCAATATTCTTGCTGAATTAGATTTTGAAGATGAAGCATTTTTAATTCTTGATGAAGTAACAATG
ACGCTAAGTGATGTCATGAAAGAAACACAACACGTTTACCGTTATAGTGTCATAGATGAAAAAGGTGAAC
ACAAACATACAACAGATCGCAAAGGACACGTGATTGGAATGTTAGAGTGGGCATTAGATTACATTGCGGG
AAATATTGAAGTGGAGGAATTATAAATGAATTGGGAAATTAAAGATTTAATGTGTGATATTGAAGCGGTA
AAAGAAAAAATCAATGATGTAGCTATCAAACATGCTTGGTTTGTTGAAGATAGATTTGTAAAAAATGAAT
TAGAAACAAAACGGGAACATATTAATTTTTCTGCTAGCTATTTAGAACATCGTATACAAAATGAACATAC
AGTTGAGTTATTACATGTGTACTTAAAAGAATTCGGTGAACTTATACAAAAATTTCATGAAATAGAAAAA
GCATCATCTGAGAACTTTGGCGAGGTATCAGATGACGCACAAAAATTAAAAATCACAGAGTAATTTAGAA
ATTACACATGTTTATTATAACATTTTTTACTCTGTGAATCACTAGAGGTGCAAAAAATGAATGAAATTAA
ATTAGAATATGACACACATGTTTCAGTGGTACATTATGAAAGTTTAGACTCACGTTCATTTAATAGCTTT
TCAAAAATTAATTGGAGTAAGTTGGTTAATAAACTGTCTGTACCTATAGAAGCAAATTATAAGTATGCAC
GTGGTGTTGCTGTTTACGGTGATATTAAAAACGGTGCAAATGATCAAGGTGAAATTATCAAAAAGCATCG
AAACGATAAAAATGTCATATACAGAGATGTGATTGTACTTGATTATGATGAAATAAATGATTTAAAGCAA
TTACATGAAGCAATCAGCTCAGCTTTAAGCAATGTTGCATGGTTTTGGCACACAAGTTACTCGCACAGAA
CTGAACAAGCTAGAATACGCCTGTATATCCCTCTAAATGAGCGAATAAGTGCAGATGATTATCGTAAATA
TACAAAAGTATTAGCAAATAAAATTGGCCATAAAGTGGATGAAGGTTCATATCAGCCAAGTAGATGTTTT
GCGTTACCAGTTATTCAAAAAGGACACATATTTATTAAGCGAGTGAATGACTGTCCAATTATGAATGTTG
ATATGCTCGAACAGTGGTCGAAGGAGTTTGAACAATCAAATGCTAGTCCTAATGTCATAGGATACACTCG
ACGCGATAGTGAGTACTGGCGCGAGCTATGCTTTGGAACAACCGAAGGCAATCGTAACAATGCACTAGCT
AGCTTAATTGGGCATTTATTAAGATGTCACGTTAATGATTATATTGTTTATTCATTTGCTTTACTATGGG
GGCAATTCGCATGTAAACCACCTATGAAAGAACAAGAAATCAACGCCACTTTTCAATCGATATTAAATAA
ACACTATAACAATTAGAAAGGGGCTTTGTATGGAAACAGGTAAAAGTGATGTACTTGATAAAATTGAAAA
AATTAATAAAAAAGATAGTGCCTTACAAGAAATTATACCAAAAGGTTATGAAATTGAACATCATCAATGC
GGTATTGCCTTAAATCAACTTATACCAAGTAAAAAAGAAGGCGAGCCAGATAAAAAGGTTTTTATCACAA
GTACAATCCCTCAAATCACTGAACGCTTTGAAGATATTGAGAGTAACGAAGTCAGCTTTAATATGCTTTT
CTATGACAATAAAACGCCAGTAAATATAGCTGTGAGTGCCGAAGAAATTTCAGATAGTCGTCAACTCTTG
AAATTGGTTAATAAAAAGCTGGATGTAACATCGTCGACATCTACTAAACTTGTTGATTATATTAATGCAT
CTAAACGGTATAATCCACCATTGAATGTTAAAGTTGCAACGCGTTTGGGGCATGTGAAAGGTTATTTTAT
TTATCCTTATCAAGAAGTGATGAAAGACAGCAATATCAAGTTGTTTAGTAATGATAAAGGATTTCAAAAG
TTAATAGACTCTTTTCAAAGCAAAGGAACATTAGAAGGTTACTCTAAAAAAGTGTTCGGTCAAATAAAAG
ATCTACCAATGGTAATGGTTATGTTATATGCCTCTTTAGGTTCGGTTTTATTAAGAGAATTTGGATTACA
GCCCTTTATTGTAGAAATATCAGGTAGTACATCTACAGGTAAAACATTCACACTCAACTTAGTATCAAGT
GTTTGGGGAACGAGCGACCTTATCACGACATGGAGTTCTACTCAAAATAGTATTGAATCGATGGCATCAT
TTTTGAACTCATTTCCAATGTTTAAAGATGATACACGTAATACACATCCTAAGTTTGTTACCAGTGCCAC
ATATAACTTTTCTAGTGGTGAAAGTAAATCAAGAAGTAATATTAATTTAACACTAAACGCTAAAAAAGAA
TGGCGAAATATTTTAATTTCTACTGGTGAATCATCTATCGCAAATATGGCTGATGAAAAAGCGGGTGTAT
CAGCACGTGTAGTTACACTACAAGATCCACCATATCCAGATAATTTTGATTTTACCACATTAGACAAATC
GTTTAGGGAGAACTATGGAACGTTAGGGTTGGCATTTATTAAACAATATGAGTCTAAAAAAGACGTGTAT
AAGAACGCTTTTGAGAGCTATCAACGGTATTTTAATCAAAAAGGTAGTAATGAAATCATGCAACGTTTAG
GACGTGCCTTTGCGTTACTACAAGTTACCGGTGAGGTTTTGAATGATATTGATGGGTTTGAACATGACCA
TTTTAAAATTATCGAACAAGCCTATGACAGCATGGTTAAAAACAATAAGACGATTGATAAACCTAAGCAA
CTGTTAGAGGAACTATTACAATATTTAGATGCAAATAGAAATAATATCGCTGGTGATGGCTATAGTTCAG
TCAAAAATGGTGACATCAAAGCTATATATAAACGTGATTATTTATGTATATTAGGTCAAACTGTACACGA
TAAATTAGGTCATGAAATGCAGACTATAACAGGTCAATGGGGCAAAAAAGGATATTTAATTAAAGGTGAA
AAAGATCGCTTGCAAAAAAAGGTGAGTCACAAAAACATTAAGTATAGAGGATTTGCTATAAACAAAGAAA
TGCTTGAAGAATTAGGATTTGATTTCTCGAATTCTCATAATCCTTATTCAGATTATTAAATAGTTCCCAA
AGTTCCCGATAAGTTCCCGCGAAAAACATACAAACGGGAACTATAAGACTACTTTAACCACAAGCAATTA
AAGTTAATAGTTCCCGAAGTTCCCAATAAATAATATTATTATTTATTATTTGAAAACGAACAAATGTTGT
TAGCTTTATACCATATATGATAGAAAATTTTTAACGGGTACAACGGGAACTAAGTTTATTTAAAGTTTAT
ATATCAATGGTTTGACTAGTTCCCGATAAGTATTTTAAGTCGGGAATTCAACGGGGACTAGTTCCCATTT
AAAAATATTGGAGGTAACACATGGATAAAGAGCAACTTAAAAAGTATATATACGATTATGTAAAAGAATA
TAAGGAGATACCGATATATCAGTTAGAAGATTTGTTTAAAGAAATGAATCACGACTATATAGGGAGAACC
AGTGTCACACACGATAAGGATGAGAATATTGTGTTTTGGAGTGGATGGAACAAAATTACAATGTTTGCGC
TGATTGAATTAGTTAAAAGTGAACAACTTGATTTAGTGTATAGAGGTAGTTTTGTAATGCGTTATTTGTT
GGATGGTAGAGTTCCTAACTTACCATTAGCAATTTGTTATCCAGAAGATGGACAACAAACGGACGTGCCC
TCATGGGTGCCTATGGTATTAAGAATAAATAAAGAGGAGAAAATCAAATGAACATAGAAACTATCGTAAA
CCAATTTGAAACACGAGCAGGCACGTTACTAAGGTACTACACAGGATTATTAGAACATAGTAAAGTGCAA
CCATGTTGCTTTAAGTTATACAATGATCCATTTGATATGGCATACGTGATGATGAATGGGAAGTTATTCG
GTCATGTATATATTAAAGATTGTAAAGTAAGGCAATCATTTGAATTAGCGTCACCTAAGCACACTGAGGG
GCTTATAAGAAGTATAGAAGGTCATTATGTAGGTTATGAATTACATGACGGTAAACAGCTTTCTATTAGT
GATATGATGGCCAGTCAATTATTTGAAGATGAGTATTTTATGTATGGATTACAAACATATGCAGAATCAA
ATAATAGTGATGTGTTTGAGTACCTAGAAAATGGATTTGATACCGATACACTTGAGGGCATTCAATCGAG
TAATACTGATGTGATAGCGAATATTGAAATGTTGTATCAGTTAGCTACAGGAATCAATGAACCAGCACCA
GAGTTAGTTGAGGGGTTGAGATTAGTAACTGAGTTTGTACAAGATGAGAATGCGACACAAGAGGATTACA
AGGCTTTAGAGCATAAGTTAACTGAGTTGAAGTCATCTTATTACAGTTTGAATAAGTAATTAAATATGGA
GTCTCACGTGGTGTGTGGCTCCTAATATAAAAGTATAAGGTATAGAAGTTTTAAAATGTAAAGGTTGCAA
CAATAGTGAGTTAATAGATAGGTAGGCGAAATTCAAAAAAGTGTGAAATGTTGATATTGAGCTGTTTTAT
GGCTTTGAAAATAATAAGGTTATATAAAGGTGTTAGCTTTTAACATCGGAAGGTATACAGTCTTTGAGAA
TTGAAAAAATGGCAAGATTTGTGCAAGGTGTGAGAACTTTGTTAACGCTAATACAAGCTAAAGTTTGTGT
TTTTGGCATAGGCCTAAAAGTTAAGTTTGTTCGCTGTTTGTTCGTGTTATTTTATCGAACTTAAGTTCTA
TATTAGGTTAATGTGAAAAGCCTAACGTTAAGTTTATAACATGATTTTATAAGTGTTATATATGATAAGC
TAAACAATTGATAAAACGCGCTATAAAGCGAACGTAAGTTTGTTTTAGACCTGTAAAAATGGTATAATTT
AGGTATGAAATAATTAAAAGAAAGAGGTGTAGAAATGCAAAGTATCAATTTAGCTAAGCAAAACAGGATT
ATTAAATAGCAATGATTGCCTATCCAATTCGGGTAGGCTCTGTTTATAGGGGTGAATAAATGAAACTGCT
TAAAACGAAGAATTGTTTATATTATCGTAATGGCGACAATAAACTATCTGAGTATCAACTATTAACGCAA
TTTAACCCAGCATTTATTAATAAAAAAATTAAGATGTGTGAATTCCAAATTGAAAGTATGTACCATATGA
GTGCGTCGACCACAACATGTGATGAAATAATGGGGGTCGTGTCTGTCTCATATCCGATTGAAAAATTAGT
TATCAAAATTATTGAAACAAAAGCAGGGTTACAAAACTATAAAAATAGATCTATAAATAATATGGCGTTG
TTGAAAAAGGTACTAAATCATTATACAGAAAAAGAGCAGAAGCAAGTTGTAAAATATATGCGTTCAAATG
GACGATATAAGCCTTACAACGTCATTGAACGCTTACAAGTTGATTTGTATCAAGCAAGTATTAAACAACG
TTCAGAACGTCAAAAACAAAGAAATACAGCAATTGAAAACAGTAAGATTGCACGAGTAAATGCATATCAC
CAATCTTCATATGTAAAAGTGGTGTAACAATGGATAAAAAGCAAATAAAAGACTTCGTTTGTGATTATCA
TAAGCGAACTAGAAGTGATGTGTTGATAGATGATGAAATAAATACCGATGAATTCTTTTCAATAGGTGAT
GAAAATTCTAATGAATGGATGGCAGACGATAACATTGATGATCATATTGTAAAGAATCACTTAGAAATGA
TTGTTGACCAAGTAGCTAATGACAAAGAGTTTTATATTTTCGATTCTTTAATACAAGGACGTAGTTTTAA
AGATATTAGCAATGTCTTAGAGTGTTCAGAACAATCTGTAAGATTATGGTATGAAACCTTATTAGATAAA
ATTGTGGAGGTGATAGAATGAGTGAGTTAACGGCAAAACAAGCGCGTTTTGTGAATGAGTATATAAGAAC
ACTTAATGTAACACAAAGTGCCATAAAAGCAGGCTATAGCGCAAATAGTGCACATGTGACAGGATGTAGG
TTATTAAAGAAGCCACACATCAAGCAATATATACAAGAACAAAAAGATAAGATTATAGATGAGAATGTAT
TAACCGCAAAAGAGTTACTACATGTGCTTACGAATGCGGCAGTCGGTGATGAGACAGAAACGAAAGAAGT
TGTAGTCAAGCGAGGGGAATATAAAGAGAATCCACAAAGTGGCAAAGTACAGCTAGTCTATAACGAACAT
GTTGAACTGATAGAGGTACCAATAAAACCTAGTGATCGTTTAAAAGCTCGTGATATGTTGGGTAAATACC
ATAAGTTATTTACAGATAAGCATGATATTAACGGGAATGTGCCTATATTCATTAATATTGGTGAATGGGA
TGGCGATGATGAAGATTTAGATAAGACGGTACAAGAGGTATCTAACGCTAATCCTAATCATACTGTGATT
GTGGATGATATACCGTTAGAGGATTGATTACAGTAAAAACGATTATCATATTGAGTTAGTGAGGATTAGT
TTACTAATTCACCCTAGCTTTATATTAAAGCGTTATAAAGATAAAAGGGAGAACGCTTATTATAATTAAC
GGACTCCCTTTATTAATAATTATTACAGAAAAAGTGGTAAATTAATTAATTTCTGCTTCTATAGTTTTTA
TTTCATCAATATTTATAGGTGGTTTTTCAGTATTGTATTCAAACTTTTTAGATAAATCACTTTGATATGT
GGATCCGTCATTCATTGTTATTTTCCAATAACCACCCGTTTTATCGCTTGAACGATATAATCCATGTATT
TGAGTTAGCTGATGACGAATTTCAAAGTCTAAAGTTGATATAGCTAATTGTTTTTTATCGAACTTTGGCC
AATACTTTAAGGGGCTATCTTTACCATGAACCTTAACTTTTAAAGGTAGTTCTATTGGAGTAGGTAATTT
TTCAGTATTTGTAACGCCACTTATTTGGAAATGGATATAAGTTCCTTCGCTAGTATGTTGGCTTTTTTTA
GTTCTTTTTGTGTTTAAGTCAACTTTTTCCCCTTTTGTAAAAGCAGGGCTATAATAAGGACTCGGAAAAA
TTATAAGGCTGATGCTGCCATCTGTGTTTTTTATACGCATAGATCCTAAGACGGATCAAGAAACAAAGGC
AACCCAAATCTCGCAATTTGAGTTGATATTAGAAAAACAAGATAATTGGAAGATTGTAAAATAACAAATA
TTGGTACATGATTACAGATACTTTGTAATCATGTACTCTTTTTGATAAAAAATTGGAGATTCCTTTACAA
ATATGCTCTTACGTGCTATTATTTAAGTGACTATTTAAAAGGAGTTAATAAATATGCGGCAAGGTATTCT
TAAATAAACTGTCAATTTGATAGCGGGAACAAATAATTAGATGTCCTTTTTTAGGAGGGCTTAGTTTTTT
GTACCCAGTTTAAGAATACCTTTATCATGTGATTCTAAAGTATCCAGAGAATATCTGTATGCTTTGTATA
CCTATGGTTATGCATAAAAATCCCAGTGATAAAAGTATTTATCACTGGGATTTTTATGCCCTTTTGGGTT
TTTGAATGGAGGAAAATCACATGAAAATTATTAATATTGGAGTTTTAGCTCATGTTGATGCAGGAAAAAC
TACCTTAACAGAAAGCTTATTATATAACAGTGGAGCGATTACAGAATTAGGAAGCGTGGACAAAGGTACA
ACGAGGACGGATAATACGCTTTTAGAACGTCAGAGAGGAATTACAATTCAGACAGGAATAACCTCTTTTC
AGTGGGAAAATACGAAGGTGAACATCATAGACACGCCAGGACATATGGATTTCTTAGCAGAAGTATATCG
TTCATTATCAGTTTTAGATGGGGCAATTCTACTGATTTCTGCAAAAGATGGCGTACAAGCACAAACTCGT
ATATTATTTCATGCACTTAGGAAAATGGGGATTCCCACAATCTTTTTTATCAATAAGATTGACCAAAATG
GAATTGATTTATCAACGGTTTATCAGGATATTAAAGAGAAACTTTCTGCCGAAATTGTAATCAAACAGAA
GGTAGAACTGTATCCTAATATGTGTGTGACGAACTTTACCGAATCTGAACAATGGGATACGGTAATAGAG
GGAAACGATGACCTTTTAGAGAAATATATGTCCGGTAAATCATTAGAAGCATTGGAACTCGAACAAGAGG
AAAGCATAAGATTTCAGAATTGTTCTCTGTTCCCTCTTTATCATGGAAGTGCAAAAAGTAATATAGGGAT
TGATAACCTTATAGAAGTTATTACTAATAAATTTTATTCATCAACACATCGAGGTCCGTCTGAACTTTGC
GGAAATGTTTTCAAAATTGAATATACAAAAAAAAGACAACGTCTTGCATATATACGCCTTTATAGTGGAG
TACTACATTTACGAGATTCGGTTAGAGTATCAGAAAAAGAAAAAATAAAAGTTACAGAAATGTATACTTC
AATAAATGGTGAATTATGTAAGATTGATAGAGCTTATTCTGGAGAAATTGTTATTTTGCAAAATGAGTTT
TTGAAGTTAAATAGTGTTCTTGGAGATACAAAACTATTGCCACAGAGAAAAAAGATTGAAAATCCGCACC
CTCTACTACAAACAACTGTTGAACCGAGTAAACCTGAACAGAGAGAAATGTTGCTTGATGCCCTTTTGGA
AATCTCAGATAGTGATCCGCTTCTACGATATTACGTGGATTCTACGACACATGAAATTATACTTTCTTTC
TTAGGGAAAGTACAAATGGAAGTGATTAGTGCACTGTTGCAAGAAAAGTATCATGTGGAGATAGAACTAA
AAGAGCCTACAGTCATTTATATGGAGAGACCGTTAAAAAATGCAGAATATACCATTCACATCGAAGTGCC
GCCAAATCCTTTCTGGGCTTCCATTGGTTTATCTGTATCACCGCTTCCGTTGGGAAGTGGAATGCAGTAT
GAGAGCTCGGTTTCTCTTGGATACTTAAATCAATCATTTCAAAATGCAGTTATGGAAGGGATACGCTATG
GTTGCGAACAAGGATTATATGGTTGGAATGTGACGGATTGTAAAATCTGTTTTAAGTACGGTTTATACTA
TAGCCCTGTTAGTACTCCAGCAGATTTTCGGATGCTTACTCCTATTGTACTGGAGCAAGCCTTTAGAAAA
GCTGGAACAGAATTGTTAGAGCCATATCTTAGTTTTAAAGTTTATGCACCACAGGAATATCTTTCACGGG
CATATAACGATGCTCCCAAATATTGTGCAAATATCGTAAATACTCAACTGAAAAATAATGAGGTCATTAT
TATTGGAGAAATTCCTGCTCGATGTATTCAAGATTATCGCAATGATTTAACTTTTTTTACAAATGGGCTT
AGTGTTTGTTTAGCAGAGCTAAAAGGATATCAGGTTACCACTGGCGAACCTGTTTGCCAGACCCGTCGTC
TAAATAGTCGGATAGATAAAGTAAGATATATGTTCAATAAAATAACTTAGTGCGTTTTATGTTGTTATAT
AAATATGGTTTCTTATTAAATAAGATGAAATATTCTTTAATATAGATTTGAATTAAAGTGGAAAGGAGGA
GATTGTTATTATAAACTACAAGTGGATATTGTGTCCTATTTGTGGAAATAAAACAAGACTACGAATACGA
GTGGATACTATACTTAAAAATTTCCCTTTATACTGCCCCAAATGTAAGAACGAAACTTTAATTAATGTTC
AAAAAATGAATATAATAACAATCAAAGAGCCAGACGCCAAGACGCAGAGCCGATAATTTGAGAAATGAAA
CTCTCATCTTATCGGCTCTTTTTGTTTATCTGAATTTTACTGACTAGCCTTCAATATTTCTTGCTTCATT
GATACCTTTTGCTAGTGCTTCCATTAAGGATAGTTCTTTGTCTGTAAAGCTATCCATGTATTTTTCTACC
TGTAACCTTCGAGTGCTTTTAATCAAATTATCTGTAGGTAAGAAAAATTCATCAATAGATACATGGAGTA
ATGATACAAGATCCCCTAAGGAATTATCTAAAACTTCACTATTTGTACTCGAGCCTTTTTTAAAAGTCAA
TATTACTGTAACATAAATATATATTTTAAAAATATCCCACTTTATCCAATTTTCGTTTGAACTCAACAAG
TCTCAGTGTGCTGAAGTTTTGGGACCATTCAAAACAGCATAGCTCTAAAACGAGACCTTTGAGCTTCCGA
GACTGGTCTCAGTTTTGGGACCATTCAAAACAGCATAGCTCTAAAACCTCGTAGACTATTTTTGTCTAAA
AAATTTCGTAATCGCACTATTTGTCTCAGCTAGACTTCAGTCTTGAAAAGCCCCTGTATTACTGCATTTA
TTAAGAGTATTATACCATATTTTTAGTTATTAAGAAATAATCTTCATCTAAAATATACTTCAGTCACCTC
CTAGCTGACTCAAATCAATGCGTGTTTCATAAAGACCAGTGATGGATTGATGGATAAGAGTGGCATCTAA
AACTTCTTTTGTAGACGTATATCGTTTACGATCAATTGTTGTATCAAAATATTTAAAAGCAGCGGGAGCT
CCAAGATTCGTCAACGTAAATAAATGAATAATATTTTCTGCTTGTTCACGTATTGGTTTGTCTCTATGTT
TGTTATATGCACTAAGAACTTTATCTAAATTGGCATCTGCTAAAATAACACGCTTAGAAAATTCACTGAT
TTGCTCAATAATCTCATCTAAATAATGCTTATGCTGCTCCACAAACAATTGTTTTTGTTCGTTATCTTCT
GGACTACCCTTCAACTTTTCATAATGACTAGCTAAATATAAAAAATTCACATATTTGCTTGGCAGAGCCA
GCTCATTTCCTTTTTGTAATTCTCCGGCACTAGCCAGCATCCGTTTACGACCGTTTTCTAACTCAAAAAG
ACTATATTTAGGTAGTTTAATGATTAAGTCTTTTTTAACTTCCTTATATCCTTTAGCTTCTAAAAAGTCA
ATCGGATTTTTTTCAAAGGAACTTCTTTCCATAATTGTGATCCCTAGTAACTCTTTAACGGATTTTAACT
TCTTCGATTTCCCTTTTTCCACCTTAGCAACCACTAGGACTGAATAAGCTACCGTTGGACTATCAAAACC
ACCATATTTTTTTGGATCCCAGTCTTTTTTACGAGCAATAAGCTTGTCCGAATTTCTTTTTGGTAAAATT
GACTCCTTGGAGAATCCGCCTGTCTGTACTTCTGTTTTCTTGACAATATTGACTTGGGGCATGGACAATA
CTTTGCGCACTGTGGCAAAATCTCGCCCTTTATCCCAGACAATTTCTCCAGTTTCCCCATTAGTTTCGAT
TAGAGGGCGTTTGCGAATCTCTCCATTTGCAAGTGTAATTTCTGTTTTGAAGAAGTTCATGATATTAGAG
TAAAAGAAATATTTTGCGGTTGCTTTGCCTATTTCTTGCTCAGACTTAGCAATCATTTTACGAACATCAT
AAACTTTATAATCACCATAGACAAACTCCGATTCAAGTTTTGGATATTTCTTAATCAAAGCAGTTCCAAC
GACGGCATTTAGATACGCATCATGGGCATGATGGTAATTGTTAATCTCACGTACTTTATAGAATTGGAAA
TCTTTTCGGAAGTCAGAAACTAATTTAGATTTTAAGGTAATCACTTTAACCTCTCGAATAAGTTTATCAT
TTTCATCGTATTTAGTATTCATGCGACTATCCAAAATTTGTGCCACATGCTTAGTGATTTGGCGAGTTTC
AACCAATTGGCGTTTGATAAAACCAGCTTTATCAAGTTCACTCAAACCTCCACGTTCAGCTTTCGTTAAA
TTATCAAACTTACGTTGAGTGATTAACTTGGCGTTTAGAAGTTGTCTCCAATAGTTTTTCATCTTTTTGA
CTACTTCTTCACTTGGAACGTTATCCGATTTACCACGATTTTTATCAGAACGCGTTAAGACCTTATTGTC
TATTGAATCGTCTTTAAGGAAACTTTGTGGAACAATGTGATCGACATCATAATCACTTAAACGATTAATA
TCTAATTCTTGGTCCACATACATGTCTCTTCCATTTTGGAGATAATAGAGATAGAGCTTTTCATTTTGCA
ATTGAGTATTTTCAACAGGATGCTCTTTAAGAATCTGACTTCCTAATTCTTTGATACCTTCTTCGATTCG
TTTCATACGCTCTCGCGAATTTTTCTGGCCCTTTTGAGTTGTCTGATTTTCACGTGCCATTTCAATAACG
ATATTTTCTGGCTTATGCCGCCCCATTACTTTGACCAATTCATCAACAACTTTTACAGTCTGTAAAATAC
CTTTTTTAATAGCAGGGCTACCAGCTAAATTTGCAATATGTTCATGTAAACTATCGCCTTGTCCAGACAC
TTGTGCTTTTTGAATGTCTTCTTTAAATGTCAAACTATCATCATGGATCAGCTGCATAAAATTGCGATTG
GCAAAACCATCTGATTTCAAAAAATCTAATATTGTTTTGCCAGATTGCTTATCCCTAATACCATTAATCA
ATTTTCGAGACAAACGTCCCCAACCAGTATAACGGCGACGTTTAAGCTGTTTCATCACCTTATCATCAAA
GAGGTGAGCATATGTTTTAAGTCTTTCCTCAATCATCTCCCTATCTTCAAATAAGGTCAATGTTAAAACA
ATATCCTCTAAGATATCTTCATTTTCTTCATTATCCAAAAAATCTTTATCTTTAATAATTTTTAGCAAAT
CATGGTAGGTACCTAATGAAGCATTAAATCTATCTTCAACTCCTGAAATTTCAACACTATCAAAACATTC
TATTTTTTTGAAATAATCTTCTTTTAATTGCTTAACGGTTACTTTTCGATTTGTTTTGAAGAGTAAATCA
ACAATGGCTTTCTTCTGTTCACCTGAAAGAAATGCTGGTTTTCGCATTCCTTCAGTAACATATTTGACCT
TTGTCAATTCGTTATAAACCGTAAAATACTCATAAAGCAAACTATGTTTTGGTAGTACTTTTTCATTTGG
AAGATTTTTATCAAAGTTTGTCATGCGTTCAATAAATGATTGAGCTGAAGCACCTTTATCGACAACTTCT
TCAAAATTCCATGGGGTAATTGTTTCTTCAGACTTCCGAGTCATCCATGCAAAACGACTATTGCCACGCG
CCAATGGACCAACATAATAAGGAATTCGAAAAGTCAAGATTTTTTCAATCTTCTCACGATTGTCTTTTAA
AAATGGATAAAAGTCTTCTTGTCTTCTCAAAATAGCATGCAGCTCACCCAAGTGAATTTGATGGGGAATA
GAGCCGTTGTCAAAGGTCCGTTGCTTGCGCAGCAAATCTTCACGATTTAGTTTCACCAATAATTCCTCAG
TACCATCCATTTTTTCTAAAATTGGTTTGATAAATTTATAAAATTCTTCTTGGCTAGCTCCCCCATCAAT
ATAACCTGCATATCCGTTTTTTGATTGATCAAAAAAGATTTCTTTATACTTTTCTGGAAGTTGTTGTCGA
ACTAAAGCTTTTAAAAGAGTCAAGTCTTGATGATGTTCATCGTAGCGTTTAATCATTGAAGCTGATAGGG
GAGCCTTAGTTATTTCAGTATTTACTCTTAGGATATCTGAAAGTAAAATAGCATCTGATAAATTCTTAGC
TGCCAAAAACAAATCAGCATATTGATCTCCAATTTGCGCCAATAAATTATCTAAATCATCATCGTAAGTA
TCTTTTGAAAGCTGTAATTTAGCATCTTCTGCCAAATCAAAATTTGATTTAAAATTAGGGGTCAAACCCA
ATGACAAAGCAATGAGATTCCCAAATAAGCCATTTTTCTTCTCACCGGGGAGCTGAGCAATGAGATTTTC
TAATCGTCTTGATTTACTCAATCGTGCAGAAAGAATCGCTTTAGCATCTACTCCACTTGCGTTAATAGGG
TTTTCTTCAAATAATTGATTGTAGGTTTGTACCAACTGGATAAATAGTTTGTCCACATCACTATTATCAG
GATTTAAATCTCCCTCAATCAAAAAATGACCACGAAACTTAATCATATGCGCTAAGGCCAAATAGATTAA
GCGCAAATCCGCTTTATCAGTAGAATCTACCAATTTTTTTCGCAGATGATAGATAGTTGGATATTTCTCA
TGATAAGCAACTTCATCTACTATATTTCCAAAAATAGGATGACGTTCATGCTTCTTGTCTTCTTCCACCA
AAAAAGACTCTTCAAGTCGATGAAAGAAACTATCATCTACTTTCGCCATCTCATTTGAAAAAATCTCCTG
TAGATAACAAATACGATTCTTCCGACGTGTATACCTTCTACGAGCTGTCCGTTTGAGACGAGTCGCTTCC
GCTGTCTCTCCACTGTCAAATAAAAGAGCCCCTATAAGATTTTTTTTGATACTGTGGCGGTCTGTATTTC
CCAGAACCTTGAACTTTTTAGACGGAACCTTATATTCATCAGTGATCACCGCCCATCCGACGCTATTTGT
GCCGATATCTAAGCCTATTGAGTATTTCTTATCCATTTTTGCCTCCTAAAATAAAAAGTTTAAATTAAAT
CCATAATGAGTTTGATGATTTCAATAATAGTTTTAATGACCTCCGAAATTAGTTTAATATGCTTTAATTT
TTCTTTTTCAAAATATCTCTTCAAAAAATATTACCCAATACTTAATAATAAATAGATTATAACACAAAAT
TCTTTTAAAAAGTAGTTTATTTTGTTATCATTCTATAGTATTAAGTATTGTTTTATGGCTGATAAATTTC
TTTGAATTTCTCCTTGATTATTTGTTATAAAAGTTATAAAATAATCTTGTTGGAACCATTCAAAACAGCA
TAGCAAGTTAAAATAAGGCTAGTCCGTTATCAACTTGAAAAAGTGGCACCGAGTCGGTGCTTTTTTTGAT
ACTTCTATTCTACTCTGACTGCAAACCAAAAAAACAAGCGCTTTCAAAACGCTTGTTTTATCATTTTTAG
GGAAATTAATCTCTTAATCCTTTTATCATTCTACATTTAGGCGCTGCCATCTTGCTAAACCTACTAAGCT
CCACAGGATGATTTCGTAAACTATCATAAAGAAAAGGAAACAGCTGCAGATAAGCATTATATTGCAATGA
AAAAGCATTATATGGATAATCATATCTATCATTGCAAATATACTTATAGAGATTTATGTGTGTGATAATT
GGTGGTCATAAATTGGTCATAATGAAATAAAAAAACTAAAAAAATTGAATGCATAAAGAATACACGATGC
TGATTTAATAGGATTTTTGTATATGATTTATATCTATTTCATACTGCCCTTAATGCCAGGAATGATGTAA
AAT
>MH823211.1 Staphylococcus aureus strain ABD2001 pathogenicity island genomic sequence
ATGCCAGGAATGATGTAAAATGACTGTTAAACGCCGATTTTATAACGTTTGTAATATTGGGTGGTCATAA
TTTGGTCATAGAAATTTTAAAATAAATCTTTTGAGACGTTTTCCATGAGTTTACTAAACTTTTGAGAAGC
GTCTTTTTTGTATGAGTTCGTAATCTTAGCGTAGATGTTCATAGTGGTATTTATATCTTTATGGCGCAAG
CGTTCTTGTATTTCCTTAATATGCACACCAGCCTCTATAAGTAACGCACAATGAGTATGACGAAATGAAT
GAGTGCTTATTTGTTTATTAGTTATGTCAGTCTTTTTAAGTATAGCTTTTATCCATAATTGTAGTTTTTT
AATTACAAGAGGGTAGCCGTTAACATCAGTAAAAACGAAATTATTATCTACATACAATTCGTTTTTCCAT
GTGTCCTGCACGTCGGTTTTATAATTTTTAAGTAATTTAATCACATGAGGATCCACTGAAATTTTTCCGA
TTGAGCTTTCAGTTTTTGGTGTAAGTATTTGAAATTGCTTTTTATTGTTATTCGGATTGTAATAAGTCTT
TGTAATATTGATTGTGTTATTCTCAAAGTCTATATCAGACCATTTCAATGCCAATAATTCACCTGCACGC
ATGCCTGTATATGCTAATGTACAAAACACCTCAAAGCTGTTTTGGGGTGAATGGTGATTTTTAGCAACCT
CCAGGAATTGAAATAATTCATCTTTTTCAAGAAACTTTTTATGTATCTCAGTATCTTCTAATTCTTCCAC
ACTAATTTTCTTTTTAGGTCGTTTAATACCCTCGCTAGGCATTATTCTTATTAATTTCATATCGTATGCG
TACTTAAATATCATATTTGTAGAGGCTATAATGCTATCAACATAATTCTTGCTATACTGTGCGCTTATAT
CGTTTACAAAACGTTGATATTCATGTTTATTGATAGTTTGTATTGGTTTATTGTTAAAGCGTTCTATGGC
GTGGTTTATGGCTTTCTCGCGTGCTCTGACACTACTTACTTTTACTTCGTTAGCATATTGTGATATCCAA
TCGTCAGCAACCTGTTTAAATGTAGATGTGGACGGTGCGATATAATCGCCATTTCTTAACTGACGCTCAA
CCATTTCAGCGTGATGTTTAGCGTCTGATTTGCGTTTAAAACCTGAGTTTGAAATATATTTATATTTGCC
CGTTTCTGCGTCTTTTCCTAGTGATATACGATAGCGCCATGTATTTCCGCGTTTTTCATAACTTGCCATT
TGATCACCTCGATTAATATTCTTTAAAAATATCACTAGATAAACGGCTATCAGTTTGTAAAATTTCTTTA
TGTAGAGTCGTACTTTTTTCGCCTTTATTTGGAAAAAGCTCTTCAATATCGTCTATATTTTTTACTATTA
TTTCAGAAACATACCCACTTAACTTTTGGTTAATTTTTTTAAATAACAAGTTTTTAAGGCCTGCAGATAA
ACTATCAACGTATTTTTTTAATCCGATATTTTCATCTTCATTTTTAATCGTGAAAATAAATCTATGTTGT
GAATTAGTTATCTTTTCAGTTTCTTTATATGAGACGTCTAAGTCAAAATTTAATTTTTGCCTATTATCTA
ATTCGACGTCTACTAAAATTTCAAAGTCAAAATTTTCAATCGAAAAAGCGTGAGTAATGTTTGCAGTTAC
TTCAAATCCCTCGAAAACATCATTAATTTTATAATTCGGTTCTTCATCAAAAGTAAAGTCAAAATTGATC
GGATTATGTTCAAAAAATTCTGAAGGAGATATGTGCAGATAACTACATAATTTATCTATAGCATCATATC
TTATCATTTCAGAATCATTTTGTGCCATTGAAGTAAGTGAACTTCTTGCTATTTTTACATCTTTTGCAAC
ACGAGATATTTTTAGTCCTCTTTCTGACAGTAGTTCAGACAATCTATTTCTAATCATTACAAACCTCCTA
ATTATGTTAATAATAGCATTTTTTTGGACGTTTATGTACAAAAAAATAAAAAATGATTGAGAAGTCAGTC
GAAAAACTATTGCAAAAGAAAAACGATTATGTATAATAAAGTTATAAATTGATTGAGAAGTCAGTCAAAA
ACGAAGGAGGATTTTAATTATGACTATTTTAGCGAATACTAGAAAGTTTAAAGAAGCCATGTTCTTAAAA
GGCTTTAATTTATCTGATTTATCACGTGAAACAGGTGTTGGAATTTCTTATTTAAGCCAAATTATTAATG
GTAAAAAGATTCCAAGCCCTAAATTAGCTAAGAAAATGGCAGAAGTTTTACAAGTTGAGGTAAATGAATT
ATTTGAATTTGAAGTAAAGGAGGCATAAACCAATGTTCAACATTAATATTGATGAAGATGAAGCACGTGA
GTTACTTGAGCAGGCTATCAATGCACGTGTGGACGAATTAGCGAAAGAGAAATATTTTATGACTTACAAA
GAGTTGTCTAACTATCTGAATTTAAGTAAGCCTACTATTGAAGAATTACTTATTAATAATGGCATGAAAT
ATTATATGGTCGGATCTACGTACAGATTCAAAAAGTCTGATGTAGATGAATTCATGGAACAGCTTACTGC
TCATATGAATATCCAGAATAACGACTTTAAACAAGTCAATATCAAAAAGTTATTGGAGGCAAGGCAATGA
AAATCTACTTAACTTATATCTGCTTAGTTTCATTGTTAACAATATTATTACTAGCAATATCTAACATGTA
TGTTGCTTTTAGCGTTTATGCTTGGCTAATAACTTTAGGATGTAATTTAACAGGAGAGATTACAACGTGC
GAAAACAAGTGATTATTACAAAAACAGTAGTTGGCTGGTACAACATTAAAGATACTCAACATAATTTAAT
GTTAAATATACCGCCAAAAGTATTTGAACAGTACTTTCCTGATGTTAGTAAAGATGTTCAAGTTGTGTGT
TTAGAAATGGATTTATCAAAAATTACAGAAATTAAAAATAAGAAAAAAGTAGGTAGTTAAGATGGGAATC
AAACAAAAATATCAATTATCAAAAGTGGTTAAAATATTAGAAGTAGTATTATACGAGGAAGATAAGTTTC
AATCCGATAAGGACTATCATTATCAGGATAAAGCATTATATGAATATGCTTTAAAGTTAGTTCATAATGG
ATTGTTCAATATTCTTGCTGAATTAGATTTTGAAGATGAAGCATTTTTAATTCTTGATGAAGTAACAATG
ACGCTAAGTGATGTCATGAAAGAAACACAACACGTTTACCGTTATAGTGTCATAGATGAAAAAGGTGAAC
ACAAACATACAACAGATCGCAAAGGACACGTGATTGGAATGTTAGAGTGGGCATTAGATTACATTGCGGG
AAATATTGAAGTGGAGGAATTATAAATGAATTGGGAAATTAAAGATTTAATGTGTGATATTGAAGCGGTA
AAAGAAAAAATCAATGATGTAGCTATCAAACATGCTTGGTTTGTTGAAGATAGATTTGTAAAAAATGAAT
TAGAAACAAAACGGGAACATATTAATTTTTCTGCTAGCTATTTAGAACATCGTATACAAAATGAACATAC
AGTTGAGTTATTACATGTGTACTTAAAAGAATTCGGTGAACTTATACAAAAATTTCATGAAATAGAAAAA
GCATCATCTGAGAACTTTGGCGAGGTATCAGATGACGCACAAAAATTAAAAATCACAGAGTAATTTAGAA
ATTACACATGTTTATTATAACATTTTTTACTCTGTGAATCACTAGAGGTGCAAAAAATGAATGAAATTAA
ATTAGAATATGACACACATGTTTCAGTGGTACATTATGAAAGTTTAGACTCACGTTCATTTAATAGCTTT
TCAAAAATTAATTGGAGTAAGTTGGTTAATAAACTGTCTGTACCTATAGAAGCAAATTATAAGTATGCAC
GTGGTGTTGCTGTTTACGGTGATATTAAAAACGGTGCAAATGATCAAGGTGAAATTATCAAAAAGCATCG
AAACGATAAAAATGTCATATACAGAGATGTGATTGTACTTGATTATGATGAAATAAATGATTTAAAGCAA
TTACATGAAGCAATCAGCTCAGCTTTAAGCAATGTTGCATGGTTTTGGCACACAAGTTACTCGCACAGAA
CTGAACAAGCTAGAATACGCCTGTATATCCCTCTAAATGAGCGAATAAGTGCAGATGATTATCGTAAATA
TACAAAAGTATTAGCAAATAAAATTGGCCATAAAGTGGATGAAGGTTCATATCAGCCAAGTAGATGTTTT
GCGTTACCAGTTATTCAAAAAGGACACATATTTATTAAGCGAGTGAATGACTGTCCAATTATGAATGTTG
ATATGCTCGAACAGTGGTCGAAGGAGTTTGAACAATCAAATGCTAGTCCTAATGTCATAGGATACACTCG
ACGCGATAGTGAGTACTGGCGCGAGCTATGCTTTGGAACAACCGAAGGCAATCGTAACAATGCACTAGCT
AGCTTAATTGGGCATTTATTAAGATGTCACGTTAATGATTATATTGTTTATTCATTTGCTTTACTATGGG
GGCAATTCGCATGTAAACCACCTATGAAAGAACAAGAAATCAACGCCACTTTTCAATCGATATTAAATAA
ACACTATAACAATTAGAAAGGGGCTTTGTATGGAAACAGGTAAAAGTGATGTACTTGATAAAATTGAAAA
AATTAATAAAAAAGATAGTGCCTTACAAGAAATTATACCAAAAGGTTATGAAATTGAACATCATCAATGC
GGTATTGCCTTAAATCAACTTATACCAAGTAAAAAAGAAGGCGAGCCAGATAAAAAGGTTTTTATCACAA
GTACAATCCCTCAAATCACTGAACGCTTTGAAGATATTGAGAGTAACGAAGTCAGCTTTAATATGCTTTT
CTATGACAATAAAACGCCAGTAAATATAGCTGTGAGTGCCGAAGAAATTTCAGATAGTCGTCAACTCTTG
AAATTGGTTAATAAAAAGCTGGATGTAACATCGTCGACATCTACTAAACTTGTTGATTATATTAATGCAT
CTAAACGGTATAATCCACCATTGAATGTTAAAGTTGCAACGCGTTTGGGGCATGTGAAAGGTTATTTTAT
TTATCCTTATCAAGAAGTGATGAAAGACAGCAATATCAAGTTGTTTAGTAATGATAAAGGATTTCAAAAG
TTAATAGACTCTTTTCAAAGCAAAGGAACATTAGAAGGTTACTCTAAAAAAGTGTTCGGTCAAATAAAAG
ATCTACCAATGGTAATGGTTATGTTATATGCCTCTTTAGGTTCGGTTTTATTAAGAGAATTTGGATTACA
GCCCTTTATTGTAGAAATATCAGGTAGTACATCTACAGGTAAAACATTCACACTCAACTTAGTATCAAGT
GTTTGGGGAACGAGCGACCTTATCACGACATGGAGTTCTACTCAAAATAGTATTGAATCGATGGCATCAT
TTTTGAACTCATTTCCAATGTTTAAAGATGATACACGTAATACACATCCTAAGTTTGTTACCAGTGCCAC
ATATAACTTTTCTAGTGGTGAAAGTAAATCAAGAAGTAATATTAATTTAACACTAAACGCTAAAAAAGAA
TGGCGAAATATTTTAATTTCTACTGGTGAATCATCTATCGCAAATATGGCTGATGAAAAAGCGGGTGTAT
CAGCACGTGTAGTTACACTACAAGATCCACCATATCCAGATAATTTTGATTTTACCACATTAGACAAATC
GTTTAGGGAGAACTATGGAACGTTAGGGTTGGCATTTATTAAACAATATGAGTCTAAAAAAGACGTGTAT
AAGAACGCTTTTGAGAGCTATCAACGGTATTTTAATCAAAAAGGTAGTAATGAAATCATGCAACGTTTAG
GACGTGCCTTTGCGTTACTACAAGTTACCGGTGAGGTTTTGAATGATATTGATGGGTTTGAACATGACCA
TTTTAAAATTATCGAACAAGCCTATGACAGCATGGTTAAAAACAATAAGACGATTGATAAACCTAAGCAA
CTGTTAGAGGAACTATTACAATATTTAGATGCAAATAGAAATAATATCGCTGGTGATGGCTATAGTTCAG
TCAAAAATGGTGACATCAAAGCTATATATAAACGTGATTATTTATGTATATTAGGTCAAACTGTACACGA
TAAATTAGGTCATGAAATGCAGACTATAACAGGTCAATGGGGCAAAAAAGGATATTTAATTAAAGGTGAA
AAAGATCGCTTGCAAAAAAAGGTGAGTCACAAAAACATTAAGTATAGAGGATTTGCTATAAACAAAGAAA
TGCTTGAAGAATTAGGATTTGATTTCTCGAATTCTCATAATCCTTATTCAGATTATTAAATAGTTCCCAA
AGTTCCCGATAAGTTCCCGCGAAAAACATACAAACGGGAACTATAAGACTACTTTAACCACAAGCAATTA
AAGTTAATAGTTCCCGAAGTTCCCAATAAATAATATTATTATTTATTATTTGAAAACGAACAAATGTTGT
TAGCTTTATACCATATATGATAGAAAATTTTTAACGGGTACAACGGGAACTAAGTTTATTTAAAGTTTAT
ATATCAATGGTTTGACTAGTTCCCGATAAGTATTTTAAGTCGGGAATTCAACGGGGACTAGTTCCCATTT
AAAAATATTGGAGGTAACACATGGATAAAGAGCAACTTAAAAAGTATATATACGATTATGTAAAAGAATA
TAAGGAGATACCGATATATCAGTTAGAAGATTTGTTTAAAGAAATGAATCACGACTATATAGGGAGAACC
AGTGTCACACACGATAAGGATGAGAATATTGTGTTTTGGAGTGGATGGAACAAAATTACAATGTTTGCGC
TGATTGAATTAGTTAAAAGTGAACAACTTGATTTAGTGTATAGAGGTAGTTTTGTAATGCGTTATTTGTT
GGATGGTAGAGTTCCTAACTTACCATTAGCAATTTGTTATCCAGAAGATGGACAACAAACGGACGTGCCC
TCATGGGTGCCTATGGTATTAAGAATAAATAAAGAGGAGAAAATCAAATGAACATAGAAACTATCGTAAA
CCAATTTGAAACACGAGCAGGCACGTTACTAAGGTACTACACAGGATTATTAGAACATAGTAAAGTGCAA
CCATGTTGCTTTAAGTTATACAATGATCCATTTGATATGGCATACGTGATGATGAATGGGAAGTTATTCG
GTCATGTATATATTAAAGATTGTAAAGTAAGGCAATCATTTGAATTAGCGTCACCTAAGCACACTGAGGG
GCTTATAAGAAGTATAGAAGGTCATTATGTAGGTTATGAATTACATGACGGTAAACAGCTTTCTATTAGT
GATATGATGGCCAGTCAATTATTTGAAGATGAGTATTTTATGTATGGATTACAAACATATGCAGAATCAA
ATAATAGTGATGTGTTTGAGTACCTAGAAAATGGATTTGATACCGATACACTTGAGGGCATTCAATCGAG
TAATACTGATGTGATAGCGAATATTGAAATGTTGTATCAGTTAGCTACAGGAATCAATGAACCAGCACCA
GAGTTAGTTGAGGGGTTGAGATTAGTAACTGAGTTTGTACAAGATGAGAATGCGACACAAGAGGATTACA
AGGCTTTAGAGCATAAGTTAACTGAGTTGAAGTCATCTTATTACAGTTTGAATAAGTAATTAAATATGGA
GTCTCACGTGGTGTGTGGCTCCTAATATAAAAGTATAAGGTATAGAAGTTTTAAAATGTAAAGGTTGCAA
CAATAGTGAGTTAATAGATAGGTAGGCGAAATTCAAAAAAGTGTGAAATGTTGATATTGAGCTGTTTTAT
GGCTTTGAAAATAATAAGGTTATATAAAGGTGTTAGCTTTTAACATCGGAAGGTATACAGTCTTTGAGAA
TTGAAAAAATGGCAAGATTTGTGCAAGGTGTGAGAACTTTGTTAACGCTAATACAAGCTAAAGTTTGTGT
TTTTGGCATAGGCCTAAAAGTTAAGTTTGTTCGCTGTTTGTTCGTGTTATTTTATCGAACTTAAGTTCTA
TATTAGGTTAATGTGAAAAGCCTAACGTTAAGTTTATAACATGATTTTATAAGTGTTATATATGATAAGC
TAAACAATTGATAAAACGCGCTATAAAGCGAACGTAAGTTTGTTTTAGACCTGTAAAAATGGTATAATTT
AGGTATGAAATAATTAAAAGAAAGAGGTGTAGAAATGCAAAGTATCAATTTAGCTAAGCAAAACAGGATT
ATTAAATAGCAATGATTGCCTATCCAATTCGGGTAGGCTCTGTTTATAGGGGTGAATAAATGAAACTGCT
TAAAACGAAGAATTGTTTATATTATCGTAATGGCGACAATAAACTATCTGAGTATCAACTATTAACGCAA
TTTAACCCAGCATTTATTAATAAAAAAATTAAGATGTGTGAATTCCAAATTGAAAGTATGTACCATATGA
GTGCGTCGACCACAACATGTGATGAAATAATGGGGGTCGTGTCTGTCTCATATCCGATTGAAAAATTAGT
TATCAAAATTATTGAAACAAAAGCAGGGTTACAAAACTATAAAAATAGATCTATAAATAATATGGCGTTG
TTGAAAAAGGTACTAAATCATTATACAGAAAAAGAGCAGAAGCAAGTTGTAAAATATATGCGTTCAAATG
GACGATATAAGCCTTACAACGTCATTGAACGCTTACAAGTTGATTTGTATCAAGCAAGTATTAAACAACG
TTCAGAACGTCAAAAACAAAGAAATACAGCAATTGAAAACAGTAAGATTGCACGAGTAAATGCATATCAC
CAATCTTCATATGTAAAAGTGGTGTAACAATGGATAAAAAGCAAATAAAAGACTTCGTTTGTGATTATCA
TAAGCGAACTAGAAGTGATGTGTTGATAGATGATGAAATAAATACCGATGAATTCTTTTCAATAGGTGAT
GAAAATTCTAATGAATGGATGGCAGACGATAACATTGATGATCATATTGTAAAGAATCACTTAGAAATGA
TTGTTGACCAAGTAGCTAATGACAAAGAGTTTTATATTTTCGATTCTTTAATACAAGGACGTAGTTTTAA
AGATATTAGCAATGTCTTAGAGTGTTCAGAACAATCTGTAAGATTATGGTATGAAACCTTATTAGATAAA
ATTGTGGAGGTGATAGAATGAGTGAGTTAACGGCAAAACAAGCGCGTTTTGTGAATGAGTATATAAGAAC
ACTTAATGTAACACAAAGTGCCATAAAAGCAGGCTATAGCGCAAATAGTGCACATGTGACAGGATGTAGG
TTATTAAAGAAGCCACACATCAAGCAATATATACAAGAACAAAAAGATAAGATTATAGATGAGAATGTAT
TAACCGCAAAAGAGTTACTACATGTGCTTACGAATGCGGCAGTCGGTGATGAGACAGAAACGAAAGAAGT
TGTAGTCAAGCGAGGGGAATATAAAGAGAATCCACAAAGTGGCAAAGTACAGCTAGTCTATAACGAACAT
GTTGAACTGATAGAGGTACCAATAAAACCTAGTGATCGTTTAAAAGCTCGTGATATGTTGGGTAAATACC
ATAAGTTATTTACAGATAAGCATGATATTAACGGGAATGTGCCTATATTCATTAATATTGGTGAATGGGA
TGGCGATGATGAAGATTTAGATAAGACGGTACAAGAGGTATCTAACGCTAATCCTAATCATACTGTGATT
GTGGATGATATACCGTTAGAGGATTGATTACAGTAAAAACGATTATCATATTGAGTTAGTGAGGATTAGT
TTACTAATTCACCCTAGCTTTATATTAAAGCGTTATAAAGATAAAAGGGAGAACGCTTATTATAATTAAC
GGACTCCCTTTATTAATAATTATTACAGAAAAAGTGGTAAATTAATTAATTTCTGCTTCTATAGTTTTTA
TTTCATCAATATTTATAGGTGGTTTTTCAGTATTGTATTCAAACTTTTTAGATAAATCACTTTGATATGT
GGATCCGTCATTCATTGTTATTTTCCAATAACCACCCGTTTTATCGCTTGAACGATATAATCCATGTATT
TGAGTTAGCTGATGACGAATTTCAAAGTCTAAAGTTGATATAGCTAATTGTTTTTTATCGAACTTTGGCC
AATACTTTAAGGGGCTATCTTTACCATGAACCTTAACTTTTAAAGGTAGTTCTATTGGAGTAGGTAATTT
TTCAGTATTTGTAACGCCACTTATTTGGAAATGGATATAAGTTCCTTCGCTAGTATGTTGGCTTTTTTTA
GTTCTTTTTGTGTTTAAGTCAACTTTTTCCCCTTTTGTAAAAGCAGGGCTATAATAAGGACTCGGAAAAA
TTATAAGGCTGATGCTGCCATCTGTGTTTTTTATACGCATAGATCCTAAGACGGATCAAGAAACAAAGGC
AACCCAAATCTCGCAATTTGAGTTGATATTAGAAAAACAAGATAATTGGAAGATTGTAAAATAACAAATA
TTGGTACATGATTACAGATACTTTGTAATCATGTACTCTTTTTGATAAAAAATTGGAGATTCCTTTACAA
ATATGCTCTTACGTGCTATTATTTAAGTGACTATTTAAAAGGAGTTAATAAATATGCGGCAAGGTATTCT
TAAATAAACTGTCAATTTGATAGCGGGAACAAATAATTAGATGTCCTTTTTTAGGAGGGCTTAGTTTTTT
GTACCCAGTTTAAGAATACCTTTATCATGTGATTCTAAAGTATCCAGAGAATATCTGTATGCTTTGTATA
CCTATGGTTATGCATAAAAATCCCAGTGATAAAAGTATTTATCACTGGGATTTTTATGCCCTTTTGGGTT
TTTGAATGGAGGAAAATCACATGAAAATTATTAATATTGGAGTTTTAGCTCATGTTGATGCAGGAAAAAC
TACCTTAACAGAAAGCTTATTATATAACAGTGGAGCGATTACAGAATTAGGAAGCGTGGACAAAGGTACA
ACGAGGACGGATAATACGCTTTTAGAACGTCAGAGAGGAATTACAATTCAGACAGGAATAACCTCTTTTC
AGTGGGAAAATACGAAGGTGAACATCATAGACACGCCAGGACATATGGATTTCTTAGCAGAAGTATATCG
TTCATTATCAGTTTTAGATGGGGCAATTCTACTGATTTCTGCAAAAGATGGCGTACAAGCACAAACTCGT
ATATTATTTCATGCACTTAGGAAAATGGGGATTCCCACAATCTTTTTTATCAATAAGATTGACCAAAATG
GAATTGATTTATCAACGGTTTATCAGGATATTAAAGAGAAACTTTCTGCCGAAATTGTAATCAAACAGAA
GGTAGAACTGTATCCTAATATGTGTGTGACGAACTTTACCGAATCTGAACAATGGGATACGGTAATAGAG
GGAAACGATGACCTTTTAGAGAAATATATGTCCGGTAAATCATTAGAAGCATTGGAACTCGAACAAGAGG
AAAGCATAAGATTTCAGAATTGTTCTCTGTTCCCTCTTTATCATGGAAGTGCAAAAAGTAATATAGGGAT
TGATAACCTTATAGAAGTTATTACTAATAAATTTTATTCATCAACACATCGAGGTCCGTCTGAACTTTGC
GGAAATGTTTTCAAAATTGAATATACAAAAAAAAGACAACGTCTTGCATATATACGCCTTTATAGTGGAG
TACTACATTTACGAGATTCGGTTAGAGTATCAGAAAAAGAAAAAATAAAAGTTACAGAAATGTATACTTC
AATAAATGGTGAATTATGTAAGATTGATAGAGCTTATTCTGGAGAAATTGTTATTTTGCAAAATGAGTTT
TTGAAGTTAAATAGTGTTCTTGGAGATACAAAACTATTGCCACAGAGAAAAAAGATTGAAAATCCGCACC
CTCTACTACAAACAACTGTTGAACCGAGTAAACCTGAACAGAGAGAAATGTTGCTTGATGCCCTTTTGGA
AATCTCAGATAGTGATCCGCTTCTACGATATTACGTGGATTCTACGACACATGAAATTATACTTTCTTTC
TTAGGGAAAGTACAAATGGAAGTGATTAGTGCACTGTTGCAAGAAAAGTATCATGTGGAGATAGAACTAA
AAGAGCCTACAGTCATTTATATGGAGAGACCGTTAAAAAATGCAGAATATACCATTCACATCGAAGTGCC
GCCAAATCCTTTCTGGGCTTCCATTGGTTTATCTGTATCACCGCTTCCGTTGGGAAGTGGAATGCAGTAT
GAGAGCTCGGTTTCTCTTGGATACTTAAATCAATCATTTCAAAATGCAGTTATGGAAGGGATACGCTATG
GTTGCGAACAAGGATTATATGGTTGGAATGTGACGGATTGTAAAATCTGTTTTAAGTACGGTTTATACTA
TAGCCCTGTTAGTACTCCAGCAGATTTTCGGATGCTTACTCCTATTGTACTGGAGCAAGCCTTTAGAAAA
GCTGGAACAGAATTGTTAGAGCCATATCTTAGTTTTAAAGTTTATGCACCACAGGAATATCTTTCACGGG
CATATAACGATGCTCCCAAATATTGTGCAAATATCGTAAATACTCAACTGAAAAATAATGAGGTCATTAT
TATTGGAGAAATTCCTGCTCGATGTATTCAAGATTATCGCAATGATTTAACTTTTTTTACAAATGGGCTT
AGTGTTTGTTTAGCAGAGCTAAAAGGATATCAGGTTACCACTGGCGAACCTGTTTGCCAGACCCGTCGTC
TAAATAGTCGGATAGATAAAGTAAGATATATGTTCAATAAAATAACTTAGTGCGTTTTATGTTGTTATAT
AAATATGGTTTCTTATTAAATAAGATGAAATATTCTTTAATATAGATTTGAATTAAAGTGGAAAGGAGGA
GATTGTTATTATAAACTACAAGTGGATATTGTGTCCTATTTGTGGAAATAAAACAAGACTACGAATACGA
GTGGATACTATACTTAAAAATTTCCCTTTATACTGCCCCAAATGTAAGAACGAAACTTTAATTAATGTTC
AAAAAATGAATATAATAACAATCAAAGAGCCAGACGCCAAGACGCAGAGCCGATAATTTGAGAAATGAAA
CTCTCATCTTATCGGCTCTTTTTGTTTATCTGAATTTTACTGACTAGCCTTCAATATTTCTTGCTTCATT
GATACCTTTTGCTAGTGCTTCCATTAAGGATAGTTCTTTGTCTGTAAAGCTATCCATGTATTTTTCTACC
TGTAACCTTCGAGTGCTTTTAATCAAATTATCTGTAGGTAAGAAAAATTCATCAATAGATACATGGAGTA
ATGATACAAGATCCCCTAAGGAATTATCTAAAACTTCACTATTTGTACTGCAGATAAGCATTATATTGCA
ATGAAAAAGCATTATATGGATAATCATATCTATCATTGCAAATATACTTATAGAGATTTATGTGTGTGAT
AATTGGTGGTCATAAATTGGTCATAATGAAATAAAAAAACTAAAAAAATTGAATGCATAAAGAATACACG
ATGCTGATTTAATAGGATTTTTGTATATGATTTATATCTATTTCATACTGCCCTTAATGCCAGGAATGAT
GTAAAAT
>AAW36438.1 pathogenicity island protein, integrase [Staphylococcus aureus subsp. aureus COL]
ATGTGGTTAGAAAAATTTAAAAATAAAAATAAAGAAACAAAATATAGATATTATGAAAAA
TATAAAGATCCATTAACAGCAAAATGGAGAAGAGTTTCAGTTGTTTTAAATAAAAATGGT
AAACAATCACAAAAAGAAGCACAAAGATTATTAAATGAAAGAATTGAAGCAAAATTAAAT
GATAAAACACCAACAACATTAAAATCATTAACATTTCATGTTGCATGTGATGAATGGTTT
CAATCATATATTAAAACATCAGGTTCAAAAAGAACAACAATTAAAACAAAATTATCAAAA
TTAAATACATTAAAAAAATTTGTTGATGAAGATATTTTAATTAATAAAATTACATTATCA
TATGCACAACAAGTTTTTGATGAAATGGATAATAAAGGTTATGTTTATCAAGTTAATAAA
GATGCATTATCAATTTTTAAAAATGTTTTTGAATATACAAGAAGAATTTATAAATTACAA
GATTTAGAATTTTTAAAAGATATTACATTAAATAAAAGAATTAAATCATATGATGAAGTT
AAAGCAAAAAGAAATAAATATTTAGAATTAAATGAAATTCAATCAATTATTAAAGATATT
AATACAAAAGCACAAAAAATGCATTCAGGTATTCATAAAAGATTTTATTTATTTGTTGCA
TTAATGACAGAATTTCAAGCATTAAATGGTATGAGAATTGGTGAAATGTTAGCAATTCAA
AATGAAGATATTGATTTTGATAATAAATCATTAAATATTAATGGTACAATTCATTGGTTT
CATGATGAATCAGGTGGTTTTGGTGTTAAAGATACAACAAAAACAGAATCATCATATAGA
ACAATTGGTTTATCATCAAGATCATGTGAAATTTTAAAAAAAGCAATTTTAGAAAATAAA
AAAGATTCAAAATGGAATGATGGTTATTTAAATAGAAATTTTGTTTTTACAAATCATAAA
GGTAATCCAATGCAAACAGAAAGATTTAATAAAATTTTAAGAGAAGCAGCAAAAGATGTT
GGTATTGATAAAGAAGTTTCATCACATATTTTAAGACATTCACATATTTCATTATTATCA
CAACAAGGTGTTTCATTAAAAGCAATTATGGATAGAGTTGGTCATTCAGATCATAGAACA
ACATTATCAATTTATTCACATGTTACAGAACAAATGGATAAAGATATGATGAATAAATTA
GAACAAGTTAAATTAGGT
>AAW36441.1 pathogenicity island, lipoprotein, putative [Staphylococcus aureus subsp. aureus COL]
ATGAGAAAATTATTAGGTTTAGCATTAGCATCAACATTAATTTTAGGTGCATGTGGTTCA
AATGATGGTGATAAAAAAGAAGAATCAAAATCATATACAACAAATGATATTGTTAAAGGT
TTTAAAGATAATAAATTAAATGTTATTAATGAAAAAGAAATGACAAGAGAAGATTTTGGT
TTAGCACCAATGAAAACAGATGAAGCAAAAATGTTTGTTGTTCAAGATGATAAAAATGCA
AGAGTTATGAAATTTAAAAATTCAGATGATTTAAAACAAACAAAAAAATATTATGATGAA
TTAGGTAAAGAATCAGCAGCATTTTATTCACATACACATTCAAAAGGTAAATTTTTAATT
CAAATGAATGGTGATATTGATGATGCAACATTTAATAAATATAAAAATTCAATGGATAAA
ACATTAAAA
>AAW36442.1 pathogenicity island protein [Staphylococcus aureus subsp. aureus COL]
ATGTATTTATATGAAAAAATGGTTATTGAAAATAAAGAAATTCCAATTGATGATGGTAAA
TCATTAGGTAATTTTGAAGGTTTATATGATAATGGTGTTATTTTAATTAATAAAAATTTA
TCAGAAAGAAGAAAAGCAGAAGTTTTATATGAAGAATTAGCACATCATAAATTAACATAT
GGTAATATTTTAGATCAATCAAAATTTAATAATAGAAAATTTGAAAATTATGCAAGAAGA
CATGGTTTTATTTCAGCAGTTCCATTAAGAGAAATTGTTGAAGCATATAATTATGGTGTT
AGAAATTTATATGAATTATCAGAATATTTACAATTATCAGAAGAATATATTTTAGAAGCA
ATTGAACAATATAAAAAAATTTATGGTATTGGTACACATTATGGTGAATATTCAATTACA
TTTGAACCATTAAGAGTTTTTAAATATAAAGAAATT
>AAW36445.1 pathogenicity island protein [Staphylococcus aureus subsp. aureus COL]
ATGTCAAGAACAAAATTACATGATGTTCCAGCAAAAGAAAATACAATTACAGAACCAAAA
CAAGTTGTTGTTAATCCATTATTTGCAAAACCAAATGCATTAGCATCAATTTTTGGTATT
TCATATTCATCAGTTAATAGAATTTTAAAAGAATGGGAAAAAGATTCAAAAGGTGTTGAT
GATTTATATTATTCATTATCATCAACAATGATTGTTATTTCAATTCCAAGATTTGAAGAA
TATATGAAAGCAAGACATAAAAAATGGATG
>AAW36446.1 pathogenicity island protein [Staphylococcus aureus subsp. aureus COL]
ATGAAAATGTATTTAGCATATATTTGTTTAGTTTCATTATTAACAATTTTATTATTAGCA
ATTTCAAATATGTATGTTGCATTTTCAGTTTATGCATGGTTAATTACATTAGGTTGTAAT
TTAACAGGTGGTTTAGAAAATGAA
>AAW36447.1 pathogenicity island protein [Staphylococcus aureus subsp. aureus COL]
ATGAATAATGAACAAAAAGAAGTTATTGAACATTTAGTTTATCAATTAGAATTATCAGTT
ATGAATAATTTAGAATCATATGAACATACAGAATATGTTAATGGTATTGAAGTTGTTTCA
GAAATTTCAAGAGAAAAACATTTAGAATTAATTATGAAATGGTGTGCACAAGAATTAAAA
AATAATTTTCAATTAGAAAAAGGTGAA
>AAW36448.1 pathogenicity island protein [Staphylococcus aureus subsp. aureus COL]
ATGAATTGGGAAATTAAAGATTTAATGTGTGATATTGAAGTTATTAAACAAAAAATTAAT
GATGTTGCAACAAAACATGCATGGTTTGTTGAAGATAGATTTGTTAAAAATGAATTAGAA
ACAAAAAGAGAACATATTAATTTTTCAGCATCATATTTAGAACATAGAATTCAAAATGAA
CATACAGTTGAATTATTACATGTTTATTTAAAAGAATTTTCAGAATTAATTCAAAAATTT
CATGAAATTGAAAAAGCATCATCAGAAAATTTTGATGAAGAATCAGATGATGCAAAAAAT
TCAATTAAAGTTGCAGAA
>AAW36449.1 pathogenicity island protein [Staphylococcus aureus subsp. aureus COL]
ATGAATGAAATTAAATTAAAATATGATACACAAGTTTCAGTTGTTCATTATGAATCATTA
GATTCAAGATCATTTAAATCATTTTCAATGCCAAAATGGTCAAAATTAGTTAATAAATTA
TCAGTTCCAATTGAAGCAAATTATAAATATGCAAGAGGTGTTGCAGTTTATGGTGATATT
AAAGATAATACAAATGATCATGGTGAAATTATTAAAAAACATAGAAATGATAAAAATGTT
ATTTATAGAAATGTTATTGTTTTAGATTATGATGAAATTAATGATGTTAAACAATTACAT
GATGCAATTTCATCAGTTTTATCATCAGTTGCATGGTATTGGCATACATCATTTTCACAT
ACAACAGAACAAGCAAGAATTAGATTATATATTCCATTAAATGAAAGAATTTCAGCAGAT
GATTATAGAAAATATACAAAAGTTTTAGCAAATAAAATTGGTCATAAAGTTGATGAAGGT
TCATATCAACCATCAAGATGTTTTGCATTACCAGTTATTCAAAAAGGTCATATTTTTATT
AAAAGAGTTAATGATTGTCCAATTATGGATGTTGATATGTTAGAACAATGGTCAAAAGAA
TATAAACAATCAAATGGTTCACCAAATATTAAAGGTTATACAAGAAGAGATTCAGCATAT
TGGAGAGATATTGCATTTGGTGTTTCAGAAGGTGAAAGAAATTCAACATTAGCATCAATT
ACAGGTTATTTATTAAGAAGATATGTTGATCCAAATTTAGTTTATGGTTTAGTTTCAGCA
TGGGCATCAGTTTGTAAACCACCAATTAATCAATCAGAAGTTAATAATACATTTAAATCA
ATTTTAAAAAAAGATTCAAAAAATTCA
>AAW36451.1 pathogenicity island protein [Staphylococcus aureus subsp. aureus COL]
ATGAATAAAAATCAATTAAAATCAGAAATTTTAGAATATATTAAAGCACATGCAGGTACA
TCATTTGTTGAAATTGAAAGAGTTTTTGAAGAAAATAATTTTGATTATAAAGGTGATGGT
GCATATACATCAGGTCAACATCCAAATGTTGTTTTTTGGATTGGTTGGAATCAAGAAGCA
TTTGATGTTATTGCAGAATTAAAAAAAGATAGAAGAATTGAAATGGATATTTGTGAACCA
ATTGTTTATATGGTTGATGGTAAAGGTTTAGATTTACCAATTGTTAGATCAAAAAATATT
AAAACAGATCATTGGTTACCAGTTACATTTACAATTTCAAAAAAAGAAACAGAATGTGTT
>AAW37869.1 pathogenicity island protein [Staphylococcus aureus subsp. aureus COL]
ATGAATGATAAAGAAAAAATTTATAATCAATTACATCATGATGCACCAATTCAAATTATG
CCAGCACCAGAAAATTTATTTGTTGAATATATTGAAGATGGTGAAGTTTGGTATTCACCA
GTTGTTTGTATTGCATTATCAAAAGCACATAATATTAATTTTTATGATTCAGATGATGTT
GGTTGTATTGATAAAGCAGCAACATGTTCAATTAAAAAATTTAATCCAGAAACAGGTGAA
TTTGAACAATTTTCAAAAATGGCACAAAAAGAAATTACACAA
>AAW37870.1 pathogenicity island protein [Staphylococcus aureus subsp. aureus COL]
ATGAATATTGAAACAATTGTTAATGAATTTGAAACAAGAGCAGGTACATTATTAAGATAT
TATACAGGTTTATTAGAAAGATCAAAAGTTCAACCATGTTGTTTTAAATTATATAATGAT
CCATTTGATATGGTTTATGTTATGATGAATTCAAAATTATTTTCACATGTTTATATTAAA
GATTGTAAAGTTAGACAATCATTTGAATTAGCATCACCAAAACATACAGAAGGTTTAATT
AGATCAATTGAAGGTCATTATGTTGGTTATGAATTACATGATGGTAAACAATTATCAATT
TCAGATATGATGGCATCACAATTATTTGAAGATGAATATTTTATGTATGGTTTACAAACA
TATGCAGAATCAAATAATTCAGATGTTTTTAAATGTTTAGAAAATGGTTTTGATACAGAT
ACATTAGAAGGTATTCAATCATCAAATACAGATGTTATTGCAAATATTGAAATGTTATAT
CAATTAGCAACAGGTATTAATGAACCAGTTCCAGAATTAGTTGAAGGTTTAAAATTAGTT
ACAGAATTTGTTCAAGATGAAAATGCAACACAAGAAGATTATAAAGCATTAGAAAGAAAA
TTAAATGATTTAAAAGCATCATATTATTCATTATCAAAA
>AAW37871.1 pathogenicity island protein [Staphylococcus aureus subsp. aureus COL]
ATGCAATCAATTGCAGAAAAAGAAACATATCATTTACCAACAGAACATTTACAAGTTTTT
AATGTTATTAAAAATACATCAAATAAATATATTACAAAAACAAAAATTTTAAATCAATTA
GGTTATGAATATAATTCATCAAATGAAAGATGGTTAAGAAGAGTTATTAATTCATTAGTT
TATGATTATGGTTATCCAATTGGTTGTTCATATAAACCATCAGAAAGAGGTTATTATATT
ATTACAACAGAACAAGAAAAACAACAAGCAATGAGATCAATTAAAAAATTAGCAGATGGT
TCAATGAAAAGATATGAAGCATTAAAAAGAATTAAAGTT
>AAW37872.1 pathogenicity island protein [Staphylococcus aureus subsp. aureus COL]
ATGAAAACAGAATCATATTTTAAAGAATATAATCAATTTGTTATTGATCAACAAAAAGCA
ATTCAAGAATTAAAACAAGAAAGAAATGCATTAGAATCAAAAATTAAAATTGATAAATCA
ACATATAAACAATTAATTATGGATGGTCAAGATGATAAAGCAGATAATTTATATCAAGCA
ACAGATGCAGATGAAAAAAAATTAAAAGCATTAAATAAAAGATTAGAAACAAAAAAATCA
GTTTCAAAAGAAGTTAAATATCAAAAAACAATTGAATTATTAAAACATCAATCAGAATTA
TCATCATTATATGAATCAGAAAAACAATCAGCATTAGGTAAATTAAAAAAAGTTGTTGAT
GCATATAATGAAATTATTGATGAAATTGAAGATATTAATGATAGATATGAAGATGAACAT
CAACAATATGCATCAATTTATTCACAAGAACAATTATATGATGATAAAGAAGCAAGAGAA
GCATTAAATGGTTATTTTAGAGAAAATATTTTTACATCATATATTAATGGTAATGATTTA
CCATATGAACATAATAATAAATTATTTTTAAAAAGA
>AAW37873.1 pathogenicity island protein [Staphylococcus aureus subsp. aureus COL]
ATGGAAACAAAATGTGAATTAAATAATACAAAAAAAGTTGCAAATGCATTTGGTTTAAAT
GAAGAAGATACAAATTTATTAATTAATGCAGTTGATTTAGATATTAAAAATAATATGCAA
GAAATTTCATCAGAATTACAACAATCAGAACAATCAAAACAAAAACAATTAGGTACAACA
TTACAAAATTTAGCAAAACAAAATAGAATTATTAAA
>AAW37874.1 pathogenicity island protein [Staphylococcus aureus subsp. aureus COL]
ATGAAATTATTAAAAACAAAAAATTGTTTATATTATAGAAATGGTGATAATAAATTATCA
GAATATCAATTATTAACACAATTTAATCCAGCATTTATTAATAAAAAAATTAAAATGTGT
GAATTTCAAATTGAATCAATGTATCATATGTCAGCATCAACAACAACATGTGATGAAATT
ATGGGTGTTGTTTCAGTTTCATATCCAATTGAAAAATTAGTTATTAAAATTATTGAAACA
AAAGCAGGTTTACAAAATTATAAAAATAGATCAATTAATAATATGGCATTATTAAAAAAA
GTTTTAAATCATTATACAGAAAAAGAACAAAAACAAGTTGTTAAATATATGAGATCAAAT
GGTAGATATAAACCATATAATGTTATTGAAAGATTACAAGTTGATTTATATCAAGCATCA
ATTAAACAAAGATCAGAAAGACAAAAACAAAGAAATACAGCAATTGAAAATTCAAAAATT
GCAAGAGTTAATGCATATCATCAATCATCATATGTTAAAGTTGTT
>AAW37875.1 pathogenicity island protein [Staphylococcus aureus subsp. aureus COL]
ATGGATAAAAAACAAATTAAAGATTTTGTTTGTGATTATCATAAAAGAACAAGATCAGAT
GTTTTAATTGATGATGAAATTAATACAGATGAATTTTTTTCAATTGGTGATGAAAATTCA
AATGAATGGATGGCAGATGATAATATTGATGATCATATTGTTAAAAATCATTTAGAAATT
ATTGTTGATAGAGTTGCAAATGATAAAGAATTTTATATTTTTGATTCATTAATTCAAGGT
AGATCATTTAAAGATATTTCAAATGTTTTAGAATGTTCAGAACAATCAGTTAGATTATGG
TATGAAACATTATTAGATAAAATTGTTGAAGTTATTGAA
>ABD22811.1 integrase [Staphylococcus aureus subsp. aureus USA300_FPR3757]
ATGTGGTTAGAAAAATTTAAAAATAAAAATAAAGAAACAAAATATAGATATTATGAAAAA
TATAAAGATCCATTAACAGCAAAATGGAGAAGAGTTTCAGTTGTTTTAAATAAAAATGGT
AAACAATCACAAAAAGAAGCACAAAGATTATTAAATGAAAGAATTGAAGAAAAATTAAAT
GATAAAAAACCAACAACATTAAAATCATTAACATTTCATGTTGCATGTGATGAATGGTTT
CAAAATTATATTAAAACATCAGGTTCAAAAAGAACAACAATTAAAACAAAATTATCAAAA
TTAAATACATTAAAAAAATTTGTTGATGAAGATATTTTAATTAATAAAATTACATTATCA
TATGCACAACAAGTTTTTGATGAAATGGATTCAAAAGGTTATGTTTATCAAGTTAATAAA
GATGCATTATCAATTTTTAAAAATGTTTTTGAATATACAAGAAGAATTTATAAATTACAA
GATTTAGAATTTTTAAAAGATATTACATTAAATAAAAGAATTAAATCATATGATGAAGTT
AAAGCAAAAAGAAATAAATATTTAGAATTAAATGAAATTGAATCAATTATTAAAGATATT
AATACAAAAGCACAAAAAATGCATTCAGGTATTCATAAAAGATTTTATTTATTTGTTGCA
TTAATGACAGAATTTCAAGCATTAAATGGTATGAGAATTGGTGAAATGTTAGCAATTCAA
AATGAAGATATTGATTTTGATAATAAATCATTAAATATTAATGGTACAATTCATTGGTTT
CATGATGAATCAGGTGGTTTTGGTGTTAAAGATACAACAAAAACAGAATCATCATATAGA
ACAATTGGTTTATCATCAAGATCATGTGAAATTTTAAAAAAAGCAATTTTAGAAAATAAA
AAAGATTCAAAATGGAATGATGGTTATTTAAATAGAAATTTTGTTTTTACAAATCATAAA
GGTAATCCAATGCAAACAGAAAGATTTAATAAAATTTTAAGAGAAGCAGCAAAAGATGTT
GGTATTGATAAAGAAGTTTCATCACATATTTTAAGACATTCACATATTTCATTATTATCA
CAACAAGGTGTTTCATTAAAAGCAATTATGGATAGAGTTGGTCATTCAGATCATAGAACA
ACATTATCAATTTATTCACATGTTACAGAACAAATGGATAAAGATATGATGAATAAATTA
GAACAAGTTAAATTAGGT
>ABD21542.1 staphylococcal enterotoxin Q [Staphylococcus aureus subsp. aureus USA300_FPR3757]
ATGAATAAAATTTTTAGAGTTTTAACAGTTTCATTATTTTTTTTTACATTTTTAATTAAA
AATAATTTAGCATATGCAGATGTTGGTGTTATTAATTTAAGAAATTTTTATACAAATTAT
CAACCAGAAACATTACAAGGTGTTTCATCAGGTAATTTTTCAACATCACATCAATTAGAA
TATATTGATGGTAAATATACATTATATTCACAATTTCATAATGAATATGAAGCAAAAAGA
TTAAAAGATCATAAAGTTGATATTTTTGGTATTTCATATTCAGGTTTATGTAATACAAAA
TATATGTATGGTGGTATTACATTAGCAAATCAAAATTTAGATAAACCAAGAAATATTCCA
ATTAATTTATGGGTTAATGGTAAACAAAATACAATTTCAACAGATGAAGTTTCAACACAA
AAAAAAGAAGTTACAGCACAAGAAATTGATATTAAATTAAGAAAATATTTACAAAATGAA
TATAATATTTATGGTTTTAATAAAACAAAAAAAGGTCAAGAATATGGTTATCAATCAAAA
TTTAATTCAGGTTTTAATAAAGGTAAAATTACATTTCATTTAAATAATGAAACATCATTT
ACATATGATTTATTTTATACAGGTACAGGTCAAGCAGAATCATTTTTAAAAATTTATAAT
GATAATAAAACAATTGATGCAGAAAATTTTCATTTAGATGTTGAAATTTCATATGAAAAA
ACAGAA
>ABD21675.1 transcriptional regulator, Cro/CI family [Staphylococcus aureus subsp. aureus USA300_FPR3757]
ATGAGAACAAATGATGAAATTATTACAATTATTAAAACATCAATGAAAGAACAAAATATG
TCATTATCAGAATTAGCAAGAAGAGTTGGTGTTGCAAAATCAGCAGTTTCAAGATATTTA
AATTTAACAAGAGAATTTCCATTAAATAGAGCAGAAGATTTTGCAAAAGTTTTAGGTATT
AAAACAGAATATTTATTAGGTTTTGCAGAAAGAGAAGAATCAACAAAACAAGATACAATT
GCAGCACATTTAGATGGTGATTTTACAGAAGAAGAATTAATTGAAATTAGAAAATATGCA
GAATTAGTTAGAAAAGCACATAGAAATCAA
>ABD22040.1 conserved hypothetical protein [Staphylococcus aureus subsp. aureus USA300_FPR3757]
ATGTATTTATATGAAAAAATGGTTATTGAAAATAAAGAAATTCCAATTGATGATGGTAAA
TCATTAGGTAATTTTGAAGGTTTATATGATAATGGTGTTATTTTAATTAATAAAAATTTA
TCAGAAACAAGAAAAGCAGAAGTTTTATATGAAGAATTAGCACATCATAAATTAACATAT
GGTAATATTTTAGATCAATCAAAATGGATTAATAGAAAATTTGAAAATTATGCAAGAAGA
CATGGTTTTATTTCAGCAGTTCCATTAAGAGAAATTGTTGAAGCATATAATTATGGTGTT
AGAAATTTATATGAATTATCAGAATATTTACAATTATCAGAAAAATATATTTTAGAAGCA
ATTGAACAATATAAAAAAATTTATGGTATTGGTACACATTATGGTGAATATTCAATTACA
TTTGAACCATTAAGAGTTTTTAAATATAAAGAAATT
>ABD20607.1 pathogenicity island protein [Staphylococcus aureus subsp. aureus USA300_FPR3757]
ATGTCAAGAACAAAATTACATGATGTTCCAGCAAAAGAAAATACAATTACAGAACCAAAA
CAAGTTGTTGTTAATCCATTATTTGCAAAACCAAATGCATTAGCATCAATTTTAGGTATT
TCATATTCATCAGTTAATAGAATTTTAAAAGAATGGGAAAAAGATTCAAAAGGTGTTGAT
GATTTATATTATTCATTATCATCAACAATGATTGTTATTTCAATTCCAAGATTTGAAGAA
TATATGAAAGCAAGACATAAAAAATGGATG
>ABD21214.1 conserved hypothetical protein [Staphylococcus aureus subsp. aureus USA300_FPR3757]
ATGAGAAAACAAGTTATTATTACAAAAACAGTTGTTGGTTGGTATAATATTAAAGATACA
CAACATAATTTAATGTTAAATATTCCACCAAAAGTTTTTGAACAATATTTTCCAGATGTT
TCAAAAGATGTTCAAGTTGCATGTTTAGAAATGGATTTATCAAAAATTACAGAAATTAAA
AATAAAAAAAAAGTTGGTTCA
>ABD22144.1 conserved hypothetical protein [Staphylococcus aureus subsp. aureus USA300_FPR3757]
ATGGAAATTAAACAAAAATATCAATTATCAAAAGTTGTTAAAATTTTAGAAGTTGTTTTA
TATGAAGAAGATAAATTTCAATCAGATAAAGATTATCATTATCAAGATAAAGCATTATAT
GAATATGCATTAAAATTAGTTCATAATGGTTTATTTAATATTTTAGCAGAATTAGATTTT
GAAGATGAAGCATTTTTAATTTTAGATGAAGTTACAATGACATTATCAGATGTTATGAAA
GAAACACAACATGTTTATAGATATTCAGTTATTGATGAAAAAGGTGAACATAAACATACA
ACAGATAGAAAAGGTCATGTTATTGGTATGTTAGAATGGGCATTAGATTATATTGTTGGT
AATATTGAAGTTGAAGAATTA
>ABD22686.1 conserved hypothetical protein [Staphylococcus aureus subsp. aureus USA300_FPR3757]
ATGAATTGGGAAATTAAAAATTTAATGTGTGATTTAAAAATTTTAAAAGAAAAATTTGAA
GATTTAAAAGATAATCATGGTTCACATTTTGAAGATTTATATTTACATGAACCAAATCAT
ACATTAAATAAAGATGATGCAATTAAAGAAGGTTTTTCATATCATGAAAGAAGAATTCAT
AATGATCAAATGTTTGATGCATTAGAAAAAGCATCATCATTTGCAGATCAATCACAAGAT
AATGCA
>ABD22127.1 putative DNA primase [Staphylococcus aureus subsp. aureus USA300_FPR3757]
ATGGCAATTAAAAAAAAAGATAGAATTATTGGTGTTAAAGAATTAGAAATTCCACAAGAA
TTAAAATTAGTTCCAAATTGGGTTTTATGGAGAGCAGAATGGAATGAAAAACAACAAAAT
TTTGGTAAAGTTCCATATTCAATTAATGGTTATAGAGCATCAACAACAAATAAAAAAACA
TGGTGTGATTTTGAATCAGTTTCAATTGAATATGAAGTTGATGAACAATATTCAGGTATT
GGTTTTGTTTTATCAGATGGTAATAATTTTGTTTGTTTAGATATTGATAATGCAATTGAT
AAAAAAGGTCAAATTAATTCAGAATTAGCATTAAAAATGATGCAATTAACATATTGTGAA
AAATCACCATCAGGTACAGGTTTACATTGTTTTTTTAAAGGTAAATTACCAGATAATAGA
AAAAAAAAAAGAACAGATTTAGATATTGAATTATATGATTCAGCAAGATTTATGACAGTT
ACAGGTTGTACAATTGGTCAATCAGATATTTGTGATAATCAAGAAGTTTTAAATACATTA
GTTGATGAATATTTTAAAGAAAATTTACCAGCAAATGAAGTTGTTAGAGAAGAATCAAAT
ACAAATATTCAATTATCAGATGAAGATATTATTAATATTATGATGAAATCAAAACAAAAA
GATAAAATTAAAGATTTATTACAAGGTACATATGAATCATATTTTGAATCATCATCAGAA
GCAGTTCAATCATTATTACATTATTTAGCATTTTATACAGGTAAAAATAAACAACAAATG
GAAAGAATTTTTTTAAATTATAATAATTTAACAGATAAATGGGAATCAAAAAGAGGTAAT
ACAACATGGGGTCAATTAGAATTAGATAAAGCAATTAAAAATCAAAAAACAATTTATACA
AAATCAATTGATGAATTTAATGTTATTCCACAAGGTTCAAAAGATGTTAAACAATTATTA
AATCAATTAGGTCATGAAGAAAGAACAAAAATGGAAGAAAATTGGATTGAAGAAGGTAAA
AGAGGTAGAAAACCAACAACAATTTCACCAATTAAATGTGCATATATTTTAAATGAACAT
TTAACATTTATTTTATTTGATGATGAAGAAAATACAAAATTAGCAATGTATCAATTTGAT
GAAGGTATTTATACACAAAATACAACAATTATTAAAAGAGTTATTTCATATTTAGAACCA
AAACATAATTCAAATAAAGCAGATGAAGTTATTTATCATTTAACAAATATGGTTGATATT
AAAGAAAAAACAAATTCACCATATTTAATTCCAGTTAAAAATGGTGTTTTTAATAGAAAA
ACAAAACAATTAGAATCATTTACACCAGATTATATTTTTACATCAAAAATTGATACATCA
TATGTTAGACAAGATATTGTTCCAGAAATTAATGGTTGGAATATTGATAGATGGATTGAA
GAAATTGCATGTAATGATAATCAAGTTGTTAAATTATTATGGCAAGTTATTAATGATTCA
ATGAATGGTAATTATACAAGAAAAAAAGCAATTTTTTTTGTTGGTGATGGTAATAATGGT
AAAGGTACATTTCAAGAATTATTATCAAATGTTATTGGTTATTCAAATATTGCATCATTA
AAAGTTAATGAATTTGATGAAAGATTTAAATTATCAGTTTTAGAAGGTAAAACAGCAGTT
ATTGGTGATGATGTTCCAGTTGGTGTTTATGTTGATGATTCATCAAATTTTAAATCAGTT
GTTACAGGTGATCCAGTTTTAGTTGAATTTAAAAATAAACCATTATATAGAGCAACATTT
AAATGTACAGTTATTCAATCAACAAATGGTATGCCAAAATTTAAAGATAAAACAGGTGGT
ACATTAAGAAGATTATTAATTGTTCCATTTAATGCAAATTTTAATGGTATTAAAGAAAAT
TTTAAAATTAAAGAAGATTATATTAAAAATCAACAAGTTTTAGAATATGTTTTATATAAA
GCAATTAATTTAGATTTTGAAACATTTGATATTCCAGATGCATCAAAAAAAATGTTAGAA
GTTTTTAAAGAAGATAATGATCCAGTTTATGGTTTTAAAGTTAATATGTTTGATCAATGG
ACAATTAGAAAAGTTCCAAAATATATTGTTTATGCATTTTATAAAGAATATTGTGATGAA
AATGGTTATAATGCATTATCATCAAATAAATTTTATAAACAATTTGAACATTATTTAGAA
AATTATTGGAAAACAGATGCACAAAGAAGATATGATAATGAAGAATTAGCAAAAAGAATT
TATAATTTTAATGATAATAGAAATTATATTGAACCAATTGAATCAGGTAAAAATTATAAA
TCATATGAAAAAGTTAAATTAAAAGCAATT
>ABD22703.1 conserved hypothetical protein [Staphylococcus aureus subsp. aureus USA300_FPR3757]
ATGAATAGAAATAGAATGAAACAAATTATTTTAGAATATATTAAAAATAATGATTCAACA
TCATTTGTTGAAATTGAAAATGTTTTTGAAGAACAAGGTTTTAAATATAAAGGTAATGGT
GCATATACATCAGGTAATCATAAAAATATTATTTTTTGGATGGGTTGGAATGAAGAAGCA
TTTAATATTGTTGCAGATTTAAAAAGAGATGGTTTAATTGAAATGCAAATTTGTCCACCA
ATGTATTATTTAATTGATGGTAAAGGTTTAAGATTACCAATTGTTAAAAATAAAAATATT
AAAATTGATCATTGGTTACCAGTTACATTTTCATTAGTTAAT
>ABD21800.1 conserved hypothetical protein [Staphylococcus aureus subsp. aureus USA300_FPR3757]
ATGTTAGATCATACAAATGAATCAGTTAAAAGAGTTTTTAAATATAGAGATAAACAAGAA
TTATTAAATAAATATCATGAATTATTAGATAAATATTTTTTACATAATATTTCATTTTAT
GAAGAAGATAAAAATAATGAAAGAATTTATGGTTTAGTTGTTCATACAAAAAATAAATTA
GGTGATGAAGATTATGAAAGAGTT
>ABD22194.1 conserved hypothetical protein [Staphylococcus aureus subsp. aureus USA300_FPR3757]
ATGAATGAAGTTAATCAATCATCAAATACATGGGTTGGTACATTAACAAAACAATTAGTT
TCATCAGAAAATAATTTTAATATTCAAGAATTACCAACAGCAAGAAAAGAAGTTTTTAAA
GAATTATTAGTTAATTGTGAATTACCACAATCATTAAGAGAAGTTATTACAATTACAGAT
GATGAACATGTTGAATCAATTCCATCATTAACATATATTAAAGATAAATTAGCAACAAAT
GGTATTGAATTATCATTAAATGGTTCATCAAAATATTTTGATAGAAGAGAAGGTCATATT
TATACAGAAGTTTCAGATTCAGTTGTTCATGGTTCAGATAGAACATTAGATGATTTATTA
AAAGAAATTTTTATTAATGAATGTGTTGCATATGAAACAACATTATTATTAGATAAAAAT
AATTCATCAGGTTTAATTGATAAAGGTAATCAAGATTTATCATTATATAATCAAGGTATT
AAAGAAGTTTCAAATACATCAATTTATGATGGTATTAAACAAGCAATGAAAGATATTCCA
CAAACATTTAGAAGAAATGTTTCAATTGTTATGAATACAGAACATCATGATAAATTAATT
AAAGAATTAGCACAAATGGGTTTAGGTGGTTTAGCAGGTGATTTATCAAATTTATTTAAT
GTTACAAATGTTGTTGTTACAGATGATGCACATGATGTTTTTGTTGGTGATTTTGGTCAT
GCAATTTATGCAAAATATGAACCAATTATGTATAATAAAAAAAAACAAGCATTAAAAGGT
ATTTATCAATTTGCATTAAATTATGTTTTTGATATTAAAATTATTCCAGAATTATTAAGA
ATTGTTAATATTAAA
>ABD20615.1 conserved hypothetical protein [Staphylococcus aureus subsp. aureus USA300_FPR3757]
ATGCATTATAATCCAAAAGTTATTAATTCAAAAATTAAAGCAATGAGATCACAAATTGAA
TCATTATATCATTTAAATATGAATCATGTTATTACAAATGATAATGATATGTTAGTTTCA
GTTTCATATCCATTAGATAAATTAGTTTTATATATTATTGAAGAAAAAGATAAATTAGAA
TATTATATGAAAACAGCACAAGATAGATTAAATTTATTTAAAAATATTATTAAAAATTAT
TCAGAAAATGAACAACAAGATGTTATGAGATATATGTTATCATCAGGTAAAGTTAAAAAT
GAAGGTGTTATTGAAAGATTAAAAGTTGATATTTATAAAGTTGAATCAAGAAAAAGACAA
GAAAGACAAAATCAAAGAGAAGAATTACATAGAATTGAATTTAATAAACATTTAGAACAA
GTTAAAAAAGAATTATCA
>ABD21064.1 conserved hypothetical protein [Staphylococcus aureus subsp. aureus USA300_FPR3757]
ATGAAACCATTTGAATCACATAATAAACAATTAAAAATTTTAAGAAGAAGAGGTATGGAA
GTTCCATCATCAGCAAAAAGAGATTTAGAAAATGAAAATTATTATAATATTATTAATGGT
TATAAAGATTTATTTTTAGAATTAGATGTTAATGGTAATTTTTTAGTTCCAGATAAATAT
AAACAAGGTACACATTTTAAAGAAGTTTTTTCATTATATAAATTAGATAGAAAATTTAGA
AATGTTTTATTAGAATATTTATTAGTTTTTGAAACACATATTAAATCAAGAATTTCATAT
TATTTTTCAGAAAAATATAGAGAACCACATTCATATTTATATTTTAAAAATTATTCATCA
GATACATCAAAAACAGATTCAATTGTTAAAATGGTTGCAACATTTTCATCAGTTATGTCA
AATAGAAAAAATAAACCATTAAAACATTATATTAATACACATAATGGTGTTCCATTATGG
ATTTTAGTTAATTATTTAACATTAGGTAATGTTTCAAAAATGTATTCAAATTTAGATGAT
GATTTAAGATTAGAAGTTGCAAAAGATTATAAAAGAAAATTAGAAAGAGATTATAAAACA
AGAGTTCAAATTACACCATCAGATGTTGATTCAATTTTACAACAAGCACATATGTTTAGA
AATGTTTGTGCACATGAAGAAAGATTATATGATTATAAAATTGATAGAGCAAAATCAAGA
GCAAATATTTTTGCAAATTATAATAAAATTTATGATAAAGAATATGTTCCAACAATGAAT
GGTTCATATGTTTTTGATTTATTAATTTCATTATGTTTATTTTTAAATAAACATGATTAT
ATTAAATTAATGAAAAATATGGATAAATTAATTTCAAATTATTCACATTCATTTTATACA
ATTACAATTGATGATTTATATACAAAAATGAATTTTCCAGATCAAACAAAAATTTTAGAT
ATGTTA
>ABD22186.1 Ear protein [Staphylococcus aureus subsp. aureus USA300_FPR3757]
ATGAATAAAAAATTATTAACAAAAACATTAATTGCATCAGCATTAGTTTTAACAACAGTT
GGTTCAGGTTTTCATTCATCATCAAATTATAATGGTATTAATAATGTTGCAAAAGCAGAA
CAAACAACAGATAATGAATTATGGAAAAATGTTAGAGATGCATTAAAAGAAGCAAATATT
ATTGATAAAACAGATAATGAAAATGTTAAAGTTACATATAAATTAGCAAATGGTGGTGAA
AATTCAATTGAAGGTACAGCAAATTTAAATGAATTATCAAATTCAAATAATAAACCAATT
AATTCAGATTCAGTTAAATCAATTGATTTATCAAGAAAAAATCCAAATGGTGATAGATTT
GATGCAAATGATGCATGGAAAAAATTAACAGATAAATTAAAAGAAAAACAAATTGTTAAA
GATGGTGATACAGTTACAATTCATTCAAAAGATGAAAAAGATCCAAAAATTTCAGCAAAA
GTTGGTGAAGTTTATAATGATAATAAAAGATTAATGTTATTTAAAAAAGATATTGATAAA
ATTACAATTAAT
>WP_078056051.1 pathogenicity island protein [Staphylococcus aureus]
ATGAAAATGTATTTAACATATATTTGTTTAGTTTCATTATTAACAATTTTATTATTAGCA
ATTTCAAATATGTATGTTGCATTTTCAGTTTATGGTATGATGGTTACATATGGTTTTAAT
TTAACAGGTGAAATTACAACATGTAAAAATAAATTATTATTACAAAAACAA
>WP_000278088.1 MULTISPECIES: staphylococcal enterotoxin type C3 [Staphylococcus]
ATGTATAAAAGATTATTTATTTCAAGAGTTATTTTAATTTTTGCATTAATTTTAGTTATT
TCAACACCAAATGTTTTAGCAGAATCACAACCAGATCCAATGCCAGATGATTTACATAAA
TCATCAGAATTTACAGGTACAATGGGTAATATGAAATATTTATATGATGATCATTATGTT
TCAGCAACAAAAGTTAAATCAGTTGATAAATTTTTAGCACATGATTTAATTTATAATATT
TCAGATAAAAAATTAAAAAATTATGATAAAGTTAAAACAGAATTATTAAATGAAGATTTA
GCAAAAAAATATAAAGATGAAGTTGTTGATGTTTATGGTTCAAATTATTATGTTAATTGT
TATTTTTCATCAAAAGATAATGTTGGTAAAGTTACAGGTGGTAAAACATGTATGTATGGT
GGTATTACAAAACATGAAGGTAATCATTTTGATAATGGTAATTTACAAAATGTTTTAGTT
AGAGTTTATGAAAATAAAAGAAATACAATTTCATTTGAAGTTCAAACAGATAAAAAATCA
GTTACAGCACAAGAATTAGATATTAAAGCAAGAAATTTTTTAATTAATAAAAAAAATTTA
TATGAATTTAATTCATCACCATATGAAACAGGTTATATTAAATTTATTGAAAATAATGGT
AATACATTTTGGTATGATATGATGCCAGCACCAGGTGATAAATTTGATCAATCAAAATAT
TTAATGATGTATAATGATAATAAAACAGTTGATTCAAAATCAGTTAAAATTGAAGTTCAT
TTAACAACAAAAAATGGT
>AAW37877.1 staphylococcal enterotoxin B [Staphylococcus aureus subsp. aureus COL]
ATGTATAAAAGATTATTTATTTCACATGTTATTTTAATTTTTGCATTAATTTTAGTTATT
TCAACACCAAATGTTTTAGCAGAATCACAACCAGATCCAAAACCAGATGAATTACATAAA
TCATCAAAATTTACAGGTTTAATGGAAAATATGAAAGTTTTATATGATGATAATCATGTT
TCAGCAATTAATGTTAAATCAATTGATCAATTTTTATATTTTGATTTAATTTATTCAATT
AAAGATACAAAATTAGGTAATTATGATAATGTTAGAGTTGAATTTAAAAATAAAGATTTA
GCAGATAAATATAAAGATAAATATGTTGATGTTTTTGGTGCAAATTATTATTATCAATGT
TATTTTTCAAAAAAAACAAATGATATTAATTCACATCAAACAGATAAAAGAAAAACATGT
ATGTATGGTGGTGTTACAGAACATAATGGTAATCAATTAGATAAATATAGATCAATTACA
GTTAGAGTTTTTGAAGATGGTAAAAATTTATTATCATTTGATGTTCAAACAAATAAAAAA
AAAGTTACAGCACAAGAATTAGATTATTTAACAAGACATTATTTAGTTAAAAATAAAAAA
TTATATGAATTTAATAATTCACCATATGAAACAGGTTATATTAAATTTATTGAAAATGAA
AATTCATTTTGGTATGATATGATGCCAGCACCAGGTGATAAATTTGATCAATCAAAATAT
TTAATGATGTATAATGATAATAAAATGGTTGATTCAAAAGATGTTAAAATTGAAGTTTAT
TTAACAACAAAAAAAAAA
>ABD22279.1 staphylococcal enterotoxin K [Staphylococcus aureus subsp. aureus USA300_FPR3757]
ATGAAAAAATTAATTGTTATTATTTTAATTAATATTATTACATTATCAGTTTCAAATTCA
GCATCAGCACAAGGTGATATTGGTATTGATAATTTAAGAAATTTTTATACAAAAAAAGAT
TTTGTTGATTTAAAAGATGTTAAAGATAATGATACACCAATTGCAAATCAATTACAATTT
TCAAATGTTTCATATGATTTAATTTCAGAATCAAAAGATTTTAATAAATTTTCAAATTTT
AAAGGTAAAAAATTAGATGTTTTTGGTATTTCATATAATGGTCAATGTAATAATAAATAT
ATTTATGGTGGTGTTACAGCAACAAATGAATATTTAGATAAACCAAGAAATATTCCAATT
AATATTTGGATTAATGGTAATCATAAAACAATTTCAACAAATAAAGTTTCAACAAATAAA
AAATTTGTTACAGCACAAGAAATTGATGTTAAATTAAGAAAATATTTACAAGAAGAATAT
AATATTTATGGTCATAATGGTACAAAAAAAGGTGAAGAATATGGTCATAAATCAAAATTT
TATTCAGGTTTTAATATTGGTAAAGTTACATTTCATTTAAATAATAATGATACATTTTCA
TATGATTTATTTTATACAGGTGATGATGGTTTACCAAAATCATTTTTAAAAATTTATGAA
GATAATAAAACAGTTGAATCAGAAAAATTTCATTTAGATGTTGATATTTCATATAAAGAA
ACAATT
>WP_001043551.1 staphylococcal enterotoxin type C2 [Staphylococcus aureus]
ATGAATAAATCAAGATTTATTTCATGTGTTATTTTAATTTTTGCATTAATTTTAGTTTTA
TTTACACCAAATGTTTTAGCAGAATCACAACCAGATCCAACACCAGATGAATTACATAAA
TCATCAGAATTTACAGGTACAATGGGTAATATGAAATATTTATATGATGATCATTATGTT
TCAGCAACAAAAGTTAAATCAGTTGATAAATTTTTAGCACATGATTTAATTTATAATATT
TCAGATAAAAAATTAAAAAATTATGATAAAGTTAAAACAGAATTATTAAATGAAGATTTA
GCAAAAAAATATAAAGATGAAGTTGTTGATGTTTATGGTTCAAATTATTATGTTAATTGT
TATTTTTCATCAAAAGATAATGTTGGTAAAGTTACAGGTGGTAAAACATGTATGTATGGT
GGTATTACAAAACATGAAGGTAATCATTTTGATAATGGTAATTTACAAAATGTTTTAATT
AGAGTTTATGAAAATAAAAGAAATACAATTTCATTTGAAGTTCAAACAGATAAAAAATCA
GTTACAGCACAAGAATTAGATATTAAAGCAAGAAATTTTTTAATTAATAAAAAAAATTTA
TATGAATTTAATTCATCACCATATGAAACAGGTTATATTAAATTTATTGAAAATAATGGT
AATACATTTTGGTATGATATGATGCCAGCACCAGGTGATAAATTTGATCAATCAAAATAT
TTAATGATGTATAATGATAATAAAACAGTTGATTCAAAAAGAGTTAAAATTGAAGTTCAT
TTAACAACAAAAAATGGT
>CAI81572.1 transposase [Staphylococcus aureus RF122]
ATGAAATTATCATCAGATATTAATACAGATTTTGAAGTTACAACATTATCATATTTACAA
AAATTAATTATTGTTATGATGAATTTAAATATGAAAATTTCAAAATCAGAAATTGCAAGA
CATATGGGTGTTGATAGAAGAGCAGTTGATAAATATTCAAATGTTTTTGATTTATATTTT
ATTAATTCATCAATTAAAATTACAACATTATTAAATCAA
>CAI80051.1 staphylococcal enterotoxin C-bovine [Staphylococcus aureus RF122]
ATGAAAGAAATTAAAATGAATAAATCAAGATTTATTTCATGTGTTATTTTAATTTTTGCA
TTAATTTTAGTTTTATTTACACCAAATGTTTTAGCAGAATCACAACCAGATCCAACACCA
GATGAATTACATAAAGCATCAAAATTTACAGGTTTAATGGAAAATATGAAAGTTTTATAT
GATGATAGATATGTTTCAGCAACAAAAGTTAAATCAGTTGATAAATTTTTAGCACATGAT
TTAATTTATAATATTTCAGATAAAAAATTAAAAAATTATGATAAAGTTAAAACAGAATTA
TTAAATGAAGATTTAGCAAAAAAATATAAAGATGAAGTTGTTGATGTTTATGGTTCAAAT
TATTATGTTAATTGTTATTTTTCATCAAAAGATAATGTTGGTAAAGTTACAGGTGGTAAA
ACATGTATGTATGGTGGTATTACAAAACATGAAGGTAATCATTTTGATAATGGTAAATTA
CAAAATGTTTTAATTAGAGTTTATGAAAATAAAAGAAATACAATTTCATTTGAAGTTCAA
ACAGATAAAAAATCAGTTACAGCACAAGAATTAGATATTAAAGCAAGAAATTTTTTAATT
AATAAAAAAAATTTATATGAATTTAATTCATCACCATATGAAACAGGTTATATTAAATTT
ATTGAAAATAATGGTAATACATTTTGGTATGATATGATGCCAGCACCAGGTGATAAATTT
GATCAATCAAAATATTTAATGATGTATAATGATAATAAAACAGTTGATTCAAAATCAGTT
AAAATTGAAGTTCATTTAACAACAAAAAATGGT
>CAI80052.1 staphylococcal enterotoxin L [Staphylococcus aureus RF122]
ATGAAAAAAAGATTATTATTTGTTATTGTTATTACATTATTTATTTTTTCATCAAATCAT
ACAGTTTTATCAAATGGTGATGTTGGTCCAGGTAATTTAAGAAATTTTTATACAAAATAT
GAATATGTTAATTTAAAAAATGTTAAAGATAAAAATTCACCAGAATCACATAGATTAGAA
TATTCATATAAAAATGATACATTATATGCAGAATTTGATAATGAATATATTACATCAGAT
TTAAAAGGTAAAAATGTTGATGTTTTTGGTATTTCATATAAATATGGTTCAAATTCAAGA
ACAATTTATGGTGGTGTTACAAAAGCAGAAAATAATAAATTAGATTCACCAAGAATTATT
CCAATTAATTTAATTATTAATGGTAAACATCAAACAGTTACAACAAAATCAGTTTCAACA
GATAAAAAAATGGTTACAGCACAAGAAATTGATGTTAAATTAAGAAAATATTTACAAGAT
GAATTTAATATTTATGGTCATAATGATACAGGTAAAGGTAAAGAATATGGTACATCATCA
AAATTTTATTCAGGTTTTGATAAAGGTTCAGTTGTTTTTCATATGAATGATGGTTCAAAT
TTTTCATATGATTTATTTTATACAGGTTATGGTTTACCAGAATCATTTTTAAAAATTTAT
AAAGATAATAAAACAGTTGATTCAACACAATTTCATTTAGATGTTGAAATTTCAAAAAGA
>CAI81387.1 enterotoxin type C variant [Staphylococcus aureus RF122]
ATGAAATTATTTGCATTTATTTTTATTTGTGTTAAATCATGTTCATTATTATTTATGTTA
AATGGTAATCCAAGACCAGAACAATTAAATAAAGCATCAGAATTTACAGGTTTAATGGAT
AATATGAGATATTTATATGATGATAAACATGTTTCAGAAACAAATATTAAAGCACAAGAA
AAATTTTTACAACATGATTTATTATTTAAAATTAATGGTTCAAAAATTGATGGTTCAAAA
ATTTTAAAAACAGAATTTAATAATAAATCATTATCAGATAAATATAAAAATAAAAATGTT
GATTTATTTGGTACAAATTATTATAATCAATGTTATTTTTCAGCAGATAATATGGAATTA
AATGATGGTAGATTAATTGAAAAAACATGTATGTATGGTGGTGTTACAGAACATGATGGT
AATCAAATTGATAAAAATAATTTAACAGATAATTCACATAATATTTTAATTAAAGTTTAT
GAAAATGAAAGAAATACATTATCATTTGATATTTCAACAAATAAAAAAAATATTACAGCA
CAAGAAATTGATTATAAAGTTAGAAATTATTTATTAAAACATAAAAATTTATATGAATTT
AATTCATCACCATATGAAACAGGTTATATTAAATTTATTGAAGGTAATTCACATTCATTT
TGGTATGATATGATGCCAGAATCAGGTGAAAAATTTTATCCAACAAAATATTTATTAATT
TATAATGATAATAAAACAGTTGAATCAAAATCAATTAATGTTGAAGTTCATTTAACAAAA
AAA
>CAI80030.1 probable integrase [Staphylococcus aureus RF122]
ATGATTAAAAAATATAAAAAAAAAGATGGTTCAACAGCATATATGTTTGTTGCATATTTA
GGTACAGATCCAATTACAGGTAAACAAAAAAGAACAACAAGAAGAGGTTTTAAAACAGAA
AGAGAAGCAAAAATTGCAGAAGCAAAATTACAAACAGAAGTTTCACAAAATGGTTTTTTA
AATAATGATATTACAACATTTAAAGAAGTTTATGAATTATGGTTAGAACAATATCAAAAT
ACAGTTAGAGAATCAACATATCAAAGAGTTTTAACATTATTTGATACAGCAATTTTAGAA
CATTTTCAAGATGTTCCAATTAAAAAAATTACAGTTCCATATTGTCAAAAAGTTATTAAT
AAATGGAATAAAAAATATTCAGATATTAAAGCAATTAGAATTTATACATCAAATGTTTTT
AAATATGCAGTTTCATTAAAAATTATTGTTGATAATCCATTTGCACATACAAAAGCACCA
AGAAAAAAAGAAGCACAACAAGATGCATCAACAAAATATTATTCATCAGATGAATTAAAA
CAATTTTTAACATTTGTTGAAGATGATCCATTATATTATGCAATTTTTAGAACATTAGCA
TTTACAGGTTTTAGAAGAGGTGAATTAATGGCATTAACATGGAATGATATTGATTTTACA
AAACAAACAATTTCAATTAATAAAACATGTGCAAGAGGTGCAAATTATAAATTAGTTATT
CAAGAACCAAAAACAAAATCATCACATAGAACAATTTCAATTGATGATAAAACAGCATCA
GTTTTAAAATCATGGAGAACACATCAAAGAGTTGAATCATTAAAATATGGTCATAATACA
TCAGATAAACATCAACATGTTTTTACAACAGTTAGAGATAATAAACCATTATATCCAGAA
CATTGTAATAAAGCATTAGATTTAATTTGTGAAAAAAATTCATTTAAAAGAATTAAAGTT
CATGGTTTTAGACATACACATTGTTCATTATTATTTGAAGCAGGTTTATCAATTCAAGAA
GTTCAAGATAGATTAGGTCATGGTGATATTAAAACAACAATGGATATTTATGCACATGTT
ACAGAAAAACAAAGAGATCAAGTTGCAGATAAATTTGCAAAATATATTAATTTT
>CAI80031.1 bovine pathogenicity island protein Orf20 [Staphylococcus aureus RF122]
ATGGCAGAATTACCAACACATTATGGTACAATTATTAAAACATTAAGAAAATATATGAAA
TTAACACAATCAAAATTATCAGAAAGAACAGGTTTTTCACAAAATACAATTTCAAATCAT
GAAAATGGTAATAGAAATATTGGTGTTAATGAAATTGAAATTTATGGTAAAGGTTTAGGT
ATTCCATCATATATTTTACATAGAATTTCAGATGAATTTAAAGAAAAAGGTTATTCACCA
ACATTAAATGATTTTGGTAAATTTGATAAAATGTATTCATATGTTAATAAAGCATATTAT
AATGATGGTGATATTTATTATTCATCATATGATTTATATGATGAAACAATTAAATTATTA
GAATTATTAAAAGAATCAAAAATTAATGTTAATGATATTGATTATGATTATGTTTTAAAA
TTATATAAACAAATTTTATCAACAGATACAGAAAAATCAATTATTAATTATGAAACATTA
GCAAATACAAGAAAATCATCAGATAAAAAAAGAGAAGTTACAATTGAAGAAATTGGTGAA
TTTCATGAAAAATATTTAAAATTATTATTTACAAATTTAGAAACACATAATGATAGAAAA
AAAGCATTAGCAGAAATTGAAAAATTAAAAGAAGAATCAATTTATTTAGGTGAAAAATTA
AGATTAGTTCCAAATCATCATTATGATGCAATTAAAGGTAAACCAATGTATAAATTATAT
TTATATGAATATCCAGATAGATTAGAACATCAAAAAAAAATTATTTTAGAAAAAGATACA
AAT
>CAI80032.1 bovine pathogenicity island protein Orf19 [Staphylococcus aureus RF122]
ATGTTTACAAAAAAATCAGAATTAAAACAACAATTTTTAAAACCAAAAACAAAATTAAAA
GAAGAAAGATTAAAAAGAGGTTTATCAGCAACATATTTAGCACAATTAATTGGTATTGAT
AGAAGACAATATGAATCAAAAGAAAAAGGTTTATTTTCATTTCATGATTATGAAATTAAA
ATTATTTCAGAATTTTTAGATATTGATAAAGAAGTTTTTTTTATT
>CAI80033.1 bovine pathogenicity island protein Orf18 [Staphylococcus aureus RF122]
ATGTCACAATTATTATCAGAACAAGCATCACAACAATTAGTTAATTCAATTGTTGATATT
GCAGAAAAAATTGCATTAGAAAAAGTTAAACAATCAAGAAAAAGATATTTAATTCAAAAA
GAAGTTATGGAAGAATATAATGTTACACATAAAGTTATTACAGAATGGGAAATGATGGGT
TTAAGAAAAGTTAAAATTGGTAAAACAATTAGATATGATAGACAAGATATTGAAAATGTT
ATTGAACAAATGAAAAAT
>CAI80034.1 hypothetical bovine pathogenicity island protein [Staphylococcus aureus RF122]
ATGAAATTAAATTTATTATTTATTACATTAACATCATTATTAACAATTTTATTATTAGCA
ATTTCAAATATGTATGTTGCATTTTCAGTTTATGGTATGATGGTTACATATGGTTTTAAT
TTAACAGGTGAAATTACAACATGTGAAAATAAA
>CAI80035.1 hypothetical bovine pathogenicity island protein [Staphylococcus aureus RF122]
ATGAGAAAACAAGTTATTATTACAAAAACAGTTGTTGGTTGGTATAATATTAAAGATACA
CAACATAATTTAATGTTAAATATTCCACCAAAAGTTTTTGAACAATATTTTCCAGATGTT
TCAAAAGATGTTCAAGTTGCATGTTTAGAAATGGATTTATCAAAAATTACAGAAATTAAA
AATAAAAAAAAAGTTGGTTCA
>CAI80036.1 bovine pathogenicity island protein Orf17 [Staphylococcus aureus RF122]
ATGGAAATTAAACAAAAATATCAATTATCAAAAGTTGTTAAAATTTTAGAAGTTGTTTTA
TATGAAGAAGATAAATTTCAATCAGATAAAGATTATCATTATCAAGATAAAGCATTTTAT
GAATATGCATTAAAATTAGTTCATAATGGTTTATTTAATATTTTAGCAGAATTAGATTTT
GAAGATGAAGCATTTTTAATTTTAGATGAAGTTACAATGACATTATCAGATGTTATGAAA
GAAACACAACATGTTTATAGATATTCAGTTATTGATGAAAAAGGTGAACATAAACATACA
ACAGATAGAAAAGGTCATGTTATTGGTATGTTAGAATGGGCATTAGATTATATTGTTGGT
AATATTGAAGTTGAAGAATTA
>CAI80037.1 bovine pathogenicity island protein Orf16 [Staphylococcus aureus RF122]
ATGAATTGGGAAATTAAAGATGTTATGTGTGATATTGAAGTTATTAAAGAAAAAATTAAT
GATGTTGCAATTAAACATGGTTGGTTTGTTGAAGATAGATTTGTTAAAAATGAATTAGAA
ACAAAAAGAGAACATATTAATTTTTCAGCATCATATTTAGAACATAGAATTCAAAATGAA
CATACAGTTGAATTATTACATGTTTATTTAAAAGAATTTGGTGAATTAATTCAAAAATTT
CATGAAATTGAAAAAGCATCATCAGAAAATTTTGGTGAAGTTTCAGATGATGCACAAAAA
TTAAAAATTACAGAA
>CAI80038.1 bovine pathogenicity island protein Orf15 [Staphylococcus aureus RF122]
ATGAATGAAATTAAATTAGAATATGATACACATGTTTCAGTTGTTCATTATGAATCATTA
GATTCAAGATCATTTAAATCATTTTCAAAACCAAAATGGTCAAAATTAATTAATAAATTA
TCAGTTCCAATTGAAGCAAATTATAAATATGCAAGAGGTGTTGCAGTTTATGGTGATATT
AAAAATGGTGCAAATGATCATGGTGAAATTATTAAAAAACATAGAAATGATGTTAATGTT
GTTTATAGAGATGTTATTGTTTTAGATTATGATGAAATTAATGATTTAAAACAATTACAT
GAAGCAATTTCATCAGCATTATCAAATGTTGCATGGTTTTGGCATACATCATTTTCACAT
ACAACAGAACAAGCAAGAATTAGATTATATATTCCATTAAATGAAAGAATTTCAGCAAAT
GATTATAGAAATTATACAAAAGTTTTAGCAAATAAAATTGGTAGAAAAGTTGATGAAGGT
TCATATCAACCATCAAGATGTTTTGCATTACCAGTTATTCAAAAAGGTCATATTTTTATT
AAAAGAGTTAATGATTGTCCAATTATGGATGTTGATATGTTAGAACAATGGTTAAAAGAA
TATGAACAATCAAATGCATCACCAAATGTTATTGCATATACAAGAAGAGATTCAAAATAT
TGGAGAGAATTATGTTTTGGTACAACAGAAGGTAATAGAAATAATGCATTAGCATCATTA
GTTGGTCATTTATTAAGATGTCATGTTAATGATTATATTGTTTATTCATTTGCATTATTA
TGGGGTCAATTTGCATGTAAACCACCAATGAAAGAACAAGAAATTAATGCAACATTTCAA
TCAATTTTAAATAAACATTATAATAAT
>CAI80039.1 bovine pathogenicity island protein (Orf13 and Orf14) [Staphylococcus aureus RF122]
ATGGAAACAGGTAAATCAGATGTTTTAGATAAAATTGAAAAAATTAATAAAAAAGATTCA
GCATTACAAGAAATTATTCCAAAAGGTTATGAAATTGAACATCATCAATGTGGTATTGCA
TTAAATCAATTAATTCCATCAAAAAAAGAAGGTGAACCAGATAAAAAAGTTTTTATTACA
TCAACAATTCCACAAATTACAGAAAGATTTGAAGATATTGAATCAAATGAAGTTTCATTT
AATATGTTATTTTATGATAATAAAACACCAGTTAATATTGCAGTTTCAGCAGAAGAAATT
TCAGATTCAAGACAATTATTAAAATTAGTTAATAAAAAATTAGATGTTACATCATCAACA
TCAACAAAATTAGTTGATTATATTAATGCATCAAAAAGATATAATCCACCATTAAATGTT
AAAGTTGCAACAAGATTAGGTCATGTTAAAGGTTATTTTATTTATCCATATCAAGAAGTT
ATGAAAGATTCAAATGTTAAATTATTTTCAAATGATAAAGGTTTTCAAAAATTAATTGAT
TCATTTAGATCAAAAGGTACATTACAAGGTTATTCAAAAAAAGTTTTTGCACAAATTAAA
GATTTACCAATGGTTATGGTTATGTTATATGCATCATTAGGTTCAGTTTTATTAAGAGAA
TTTGGTTTACAACCATTTATTGTTGAAATTTCAGGTTCAACATCAACAGGTAAAACATTT
ACATTAAATTTAGTTTCATCAGTTTGGGGTACATCAGATTTAATTACAACATGGTCATCA
ACACAAAATTCAATTGAATCAATGGCATCATTTTTAAATTCATTTCCAATGTTTAAAGAT
GATACAAGAAATACACATCCAAAATTTGTTACATCAGCAACATATAATTTTTCATCAGGT
GAATCAAAATCAAGATCAAATATTAATTTAACATTAAATGCAAAAAAAGAATGGAGAAAT
ATTTTAATTTCAACAGGTGAATCATCAATTGCAAATATGGCAGATGAAAAAGCAGGTGTT
TCAGCAAGAGTTGTTACATTACAAGATCCACCATATCCAGATAATTTTGATTTTACAACA
TTAGATAAATCATTTAGAGAAAATTATGGTACATTAGGTTTAGCATTTATTAAACAATAT
GAATCAAAAAAAGATGTTTATAAAAATGCATTTGAATCATATCAAAGATATTTTAATCAA
AAAGGTTCAAATGAAATTATGCAAAGATTAGGTAGAGCATTTGCATTATTACAAGTTACA
GGTGAAGTTTTAAATGATATTGATGGTTTTGAACATGATCATTTTAAAATTATTGAACAA
GCATATGATTCAATGGTTAAAAATAATAAAACAATTGATAAACCAAAACAATTATTAGAA
GAATTATTACAATATTTAGATGCAAATAGAAATAATATTGCAGGTGATGGTTATTCATCA
GTTAAAAATGGTGATATTAAAGCAATTTATAAAAGAGATTATTTATGTATTTTAGGTGAA
ACAGTTAAAGAAAAATTAACACATGAATTACAAACAATTACAGGTCAATGGGATAAAAAA
GGTTATTTAATTAAAGGTGAAAAAGATAGATTACAAAAACAAGTTAAACATCAAACAGTT
AAATATAGAGGTTTTGCAATTAAACAAGAAGTTTTAAAAGAATTAGGTTTTGATTTTTCA
AATTCATATAATCCAAATTCAAATTAT
>CAI80040.1 bovine pathogenicity island protein Orf12 [Staphylococcus aureus RF122]
ATGGATAAAGAACAATTAAAAAAATATATTTATGATTATGTTAAAGAATATAAAGAAATT
CCAATTTATCAATTAGAAGATTTATTTAAAGAAATGAATCATGATTATATTGGTAGAACA
TCAATTACACATGATAAAGATGAAAATGTTGTTTTTTGGTCAGGTTGGAATAAAATTACA
ATGTTTGCATTAATTGAATTAGTTAAATCAGAACAATTAGATTTAGTTTATAGAGGTTCA
TTTGTTATGAGATATTTATTAGATGGTAGAGTTCCAAATTTACCATTAGCAATTTGTTAT
CCAGAAGATGGTCAACAAACAGATGTTCCATCATGGGTTCCAATGGTTTTAAGAATTAAT
AAAGAAGAAAAAATTAAA
>CAI80041.1 bovine pathogenicity island protein Orf11 [Staphylococcus aureus RF122]
ATGAATATTGAAACAATTGTTAATCAATTTGAAACAAGAGCAGGTACATTATTAAGATAT
TATACAGGTTTATTAGAACATTCAAAAGTTCAACCATGTTGTTTTAAATTATATAATGAT
CCATTTGATATGGTTTATGTTATGATGAATTCAAAATTATTTGGTCATGTTTATATTAAA
GATTGTAAAGTTAGACAATCATTTGAATTAGCATCACCAAAACATACAGAAGGTTTAATT
AGATCAATTGAAGGTCATTATGTTGGTTATGAATTACATGATGGTAAACAATTATCAATT
TCAGATGTTATGGCATCACAATTATTTGAAGATGAATATTTTATGTATGGTTTACAAACA
TATGCAGAATCAAATAATTCAGATGTTTTTGAATATTTAGAAAATGGTTTTGATACAGAT
ACATTAGAAGGTATTCAATCATCAAATACAGATGTTATTTCAAATATTGAAATGTTATAT
CAAATTGCAACAGGTATTAATGAACCAGCACCAGAATTAGTTGAAGGTGTTAGATTAGTT
ACAGAATTTGTTCAAGATGAAAAAGCAACACAAGAAGATTATAAAGCATTAGAAAGAAAA
TTAAATGATTTAAAAACATCATATTATTCATTATCAAAA
>CAI80042.1 bovine pathogenicity island protein Orf10 [Staphylococcus aureus RF122]
ATGGAATCAATTGCAGAAAAAGAAACATATCATTTACCAACAGAACATTTACAAGTTTTT
AATGTTATTAAAAATACATCAAATAAATATATTACAAAAACAAAAATTTTAAATCAATTA
GGTTATGAATATAATTCATCAAATGAAAGATGGTTAAGAAGAGTTATTAATTCATTAGTT
TATGATTATGGTTATCCAATTGGTTGTTCATATAAACCATCAGAAAGAGGTTATTATATT
ATTACAACAGAACAAGAAAAACAACAAGCAATGAGATCAATTAAAAAATTAGCAGATGGT
TCAATGAAAAGATATGAAGCATTAAAAAGAATTGAAGTT
>CAI80043.1 bovine pathogenicity island protein Orf9 [Staphylococcus aureus RF122]
ATGAAAACAGAATCATATTTTAAAGAATATAATCAATTTGTTTTAGATCAACATAAAGCA
ATTCAAGAATTAGAACAAGAAAGAAATGCATTAGAATCAAAAATTAAATTAGATAAATCA
ACATATAAACAATTAATTATGGATGGTCAAGATGATAAAGCAGATAATTTATATCAAGCA
ACAGATGCAGATGAAAAAAAATTAAAAGCATTAAATAAAAGATTAGAAACAAAAAAATCA
GTTTCAAAAGAAGTTAAATATCAAAAAACAATTGAATTATTAAAACATCAATCAGAATTA
TCATCATTATATGAATCAGAAAAACAATCAGCAATTGAAAAATTAAAAAAAGCAGTTGAT
GCATATAATGAAATTATTGATGAAATTGAAGATATTAATGATAGATATGAAGATGAACAT
CAACAATATGCATCAGTTTATTCACAAGAACAATTATATGATGATAAAGAAGCAAGAAAA
GCATTAAATGGTCATTTTAAAGAAAATATTTTTACATCATTTATTAATGGTAATGATTTA
CCATATGAACATAATAATAAATTATTTTTAAAATGT
>CAI80044.1 bovine pathogenicity island protein Orf8 [Staphylococcus aureus RF122]
ATGAAAACAAAATATGAATTAAATAATACAAAAAAAGTTGCAAATGCATTTTGTTTAAAT
GAAGAAGATACAAATTTATTAATTAATGCAGTTGATTTAGATATTAAAAATAATATGCAA
GAAATTTCATCAGAATTACAACAAGCAGAACAATCAAAACAAAAACAATATGGTACAACA
TTACAAAATTTAGCAAAACAAAATAGAATTATTAAA
>CAI80045.1 bovine pathogenicity island protein Orf7 [Staphylococcus aureus RF122]
ATGATTGCATATCCAATTAGAGTTGGTTCAGTTTATAGAGGTGAACAAATGAAATTATTA
AAAACAAAAAATTGTTTATATTATAGAAATGGTGATAATAAATTATCAGAATATCAATTA
TTAACACAATTTAATCCAACATTTATTAATAAAAAAATTAGAATGTGTGAATTTCAAATT
GAATCAATGTATCATATGTCAGCATCAACAACAACATGTGATGAAATGATGGGTGTTGTT
TCAGTTTCATATCCAATTGAAAAATTAGTTATTAAAATTATTGAAACAAAAGCAAGATTA
CAAAATTATAAAAATAGATCAATTTCAAATATGGTTTTATTAAAAACAGTTTTAAATCAT
TATACAGAAAAAGAACAAAAAAAAGTTGTTAAATATATGAGATCAAATGGTAGATATAAA
CCATATAATGTTATTGAAAGATTACAAGTTGATTTATATCAAGCATCAATTAAACAAAGA
TCAGAAAGACAAAAACAAAGAAATATTGCAATTGAAAATTCAAAAATTGCAAGAGTTAAT
GCATATCATCAATCATCATATGTTAAAGTTGTT
>CAI80046.1 bovine pathogenicity island protein Orf6 [Staphylococcus aureus RF122]
ATGGATAAACAACAAATTAAAGATTTTGTTTGTGATTATCATGAAAGAACAAGATCAGAT
GTTTTAATTGATGATGATATTAATACAGATGAATTTTTTTCAATTGCAGATGAAAATTCA
AATGAATGGATGGCAGATGATAATATTGATGATCATATTGTTAAAAATCATTTAGAAATG
ATTGTTGATAGAGTTGCAAATGATAAAGAATTTTATATTTTTGATTCATTAATTCAAGGT
AGATCATATCAAGATATTTCAGGTGTTTTAGATTGTTCAGAACAATCAGTTAGATTTTGG
TATGAAACATTATTAGATAAAATTGTTGAAGTTATTGAA
>CAI80047.1 bovine pathogenicity island protein Orf5 [Staphylococcus aureus RF122]
ATGTCAGAATTAACAGCAAAACAAGCAAGATTTGTTAATGAATATATTAGAACATTAAAT
GTTACACAATCAGCAATTAAAGCAGGTTATTCAGCAAATTCAGCACATGTTACAGGTTGT
AGATTATTAAAAAAACCACATATTAAACAATATATTCAAGAACAAAAAGATAAAATTATT
GATGAAAATGTTTTAACAGCAAAAGAATTATTACATGTTTTAACAAATGCAGCAGTTGGT
GATGAAACAGAAACAAAAGAAGTTGTTGTTAAAAGAGGTGAATATAAAGAAAATCCACAA
AATGGTAAAGTTCAATTAGTTTATAATGAACATGTTGAATTAATTGAAGTTCCAATTAAA
CCATCAGATAGATTAAAAGCAAGAGATATGTTAGGTAAATATCATAAATTATTTACAGAT
AAACATGATATTAATGGTAATGTTCCAATGTTTATTAATATTGGTGAATGGGATGGTGAT
GATGAAGAATTAGATAAAGCAGTTAAAGATGTTTCAAATGCAAATCCAAATCATACAGTT
ATTGTTGATGATATTCCATTAGAAGAT
>CAI80049.1 hypothetical bovine pathogenicity island protein [Staphylococcus aureus RF122]
ATGAAAAATGTTAATTTAGATAGAACACAAGCACATAGATTAATTAAAGTTTCAGAAGAA
ATTAAAGATGTTGGTACACATCAACATTTAGGTTTAAGAGCATTATTAGAAATTGCATCA
TTACCAGTTCCAGAAAGAACAAAAGAACATACAACATCAAATGGTGAAACAAAAACACCA
GATGAAATGACAGTTAGAGAATTAAGAGAATTAAAAAAACAATTAAAACAAAGAGATGAA
GAAAATGCACAATTACAATCACAAATGAAACAAGCACAAAGATCAGAAGAAATTGCAAGA
AAACAATATAAATATGGTTTAAATAATTATATTTTTACAATTAAATTT
>CAI80050.1 bovine pathogenicity island protein Orf3 [Staphylococcus aureus RF122]
ATGAAACAACAAATGTTATCAAAAGTTTTATTATCAACAGTTGTTGTTATGGGTTCAATT
GCAGGTTCATCATTAGTTATGGATGATAATGCACATGCAGAACAAAAATCAGATAATATT
GGTAAATTAAATCAAAAAAATGAATCAACATTACATTTATCATTTGAAAAAGGTATTAAA
GGTACAGTTGATAAAAATGGTAAATTAACATTATCAGATGGTAAAACATCAAAAGTTATG
CCAACAAATGCAAAAGATAAAAAAGGTAATGATGTTGTTTTAGTTTATAAAAAAGTTAGA
GATGGTTTTGATGTTCAAGTTATTAAATCATCACAAGAAAGAAAAACAAATTGGGTTAAA
TGTGGTTTAGGTACAGTTGGTGGTGCAGGTACAGGTGGTTTAGGTGGTGCATCAGCAGCA
TCAGTTATTCCAGGTTTAGGTACAGTTGCAGGTGCAATTATTGGTGGTGTTTCAGGTGGT
GCAACAGGTGCAGCAGCATCATGTTTTGGT
>EF010993.1TSST Staphylococcus aureus strain RN3984 mobile pathogenicity island SaPI2, complete sequence protein ABJ97288.1 toxic shock syndrome toxic-1 [Staphylococcus aureus]
ATGAATAAAAAATTATTAATGATTTTTTTTATTGTTTCACCATTATTATTAGCAACAATTGCAACAGATTTTACACCAGTTCCATTATTATCAAATCAAATTATTAAAACAGCAAAAGCATCAACAAATGATAATATTAAAGATTTATTAGATTGGTATTCATCAGGTTCAGATACATTTACAAATTCAGAAGTTTTAGATAATTCATTAGGTTCAATGAGAATTAAAAATACAGATGGTTCAATTTCATTAATTATTTTTCCATCACCATATTATTCACCAGCATTTACAAAAGGTGAAAAAGTTGATTTAAATACAAAAAGAACAAAAAAATCACAACATACATCAGAAGGTACATATATTCATTTTCAAATTTCAGGTGTTACAAATACAGAAAAATTACCAACACCAATTGAATTACCATTAAAAGTTAAAGTTCATGGTAAAGATTCACCATTAAAATATTGGCCAAAATTTGATAAAAAACAATTAGCAATTTCAACATTAGATTTTGAAATTAGACATCAATTAACACAAATTCATGGTTTATATAGATCATCAGATAAAACAGGTGGTTATTGGAAAATTACAATGAATGATGGTTCAACATATCAATCAGATTTATCAAAAAAATTTGAATATAATACAGAAAAACCACCAATTAATATTGATGAAATTAAAACAATTGAAGCAGAAATTAAT
>BAQ25952.1 staphylococcal enterotoxin Q [Staphylococcus aureus]
ATGCCAATTTGGAGATGTAATATTAAAAAAGGTGCAATTAAAATGAATAAAATTTTTAGA
ATTTTAACAGTTTCATTATTTTTTTTTACATTTTTAATTAAAAATAATTTAGCATATGCA
GATGTTGGTGTTATTAATTTAAGAAATTTTTATGCAAATTATGAACCAGAAAAATTACAA
GGTGTTTCATCAGGTAATTTTTCAACATCACATCAATTAGAATATATTGATGGTAAATAT
ACATTATATTCACAATTTCATAATGAATATGAAGCAAAAAGATTAAAAGATCATAAAGTT
GATATTTTTGGTATTTCATATTCAGGTTTATGTAATACAAAATATATGTATGGTGGTATT
ACATTAGCAAATCAAAATTTAGATAAACCAAGAAATATTCCAATTAATTTATGGGTTAAT
GGTAAACAAAATACAATTTCAACAGATAAAGTTTCAACACAAAAAAAAGAAGTTACAGCA
CAAGAAATTGATATTAAATTAAGAAAATATTTACAAAATGAATATAATATTTATGGTTTT
AATAAAACAAAAAAAGGTCAAGAATATGGTTATCAATCAAAATTTAATTCAGGTTTTAAT
AAAGGTAAAATTACATTTCATTTAAATAATGAACCATCATTTACATATGATTTATTTTAT
ACAGGTACAGGTCAAGCAGAATCATTTTTAAAAATTTATAATGATAATAAAACAATTGAT
GCAGAAAATTTTCATTTAGATGTTGAAATTTCATATGAAAAAACAGAA
>BAQ25951.1 staphylococcal enterotoxin K [Staphylococcus aureus]
ATGAAAAAATTAATTTCAATTTTATTAATTAATATTATTATTTTAGGTGTTTCAAATAAT
GCATCAGCACAAGGTGATATTGGTATTGATAATTTAAGAAATTTTTATACAAAAAAAGAT
TTTGTTGATTTAAAAGATGTTAAAGATAATGATACACCAATTGCAAATCAATTACAATTT
TCAAATGAATCATATGATTTAATTTCAGAATCAAAAGATTTTAATAAATTTTCAAATTTT
AAAGGTAAAAAATTAGATGTTTTTGGTATTTCATATAATGGTCAATGTAATACAAAATAT
ATTTATGGTGGTGTTACAGCAACAAATGAATATTTAGATAAATCAAGAAATATTCCAATT
AATATTTGGATTAATGGTAATCATAAAACAATTTCAACAAATAAAGTTTCAACAAATAAA
AAATTAGTTACAGCACAAGAAATTGATGTTAAATTAAGAAAATATTTACAAGAAGAATAT
AATATTTATGGTCATAATGGTACAAAAAAAGGTGAAGAATATGGTCATAAATCAAAATTT
TATTCAGGTTTTAATATTGGTAAAGTTACATTTCATTTAAATAATAATGATACATTTTCA
TATGATTTATTTTATACAGGTGATGATGGTTTACCAAAATCATTTTTAAAAATTTATGAA
GATAATAAAACAGTTGAATCAGAAAAATTTCATTTAGATGTTGATATTTCATATAAAGAA
ACAATT
