# Supplementary material for: Genome-Wide Profiling of Enterotoxigenic Staphylococcus aureus Strains Used for the Production of Naturally Contaminated Cheeses
Source: Genes (Basel). 2019 Dec 27;11(1):33. doi: 10.3390/genes11010033 (PMC7016664; doi:10.3390/genes11010033)
Supplement: Supplementary file 1 [file genes-11-00033-s001.zip › Supplementary Files rev/Table S6.xlsx]

## Sheet: Table S5
Strain	SaPI	Reference	Region	Contig	Sequence Start	Sequence End	% Coverage	% Identity
ProNaCC1	SaPI3	CP000046.1	1,922,358-1,922,544	11	48883	49069	100	100
ProNaCC1	SaPI3	CP000046.1	2,074,546-2,075,382	6	100215	101051	100	100
ProNaCC2	SaPI3	CP000046.1	903,332-906,333	12	20538	21983	48.07	97.52
ProNaCC2	SaPI3	CP000046.1	1,922,358-1,922,544	15	6144	6330	100	96.26
ProNaCC2	SaPI3	CP000046.1	397,869-398,153	1	406564	406848	100	98.95
ProNaCC2	SaPI1	U93688.2	1- 15,254	22	24843	25064	1.46	95.5
ProNaCC4	SaPI(fhuD)	AB983199.1	1-15,756	23	1877	1939	0.4	95.24
ProNaCC4	SaPI3	CP000046.1	397,869-398,153	23	2232	2516	100	96.49
ProNaCC4	SaPIbov	AF217235.1	1-15,891	7	100497	104701	25.11	95.82
ProNaCC5	SaPIbov	AF217235.1	1-15,891	2	655359	655431	0.44	95.89
ProNaCC5	SaPI(fhuD)	AB983199.1	1-15,756	5	98066	101846	23.98	95.96
ProNaCC5	SaPI3	CP000046.1	1,922,358-1,922,544	9	3571	3757	100	98.4
ProNaCC6	SaPI3	CP000046.1	1,922,358-1,922,544	1	1299664	1299850	100	100
ProNaCC6	SaPIbov	AF217235.1	1-15,891	2	76046	76118	0.44	95.89
ProNaCC6	SaPI3	CP000046.1	2074546-2075382	6	92537	93373	100	99.76
ProNaCC7	SaPI3	CP000046.1	1,922,358-1,922,544	10	48933	49119	100	99.47
ProNaCC7	SaPI3	CP000046.1	2,074,546-2,075,382	2	137175	138011	100	100
