# Supplementary material for: Genome-Wide Profiling of Enterotoxigenic Staphylococcus aureus Strains Used for the Production of Naturally Contaminated Cheeses
Source: Genes (Basel). 2019 Dec 27;11(1):33. doi: 10.3390/genes11010033 (PMC7016664; doi:10.3390/genes11010033)
Supplement: Supplementary file 1 [file genes-11-00033-s001.zip › Supplementary Files rev/Table S2.csv]

Assembly	BioSample	BioProject	Genome_name	Strain	Geographic_location	Isolation_Source	Ref.
GCA_002993865.1	SAMN07411405	PRJNA395593	USA300_NRS384	NRS384	Unknown	Unknown	RefSeq ID: 6240848
GCA_000350425.2	SAMN02472075	PRJNA186656	KLT6	KLT6	Switzerland	Food	Tobes et al., 2013
GCA_900475245.1	SAMEA3672889	PRJEB6403	NCTC8325	NCTC8325	UK	Human	RefSeq ID: 6722898
GCA_000013465.1	SAMN02604150	PRJNA16313	USA300_FPR3757	USA300_FPR3757	Unknown	Unknown	Diep et al., 2006
GCA_000878015.1	SAMN03202661	PRJNA268074	SA-006	SA-006	France	Food	Crovadore et al., 2015
GCA_000878025.1	SAMN03219984	PRJNA268479	SA-022	SA-022	France	Food	Crovadore et al., 2015
GCA_000878035.1	SAMN03219986	PRJNA268482	SA-038	SA-038	France	Food	Crovadore et al., 2015
GCA_000878055.1	SAMN03219987	PRJNA268483	SA-047	SA-047	France	Food	Crovadore et al., 2015
GCA_000878095.1	SAMN03219988	PRJNA268484	SA-067	SA-067	France	Food	Crovadore et al., 2015
GCA_000877925.1	SAMN03219989	PRJNA268488	SA-083	SA-083	France	Food	Crovadore et al., 2015
GCA_000877865.1	SAMN03219991	PRJNA268545	SA-085	SA-085	France	Food	Crovadore et al., 2015
GCA_000878105.1	SAMN03219992	PRJNA268546	SA-120	SA-120	France	Food	Crovadore et al., 2015
GCA_000877955.1	SAMN03219993	PRJNA268547	SA-210	SA-210	France	Food	Crovadore et al., 2015
GCA_000877915.1	SAMN03219994	PRJNA268548	SA-260	SA-260	France	Food	Crovadore et al., 2015
GCA_001027045.1	SAMN03699895	PRJNA284222	RKI4	RKI4	Switzerland	SFP event	Stevens et al., 2015
GCA_000237265.1	SAMEA2272771	PRJEA62883	LGA251	LGA251	UK and Denmark	Human	García-Álvarez L et al.,2011
GCA_001639185.1	SAMN04599376	PRJNA269675	7438	SCPM-O-B-7438	Russian Federation	food	Abaev et al., 2017
GCA_001639225.1	SAMN04599360	PRJNA269675	7778	SCPM-O-B-7778	Russian Federation	clinic materials	Abaev et al., 2017
GCA_001639195.1	SAMN04599374	PRJNA269675	7779	SCPM-O-B-7779	Russian Federation	food handler	Abaev et al., 2017
GCA_002188495.1	SAMN07167824	PRJNA269675	7904	SCPM-O-B-7904	Russian Federation	clinic specimens and food	Abaev et al., 2017
GCA_002188455.1	SAMN07167825	PRJNA269675	7905	SCPM-O-B-7905	Russian Federation	clinic specimens and food	Abaev et al., 2017
GCA_002188425.1	SAMN07167827	PRJNA269675	7906	SCPM-O-B-7906	Russian Federation	clinic specimens and food	Abaev et al., 2017
GCA_002188415.1	SAMN07167826	PRJNA269675	7907	SCPM-O-B-7907	Russian Federation	clinic specimens and food	Abaev et al., 2017
GCA_002356655.1	SAMD00041597	PRJDB4003	n10	number 10	Japan	SFP event	Sato et al., 2015
GCA_001681075.1	SAMN05188390	PRJNA323745	Sa12-001	Sa12-001	Australia	Bovine milk	McMillan et al., 2017
GCA_001681115.1	SAMN05188394	PRJNA323745	Sa13-003	Sa13-003	Australia	Caprine milk	McMillan et al., 2017
GCA_001681105.1	SAMN05188395	PRJNA323745	Sa13-004	Sa13-004	Australia	Ovine milk	McMillan et al., 2017
GCA_000210315.1	SAMN02604166	PRJNA41277	ED133	ED133	Unknown	Ruminant	Guinane et al., 2010
GCA_000011525.1	SAMEA1705922	PRJNA266	MSSA476	MSSA476	UK	Human	Holden et al., 2004
this study	this study	this study	ProNaCC1	ProNaCC1	France	food	this study
this study	this study	this study	ProNaCC2	ProNaCC2	France	SFP event	this study
this study	this study	this study	ProNaCC4	ProNaCC4	France	SFP event	this study
this study	this study	this study	ProNaCC5	ProNaCC5	France	SFP event	this study
this study	this study	this study	ProNaCC6	ProNaCC6	France	SFP event	this study
this study	this study	this study	ProNaCC7	ProNaCC7	Italy	food	this study
