# Supplementary material for: Genome-Wide Profiling of Enterotoxigenic Staphylococcus aureus Strains Used for the Production of Naturally Contaminated Cheeses
Source: Genes (Basel). 2019 Dec 27;11(1):33. doi: 10.3390/genes11010033 (PMC7016664; doi:10.3390/genes11010033)
Supplement: Supplementary file 1 [file genes-11-00033-s001.zip › Supplementary Files rev/Database S1.txt]

>hlb:1:AJ938182.1
ATGGTGAAAAAAACAAAATCCAATTCACTAAAAAAAGTTGCAACACTTGCATTAGCAAATTTATTATTAG
TTGGTGCACTTACTGACAATAGTGCCAAAGCCGAATCTAAGAAAGATGATACTGATTTGAAGTTAGTTAG
TCATAACGTTTATATGTTATCGACGGTTTTGTATCCAAACTGGGGGCAATATAAACGCGCTGATTTAATC
GGACAATCTTCTTATATTAAAAATAATGATGTCGTAATATTCAATGAAGCATTTGATAATGGTGCATCAG
ACAAATTATTAAGTAATGTAAAAAAAGAATATCCTTACCAAACACCTGTACTCGGTCGTTCTCAATCAGG
TTGGGACAAAACTGAAGGTAGCTACTCATCAACTGTTGCTGAAGATGGTGGCGTAGCGATTGTAAGTAAA
TATCCTATTAAAGAGAAAATCCAGCATGTTTTCAAAAGCGGTTGTGGATTCGATAATGATAGCAACAAAG
GCTTTATTTATACAAAAATAGAGAAAAATGGTAAGAACGTTCACGTTATCGGTACACATACACAATCTGA
AGATTCTCGTTGTGGTGCTGGACATGATCGAAAAATTAGAGCTGAACAAATGAAAGAAATCAGTGACTTT
GTTAAAAAGAAAAATATCCCTAAAGATGAAACGGTATATATAGGTGGCGACCTTAATGTTAATAAAGGCA
CTCCAGAGTTCAAAGATATGCTTAAAAACTTGAATGTAAATGATGTTCTATATGCAGGTCATAATAGCAC
ATGGGACCCTCAATCAAATTCAATTGCGAAATATAATTACCCTAATGGTAAACCAGAACATTTAGACTAT
ATATTTACAGATAAAGATCATAAACAACCAAAACAATTAGTCAATGAAGTTGTGACTGAAAAACCTAAGC
CATGGGATGTATATGCGTTCCCATATTACTATGTTTACAATGATTTTTCAGATCATTACCCAATCAAAGC
CTATAGTAAATAG
>hlb:2:CP001996.1
ATGGTGAAAAAAACAAAATCCAATTCACTAAAAAAAGTTGCAACACTTGCATTAGCAAATTTATTATTAG
TTGGTGCACTTACTGACAATAGTGCCAAAGCCGAATCTAAGAAAGATGATACTGATTTGAAGTTAGTTAG
TCATAACGTTTATATGTTATCGACGGTTTTGTATCCAAACTGGGGGCAATATAAACGCGCTGATTTAATC
GGACAATCTTCTTATATTAAAAATAATGATGTCGTAATATTCAATGAAGCATTTGATAATGGTGCATCAG
ACAAATTATTAAGTAATGTAAAAAAAGAATATCCTTACCAAACACCTGTACTCGGTCGTTCTCAATCAGG
TTGGGACAAAACTGAAGGTAGCTACTCATCAACTGTTGCTGAAGATGGTGGCGTAGCGATTGTAAGTAAA
TATCCTATTAAAGAGAAAATCCAGCATGTTTTCAAAAGCGGTTGTGGATTCGATAATGATAGCAACAAAG
GCTTTGTTTATACAAAAATAGAGAAAAATGGTAAGAACGTTCACGTTATCGGTACACATACACAATCTGA
AGATTCTCGTTGTGGTGCTGGACATGATCGAAAAATTAGAGCTGAACAAATGAAAGAAATCAGTGACTTT
GTTAAAAAGAAAAATATCCCTAAAGATGAAACGGTATATATAGGTGGCGACCTTAATGTTAATAAAGGCA
CTCCAGAGTTCAAAGATATGCTTAAAAACTTGAATGTAAATGATGTTCTATATGCAGGTCATAATAGCAC
ATGGGACCCTCAATCAAATTCAATTGCGAAATATAATTACCCTAATGGTAAACCAGAACATTTAGACTAT
ATATTTACAGATAAAGATCATAAACAACCAAAACAATTAGTCAATGAAGTTGTGACTGAAAAACCTAAGC
CATGGGATGTATATGCTTTCCCATATTACTATGTTTACAATGATTTTTCAGATCATTACCCAATCAAAGC
CTATAGTAAATAG
>hlb:3:FR821779.1
ATGGTGAAAAAAACAAAATCCAATTCACTAAAAAAAGTTGCAACACTTGCATTAGCAAATTTATTATTAG
TTGGTGCACTTACTGACAATAGTGCCAAAGCCGAATCTAAGAAAGATGATACTGATTTGAAGTTAGTTAG
TCATAACGTTTATATGTTATCGACCGTTTTGTATCCAAACTGGGGGCAATATAAACGCGCTGATTTAATC
GGACAATCTTCTTATATTAAAAATAATGATGTCGTAATATTCAATGAAGCATTTGATAATGGCGCATCAG
ATAAATTATTAAGTAATGTAAAAAAAGAATATCCTTATCAAACACCTGTACTCGGCCGTTCTCAATCAGG
GTGGGACAAAACTGAAGGTAGCTACTCATCAACTGTTGCAGAAGATGGTGGCGTAGCGATTGTAAGTAAA
TATCCTATTAAAGAGAAAATCCAGCATGTTTTCAAAAGCGGTTGTGGATTCGATAATGATAGCAACAAAG
GCTTTGTTTATACAAAAATAGAGAAAAATGGTAAGAACGTTCACGTTATCGGTACACATACACAATCTGA
AGATTCACGTTGTGGTGCTGGACATGATCGAAAAATTAGAGCTGAACAAATGAAAGAAATCAGTGACTTT
GTTAAAAAGAAAAATATCCCTAAAGATGAAACGGTATATATAGGTGGCGACCTTAATGTTAATAAAGGCA
CTCCAGAGTTCAAAGATATGCTTAAAAACTTGAATGTAAATGATGTTCTATATGCAGGTCATAATAGCAC
ATGGGATCCTCAATCAAATTCAATTGCGAAATATAATTACCCTAATGGTAAACCAGAACATTTAGACTAT
ATATTTACAGATAAAGATCATAAACAACCAAAACAATTAGTCAATGAAGTTGTGACTGAAAAACCTAAGC
CATGGGATGTATATGCTTTCCCATATTACTATGTTTACAATGATTTTTCAGATCATTACCCAATCAAAGC
CTATAGTAAATAG
>hlb:4:CP000046.1
ATGGTGAAAAAAACAAAATCCAATTCACTAAAAAAAGTTGCAACACTTGCATTAGCAAATTTATTATTAG
TTGGTGCACTTACTGACAATAGTGCCAAAGCCGAATCTAAGAAAGATGATACTGATTTGAAGTTAGTTAG
TCATAACGTTTATATGTTATCGACCGTTTTGTATCCAAACTGGGGGCAATATAAACGCGCTGATTTAATC
GGACAATCTTCTTATATTAAAAATAATGATGTCGTAATATTCAATGAAGCATTTGATAATGGTGCATCAG
ACAAATTATTAAGTAATGTGAAAAAAGAATATCCTTATCAAACACCTGTACTCGGCCGTTCTCAATCAGG
GTGGGACAAAACTGAAGGTAGCTACTCATCAACTGTTGCAGAAGATGGTGGCGTAGCGATTGTAAGTAAA
TATCCTATTAAAGAAAAAATCCAGCATGTTTTCAAAAGCGGTTGTGGATTCGATAATGATAGCAACAAAG
GCTTTGTTTATACAAAAATAGAGAAAAATGGTAAGAACGTTCACGTTATCGGTACACATACACAATCTGA
AGATTCACGTTGTGGTGCTGGACATGATCGAAAAATTAGAGCTGAACAAATGAAAGAAATCAGTGACTTT
GTTAAAAAGAAAAATATCCCTAAAGATGAAACGGTATATATAGGTGGCGACCTTAATGTCAATAAAGGCA
CTCCAGAGTTCAAAGATATGCTTAAAAACTTGAATGTAAATGATGTTCTATATGCAGGTCATAATAGCAC
ATGGGACCCTCAATCAAATTCAATTGCGAAATATAATTACCCTAATGGTAAACCAGAACATTTAGACTAT
ATATTTACAGATAAAGATCATAAACAACCAAAACAATTAGTCAATGAAGTTGTGACTGAAAAACCTAAGC
CATGGGATGTATATGCGTTCCCATATTACTACGTTTACAATGATTTTTCAGATCATTACCCAATCAAAGC
CTATAGTAAATAG
>hlb:5:CP003033.1
ATGGTGAAAAAAACAAAATCCAATTCACTAAAAAAAGTTGCAACACTTGCATTAGCAAATTTATTATTAG
TTGGTGCACTTACTGACAATAGTGCCAAAGCCGAATCTAAGAAAGATGATACTGATTTGAAGTTAGTTAG
TCATAACGTTTATATGTTATCGACCGTTTTGTATCCAAACTGGGGGCAATATAAACGCGCTGATTTAATC
GGACAATCTTCTTATATTAAAAATAATGATGTCGTAATATTCAATGAAGCATTTGATAATGGTGCATCAG
ACAAATTATTAAGTAATGTGAAAAAAGAATATCCTTATCAAACACCTGTACTCGGCCGTTCTCAATCAGG
GTGGGACAAAACTGAAGGTAGCTACTCATCAACTGTTGCAGAAGATGGTGGCGTAGCGATTGTAAGTAAA
TATCCTATTAAAGAAAAAATCCAGCATGTTTTCAAAAGCGGTTGTGGATTCGATAATGATAGCAACAAAG
GCTTTGTTTATACAAAAATAGAGAAAAATGGTAAGAACGTTCACGTTATCGGTACACATACACAATCTGA
AGATTCACGTTGTGGTGCTGGACATGATCGAAAAATTAGAGCTGAACAAATGAAAGAAATCAGTGATTTT
GTTAAAAAGAAAAATATCCCTAAAGATGAAACGGTATATATAGGTGGCGACCTTAATGTCAATAAAGGCA
CTCCAGAGTTCAAAGATATGCTTAAAAACTTGAATGTAAATGATGTTCTATATGCAGGTCATAATAGCAC
ATGGGACCCTCAATCAAATTCAATTGCGAAATATAATTACCCTAATGGTAAACCAGAACATTTAGACTAT
ATATTTACAGATAAAGATCATAAACAACCAAAACAATTAGTCAATGAAGTTGTGACTGAAAAACCTAAGC
CATGGGATGTATATGCGTTCCCATATTACTACGTTTACAATGATTTTTCAGATCATTACCCAATCAAAGC
CTATAGTAAATAG
>hlb:6:S72497.1
ATGGTGAAAAAAACAAAATCCAATTCACTAAAAAAAGTTGCAACACTTGCATTAGCAAATTTATTATTAG
TTGGTGCACTTACTGACAATAGTGCCAAAGCCGAATCTAAGAAAGATGATACTGATTTGAAGTTAGTTAG
TCATAATGTTTATATGTTATCGACCGTTTTGTATCCAAATTGGGGGCAATATAAACGCGCTGATTTAATC
GGACAATCTTCTTATATTAAAAATAATGATGTCGTAATATTCAATGAAGCATTTGATAATGGTGCTTCAG
ACAAATTATTAAGTAATGTGAAAAAAGAATATCCTTACCAAACACCTGTACTCGGTCGTTCTCAATCAGG
TTGGGACAAAACTGAAGGTAGCTACTCATCAACTGTTGCTGAAGATGGTGGCGTAGCGATTGTAAGTAAA
TATCCTATTAAAGAGAAAATCCAGCATGTTTTCAAAAGCGGTTGTGGATTCGATAATGATAGCAACAAAG
GCTTTGTTTATACAAAAATAGAGAAAAATGGTAAGAACGTTCACGTTATCGGTACACATACACAATCTGA
AGATTCACGTTGTGGTGCTGGACATGATCGAAAAATTAGAGCTGAACAAATGAAAGAAATCAGTGACTTT
GTTAAAAAGAAAAATATCCCCAAAGATGAAACGGTATATATAGGTGGCGACCTTAATGTTAATAAAGGCA
CTCCAGAGTTCAAAGATATGCTTAAAAACTTGAATGTAAATGATGTTCTATATGCAGGTCATAATAGCAC
ATGGGACCCTCAATCAAATTCTATTGCTAAATATAATTACCCTAATGGCAAACCAGAACATTTAGACTAT
ATATTTACAGATAAAGATCATAAACAACCAAAACAATTAGTAAATGAAGTTGTGACTGAAAAACCTAAGC
CATGGGATGTATATGCGTTCCCATATTACTACGTTTACAATGATTTTTCAGATCATTACCCAATCAAAGC
CTATAGTAAATAG
>hlb:7:EF690812.1
ATGGTGAAAAAAACAAAATCCAATTCACTAAAAAAAGTTGCAACACTTGCATTAGCAAATTTATTATTAG
TTGGTGCACTTACTGACAATAGTTCCAAAGCCGAATCTAAGAAAGATGATACTGATTTGAAGTTAGTTAG
TCATAACGTTTATATGTTATCGACCGTTTTGTATCCAAACTGGGGGCAATATAAACGCGCTGATTTAATC
GGACAATCTTCTTATATTAAAAATAATGATGTCGTAATATTCAATGAAGCATTTGATAATGGTGCATCAG
ACAAATTATTAAGTAATGTGAAAAAAGAATATCCTTATCAAACACCTGTACTCGGCCGTTCTCAATCAGG
GTGGGACAAAACTGAAGGTAGCTACTCATCAACTGTTGCAGAAGATGGTGGCGTAGCGATTGTAAGTAAA
TATCCTATTAAAGAAAAAATCCAGCATGTTTTCAAAAGCGGTTGTGGATTCGATAATGATAGCAACAAAG
GCTTTGTTTATACAAAAATAGAGAAAAATGGTAAGAACGTTCACGTTATCGGTACACATACACAATCTGA
AGATTCACGTTGCGGTGCTGGACATGATCGAAAAATTAGAGCTGAACAAATGAAAGAAATCAGTGACTTT
GTTAAAAAGAAAAATATCCCTAAAGATGAAACGGTATATATAGGTGGTGACCTTAATGTTAATAAAGGCA
CTCCAGAGTTCAAAGATATGCTTAAAAACTTGAATGTAAATGATGTTCTATATGCAGGTCATAATAGCAC
ATGGGACCCTCAATCAAATTCAATTGCGAAATATAATTACCCTAATGGTAAACCAGAACATTTAGACTAT
ATATTTACAGATAAAGATCATAAACAACCAAAACAATTAGTCAATGAAGTTGTGACTGAAAAACCTAAGC
CATGGGATGTATATGCGTTCCCATATTACTACGTTTACAATGATTTTTCAGATCATTATCCTATCAAAGC
CTATAGTAAATAG
>hlb:8:KC242859.1
ATGGTGAAAAAAACAAAATCCAATTCACTAAAAAAAGTTGCAACACTTGCATTAGCAAATTTATTATTAG
TTGGTGCACTTACTGACAATAGTGCCAAAGCCGAATCTAAGAAAGATGATACTGATTTGAAGTTAGTTAG
TCATAACGTTTATATGTTATCGACCGTTTTGTATCCAAACTGGGGGCAATATAAACGCGCTGATTTAATC
GGGCAATCTTCTTATATTAAAAATAATGATGTCGTAATATTCAATGAAGCATTTGATAATGGCGCATCAG
ATAAGCTATTAAGTAATGTAAAAAAAGAATATCCTTACCAAACACCTGTACTCGGTCGTTCTCAATCAGG
GTGGGACAAAACTGAAGGTAGCTACTCATCAACTGTTGCTGAAGATGGTGGCGTAGCGATTGTAAGTAAA
TATCCTATTAAAGAAAAAATCCAGCATGTTTTCAAAAGCGGTTGTGGATTCGACAATGATAGCAACAAAG
GCTTTGTTTATACAAAAATAGAGAAAAATGGGAAGAACGTTCATGTTATCGGTACACATACACAATCTGA
AGATTCACGTTGTGGTGCTGGACATGATCGAAAAATTAGAGCTGAACAAATGAAAGAAATCAGTGATTTT
GTTAAAAAGAAAAATATCCCTAAAGATGAAACGGTATATATAGGTGGCGACCTTAATGTAAATAAAGGTA
CTCCAGAGTTCAAAGATATGCTTAAAAACTTGAATGTAAATGATGTTCTATATGCAGGTCATAATAGCAC
ATGGGACCCTCAATCAAATTCAATTGCGAAATATAATTATCCTAATGGTAAACCAGAACATTTAGACTAT
ATATTTACAGATAAAGATCATAAACAACCAAAACAATTAGTCAATGAAGTTGTGACTGAAAAACCTAAGC
CATGGGATGTATATGCGTTCCCATATTACTACGTTTACAATGATTTTTCAGATCATTACCCAATCAAAGC
CTATAGTAAATA
>hlb:9:LN626917.1
ATGGTGAAAAAAACAAAATCCAACACACTAAAAAAAGCTGCAACACTTGCATTAGCAAATTTATTATTAA
TTGGGGCACTGACAGACAATAGTGCCAAAGCCGAATCTAAGAAAGATGATACTGATTTGAAGTTAGTTAG
TCATAACGTTTATATGTTATCGACCGTTTTGTATCCAAACTGGGGGCAATATAAACGCGCTGATTTAATC
GGACAATCTTCTTATATTAAAAATAATGATGTCGTAATATTCAATGAAGCATTTGATAATGGTGTATCAG
ACAAATTATTAAGTAATGTGAAAAAAGAATATCCTTACCAAACACCTGTACTCGGTCGTTCTCAATCAGG
TTGGGACAAAACTGAAGGTAGCTACTCATCAACTGTTGCTGAAGATGGCGGCGTAGCGATTGTAAGTAAA
TATCCTATTAAAGAAAAAATCCAACATGTATTCAAAAGCGGTTGTGGATTCGACAATGACAGTAATAAAG
GCTTTGTTTATACAAAGATAGAGAAAAATGGTAAGAACGTTCACGTTATCGGTACACATACACAATCTGA
AGATTCACGTTGTGGTGCTGGACATGATCGAAAAATTAGAGCTGAACAAATGAAAGAAATCAGTGACTTT
GTTAAAAAGAAAAATATCCCTAAAGATGAAACGGTATATATAGGTGGCGACCTTAATGTTAATAAAGGAA
CTGAAGAGTTCAAAGATATGCTTAAAAACTTGAATGTAAATGATGTTTTATATGCAGGTCATAATAGCAC
ATGGGACCCTCAATCAAATTCAATTGCGAAATATAATTATCCTAATGGTAAACCAGAACATTTAGACTAT
ATATTTACAGATAAAGATCATAAACAACCAAAACAATTAGTCAATGAAGTTGTTACTGAGAAACCGAAAC
CATGGGATGTATATGCCTTCCCTTACTACTATGTATACAATGATTTCTCAGATCATTATCCAATCAAAGC
CTATAGTAAATAG
>hlb:10:CP003808.1
ATGGTGAAAAAAACAAAATCCAACACACTAAAAAAAGCTGCAACACTTGCATTAGCAAATTTATTATTAA
TTGGGGCACTGACAGACAATAGTGCCAAAGCCGAATCTAAGAAAGATGATACTGATTTGAAGTTAGTCAG
TCATAACGTTTATATGTTATCGACCGTGTTGTATCCGAATTGGGGTCAATATAAGCGTGCTGATTTAATT
GGACAATCTTCTTACATCAAAAATAATGATGTCGTCATATTTAATGAAGCATTTGATAATGGTGCATCAG
ACAAATTATTAAGTAATGTTAAAAAAGAATATCCGTACCAAACACCTGTCCTTGGTCGTTCTCAATCAGG
TTGGGATAAAACAGAAGGTAGCTACTCATCAACTGTTGCTGAAGATGGCGGCGTAGCGATTGTAAGTAAA
TATCCTATTAAAGAAAAAATCCAACATGTTTTCAAAAGCGGTTGTGGATTTGACAATGACAGTAATAAAG
GCTTTGTTTATACAAAGATAGAGAAAAATGGTAAGAACGTTCACGTTATTGGTACACATACACAATCTGA
AGATTCACGTTGTGGTGCTGGACATGATCGAAAAATTAGAGCTGAACAAATGAAAGAAATCAGTGACTTT
GTTAAAAAGAAAAATATCCCAAAAGATGAAACGGTATATATCGGTGGCGACTTGAATGTTAATAAAGGTA
CTCCAGAGTTCAAAGATATGCTTAAAAACTTGAATGTAAATGATGTTCTATATGCAGGACATAATAGCAC
ATGGGACCCTCAATCAAATTCAATTGCGAAATATAATTATCCTAATGGTAAACCAGAACATTTAGACTAT
ATATTTACAGATAAAGATCATAAACAACCAAAACAATTAGTCAATGAAGTTGTGACTGAAAAACCTAAGC
CATGGGATGTATATGCGTTCCCATATTACTACGTTTACAATGATTTTTCAGATCATTACCCAATCAAAGC
CTATAGTAAATAG
>hlb:11:BA000018.3
TGTATCCAAACTGGGGACAATATAAACGCGCTGATTTAATCGGACAATCTTCTTATATTAAAAATAATGA
TGTCGTAATATTCAATGAAGCATTTGATAATGGTGCATCAGACAAATTATTAAGTAATGTGAAAAAAGAA
TATCCTTACCAAACACCTGTACTCGGTCGTTCTCAATCAGGTTGGGACAAAACTGAAGGTAGCTACTCAT
CAACTGTTGCTGAAGATGGTGGCGTAGCGATTGTAAGTAAATATCCTATTAAAGAAAAAATCCAGCATGT
TTTCAAAAGCGGTTGTGGATTCGATAATGATAGCAACAAAGGCTTTGTTTATACAAAAATAGAGAAAAAT
GGTAAGAACGTTCACGTTATCGGTACACATACACAATCTGAAGATTCACGTTGTGGTGCTGGACATGATC
GAAAAATTAGAGCTGAACAAATGAAAGAAATCAGTGACTTTGTTAAAAAGAAAAATATCCCTAAAGATGA
AACGGTATATATAGGTGGCGACCTTAATGTTAATAAAGGCACTCCAGAGTTCAAAGATATGCTTAAAAAC
TTGAATGTAAATGATGTTCTATATGCAGGTCATAATAGCACATGGGACCCTCAATCAAATTCAATTGCGA
AATATAATTACCCTAATGGTAAACCAGAACATTTAGACTATATATTTACAGATAAAGATCATAAACAACC
AAAACAATTAGTCAATGAAGTTGTGACTGAAAAACCTAAGCCATGGGATGTATATGCGTTCCCATATTAC
TACGTTTACAATGATTTTTCAGATCATTACCCAATCAAAGCCTATAGTAAATAG
>hlb:12:AP009324.1
TGTATCCAAACTGGGGACAATATAAACGCGCTGATTTAATCGGACAATCTTCTTATATTAAAAATAATGA
TGTCGTAATATTCAATGAAGCATTTGATAATGGTGCATCAGACAAATTATTAAGTAATGTGAAAAAAGAA
TATCCTTACCAAACACCTGTACTCGGTCGTTCTCAATCAGGTTGGGACAAAACTGAAGGTAGCTACTCAT
CAACTGTTGCTGAAGATGGTGGCGTAGCGATTGTAAGTAAATATCCTATTAAAGAAAAAATCCAGCATGT
TTTCAAAAGCGGTTGTGGATTCGATAATGATAGCAACAAAGGCTTTGTTTATACAAAAATAGAGAAAAAT
GGTAAGAACGTTCACGTTATCGGTACACATACACAATCTGAAGATTCACGTTGTGGTGCTGGAAATGATC
GAAAAATTAGAGCTGAACAAATGAAAGAAATCAGTGACTTTGTTAAAAAGAAAAATATCCCTAAAGATGA
AACGGTATATATAGGTGGCGACCTTAATGTTAATAAAGGCACTCCAGAGTTCAAAGATATGCTTAAAAAC
TTGAATGTAAATGATGTTCTATATGCAGGTCATAATAGCACATGGGACCCTCAATCAAATTCAATTGCGA
AATATAATTACCCTAATGGTAAACCAGAACATTTAGACTATATATTTACAGATAAAGATCATAAACAACC
AAAACAATTAGTCAATGAAGTTGTGACTGAAAAACCTAAGCCATGGGATGTATATGCGTTCCCATATTAC
TACGTTTACAATGATTTTTCAGATCATTACCCAATCAAAGCCTATAGTAAATAG
>hlb:13:CP011147.1
TGTATCCAAACTGGGGACAATATAAACGCGCTGATTTAATCGGACAATCTTCTTATATTAAAAATAATGA
TGTCGTAATATTCAATGAAGCATTTGATAATGGTGCATCAGACAAATTATTAAGTAATGTGAAAAAAGAA
TATCCTTACCAAACACCTGTACTCGGTCGTTCTCAATCAGGTTGGGACAAAACTGAAGGTAGCTACTCAT
CAACTGTTGCTGAAGATGGTGGCGTAGCGATTGTAAGTAAATATCCTATTAAAGAAAAAATCCAGCATGT
TTTCAAAAGCGGTTGTGGATTCGATAATGATAGCAACAAAGGCTTTGTTTATACAAAAATAGAGAAAAAT
GGTAAGAACATTCACGTTATCGGTACACATACACAATCTGAAGATTCACGTTGTGGTGCTGGACATGATC
GAAAAATTAGAGCTGAACAAATGAAAGAAATCAGTGACTTTGTTAAAAAGAAAAATATCCCTAAAGATGA
AACGGTATATATAGGTGGCGACCTTAATGTTAATAAAGGCACTCCAGAGTTCAAAGATATGCTTAAAAAC
TTGAATGTAAATGATGTTCTATATGCAGGTCATAATAGCACATGGGACCCTCAATCAAATTCAATTGCGA
AATATAATTACCCTAATGGTAAACCAGAACATTTAGACTATATATTTACAGATAAAGATCATAAACAACC
AAAACAATTAGTCAATGAAGTTGTGACTGAAAAACCTAAGCCATGGGATGTATATGCGTTCCCATATTAC
TACGTTTACAATGATTTTTCAGATCATTACCCAATCAAAGCCTATAGTAAATAG
>hlb:14:CP007447.1
TGTATCCAAACTGGGGGCAATATAAACGCGCTGATTTAATCGGACAATCTTCTTATATTAAAAATAATGA
TGTCGTAATATTCAATGAAGCATTTGATAATGGTGCATCAGACAAATTATTAAGTAATGTGAAAAAAGAA
TATCCTTATCAAACACCTGTACTCGGCCGTTCTCAATCAGGGTGGGACAAAACTGAAGGTAGCTACTCAT
CAACTGTTGCAGAAGATGGTGGCGTAGCGATTGTAAGTAAATATCCTATTAAAGAAAAAATCCAGCATGT
TTTCAAAAGCGGTTGTGGATTCGATAATGATAGCAACAAAGGCTTTGTTTATACAAAAATAGAGAAAAAT
GGTAAGAACGTTCACGTTATCGGTACACATACACAATCTGAAGATTCACGTTGTGGTGCTGGACATGATC
GAAAAATTAGAGCTGAACAAATGAAAGAAATCAGTGACTTTGTTAAAAAGAAAAATATCCCTAAAGATGA
AACGGTATATATAGGTGGCGACCTTAATGTCAATAAAGGCACTCCAGAGTTCAAAGATATGCTTAAAAAC
TTGAATGTAAATGATGTTCTATATGCAGGTCATAATAGCACATGGGACCCTCAATCAAATTCAATTGCGA
AATATAATTACCCTAATGGTAAACCAGAACATTTAGACTATATATTTACAGATAAAGATCATAAACAACC
AAAACAATTAGTCAATGAAGTTGTGACTGAAAAACCTAAGCCATGGGATGTATATGCGTTCCCATATTAC
TACGTTTACAATGATTTTTCAGATCATTACCCAATCAAAGCCTATAGTAAATAG
>hlb:15:AP014942.1
TGTATCCAAACTGGGGGCAATATAAACGCGCTGATTTAATCGGACAATCTTCTTATATTAAAAATAATGA
TGTCGTAATATTCAATGAAGCATTTGATAATGGTGCATCAGACAAATTATTAAGTAATGTGAAAAAAGAA
TATCCTTATCAAACACCTGTACTCGGCCGTTCTCAATCAGGGTGGGACAAAACTGAAGGTAGCTACTCAT
CAACTGTTGCAGAAGATGGTGGCGTAGCGATTGTAAGTAAATATCCTATTAAAGAAAAAATCCAGCATGT
TTTCAAAAGCGGTTGTGGATTCGATAATGATAGCAACAAAGGCTTTGTTTATACAAAAATAGAGAAAAAT
GGTAAGAACGTTCACGTTATCGGTACACATACACAATCTGAAGATTCACGTTGTGGTGCTGGACATGATC
GAAAAATTAGAGCTGAACAAATGAAAGAAATCAGTGACTTTGTTAAAAAGAAAAATATCCCTAAAGATGA
AACGGTATATATAGGTGGTGACCTTAATGTTAATAAAGGCACTCCAGAGTTCAAAGATATGCTTAAAAAC
TTGAATGTAAATGATGTTCTATATGCAGGTCATAATAGCACATGGGACCCTCAATCAAATTCAATTGCGA
AATATAATTACCCTAATGGTAAACCAGAACATTTAGACTATATATTTACAGATAAAGATCATAAACAACC
AAAACAATTAGTCAATGAAGTTGTGACTGAAAAACCTAAGCCATGGGATGTATATGCGTTCCCATATTAC
TACGTTTACAATGATTTTTCAGATCATTATCCAATCAAAGCCTATAGTAAATAG
>hlb:16:AP014653.1
TGTATCCAAACTGGGGGCAATATAAACGCGCTGATTTAATCGGACAATCTTCTTATATTAAAAATAATGA
TGTCGTAATATTCAATGAAGCATTTGATAATGGTGCATCAGACAAATTATTAAGTAATGTGAAAAAAGAA
TATCCTTATCAAACACCTGTACTCGGCCGTTCTCAATCAGGGTGGGACAAAACTGAAGGTAGCTACTCAT
CAACTGTTGCTGAAGATGGTGGCGTAGCGATTGTAAGTAAATATCCTATTAAAGAAAAAATCCAGCATGT
TTTCAAAAGCGGTTGTGGATTCGATAATGATAGCAACAAAGGCTTTGTTTATACAAAAATAGAGAAAAAT
GGTAAGAATGTTCACGTTATCGGTACACATACACAATCTGAAGATTCACGTTGTGGTGCTGGACATGATC
GAAAAATTAGAGCTGAACAAATGAAAGAAATCAGTGACTTTGTTAAAAAGAAAAATATCCCTAAAGATGA
AACGGTATATATAGGTGGTGACCTTAATGTTAATAAAGGCACTCCAGAGTTCAAAGATATGCTTAAAAAC
TTGAATGTAAATGATGTTCTATATGCAGGTCATAATAGCACATGGGACCCTCAATCAAATTCAATTGCGA
AATATAATTACCCTAATGGTAAACCAGAACATTTAGACTATATATTTACAGATAAAGATCATAAACAACC
AAAACAATTAGTCAATGAAGTTGTGACTGAAAAACCTAAGCCATGGGATGTATATGCGTTCCCATATTAC
TACGTTTACAATGATTTTTCAGATCATTATCCAATCAAAGCCTATAGTAAATAG
>hlb:17:CP000253.1
TGTATCCAAACTGGGGGCAATATAAACGCGCTGATTTAATCGGACAATCTTCTTATATTAAAAATAATGA
TGTCGTAATATTCAATGAAGCATTTGATAATGGTGCATCAGACAAATTATTAAGTAATGTGAAAAAAGAA
TATCCTTATCAAACACCTGTACTCGGCCGTTCTCAATCAGGGTGGGACAAAACTGAAGGTAGCTACTCAT
CAACTGTTGCAGAAGATGGTGGCGTAGCGATTGTAAGTAAATATCCTATTAAAGAAAAAATCCAGCATGT
TTTCAAAAGCGGTTGTGGATTCGATAATGATAGCAACAAAGGCTTTGTTTATACAAAAATAGAGAAAAAT
GGTAAGAACGTTCACGTTATCGGTACACATACACAATCTGAAGATTCACGTTGTGGTGCTGGACATGATC
GAAAAATTAGAGCTGAACAAATGAAAGAAATCAGTGATTTTGTTAAAAAGAAAAATATCCCTAAAGATGA
AACGGTATATATAGGTGGCGACCTTAATGTCAATAAAGGCACTCCAGAGTTCAAAGATATGCTTAAAAAC
TTGAATGTAAATGATGTTCTATATGCAGGTCATAATAGCACATGGGACCCTCAATCAAATTCAATTGCGA
AATATAATTACCCTAATGGTAAACCAGAACATTTAGACTATATATTTACAGATAAAGATCATAAACAACC
AAAACAATTAGTCAATGAAGTTGTGACTGAAAAACCTAAGCCATGGGATGTATATGCGTTCCCATATTAC
TACGTTTACAATGATTTTTCAGATCATTACCCAATCAAAGCCTATAGTAAATAG
>hlb:18:CP002114.2
TGTATCCAAACTGGGGGCAATATAAACGCGCTGATTTAATCGGGCAATCTTCTTATATTAAAAATAATGA
TGTCGTAATATTCAATGAAGCATTTGATAATGGCGCATCAGACAAATTATTAAGTAATGTAAAAAAAGAA
TATCCTTATCAAACACCTGTACTCGGCCGTTCTCAATCAGGGTGGGACAAAACTGAAGGTAGCTACTCAT
CAACTGTTGCAGAAGATGGTGGCGTAGCGATTGTAAGTAAATATCCTATTAAAGAAAAAATCCAGCATGT
TTTCAAAAGCGGTTGTGGATTCGATAATGATAGCAACAAAGGCTTTGTTTATACAAAAATAGAGAAAAAT
GGTAAGAACGTTCACGTTATCGGTACACATACACAATCTGAAGATTCACGTTGTGGTGCTGGACATGATC
GAAAAATTAGAGCTGAACAAATGAAAGAAATCAGTGACTTTGTTAAAAAGAAAAATATCCCTAAAGATGA
AACGGTATATATAGGTGGCGACCTTAATGTTAATAAAGGCACTCCAGAGTTCAAAGATATGCTTAAAAAC
TTGAATGTAAATGATGTTCTATATGCAGGTCATAATAGCACATGGGACCCTCAATCAAATTCTATTGCTA
AATATAATTATCCTAATGGCAAACCAGAACATTTAGACTATATATTTACAGATAAAGATCATAAACAACC
AAAACAATTAGTCAATGAAGTTGTGACTGAAAAACCAAAGCCATGGGATGTATATGCGTTCCCATATTAC
TACGTTTACAATGATTTTTCAGATCATTACCCAATCAAAGCCTATAGTAAATAG
>hlb:19:CP002388.1
TGTATCCAAACTGGGGGCAATATAAACGCGCTGATTTAATCGGACAATCTTCTTATATTAAAAATAATGA
TGTCGTAATATTCAATGAAGCATTTGATAATGGTGCATCAGACAAATTATTAAGTAATGTGAAAAAAGAA
TATCCTTACCAAACACCTGTACTCGGTCGTTCTCAATCAGGTTGGGACAAAACTGAAGGTAGCTACTCAT
CAACTGTTGCTGAAGATGGCGGCGTAGCGATTGTAAGTAAATATCCTATTAAAGAAAAAATCCAACATGT
ATTCAAAAGCGGTTGTGGATTCGACAATGACAGTAATAAAGGCTTTGTTTATACAAAGATAGAGAAAAAT
GGTAAGAACGTTCACGTTATCGGTACACATACACAATCTGAAGATTCACGTTGTGGTGCTGGACATGATC
GAAAAATTAGAGCTGAACAAATGAAAGAAATCAGTGACTTTGTTAAAAAGAAAAATATCCCTAAAGATGA
AACGGTATATATAGGTGGCGACCTTAATGTTAATAAAGGAACTGAAGAGTTCAAAGATATGCTTAAAAAC
TTGAATGTAAATGATGTTTTATATGCAGGTCATAATAGCACATGGGACCCTCAATCAAATTCAATTGCGA
AATATAATTATCCTAATGGTAAACCAGAACATTTAGACTATATATTTACAGATAAAGATCATAAACAACC
AAAACAATTAGTCAATGAAGTTGTTACTGAGAAACCGAAACCATGGGATGTATATGCCTTCCCTTACTAC
TATGTATACAATGATTTCTCAGATCATTATCCAATCAAAGCCTATAGTAAATAG
>hlb:20:CP002120.1
ATTAGGGACTCCAAACCCAATAAATACTGTTGTTACAAGGTTTCTATGTATCCAAACTGGGGGCAATATA
AACGCGCTGATTTAATCGGACAATCTTCTTATATTAAAAATAATGATGTCGTAATATTCAATGAAGCATT
TGATAATGGTGCATCAGACAAATTATTAAGTAATGTGAAAAAAGAATATCCTTATCAAACACCTGTACTC
GGCCGTTCTCAATCAGGGTGGGACAAAACTGAAGGTAGCTACTCATCAACTGTTGCAGAAGATGGTGGCG
TAGCGATTGTAAGTAAATATCCTATTAAAGAAAAAATCCAGCATGTTTTCAAAAGCGGTTGTGGATTCGA
TAATGATAGCAACAAAGGCTTTGTTTATACAAAAATAGAGAAAAATGGTAAGAACGTTCACGTTATCGGT
ACACATACACAATCTGAAGATTCACGTTGTGGTGCTGGACATGATCGAAAAATTAGAGCTGAACAAATGA
AAGAAATCAGTGACTTTGTTAAAAAGAAAAATATCCCTAAAGATGAAACGGTATATATAGGTGGCGACCT
TAATGTCAATAAAGGCACTCCAGAGTTCAAAGATATGCTTAAAAACTTGAATGTAAATGATGTTCTATAT
GCAGGTCATAATAGCACATGGGACCCTCAATCAAATTCAATTGCGAAATATAATTACCCTAATGGTAAAC
CAGAACATTTAGACTATATATTTACAGATAAAGATCATAAACAACCAAAACAATTAGTCAATGAAGTTGT
GACTGAAAAACCTAAGCCATGGGATGTATATGCGTTCCCATATTACTACGTTTACAATGATTTTTCAGAT
CATTACCCAATCAAAGCCTATAGTAAATAG
>hlb:21:CP001781.1
AGGGACTCTAACCCCTGTAAACATTGGCATTACAGGGGTTATGTGTATCCAAACTGGGGACAATATAAAC
GCGCTGATTTAATCGGACAATCTTCTTATATTAAAAATAATGATGTCGTAATATTCAATGAAGCATTTGA
TAATGGTGCATCAGACAAATTATTAAGTAATGTGAAAAAAGAATATCCTTACCAAACACCTGTACTCGGT
CGTTCTCAATCAGGTTGGGACAAAACTGAAGGTAGCTACTCATCAACTGTTGCTGAAGATGGTGGCGTAG
CGATTGTAAGTAAATATCCTATTAAAGAAAAAATCCAGCATGTTTTCAAAAGCGGTTGTGGATTCGATAA
TGATAGCAACAAAGGCTTTGTTTATACAAAAATAGAGAAAAATGGTAAGAACGTTCACGTTATCGGTACA
CATACACAATCTGAAGATTCACGTTGTGGTGCTGGACATGATCGAAAAATTAGAGCTGAACAAATGAAAG
AAATCAGTGACTTTGTTAAAAAGAAAAATATCCCTAAAGATGAAACGGTATATATAGGTGGCGACCTTAA
TGTTAATAAAGGCACTCCAGAGTTCAAAGATATGCTTAAAAACTTGAATGTAAATGATGTTCTATATGCA
GGTCATAATAGCACATGGGACCCTCAATCAAATTCAATTGCGAAATATAATTACCCTAATGGTAAACCAG
AACATTTAGACTATATATTTACAGATAAAGATCATAAACAACCAAAACAATTAGTCAATGAAGTTGTGAC
TGAAAAACCTAAGCCATGGGATGTATATGCGTTCCCATATTACTACGTTTACAATGATTTTTCAGATCAT
TACCCAATCAAAGCCTATAGTAAATAG
>hlb:22:X13404.1
TGTATCCAAACTGGGGGCAATATAAACGCGCTGATTTAATCGGACAATCTTCTTATATTAAAAATAATGA
TGTCGTAATATTCAATGAAGCATTTGATAATGGTGCATCAGACAAATTATTAAGTAATGTGAAAAAAGAA
TATCCTTATCAAACACCTGTACTCGGCCGTTCTCAATCAGGGTGGGACAAAACTGAAGGTAGCTACTCAT
CAACTGTTGCAGAAGATGGTGGCGTAGCGATTGTAAGTAAATATCCTATTAAAGAAAAAATCCAGCATGT
TTTCAAAAGCGGTTGTGGATTCGATAATGATAGCAACAAAGGCTTTGTTTATACAAAAATAGAGAAAAAT
GGTAAGAACGTTCACGTTATCGGTACACATACACAATCTGAAGATTCACGTTGTGGTGCTGGACATGATC
GAAAAATTAGAGCTGAACAAATGAAAGAAATCAGTGACTTTGTTAAAAAGAAAAATATCCCTAAAGATGA
AACGGTATATATAGGTGGCGACCTTAATGTCAATAAAGGCACTCCAGAGTTCAAAGATATGCTTAAAAAC
TTGAATGTAAATGATGTTCTATATGCAGGTCATAATAGCACATGGGACCCTCAATCAAATTCAATTGCGA
AATATAATTACCCTAATGGTAAACCAGAACATTTAGACTATATATTTACAGATAAAGATCATAAACAACC
AAAACAATTAGTCAATGAAGTTGTGACTGAAAAACCTAAGCCATGGGATGTATATGCGTTCCCATATTAC
TACGTTTACAATGATTTTTCAGATCATTACCCAATCAAAGCCTATAGTAAATAG
>hlb:23:CP003194.1
ATTAGGGACTCCAAACCCAATAAATACTGTTGTTACAAGGTTTCTATGTATCCAAACTGGGGACAATATA
AACGCGCTGATTTAATCGGACAATCTTCTTATATTAAAAATAATGATGTCGTAATATTCAATGAAGCATT
TGATAATGGTGCATCAGATAAATTATTAAGTAATGTGAAAAAAGAATATCCTTACCAAACACCTGTACTC
GGTCGTTCTCAATCAGGGTGGGACAAAACTGAAGGTAGCTACTCATCAACTGTTGCTGAAGATGGTGGCG
TAGCGATTGTAAGTAAATATCCTATTAAAGAAAAAATCCAGCATGTTTTCAAAAGCGGTTGTGGATTCGA
TAATGATAGCAACAAAGGCTTTGTTTATACAAAAATAGAGAAAAATGGTAAGAACGTTCACGTTATCGGT
ACACATACACAATCTGAAGATTCACGTTGTAGTGCTGGACATGATCGAAAAATTAGAGCTGAACAAATGA
AAGAAATCAGTGACTTTGTTAAAAAGAAAAATATCCCTAAAGATGAAACGGTATATATAGGTGGCGACCT
TAATGTTAATAAAGGCACTCCAGAGTTCAAAGATATGCTTAAAAACTTGAATGTAAATGATGTTCTATAT
GCAGGTCATAATAGCACATGGGACCCTCAATCAAATTCAATTGCGAAATATAATTACCCTAATGGTAAAC
CAGAACATTTAGACTATATATTTACAGATAAAGATCATAAACAACCAAAACAATTAGTCAATGAAGTTGT
GACTGAAAAACCTAAGCCATGGGATGTATATGCGTTCCCATATTACTACGTTTACAATGATTTTTCAGAT
CATTACCCAATCAAAGCCTATAGTAAATAG
>hlb:24:CP006044.1
ATGTATCCAAACTGGGGTCAATATAAGCGTGCTGATTTAATTGGACAATCTTCTTACATCAAAAATAATG
ATGTCGTCATATTTAATGAAGCATTTGATAATGGTGCATCAGACAAATTATTAAGTAATGTAAAAAAAGA
ATATCCTTACCAAACACCTGTACTCGGTCGTTCTCAATCAGGTTGGGACAAAACTGAAGGTAGCTACTCA
TCAACTGTTGCTGAAGATGGCGGCGTAGCGATTGTAAGTAAATATCCTATTAAAGAAAAAATCCAGCATG
TTTTCAAAAGCGGTTGTGGATTCGACAATGACAGTAATAAAGGCTTTGTTTATACAAAGATAGAGAAAAA
CGGTAAGAACGTTCACGTTATCGGTACACATACACAATCTGAAGATTCAAGATGTGGCGCTGGACATGAT
CGAAAAATTAGAGCTGAACAAATGAAAGAAATCAGCGACTTTGTTAAAAAGAAAAACATACCTAAAGATG
AAACGGTTTATATCGGTGGCGATTTGAATGTTAATAAAGGTACTCCAGAGTTCAAAGATATGCTTAAAAA
CTTAAACGTGAATGATGTTCTATATGCAGGACACAATAGCACATGGGATCCACAGTCAAATTCTATCGCG
AAATATAATTATCCTAATGGTAAACCAGAACATTTAGACTATATATTTACAGATAAAGATCATAAACAAC
CAAAACAATTAGTTAATGAAGTTGTTACTGAAAAACCTAAGCCATGGGATGTCTATGCCTTCCCTTACTA
CTATGTATACAATGATTTCTCAGATCATTATCCAATCAAAGCCTATAGTAAATAG
>hlb:25:CP003045.1
ATTAGGGACTCCAAACCCAATAAATACTGTTGTTACAAGGTTTCTATGTATCCAAACTGGGGTCAATATA
AGCGTGCTGATTTAATTGGACAATCTTCTTACATCAAAAATAATGATGTCGTCATATTTAATGAAGCATT
TGATAATGGTGCATCAGACAAATTATTAAGTAATGTTAAAAAAGAATATCCGTACCAAACACCTGTCCTT
GGTCGTTCTCAATCAGGTTGGGATAAAACAGAAGGTAGCTACTCATCAACTGTTGCTGAAGATGGCGGCG
TAGCGATTGTAAGTAAATATCCTATTAAAGAAAAAATCCAACATGTTTTCAAAAGCGGTTGTGGATTTGA
CAATGACAGTAATAAAGGCTTTGTTTATACAAAGATAGAGAAAAATGGTAAGAACGTTCACGTTATTGGT
ACACATACACAATCTGAAGATTCACGTTGTGGTGCTGGACATGATCGAAAAATTAGAGCTGAACAAATGA
AAGAAATCAGTGACTTTGTTAAAAAGAAAAATATCCCAAAAGATGAAACGGTATATATCGGTGGCGACTT
GAATGTTAATAAAGGTACTCCAGAGTTCAAAGATATGCTTAAAAACTTGAATGTAAATGATGTTCTATAT
GCAGGACATAATAGCACATGGGACCCTCAATCAAATTCAATTGCGAAATATAATTATCCTAATGGTAAAC
CAGAACATTTAGACTATATATTTACAGATAAAGATCATAAACAACCAAAACAATTAGTCAATGAAGTTGT
GACTGAAAAACCTAAGCCATGGGATGTATATGCGTTCCCATATTACTACGTTTACAATGATTTTTCAGAT
CATTACCCAATCAAAGCCTATAGTAAATAG
>hlgA:1:BA000018.3
ATGATTAAAAATAAAATATTAACAGCAACTTTAGCAGTTGGTTTAATAGCCCCTTTAGCCAATCCATTTA
TAGAAATTTCTAAAGCAGAAAATAAGATAGAAGATATCGGTCAAGGTGCAGAAATCATCAAAAGAACACA
AGACATTACTAGCAAACGATTAGCTATAACTCAAAACATTCAATTTGATTTTGTAAAAGATAAAAAATAT
AACAAAGATGCCCTAGTTGTTAAGATGCAAGGCTTCATCAGCTCTAGAACAACATATTCAGACTTAAAAA
AATATCCATATATTAAAAGAATGATATGGCCATTTCAATATAATATCAGTTTGAAAACGAAAGACTCTAA
TGTTGATTTAATCAATTATCTTCCTAAAAATAAAATTGATTCAGCAGATGTTAGTCAGAAATTAGGCTAT
AATATCGGCGGAAACTTCCAATCAGCGCCATCAATCGGAGGCAGTGGCTCATTCAACTACTCTAAAACAA
TTAGTTATAATCAAAAAAACTATGTTACTGAAGTAGAAAGTCAGAACTCTAAAGGTGTTAAATGGGGAGT
GAAAGCAAATTCATTTGTTACACCGAATGGTCAAGTATCTGCATATGATCAATACTTATTTGCACAAGAC
CCAACTGGTCCAGCAGCAAGAGACTATTTCGTCCCAGATAATCAATTACCTCCTTTAATTCAAAGTGGCT
TTAATCCATCATTTATTACAACATTGTCACACGAAAGAGGTAAAGGTGATAAAAGCGAGTTTGAAATCAC
TTACGGCAGAAACATGGATGCTACATATGCTTACGTGACAAGACATCGTTTAGCCGTTGATAGAAAACAT
GATGCTTTTAAAAACCGAAACGTTACAGTTAAATATGAAGTGAACTGGAAAACACATGAAGTAAAAATTA
AAAGCATCACACCTAAGTAA
>hlgA:2:CP001781.1
ATGATTAAAAATAAAATATTAACAGCAACTTTAGCAGTTGGTTTAATAGCCCCTTTAGCCAATCCATTTA
TAGAAATTTCTAAAGCAGAAAATAAGATAGAAGATATCGGTCAAGGTGCAGAAATCATCAAAAGAACACA
AGACATTACTAGCAAACGATTAGCTATAACTCAAAACATTCAATTTGATTTTGTAAAAGATAAAAAATAT
AACAAAGATGCCCTAGTTGTTAAGATGCAAGGCTTCATCAGCTCTAGAACAACATATTCAGACTTAAAAA
AATATCCATATATTAAAAGAATGATATGGCCATTTCAATATAATATCAGTTTGAAAACGAAAGACTCTAA
TGTTGATTTAATCAATTATCTTCCTAAAAATAAAATTGATTCAGCAGATGTTAGTCAGAAATTAGGCTAT
AATATCGGCGGAAACTTCCAATCAGCGCCATCAATCGGAGGCAGTGGCTCATTCAACTACTCTAAAACAA
TTAGTTATAATCAAAAAAACTATGTTACTGAAGTAGAAAGTCAGAACTCTAAAGGTGTTAAATGGGGAGT
GAAAGCAAATTCATTCGTTACACCGAATGGTCAAGTATCTGCATATGATCAATACTTATTTGCACAAGAC
CCAACTGGTCCAGCAGCAAGAGACTATTTCGTCCCAGATAATCAATTACCTCCTTTAATTCAAAGTGGCT
TTAATCCATCATTTATTACAACATTGTCACACGAAAGAGGTAAAGGTGATAAAAGCGAGTTTGAAATCAC
TTACGGCAGAAACATGGATGCTACATATGCTTACGTGACAAGACATCGTTTAGCCGTTGATAGAAAACAT
GATGCTTTTAAAAACCGAAACGTTACAGTTAAATATGAAGTGAACTGGAAAACACATGAAGTAAAAATTA
AAAGCATCACACCTAAGTAA
>hlgA:3:AP014942.1
ATGATTAAAAATAAAATATTAACAGCAACTTTAGCAGTTGGTTTAATAGCCCCTTTAGCCAATCCATTTA
TAGAAATTTCTAAAGCAGAAAATAAGATAGAAGATATCGGCCAAGGTGCAGAAATCATCAAAAGAACACA
AGACATTACTAGCAAACGATTAGCTATAACTCAAAACATTCAATTTGATTTTGTAAAAGATAAAAAATAT
AACAAAGATGCCCTAGTTGTTAAGATGCAAGGCTTCATCAGCTCTAGAACAACATATTCAGACTTAAAAA
AATATCCATATATTAAAAGAATGATATGGCCATTTCAATATAATATCAGTTTGAAAACGAAAGACTCTAA
TGTTGATTTAATCAATTATCTTCCTAAAAATAAAATTGATTCAGCAGATGTTAGTCAGAAATTAGGCTAT
AATATCGGCGGAAACTTCCAATCAGCGCCATCAATCGGAGGCAGTGGCTCATTCAACTACTCTAAAACAA
TTAGTTATAATCAAAAAAACTATGTTACTGAAGTAGAAAGTCAGAACTCTAAAGGTGTTAAATGGGGAGT
GAAAGCAAATTCATTCGTTACACCGAATGGTCAAGTATCTGCATATGATCAATACTTATTTGCACAAGAC
CCAACTGGTCCAGCAGCAAGAGACTATTTCGTCCCAGATAATCAATTACCTCCTTTAATTCAAAGTGGCT
TTAATCCATCATTTATTACAACATTGTCACACGAAAGAGGTAAAGGTGATAAAAGCGAGTTTGAAATCAC
TTACGGCAGAAACATGGATGCTACATATGCTTACGTGACAAGACATCGTTTAGCCGTTGATAGAAAACAT
GATGCTTTTAAAAACCGAAACGTTACAGTTAAATATGAAGTGAACTGGAAAACACATGAAGTAAAAATTA
AAAGCATCACACCTAAGTAA
>hlgA:4:CP010402.1
ATGATTAAAAATAAAATATTAACAGCAACTTTAGCAGTTGGTTTAATAGCCCCTTTAGCCAATCCATTTA
TAGAAATTTCTAAAGCAGAAAATAAGATAGAAGATATCGGTCAAGGTGCAGAAATCATCAAAAGAACACA
AGACATTACTAGCAAACGATTAGCTATAACTCAAAACATTCAATTTGATTTTGTAAAAGATAAAAAATAT
AACAAAGATGCCCTAGTTGTTAAGATGCAAGGCTTCATCAGCTCTAGAACAACATATTCAGACTTAAAAA
AATATCCATATATTAAAAGAATGATATGGCCATTTCAATATAATATCAGTTTGAAAACGAAAGACTCTAA
TGTTGATTTAATCAATTATCTTCCTAAAAATAAAATTGATTCAGCAGATGTTAGTCAGAAATTAGGCTAT
AATATCGGCGAAAACTTCCAATCAGCGCCATCAATCGGAGGCAGTGGCTCATTCAACTACTCTAAAACAA
TTAGTTATAATCAAAAAAACTATGTTACTGAAGTAGAAAGTCAGAACTCTAAAGGTGTTAAATGGGGAGT
GAAAGCAAATTCATTCGTTACACCGAATGGTCAAGTATCTGCATATGATCAATACTTATTTGCACAAGAC
CCAACTGGTCCAGCAGCAAGAGACTATTTCGTCCCAGATAATCAACTACCTCCTTTAATTCAAAGTGGCT
TTAATCCATCATTTATTACAACATTGTCACACGAAAGAGGTAAAGGTGATAAAAGCGAGTTTGAAATCAC
TTACGGCAGAAACATGGATGCTACATATGCTTACGTGACAAGACATCGTTTAGCCGTTGATAGAAAACAT
GATGCTTTTAAAAACCGAAACGTTACAGTTAAATATGAAGTGAACTGGAAAACACATGAAGTAAAAATTA
AAAGCATCACACCTAAGTAA
>hlgA:5:AP014653.1
ATGATTAAAAATAAAATATTAACAGCAACTTTAGCAGTTGGTTTAATAGCCCCTTTAGCCAATCCATTTA
TAGAAATTTCTAAAGCAGAAAATAAGATAGAAGATATCGGTCAAGGTGCAGAAATCATCAAAAGAACACA
AGACATTACTAGCAAACGATTAGCTATAACTCAAAACATTCAATTTGATTTTGTAAAAGATAAAAAATAT
AACAAAGATGCCCTAGTTGTTAAGATGCAAGGCTTCATCAGCTCTAGAACAACATATTCAGACTTAAAAA
AATATCCATATATTAAAAGAATGATATGGCCATTTCAATATAATATCAGTTTGAAAACGAAAGACTCTAA
TGTTGATTTAATCAATTATCTTCCTAAAAATAAAATTGATTCAGCAGATGTTAGTCAGAAATTAGGCTAT
AATATCGGCGGAAACTTCCAATCAGCGCCATCAATCGGAGGCAGTGGCTCATTCAACTACTCTAAAACAA
TTAGTTATAATCAAAAAAACTATGTTACTGAAGTAGAAAGTCAGAACTCTAAAGGTGTTAAATGGGGAGT
GAAAGCAAATTCATTCGTTACACCGAATGGTCAAGTATCTGCATATGATCAATACTTATTTGCACAAGAC
CCAACTGGTCCAGCAGCAAGAGACTATTTCGTCCCAGATAATCAACTACCTCCTTTAATTCAAAGTGGCT
TTAATCCATCATTTATTACAACATTGTCACACGAAAGAGGTAAAGGTGATAAAAGCGAGTTTGAAATCAC
TTACGGCAGAAACATGGATGCTACATATGCTTACGTGACAAGACATCGTTTAGCCGTTGATAGAAAACAT
GATGCTTTTAAAAACCGAAACGTTACAGTTAAATATGAAGTGAACTGGAAAACACATGAAGTAAAAATTA
AAAGCATTACACCTAAGTAA
>hlgA:6:CP010944.1
ATGATTAAAAATAAAATATTAACAGCAACTTTAGCAGTTGGTTTAATAGCCCCTTTAGCCAATCCATTTA
TAGAAATTTCTAAAGCAGAAAATAAGATAGAAGATATCGGCCAAGGTGCAGAAATCATCAAAAGAACACA
AGACATTACTAGCAAACGATTAGCTATAACTCAAAACATTCAATTTGATTTTGTAAAAGATAAAAAATAT
AACAAAGATGCCCTAGTTGTTAAGATGCAAGGCTTCATCAGCTCTAGAACAACATATTCAGACTTAAAAA
AATATCCATATATTAAAAGAATGATATGGCCATTTCAATATAATATCAGTTTGAAAACGAAAGACTCTAA
TGTTGATTTAATCAATTATCTTCCTAAAAATAAAATTGATTCAGCAGATGTTAGTCAGAAATTAGGCTAT
AATATCGGCGGAAACTTCCAATCAGCGCCATCAATCGGAGGCAGTGGCTCATTCAACTACTCTAAAACAA
TTAGTTATAATCAAAAAAACTATGTTACTGAAGTAGAAAGTCAGAACTCTAAAGGTGTTAAATGGGGAGT
TAAAGCAAATTCATTCGTTACACCGAATGGTCAAGTATCTGCATATGATCAATACTTATTTGCACAAGAC
CCAACTGGTCCAGCAGCAAGAGACTATTTCGTCCCAGATAATCAATTACCTCCTTTAATTCAAAGTGGCT
TTAATCCATCATTTATTACAACATTGTCACACGAAAGAGGTAAAGGTGATAAAAGCGAGTTTGAAATCAC
TTACGGCAGAAACATGGATGCTACATATGCTTACGTGACAAGACATCGTTTAGCCGTTGATAGAAAACAT
GATGCTTTTAAAAACCGAAACGTTACAGTTAAATATGAAGTGAACTGGAAAACACATGAAGTAAAAATTA
AAAGCATCACACCTAAGTAA
>hlgA:7:CP006630.1
ATGATTAAAAATAAAATATTAACAGCAACTTTAGCAGTTGGTTTAATAGCCCCTTTAGCCAATCCATTTA
TAGAAATTTCTAAAGCAGAAAATAAGATAGAAGATATCGGCCAAGGTGCAGAAATCATCAAAAGAACACA
AGACATTACTAGCAAACGATTAGCTATAACTCAAAACATTCAATTTGATTTTGTAAAAGATAAAAAATAT
AACAAAGATGCCCTAGTTGTTAAGATGCAAGGCTTCATCAGCTCTAGAACAACATATTCAGACTTAAAAA
AATATCCATATATTAAAAGAATGATATGGCCATTTCAATATAATATCAGTTTGAAAACGAAAGACTCTAA
TGTTGATTTAATCAATTATCTTCCTAAAAATAAAATTGATTCAGCAGATGTTAGTCAGAAATTAGGCTAT
AATATCGGCGGAAACTTCCAATCAGCGCCATCAATCGGAGGCAGTGGCTCATTCAACTACTCTAAAACAA
TTAGTTATAATCAAAAAAACTATGTTACTGAAGTAGAAAGTCAGAACTCTAAAGGTGTTAAATGGGGAGT
GAAAGCAAATTCATTCGTTACACCGAATGGTCAAGTATCTGCATATGATCAATACTTATTTGCACAAGAC
CCAACTGGTCCAGCAGCAAGAGACTATTTCGTCCCAGATAATCAACTACCTCCTTTAATTCAAAGTGGCT
TTAATCCATCATTTATTACAACATTGTCACACGAAAGAGGTAAAGGTGATAAAAGCGAGTTTGAAATCAC
TTACGGCAGAAACATGGATGCTACATATGCATACGTGACAAGACATCGTTTAGCCGTTGATAGAAAACAT
GATGCTTTTAAAAACCGAAACGTTACAGTTAAATATGAAGTGAACTGGAAAACACATGAAGTAAAAATTA
AAAGCATCACACCTAAGTAA
>hlgA:8:CP011528.1
ATGATTAAAAATAAAATATTAACAGCAACTTTAGCAGTTGGTTTAATAGCCCCTTTAGCCAATCCATTTA
TAGAAATTTCTAAAGCAGAAAATAAGATAGAAGATATCGGCCAAGGTGCAGAAATCATCAAAAGAACACA
AGACATTACTAGCAAACGATTAGCTATAACTCAAAACATTCAATTTGATTTTGTAAAAGATAAAAAATAT
AACAAAGATGCCCTAGTTGTTAAGATGCAAGGCTTCATCAGCTCTAGAACAACATATTCAGACTTAAAAA
AATATCCATATATTAAAAGAATGATATGGCCATTTCAATATAATATCAGTTTGAAAACGAAAGACTCTAA
TGTTGATTTAATCAATTATCTTCCTAAAAATAAAATTGATTCAGCAGATGTTAGTCAGAAATTAGGCTAT
AATATCGGCGGAAACTTCCAATCAGCGCCATCAATCGGAGGCAGTGGCTCATTCAACTACTCTAAAACAA
TTAGTTATAATCAAAAAAACTATGTTACTGAAGTAGAAAGTCAGAACTCTAAAGGTGTTAAATGGGGAGT
GAAAGCAAATTCATTCGTTACACCGAATGGTCAAGTATCTGCATATGATCAATACTTATTTGCACAAGAC
CCAACTGGTCCAGCAGCACGAGACTATTTCGTCCCAGATAATCAACTACCTCCTTTAATTCAAAGTGGCT
TTAATCCATCATTTATTACAACATTGTCACACGAAAGAGGTAAAGGTGATAAAAGCGAGTTTGAAATCAC
TTACGGCAGAAACATGGATGCTACATATGCTTACGTGACAAGACATCGTTTAGCCGTTGATAGAAAACAT
GATGCTTTTAAAAACCGAAACGTTACAGTTAAATATGAAGTGAACTGGAAAACACATGAAGTAAAAATTA
AAAGCATTACACCTAAGTAA
>hlgA:9:FR821779.1
ATGATTAAAAATAAAATATTAACAGCAACTTTAGCAGTTGGTTTAATAGCCCCTTTAGCCAATCCATTTA
TAGAAATTTCTAAAGCAGAAAATAAGATAGAAGATATCGGCCAAGGTGCAGAAATCATCAAAAGAACACA
AGACATTACTAGCAAACGATTAGCTATAACTCAAAACATTCAATTTGATTTTGTAAAAGATAAAAAATAT
AACAAAGATGCCCTAGTTGTTAAAATGCAAGGCTTCATCAGCTCTAGAACAACATATTCAGACTTTAAAA
AATATCCATATATTAAAAGAATGATATGGCCATTTCAATATAATATCAGTTTGAAAACGAAAGACTCTAA
TGTTGATTTAATCAATTATCTTCCTAAAAATAAAATTGATTCAGCAGATGTTAGTCAGAAATTAGGCTAT
AATATCGGCGGAAACTTCCAATCAGCGCCATCAATCGGAGGCAGTGGCTCATTCAACTACTCTAAAACAA
TTAGTTATAATCAAAAAAACTATGTTACTGAAGTAGAAAGTCAGAACTCTAAAGGTGTTAAATGGGGAGT
GAAAGCAAATTCATTCGTTACACCGAATGGTCAAGTATCTGCATATGATCAATACTTATTTGCACAAGAC
CCAACTGGTCCAGCAGCAAGAGACTATTTCGTCCCAGATAATCAACTACCTCCTTTAATTCAAAGTGGCT
TTAATCCATCATTTATTACAACATTGTCACACGAAAGAGGTAAAGGTGATAAAAGCGAGTTTGAAATCAC
TTACGGCAGAAACATGGATGCTACATATGCATACGTGACAAGACATCGTTTAGCCGTTGATAGAAAACAT
GATGCTTTTAAAAACCGAAACGTTACAGTTAAATATGAAGTGAACTGGAAAACACATGAAGTAAAAATTA
AAAGCATCACACCTAAGTAA
>hlgA:10:AJ938182.1
ATGATTAAAAATAAAATATTAACAGCAACTTTAGCAGTTGGTTTAATGGCCCCTTTAGCCAATCCATTTA
TAGAAATTTCTAAAGCAGAAAATAAGATAGAAGATATCGGCCAAGGTGCAGAAATCATCAAAAGAACACA
AGACATTACTAGCAAACGATTAGCTATAACTCAAAACATTCAATTTGATTTTGTAAAAGATAAAAAATAT
AACAAAGATGCCCTAGTTGTTAAGATGCAAGGCTTCATCAGCTCTAGAACAACATATTCAGACTTAAAAA
AATATCCATATATTAAAAGAATGATATGGCCATTTCAATATAATATCAGTTTGAAAACGAAAGACTCTAA
TGTTGATTTAATCAATTATCTTCCTAAAAATAAAATTGATTCAGCAGATGTTAGTCAGAAATTAGGCTAT
AATATCGGCGGAAACTTCCAATCAGCGCCATCAATCGGAGGCAGTGGCTCATTCAACTACTCTAAAACAA
TTAGTTATAATCAAAAAAACTATGTTACTGAAGTAGAAAGTCAGAACTCTAAAGGTGTTAAATGGGGAGT
GAAAGCAAATTCATTCGTTACACCGAATGGTCAAGTATCTGCATATGATCAATACTTATTTGCACAAGAC
CCAACTGGTCCAGCAACAAGAGACTATTTCGTCCCAGATAATCAACTACCTCCTTTAATTCAAAGTGGCT
TTAATCCATCATTTATTACAACATTGTCACACGAAAGAGGTAAAGGTGATAAAAGCGAGTTTGAAATCAC
TTACGGCAGAAACATGGATGCTACATATGCATACGTGACAAGACATCGTTTAGCCGTTGATAGAAAACAT
GATGCTTTTAAAAACCGAAACGTTACAGTTAAATATGAAGTGAACTGGAAAACACATGAAGTAAAAATTA
AAAGCATCACACCTAAGTAA
>hlgA:11:CP009554.1
ATGATTAAAAATAAAATATTAACAGCAACTTTAGCAGTTGGTTTAATCGCCCCTTTAGCCAATCCATTTA
TAGAAATTTCTAAAGCAGAAAATAAGATAGAAGATATCGGCCAAGGTGCAGAAATCATCAAAAGAACACA
AGACATTACTAGCAAACGATTAGCTATAACTCAAAACATTCAATTTGATTTTGTAAAAGATAAAAAATAT
AACAAAGATGCCCTAGTTGTTAAGATGCAAGGCTTCATCAGCTCTAGAACAACATATTCAGACTTAAAAA
AATATCCATATATTAAAAGAATGATATGGCCATTTCAATATAATATCAGTTTGAAAACGAAAGACTCTAA
TGTTGATTTAATCAATTATCTTCCTAAAAATAAAATTGATTCAGCAGATGTTAGTCAGAAATTAGGCTAT
AATATCGGCGGAAACTTCCAATCAGCGCCATCAATCGGAGGCAGTGGCTCATTCAACTACTCTAAAACAA
TTAGTTATAATCAAAAAAACTATGTTACTGAAGTAGAAAGTCAGAACTCTAAAGGTGTTAAATGGGGAGT
GAAAGCAAATTCATTCGTTACACCGAATGGTCAAGTATCTGCATATGATCAATACTTATTTGCACAAGAC
CCAACTGGTCCAGCAGCAAGAGACTATTTCGTCCCAGATAATCAACTACCTCCTTTAATTCAAAGTGGCT
TTAATCCATCATTTATTACAACATTGTCACACGAAAAAGGTAAAGGTGATAAAAGCGAGTTTGAAATCAC
TTACGGCAGAAACATGGATGCTACATATGCATACGTGACAAGACATCGTTTAGCCGTTGATAGAAAACAT
GATGCTTTTAAAAACCGAAACGTTACAGTTAAATATGAAGTGAACTGGAAAACACATGAAGTAAAAATTA
AAAGCATCACACCTAAGTAA
>hlgA:12:CP010952.1
ATGATTAAAAATAAAATATTAACAGCAACTTTAGCAGTTGGTTTAATAGCCCCTTTAGCCAATCCATTTA
TAGAAATTTCTAAAGCAGAAAATAAGATAGAAGATATCGGCCAAGGTGCAGAAATCATCAAAAGAACTCA
AGACATTACTAGCAAACGATTAGCTATAACTCAAAACATTCAATTTGATTTTGTAAAAGATAAAAAATAT
AACAAAGATGCTCTAGTTGTTAAGATGCAAGGCTTCATCAGCTCTAGAACAACATATTCAGACTTAAAAA
AATATCCATATATTAAAAGAATGATATGGCCATTTCAATATAATATCAGTTTGAAAACGAAAGACTCTAA
TGTTGATTTAATCAATTATCTTCCTAAAAATAAAATTGATTCAGCAGATGTTAGTCAGAAATTAGGCTAT
AATATCGGCGGAAACTTCCAATCAGCGCCATCAATCGGAGGCAGTGGCTCATTCAACTACTCTAAAACAA
TTAGTTATAATCAAAAAAACTATGTTACTGAAGTAGAAAGTCAGAACTCTAAAGGTGTTAAATGGGGAGT
GAAAGCAAATTCATTCGTTACACCGAATGGTCAAGTATCTGCATATGATCAATACTTATTTGCACAAGAC
CCAACTGGTCCAGCAGCAAGAGACTATTTCGTCCCAGATAATCAACTACCTCCTTTAATTCAAAGTGGCT
TTAATCCATCATTTATTACAACATTGTCACACGAAAGAGGTAAAGGTGATAAAAGCGAGTTTGAAATCAC
TTACGGCAGAAACATGGATGCTACTTATGCATACGTGACAAGACATCGTTTAGCCGTTGATAGAAAACAT
GATGCTTTTAAAAACCGAAACGTTACAGTTAAATATGAAGTGAACTGGAAAACACATGAAGTAAAAATTA
AAAGCATCACACCTAAGTAA
>hlgA:13:CP006044.1
ATGATTAAAAATAAAATATTAACAGCAACTTTAGCAGTTGGTTTAATCGCCCCTTTAGCCAATCCATTTA
TAGAAATTTCTAAAGCAGAAAATAAGATAGAAGATATCGGCCAAGGTGCAGAAATCATCAAAAGAACACA
AGACATTACTAGCAAACGATTAGCTATAACTCAAAACATTCAATTTGATTTTGTAAAAGATAAAAAATAT
AACAAAGATGCCCTAGTTGTTAAGATGCAAGGCTTCATCAGCTCTAGAACAACATATTCAGACTTAAAAA
AATATCCATATATTAAAAGAATGATATGGCCATTTCAATATAATATCAGTTTGAAAACGAAAGACTCTAA
TGTTGATTTAATCAATTATCTTCCTAAAAATAAAATTGATTCAGCAGATGTTAGTCAGAAATTAGGCTAT
AATATCGGTGGAAACTTCCAATCAGCGCCATCAATCGGAGGCAGTGGCTCATTCAACTACTCTAAAACAA
TTAGTTATAATCAAAAAAACTATGTTACTGAAGTAGAAAGTCAGAACTCTAAAGGTGTTAAATGGGGAGT
GAAAGCAAATTCATTCGTTACACCGAATGGTCAAGTATCTGCATATGATCAATACTTATTTGCACAAGAC
CCAACTGGTCCAGCAGCAAGAGACTATTTCGTCCCAGATAATCAACTACCTCCTTTAATTCAAAGTGGCT
TTAATCCATCATTTATTACAACATTGTCACACGAAAAAGGTAAAGGTGATAAAAGCGAGTTTGAAATCAC
TTACGGCAGAAACATGGATGCTACATATGCATACGTGACAAGACATCGTTTAGCCGTTGATAGAAAACAT
GATGCTTTTAAAAACCGAAACGTTACAGTTAAATATGAAGTGAACTGGAAAACACATGAAGTAAAAATTA
AAAGCATCACACCTAAGTAA
>hlgA:14:CP001996.1
ATGATTAAAAATAAAATATTAACAGCAACTTTAGCAGTTGGTTTAATAGCCCCTTTAGCCAATCCATTTA
TAGAAATTTCTAAAGCAGAAAATAAGATAGAAGATATCGGCCAAGGTGCAGAAATCATCAAAAGAACACA
AGACATTGCTAGCAAACGATTAGCTATAACTCAAAACATTCAATTTGATTTTGTAAAAGATAAAAAATAT
AACAAAGATGCCCTAGTTGTTAAGATGCAAGGCTTCATCAGCTCTAGAACAACATATTCAGACTTAAAAA
AATATCCATATATTAAAAGAATGATATGGCCATTTCAATATAATATCAGTTTGAAAACGAAAGACTCTAA
TGTTGATTTAATCAATTATCTTCCTAAAAATAAAATTGATTCAGCAGATGTTAGTCAGAAATTAGGCTAT
AATATCGGCGGAAACTTCCAATCAGCGCCATCAATCGGAGGCAGTGGCTCATTCAACTACTCTAAAACAA
TTAGTTATAATCAAAAGAACTATGTTACTGAAGTAGAAAGTCAGAACTCTAAAGGTGTTAAATGGGGAGT
GAAAGCAAATTCATTCGTTACACCGAATGGTCAAGTATCTGCATATGATCAATACTTATTTGCACAAGAC
CCAACTGGTCCAGCAGCAAGAGACTATTTCGTCCCAGATAATCAACTACCTCCTTTAATTCAAAGTGGCT
TTAATCCATCATTTATTACAACATTGTCACACGAAAGAGGTAAAGGTGATAAAAGCGAGTTTGAAATCAC
TTACGGCAGAAACATGGATGCTACATATGCATATGTGACAAGACATCGTTTAGCCGTTGATAGAAAACAT
GATGCTTTTAAAAACCGAAACGTTACAGTTAAATATGAAGTGAACTGGAAAACACATGAAGTAAAAATTA
AAAGCATCACACCTAAGTAA
>hlgA:15:BX571856.1
ATGATTAAAAATAAAATATTAACAGCAACTTTAGCAGTTGGTTTAATCGCCCCTTTAGCCAATCCATTTA
TAGAAATTTCTAAAGCAGAAAATAAGATAGAAGATATCGGCCAAGGTGCAGAAATCATCAAAAGAACACA
AGACATTACTAGCAAACGATTAGCTATAACTCAAAACATTCAATTTGATTTTGTAAAAGATAAAAAATAT
AACAAAGATGCCCTAGTTGTTAAGATGCAAGGCTTCATCAGCTCTAGAACAACATATTCAGACTTAAAAA
AATATCCATATATTAAAAGAATGATATGGCCATTTCAATATAATATCAGTTTGAAAACGAAAGACTCTAA
TGTTGATTTAATCAATTATCTTCCTAAAAATAAAATTGATTCAGCAGATGTTAGTCAGAAATTAGGCTAT
AATATCGGCGGAAACTTCCAATCAGCGCCATCAATCGGAGGCAGTGGCTCATTCAACTACTCTAAAACAA
TTAGTTATAATCAAAAAAACTATGTTACTGAAGTAGAAAGTCAGAACTCTAAAGGTGTTAAATGGGGAGT
GAAAGCAAATTCATTCGTTACACCGAATGGTCAAGTATCTGCATATGATCAATACTTATTTGCACAAGAC
CCAACTGGTCCAGCAGCAAGAGACTATTTCGTCCCAGATAATCAACTACCTCCTTTAATTCAAAGTGGCT
TTAATCCATCATTTATTACAACATTGTCACACGAAAAAGGTAAAGGTGATAAAAGCGAGTTTGAAATCAC
TTACGGCAGAAACATGGATACTACATATGCATACGTGACAAGACATCGTTTAGCCGTTGATAGAAAACAT
GATGCTTTTAAAAACCGAAACGTTACAGTTAAATATGAAGTGAACTGGAAAACACATGAAGTAAAAATTA
AAAGCATCACACCTAAGTAA
>hlgA:16:CP010940.1
ATGATTAAAAATAAAATATTAACAGCAACTTTAGCAGTTGGTTTAATCGCCCCTTTAGCTAATCCATTTA
TAGAAATTTCTAAAGCAGAAAATAAGATAGAAGATATCGGGCAAGGTGCAGAAATCATCAAAAGAACACA
AGACATTACTAGCAAACGATTAGCTATAACTCAAAACATTCAATTTGATTTTGTAAAAGATAAAAAATAT
AACAAAGATGCCCTAGTTGTTAAGATGCAAGGCTTCATCAGCTCTAGAACAACATATTCAGACTTAAAAA
AATATCCATATATTAAAAGAATGATATGGCCATTTCAATATAATATCAGTTTGAAAACGAAAGACTCTAA
TGTTGATTTAATCAATTATCTTCCTAAAAATAAAATTGATTCAGCAGATGTTAGTCAAAAATTAGGCTAT
AATATCGGCGGAAACTTCCAATCAGCGCCATCAATCGGAGGCAGTGGCTCATTCAACTACTCTAAAACAA
TTAGTTATAATCAAAAAAACTATGTTACTGAAGTAGAAAGTCAGAACTCTAAAGGTGTTAAATGGGGAGT
GAAAGCAAATTCATTCGTTACACCGAATGGTCAAGTATCTGCATATGATCAATACTTATTTGCCCAAGAC
CCAACTGGTCCAGCAGCAAGAGACTATTTCGTCCCAGATAATCAACTACCTCCTTTAATTCAAAGTGGCT
TTAATCCATCATTTATTACAACATTGTCACACGAAAAAGGTAAAGGTGATAAAAGCGAGTTTGAAATCAC
TTACGGCAGAAACATGGATGCTACATATGCTTACGTGACAAGACATCGTTTAGCCGTTGATAGAAAACAT
GATGCTTTTAAAAACCGAAACGTTACAGTTAAATATGAAGTGAACTGGAAAACACATGAAGTAAAAATTA
AAAGCATCACACCTAAGTAA
>hlgA:17:CP003808.1
ATGATTAAAAATAAAATATTAACAGCAACTTTAGCAGTTGGTTTAATCGCCCCTTTAGCCAATCCATTTA
CAGAAATTTCTAAAGCAGAAAATAAGATAGAAGATATCGGCCAAGGTGCAGAAATCATCAAAAGAACACA
AGACATTACTAGCAAACGATTAGCTATAACTCAAAACATTCAATTTGATTTTGTAAAAGATAAAAAATAT
AACAAAGATGCCCTAGTTGTTAAAATGCAAGGATTCATCAGCTCTAGAACAACATATTCAGACTTAAAAA
AATATCCATATATTAAAAGAATGATATGGCTATTTCAATATAATATCAGTTTGAAAACGAAAGACTCTAA
TGTTGATTTAATCAATTATCTTCCTAAAAATAAAATTGATTCAGCAGATGTTAGTCAGAAATTAGGCTAT
AATATCGGCGGAAACTTCCAATCAGCACCATCAATCGGAGGCAGTGGCTCATTCAACTACTCTAAAACAA
TTAGTTATAATCAAAAAAACTATGTTACTGAAGTAGAAAGTCAGAACTCTAAAGGTGTTAAATGGGGAGT
GAAAGCAAATTCATTCGTTACACCGAATGGTCAAGTATCTGCATATGATCAATACTTATTTGCACAAGAC
CCAACTGGTCCAGCAGCAAGAGACTATTTCGTCCCAGATAATCAACTACCTCCTTTAATTCAAAGTGGCT
TTAATCCATCATTTATTACAACATTGTCACACGAAAAAGGTAAAGGTGATAAAAGCGAGTTTGAAATCAC
TTACGGCAGAAACATGGATGCTACATATGCATACGTGACAAGACATCGTTTAGCCGTTGATAGAAAACAT
GATGCTTTTAAAAACCGAAACGTTACAGTTAAATATGAAGTGAACTGGAAAACACATGAAGTAAAAATTA
AAAGCATCACACCTAAGTAA
>hlgA:18:CP002114.2
ATGATTAAAAATAAAATATTAACAGCAACTTTAGCAGTTGGTTTAATCGCACCTTTAGCCAATCCATTTA
TAGAAATTTCTAAAGCAGAAAATAAGATAGAAGATATCGGCCAAGGTGCAGAAATCATCAAAAGAACACA
AGACATTACTAGCAAACGATTAGCTATAACTCAAAACATTCAATTTGATTTTGTAAAGGATAAAAAATAT
AACAAAGATGCCCTAGTTGTTAAGATGCAAGGCTTCATTAGCTCTAGAACTACTTATTCAGACTTAAAAA
AATATCCATATATTAAAAGAATGATATGGCCTTTCCAATATAATATTAGTTTAAAAACAAAAGACCCTAA
TGTTGATTTAATTAATTACCTTCCTAAAAATAAAATAGACTCAGCAGATGTAAGCCAGAAATTAGGCTAT
AATATTGGCGGCAACTTCCAAACAGCCCCATCAATTGGAGGCAGTGGCTCATTCAACTACTCTAAAACCA
TTAGCTATAATCAAAAAAACTATGTTACTGAAGTAGAAAGCCAGAACTCTAAAGGTGTTAAATGGGGTAT
TAAAGCAAATTCATTCGTTACACCGAATGGTCAAGTTTCTGCCTATGATCAATATTTATTCGCACAAGAC
CCAACTGGTCCAGCAGCAAGAGACTATTTCGTCCCAGATAATCAACTACCTCCTTTAATTCAAAGTGGCT
TTAATCCATCATTTATTACAACATTGTCACACGAAAGAGGTAAAGGTGATAAAAGCGAGTTTGAAATCAC
TTACGGCAGAAACATGGATGCTACATATGCATACGTGACAAGACATCGTTTAGCCGTTGATAGAAAACAT
GATGCTTTTAAAAACCGAAACGTTACAGTTAAATATGAAGTGAACTGGAAAACACATGAAGTAAAAATTA
AAAGCATCACACCTAAGTAA
>hlgA:19:CP010941.1
ATGATTAAAAATAAAATATTAACAGCGACTTTAGCAGTTGGTTTAATCGCCCCTTTAGCTAATCCATTTA
TAGAAATTTCTAAAGCAGAAAATAAGATAGAAGATATCGGCCAAGGTGCAGAAATCATCAAAAGAACACA
AGACATTACTAGCAAACAATTAGCAATAACTCAAAATATTCAATTTGATTTTGTAAAAGATAAAAAATAT
AACAAAGATGCCCTAGTTGTTAAGATGCAAGGCTTCATCAGCTCTAGAACAACATATTCAGACTTAAAAA
AATATCCATATATTAAAAGAATGATATGGCCATTTCAGTATAATATCAGTTTGAAAACGAAAGACTCTAA
TGTTGATTTAATCAATTATCTTCCTAAAAATAAAATTGATTCAGCAGATGTTAGTCAGAAATTAGGCTAT
AATATCGGCGGAAACTTCCAATCAGCGCCATCAATCGGAGGCAGTGGCTCATTTAACTACTCTAAAACAA
TTAGCTATAATCAACAGAACTATGTTACTGAAGTAGAAAGCCAGAACTCTAAAGGGGTTAAATGGGGCGT
TAGAGCAAATGCATTTGCAACACCGAATGGTCAAGTATCCGCCTATAATCAATACTTGTTTGCACAAGAC
CCAACAGGTCCAGCAGCAAGAGACTATTTCATCCCAGATAATCTATTACCTCCTTTAATCCAAAGTGGCT
TTAATCCATCATTTATTACAACATTGTCACACGAAAAAGGTAAAAGTGATAAAAGCGAGTTTGAAATCAC
TTACGGCAGAAACATGGATGCTATATATGCATACGTGACAAGACACCGTGTAGCTGTTGATAGAAAATAT
AATGCTTTTAAAAACCGAAACGTTACAGTTAAATATGAAGTGAACTGGAAAACACATGAAGTAAAAATCA
AAAGCATCAAACCAAAGTAA
>hlgA:20:CP010943.1
ATGATTAAAAATAAAATATTAACAGCAACTTTAGCAGTTGGTTTAATAGCCCCTTTAGCCAATCCATTTA
TAGAAATTTCTAAAGCAGAAAATAAGATAGAAGATATCGGCCAAGGTGCAGAAATCATCAAAAGAACACA
AGACATTACTAGCAAACGATTAGCTATAACTCAAAACATTCAATTTGATTTTGTAAAAGATAAAAAATAT
AACAAAGATGCCCTAGTTGTTAAGATGCAAGGCTTCATCAGCTCTAGAACAACATATTCAGACTTAAAAA
AATATCCATATATTAAAAGAATGATATGGCCATTTCAATATAATATCAGTTTGAAAACGAAAGACTCTAA
TGTTGATTTAATCAATTATCTTCCTAAAAATAAAATTGATTCAGCAGATGTTAGTCAGAAATTAGGCTAT
AATATCGGCGGAAACTTCCAATCAGCGCCATCAATCGGAGGCAGTGGCTCATTCAACTACTCTAAAACAA
TTAGTTATAATCAAAAAAACTATGTTACTGAAGTAGAAAGTCAGAACTCTAAAGGTGTTAAATGGGGAGT
TAAAGCAAATTCATTCGTTACACCGAATGGTCAAGTATCTGCATATGATCAATACTTATTTGCACAAGAC
CCAACTGGTCCAGCAGCAAGAGACTATTTCGTCCCAGATAATCAATTACCTCCTTTAATTCAAAGTGGCT
TTAATCCATCATTTATTACAACATTGTCACACGAAAGAGGTAAAGGTGATAAAAGCGAGTTTGAAATCAC
TTACGGCAGAAACATGGATGCTACATATGCTTACGTGACAAGACATCGTTTAGCCGTTGATAGAAAACAT
GATGCTTTTAAAAACCGAAACGTTACAGTTAAATATGAAGTGAACTGGAAAACACATGAAGTAAAAATTA
AAAGCATCACACCTAAGTAA
>hlgA:21:CP010295.1
ATGATTAAAAATAAAATATTAACAGCAACTTTAGCAGTTGGTTTAATAGCCCCTTTAGCCAATCCATTTA
TAGAAATTTCTAAAGCAGAAAATAAGATAGAAGATATCGGCCAAGGTGCAGAAATCATCAAAAGAACACA
AGACATTACTAGCAAACGATTAGCTATAACTCAAAACATTCAATTTGATTTTGTAAAAGATAAAAAATAT
AACAAAGATGCCCTAGTTGTTAAGATGCAAGGCTTCATTAGCTCTAGAACAACATATTCAGACTTAAAAA
AATATCCATATATTAAAAGAATGATATGGCCATTTCAATATAATATCAGTTTGAAAACGAAAGACTCTAA
TGTTGATTTAATTAATTATCTTCCTAAAAATAAAATTGATTCAGCAGATGTTAGTCAGAAATTAGGCTAT
AATATCGGCGGAAACTTCCAATCAGCGCCATCAATCGGAGGCAGTGGCTCATTCAACTACTCTAAAACAA
TTAGTTATAATCAAAAAAACTATGTTACTGAAGTAGAAAGTCAGAACTCTAAAGGTGTTAAATGGGGAGT
GAAAGCAAATTCATTCGTTACACCGAATGGTCAAGTATCTGCATATGATCAATACTTATTTGCACAAGAC
CCAACTGGTCCAGCAGCACGAGACTATTTCGTCCCAGATAATCAACTACCTCCTTTAATTCAAAGTGGCT
TTAATCCATCATTTATTACAACATTGTCACACGAAAGAGGTAAAGGTGATAAAAGCGAGTTTGAAATCAC
TTACGGCAGAAACATGGATGCTACATATGCTTACGTGACAAGACATCGTTTAGCCGTTGATAGAAAACAT
GATGCTTTTAAAAACCGAAACGTTACAGTTAAATATGAAGTGAACTGGAAAACACATGAAGTAAAAATTA
AAAGCATCACACCTAAGTAA
>hlgA:22:LN626917.1
ATGATTAAAAATAAAATATTAACAGCAACTTTAGCAGTTGGTTTAATCGCCCCTTTAGCCAATCCATTTA
TAGAAATTTCTAAAGCAGAAAATAAGATAGAAGATATCGGCCAAGGTGCAGAAATCATCAAAAGAACACA
AGACATTACTAGCAAACGATTAGCTATAACTCAAAACATTCAATTTGATTTTGTAAAAGATAAAAAATAT
AACAAAGATGCCCTAGTTGTTAAGATGCAAGGCTTCATCAGCTCTAGAACAACATATTCAGACTTAAAAA
AATATCCATATATTAAAAGAATGATATGGCCATTTCAATATAATATCAGTTTGAAAACGAAAGACTCTAA
TGTTGATTTAATCAATTATCTTCCTAAAAATAAAATTGATTCAGCAGATGTTAGTCAGAAATTAGGCTAT
AATATCGGCGGAAACTTCCAATCAGCGCCATCAATCGGAGGCAGTGGCTCATTCAACTACTCTAAAACAA
TTAGTTATAATCAAAAAAACTATGTTACTGAAGTAGAAAGTCAGAACTCTAAAGGTGTTAAATGGGGAGT
GAAAGCAAATTCATTCGTTACACCGAATGGTCAAGTATCTGCATATGATCAATACTTATTTGCACAAGAC
CCAACTGGTCCAGCAGCAAGAGACTATTTCGTCCCAGATAATCAACTACCTCCTTTAATTCAAAGTGGCT
TTAATCCATCATTTATTACAACATTGTCACACGAAAAAGGTAAAGGTGATAAAAGCGAGTTTGAAATCAC
TTACGGCAGAAACATGGATGCTACATATGCATACGTGACAAGACATCGTTTAGCCGTTGATAGAAAACAT
GATGCTTTTAAAAACCGAAACGTTACAGTTAAATATGAAGTGAACTGGAAAACACATGAAGTAAAAATTA
AAAGCATCACACCTAAGTAA
>hlgA:23:CP006706.1
ATGATCTTAAAATTAAATAGAAAGAAAGTGATTTCTATGATTAAAAATAAAATATTAACAGCAACTTTAG
CAGTTGGTTTAATAGCCCCTTTAGCCAATCCATTTATAGAAATTTCTAAAGCAGAAAATAAGATAGAAGA
TATCGGCCAAGGTGCAGAAATCATCAAAAGAACACAAGACATTACTAGCAAACGATTAGCTATAACTCAA
AACATTCAATTTGATTTTGTAAAAGATAAAAAATATAACAAAGATGCCCTAGTTGTTAAGATGCAAGGCT
TCATCAGCTCTAGAACAACATATTCAGACTTAAAAAAATATCCATATATTAAAAGAATGATATGGCCATT
TCAATATAATATCAGTTTGAAAACGAAAGACTCTAATGTTGATTTAATCAATTATCTTCCTAAAAATAAA
ATTGATTCAGCAGATGTTAGTCAGAAATTAGGCTATAATATCGGCGGAAACTTCCAATCAGCGCCATCAA
TCGGAGGCAGTGGCTCATTCAACTACTCTAAAACAATTAGTTATAATCAAAAAAACTATGTTACTGAAGT
AGAAAGTCAGAACTCTAAAGGTGTTAAATGGGGAGTGAAAGCAAATTCATTCGTTACACCGAATGGTCAA
GTATCTGCATATGATCAATACTTATTTGCACAAGACCCAACTGGTCCAGCAGCAAGAGACTATTTCGTCC
CAGATAATCAACTACCTCCTTTAATTCAAAGTGGCTTTAATCCATCATTTATTACAACATTGTCACACGA
AAGAGGTAAAGGTGATAAAAGCGAGTTTGAAATCACTTACGGCAGAAACATGGATGCTACATATGCATAC
GTGACAAGACATCGTTTAGCCGTTGATAGAAAACATGATGCTTTTAAAAACCGAAACGTTACAGTTAAAT
ATGAAGTGAACTGGAAAACACATGAAGTAAAAATTAAAAGCATCACACCTAAGTAA
>hlgB:1:BX571856.1
ATGAACATGAATAAATTAGTCAAATCATCCGTTGCTACGTCTATGGCATTATTATTACTTTCTAATACTG
CAAATGCTGAAGGCAAAATCACACCAGTTAGCGTCAAAAAAGTAGATGATAAAGTTACTTTATACAAAAC
TACAGCTACAGCAGATTCAGATAAATTCAAAATTTCACAGATTTTAACATTCAATTTCATCAAAGATAAA
AGTTATGATAAAGATACTTTAGTGCTTAAAGCTGCAGGTAATATTAACTCAGGTTATGAAAGACCAAATC
CTAAAGACTACGACTTTTCAAAAATATATTGGGGTGCAAAATACAATGTGTCTATCAGTTCACAATCTAA
TGATTCGGTTAATGTAGTAGACTATGCACCTAAAAATCAAAATGAAGAATTTCAAGTTCAAAACACTTTA
GGCTATACATTTGGTGGTGACATCAGTATCTCTAATGGTTTATCTGGCGGACTTAACGGAAACACTGCTT
TTTCTGAAACAATTAATTATAAACAAGAAAGTTACAGAACAACATTAAGTCGCAACACAAATTATAAAAA
TGTCGGTTGGGGTGTAGAAGCACATAAAATTATGAATAATGGTTGGGGACCTTATGGACGAGATAGCTTC
CACCCAACATATGGTAATGAACTCTTCTTAGCTGGCAGACAAAGCAGTGCATACGCTGGCCAAAACTTCA
TAGCGCAACACCAAATGCCATTATTATCTAGAAGTAACTTCAATCCAGAATTTTTAAGCGTACTATCACA
CAGACAAGATGGCGCTAAAAAATCTAAAATTACAGTAACTTATCAACGTGAAATGGATTTATACCAAATT
CGTTGGAATGGCTTCTACTGGGCAGGCGCGAATTATAAAAACTTTAAAACTAGAACATTTAAATCAACAT
ATGAAATTGATTGGGAAAATCACAAAGTGAAATTGTTAGATACAAAAGAAACTGAAAACAATAAATAA
>hlgB:2:CP003808.1
ATGAACATGAATAAATTAGTCAAATCATCCGTTGCTACGTCTATGGCATTATTATTACTTTCTAATACTG
CAAATGCTGAAGGCAAAATCACACCAGTTAGCGTCAAAAAAGTAGATGATAAAGTTACTTTATACAAAAC
TACAGCTACAGCAGATTCAGATAAATTCAAAATTTCACAGATTTTAACATTCAATTTCATCAAAGATAAA
AGTTATGATAAAGATACTTTAGTGCTTAAAGCTGCAGGTAATATTAACTCAGGTTATGAAAGACCAAATC
CTAAAGACTACGACTTTTCAAAAATATATTGGGGTGCAAAATACAATGTGTCTATCAGTTCACAATCTAA
TGATTCGGTTAACGTAGTAGACTATGCACCTAAAAATCAAAATGAAGAATTTCAAGTTCAAAACACTTTA
GGATATACATTCGGTGGTGACATCAGTATCTCTAATGGTTTATCTGGCGGACTTAACGGAAACACTGCTT
TTTCTGAAACAATAAATTATAAACAAGAAAGTTACAGAACAACATTAAGTCGCAACACAAATTATAAAAA
TGTTGGCTGGGGAGTTGAAGCACATAAAATTATGAATAATGGTTGGGGACCTTATGGAAGAGATAGCTTC
CACCCAACATATGGTAATGAACTCTTCTTAGCTGGCAGACAAAGCAGTGCATACGCTGGCCAAAACTTCA
TAGCGCAACACCAAATGCCATTATTATCTAGAAGTAACTTCAATCCAGAATTTTTAAGCGTACTATCACA
CAGACAAGATGGCGCTAAAAAATCTAAAATTACAGTAACTTATCAACGTGAAATGGATTTATACCAAATT
CGTTGGAATGGCTTCTACTGGGCAGGCGCAAATTATAAAAACTTTAAAACTAGAACATTTAAATCAACAT
ATGAAATTGATTGGGAAAATCACAAAGTGAAATTGTTAGATACAAAAGAAACTGAAAACAATAAATA
>hlgB:3:CP012756.1
ATGAACATGAATAAATTAGTCAAATCATCCGTTGCTACGTCTATGGCATTATTATTACTTTCTAATACTG
CAAATGCTGAAGGCAAAATCACACCAGTTAGCGTCAAAAAAGTAGATGATAAAGTTACTTTATACAAAAC
TACAGCTACAGCAGATTCAGATAAATTCAAAATTTCACAGATTTTAACATTCAATTTCATCAAAGATAAA
AGTTATGATAAAGATACTTTAGTGCTTAAAGCTGCAGGTAATATTAACTCAGGTTATGAAAGACCAAATC
CTAAAGACTACGACTTTTCAAAAATATATTGGGGTGCAAAATACAATGTGTCTATCAGTTCACAATCTAA
TGATTCGGTTAACGTAGTAGACTATGCACCTAAAAATCAAAATGAAGAATTTCAAGTTCAAAACACTTTA
GGCTATACATTCGGTGGTGACATTAGTATCTCTAATGGTTTATCTGGCGGACTTAACGGAAACACTGCTT
TTTCTGAAACAATCAATTACAAACAAGAAAGTTACAGAACAACTTTAAGTCGCAACACAAATTATAAAAA
TGTCGGTTGGGGTGTAGAAGCACATAAAATTATGAATAATGGTTGGGGGCCTTATGGACGAGATAGCTTC
CACCCAACATATGGTAATGAACTCTTCTTAGCTGGCAGACAAAGCAGTGCATACGCTGGCCAAAACTTCA
TAGCGCAACACCAAATGCCATTACTATCAAGAAGCAACTTTAATCCAGAATTTTTAAGCGTGCTATCACA
CAGACAAGATGGCGCTAAAAAATCTAAAATTACAGTAACTTATCAACGTGAAATGGACTTATACCAAATT
CGTTGGAATGGCTTCTACTGGGCAGGCGCGAATTATAAAAACTACAAAACAAGAACATTCAAATCAACAT
ATGAAATCGATTGGGAAAATCACAAAGTGAAATTGTTAGATACAAAAGAAACTGAAATCAATAAATA
>hlgB:4:FR821779.1
ATGAACATGAATAAATTAGTCAAATCATCCGTTGCTACGTCTATGGCATTATTATTACTTTCTAATACTG
CTAATGCTGAAGGTAAAATCACACCAGTTAGCGTAAAAAAAGTCGATGATAAAGTTACTTTATACAAAAC
TACAGCTACAGCAGATTCAGATAAATTCAAAATTTCACAGATTTTAACATTTAATTTCATCAAAGATAAA
AGTTATGATAAAGATACTTTAGTACTTAAAGCTACTGGGAATATTAACTCAGGCTTTGTGAAACCTAATC
CTAATGACTATGACTTTTCAAAATTATATTGGGGAGCTAAATACAATGTATCTATAAGCTCACAATCTAA
TGATTCAGTAAACGTCGTTGATTATGCACCAAAAAATCAAAATGAAGAGTTTCAAGTTCAAAATACTTTA
GGCTATACATTTGGTGGTGACATTAGTATCTCTAATGGTTTATCTGGTGGACTTAATGGAAATACAGCTT
TTTCTGAAACAATTAATTATAAACAAGAAAGTTACAGAACAACATTAAGTCGCAACACAAATTATAAAAA
TGTTGGCTGGGGAGTTGAAGCACATAAAATTATGAATAATGGTTGGGGACCTTATGGACGAGATAGCTTC
CACCCAACATATGGTAATGAACTCTTCTTAGCTGGCAGACAAAGCAGTGCATACGCTGGCCAAAACTTCA
TAGCGCAACACCAAATGCCATTACTATCTAGAAGTAACTTCAATCCAGAATTTTTAAGCGTACTATCACA
CAGACAAGATGGCGCTAAAAAATCTAAAATTACAGTAACTTATCAACGTGAAATGGATTTATACCAAATT
CGTTGGAATGGCTTCTACTGGGCAGGCGCAAATTATAAAAACTTTAAAACTAGAACATTTAAATCAACAT
ATGAAATTGATTGGGAAAATCACAAAGTGAAATTGTTAGATACAAAAGAAACTGAAAACAATAAATA
>hlgB:5:CP010952.1
ATGAAAATGAATAAATTAGTCAAATCATCCGTTGCTACATCTATGGCATTATTATTACTTTCTGGTACTG
CTAATGCTGAAGGCAAAATCACACCAGTCAGCGTAAAAAAAGTAGATGATAAAGTTACTTTATACAAAAC
TACAGCTACAGCAGATTCAGATAAATTCAAAATTTCACAGATTTTAACATTTAATTTCATCAAAGATAAA
AGTTATGATAAAGATACTTTAGTACTTAAAGCTACTGGGAATATTAACTCAGGCTTTGTGAAACCTAATC
CTAATGACTATGACTTTTCAAAATTATATTGGGGAGCTAAATACAATGTATCTATAAGCTCACAATCTAA
TGATTCAGTAAACGTCGTTGATTATGCACCAAAAAATCAAAATGAAGAGTTTCAAGTTCAAAATACTTTA
GGCTATACATTTGGTGGTGACATTAGTATCTCTAATGGTTTATCTGGTGGACTTAATGGAAATACAGCTT
TTTCTGAAACAATTAATTATAAACAAGAAAGTTACAGAACAACATTAAGTCGCAACACAAATTATAAAAA
TGTTGGCTGGGGAGTTGAAGCACATAAAATTATGAATAATGGCTGGGGACCTTATGGACGAGATAGCTTC
CACCCAACATATGGTAATGAACTCTTCTTAGCTGGCAGACAAAGCAGTGCATACGCTGGCCAAAACTTCA
TAGCGCAACACCAAATGCCATTATTATCTAGAAGTAACTTCAATCCAGAATTTTTAAGCGTACTATCACA
CAGACAAGATGGCGCTAAAAAATCTAAAATTACAGTAACTTATCAACGTGAAATGGATTTATACCAAATT
CGTTGGAATGGCTTCTACTGGGCAGGCGCAAATTATAAAAACTTTAAAACTAGAACATTTAAATCAACAT
ATGAAATTGATTGGGAAAATCACAAAGTGAAATTGTTAGATACAAAAGAAACTGAAAACAATAAATAA
>hlgB:6:CP001996.1
ATGAAAATGAATAAATTAGTCAAATCATCCGTTGCTACATCTATGGCATTATTATTACTTTCTGGTACTG
CTAATGCTGAAGGCAAAATCACACCAGTCAGCGTAAAAAAAGTCGATGACAAAGTTACTTTATACAAAAC
AACAGCCACAGCAGATTCTGATAAATTTAAAATTTCACAGATTTTAACATTCAATTTCATCAAAGATAAA
AGTTATGATAAAGATACTTTAGTACTTAAAGCTACTGGGAATATTAACTCAGGCTTTGTGAAACCTAATC
CTAATGACTATGACTTTTCAAAATTATATTGGGGAGCTAAATACAATGTATCTATAAGCTCACAATCTAA
TGATTCAGTAAACGTCGTTGATTATGCACCAAAAAATCAAAATGAAGAGTTTCAAGTTCAAAATACTTTA
GGCTATACATTTGGTGGTGACATTAGTATCTCTAATGGTTTATCTGGTGGACTTAATGGAAATACAGCTT
TTTCTGAAACAATTAATTATAAACAAGAAAGTTACAGAACAACATTAAGTCGCAACACAAATTATAAAAA
TGTTGGCTGGGGAGTTGAAGCACATAAAATTATGAATAATGGTTGGGGACCTTATGGACGAGATAGCTTC
CACCCAACATATGGTAATGAACTCTTCTTAGCTGGCAGACAAAGCAGTGCATACGCTGGCCAAAACTTCA
TAGCGCAACACCAAATGCCATTATTATCTAGAAGTAACTTCAATCCAGAATTTTTAAGCGTACTATCACA
CAGACAAGATGGCGCTAAAAAATCTAAAATTACAGTAACTTATCAACGTGAAATGGATTTATACCAAATT
CGTTGGAATGGCTTCTACTGGGCAGGCGCAAATTATAAAAACTTTAAAACTAGAACATTTAAATCAACAT
ATGAAATTGATTGGGAAAATCACAAAGTGAAATTGTTAGATACAAAAGAAACTGAAAACAATAAATAA
>hlgB:7:CP011526.1
ATGAAAATGAATAAATTAGTCAAATCATCCGTTGCTACATCTATGGCATTATTATTACTTTCTGGTACTG
CTAATGCTGAAGGTAAAATAACACCAGTCAGCGTAAAAAAAGTCGATGACAAAGTTACTTTATACAAAAC
AACAGCCACAGCAGATTCTGATAAATTTAAAATTTCACAGATTTTAACATTTAATTTCATCAAAGATAAA
AGTTATGATAAAGATACTTTAGTGCTTAAAGCTACTGGGAATATTAACTCAGGCTTTGTGAAACCTAATC
CTAATGACTATGACTTTTCAAAATTATATTGGGGAGCTAAATACAATGTATCTATAAGCTCACAATCTAA
TGATTCAGTAAACGTCGTTGATTATGCACCAAAAAATCAAAATGAAGAGTTTCAAGTTCAAAATACTTTA
GGCTATACATTTGGTGGTGACATTAGTATCTCTAATGGTTTATCTGGTGGACTTAATGGAAATACAGCTT
TTTCTGAAACAATTAATTATAAACAAGAAAGTTACAGAACAACATTAAGTCGCAACACAAATTATAAAAA
TGTTGGCTGGGGAGTTGAAGCACATAAAATTATGAATAATGGTTGGGGACCTTATGGAAGAGATAGCTTC
CACCCAACATATGGTAATGAACTCTTCTTAGCTGGCAGACAAAGCAGTGCATACGCTGGCCAAAACTTCA
TAGCGCAACACCAAATGCCATTATTATCTAGAAGTAACTTCAATCCAGAATTTTTAAGCGTACTATCACA
CAGACAAGATGGCGCTAAAAAATCTAAAATTACAGTAACTTATCAACGTGAAATGGATTTATACCAAATT
CGTTGGAATGGCTTCTACTGGGCAGGCGCAAATTATAAAAACTTTAAAACTAGAACATTTAAATCAACAT
ATGAAATTGATTGGGAAAATCACAAAGTGAAATTGTTAGATACAAAAGAAACTGAAAACAATAAATA
>hlgB:8:BA000033.2
ATGAAAATGAATAAATTAGTCAAATCATCCGTTGCTACATCTATGGCATTATTATTACTTTCTGGTACTG
CTAATGCTGAAGGTAAAATAACACCAGTCAGCGTAAAAAAAGTCGATGACAAAGTTACTTTATACAAAAC
AACAGCCACAGCAGATTCTGATAAATTTAAAATTTCACAGATTTTAACATTTAATTTCATCAAAGATAAA
AGTTATGATAAAGATACTTTAGTACTTAAAGCTACTGGGAATATTAACTCAGGCTTTGTGAAACCTAATC
CTAATGACTATGACTTTTCAAAATTATATTGGGGAGCTAAATACAATGTATCTATAAGCTCACAATCTAA
TGATTCAGTAAACGTCGTTGATTATGCACCAAAAAATCAAAATGAAGAGTTTCAAGTTCAAAATACTTTA
GGCTATACATTTGGTGGTGACATTAGTATCTCTAATGGTTTATCTGGTGGACTTAATGGAAATACAGCTT
TTTCTGAAACAATTAATTATAAACAAGAAAGTTACAGAACAACATTAAGTCGCAACACAAATTATAAAAA
TGTTGGCTGGGGAGTTGAAGCACATAAAATTATGAATAATGGTTGGGGACCTTATGGACGAGATAGCTTC
CACCCAACATATGGTAATGAACTCTTCTTAGCTGGCAGACAAAGCAGTGCATACGCTGGCCAAAACTTCA
TAGCGCAACACCAAATGCCATTATTATCTAGAAGTAACTTCAATCCAGAATTTTTAAGCGTACTATCACA
CAGACAAGATGGCGCTAAAAAATCTAAAATTACAGTAACTTATCAACGTGAAATGGATTTATACCAAATT
CGTTGGAATGGCTTCTACTGGGCAGGCGCAAATTATAAAAACTTTAAAACTAGAACATTTAAATCAACAT
ATGAAATTGATTGGGAAAATCACAAAGTGAAATTGTTAGATACAAAAGAAACTGAAAACAATAAATA
>hlgB:9:AP014942.1
ATGAAAATGAATAAATTAGTCAAATCATCCGTTGCTACATCTATGGCATTATTATTACTTTCTGGTACTG
CTAATGCTGAAGGTAAAATAACACCAGTCAGCGTAAAAAAAGTCGATGACAAAGTTACTTTATACAAAAC
AACAGCCACAGCAGATTCTGATAAATTTAAAATTTCACAGATTTTAACATTTAATTTCATCAAAGATAAA
AGTTATGATAAAGATACTTTAGTACTTAAAGCTACTGGGAATATTAACTCAGGCTTTGTGAAACCTAATC
CTAATGACTATGACTTTTCAAAATTATATTGGGGAGCTAAATACAATGTATCTATAAGCTCACAATCTAA
TGATTCAGTAAACGTCGTTGATTATGCACCAAAAAATCAAAATGAAGAGTTTCAAGTTCAAAATACTTTA
GGCTATACATTTGGTGGTGACATTAGTATCTCTAATGGTTTATCTGGTGGACTTAATGGAAATACAGCTT
TTTCTGAAACAATTAATTATAAACAAGAAAGTTACAGAACAACATTAAGTCGCAACACAAATTATAAAAA
TGTTGGCTGGGGAGTTGAAGCACATAAAATTATGAATAATGGTTGGGGACCTTATGGAAGAGATAGCTTC
CACCCAACATATGGTAATGAACTCTTCTTAGCTGGCAGACAAAGCAGTGCATACGCTGGCCAAAACTTCA
TAGCGCAACACCAAATGCCATTATTATCTAGAAGTAACTTCAATCCAGAATTTTTAAGCGTACTATCACA
CAGACAAGATGGCGCTAAAAAATCTAAAATTACAGTAACTTATCAACGTGAAATGGATTTATACCAAATT
CGTTGGAATGGCTTCTACTGGGCAGGCGCAAATTATAAAAACTTTAAAACTAGAACATTTAAATCAACAT
ATGAAATTGATTGGGAAAATCACAAAGTGAAATTGTTAGATACAAAAGAAACTGAAAACAATAAATA
>hlgB:10:CP011528.1
ATGAAAATGAATAAATTAGTCAAATCATCCGTTGCTACATCTATGGCATTATTATTACTTTCTGGTACTG
CTAATGCTGAAGGTAAAATAACACCAGTCAGCGTAAAAAAAGTCGATGACAAAGTTACTTTATACAAAAC
AACAGCCACAGCAGATTCTGATAAATTTAAAATTTCACAGATTTTAACATTTAATTTCATCAAAGATAAA
AGTTATGATAAAGATACTTTAGTACTTAAAGCTACTGGGAATATTAACTCAGGCTTTGTAAAACCTAATC
CTAATGACTATGACTTTTCAAAATTATATTGGGGAGCTAAATACAATGTATCTATAAGCTCACAATCTAA
TGATTCAGTAAACGTCGTTGATTATGCACCAAAAAATCAAAATGAAGAGTTTCAAGTTCAAAATACTTTA
GGCTATACATTTGGTGGTGACATTAGTATCTCTAATGGTTTATCTGGTGGACTTAATGGAAATACAGCTT
TTTCTGAAACAATTAATTATAAACAAGAAAGTTACAGAACAACATTAAGTCGCAACACAAATTATAAAAA
TGTTGGCTGGGGAATTGAAGCACATAAAATTATGAATAATGGTTGGGGACCTTATGGAAGAGATAGCTTC
CACCCAACATATGGTAATGAACTCTTCTTAGCTGGCAGACAAAGCAGTGCATACGCTGGCCAAAACTTCA
TAGCGCAACACCAAATGCCATTATTATCTAGAAGTAACTTCAATCCAGAATTTTTAAGCGTACTATCACA
CAGACAAGATGGCGCTAAAAAATCTAAAATTACAGTAACTTATCAACGTGAAATGGATTTATACCAAATT
CGTTGGAATGGCTTCTACTGGGCAGGCGCAAATTATAAAAACTTTAAAACTAGAACATTTAAATCAACAT
ATGAAATTGATTGGGAAAATCACAAAGTGAAATTGTTAGATACAAAAGAAACTGAAAACAATAAATA
>hlgB:11:BA000018.3
ATGAAAATGAATAAATTAGTCAAATCATCCGTTGCTACATCTATGGCATTATTATTACTTTCTGGTACTG
CTAATGCTGAAGGTAAAATAACACCAGTCAGCGTAAAAAAAGTCGATGACAAAGTTACTTTATACAAAAC
AACAGCCACAGCAGATTCTGATAAGTTTAAAATTTCACAGATTTTAACATTTAATTTCATCAAAGATAAA
AGTTATGATAAAGATACTTTAGTACTTAAAGCTACTGGGAATATTAACTCAGGCTTTGTGAAACCTAATC
CTAATGACTATGACTTTTCAAAATTATATTGGGGAGCTAAATACAATGTATCTATAAGCTCACAATCTAA
TGATTCAGTAAACGTCGTTGATTATGCACCAAAAAATCAAAATGAAGAGTTTCAAGTTCAAAATACTTTA
GGCTATACATTTGGTGGTGACATTAGTATCTCTAATGGTTTATCTGGTGGACTTAATGGAAATACAGCTT
TTTCTGAAACAATTAATTATAAACAAGAAAGTTACAGAACAACATTAAGTCGCAACACAAATTATAAAAA
TGTTGGCTGGGGAGTTGAAGCACATAAAATTATGAATAATGGTTGGGGACCTTATGGAAGAGATAGCTTC
CACCCAACATATGGTAATGAACTCTTCTTAGCTGGCAGACAAAGCAGTGCATACGCTGGCCAAAACTTCA
TAGCGCAACACCAAATGCCATTATTATCTAGAAGTAACTTCAATCCAGAATTTTTAAGCGTACTATCACA
CAGACAAGATGGCGCTAAAAAATCTAAAATTACAGTAACTTATCAACGTGAAATGGATTTATACCAAATT
CGTTGGAATGGCTTCTACTGGGCAGGCGCAAATTATAAAAACTTTAAAACTAGAACATTTAAATCAACAT
ATGAAATTGATTGGGAAAATCACAAAGTGAAATTGTTAGATACAAAAGAAACTGAAAACAATAAATA
>hlgB:12:AJ938182.1
ATGAAAATGAATAAATTAGTCAAATCATCCGTTGCTACTTCTATGGCATTATTATTACTTTCTAGTACTG
CTAATGCTGAAGGCAAAATAACACCAGTCAGCGTAAAAAAAGTCGATGACAAAGTTACTTTATACAAAAC
AACAGCCACAGCAGATTCTGATAAATTTAAAATTTCACAGATTTTAACATTTAATTTCATCAAAGATAAA
AGTTATGATAAAGATACTTTAGTACTTAAAGCTACTGGGAATATTAACTCAGGCTTTGTGAAACCTAATC
CTAATGACTATGACTTTTCAAAATTATATTGGGGAGCTAAATACAATGTATCTATAAGCTCACAATCTAA
TGATTCAGTAAACGTCGTTGATTATGCACCAAAAAATCAAAATGAAGAGTTTCAAGTTCAAAATACTTTA
GGTTATACATTTGGTGGTGACATTAGTATCTCTAATGGTTTATCTGGTGGACTTAATGGAAATACAGCTT
TTTCTGAAACAATTAATTATAAACAAGAAAGTTACAGAACAACATTAAGTCGCAACACAAATTATAAAAA
TGTTGGCTGGGGAGTTGAAGCACATAAAATTATGAATAATGGTTGGGGACCTTATGGACGAGATAGCTTC
CACCCAACATATGGTAATGAACTCTTCTTAGCTGGCAGACAAAGCATTGCATACGCTGGCCAAAACTTCA
TAGCGCAACACCAAATGCCATTATTATCTAGAAGTAACTTCAATCCAGAATTTTTAAGCGTACTATCACA
CAGACAAGATGGCGCTAAAAATCTAAAATTACAGTAACTTATCAACGTGAAATGGATTTATACCAAATTC
GTTGGAATGTCTTCTACTGGGCAGGCGCAAATTATAAAAACTTTAAAACTAGAACATTTAAATCAACATA
TGAAATTGATTGGGAAAATCACAAAGTGAAATTGTTAGATACAAAAGAAACTGAAAACAATAAATAA
>hlgB:13:BA000017.4
ATGAAAATGAATAAATTAGTCAAATCATCCGTTGCTACATCTATGGCATTATTATTACTTTCTGGTACTG
CTAATGCTGAAGGTAAAATAACACCAGTCAGCGTAAAAAAAGTCGATGACAAAGTTACTTTATACAAAAC
AACAGCCACAGCAGATTCTGATAAGTTTAAAATTTCACAGATTTTAACATTTAATTTCATCAAAGATAAA
AGTTATGATAAAGATACTTTAGTACTTAAAGCTACTGGGAATATTAACTCAGGCTTTGTGAAACCTAATC
CTAATGACTATGACTTTTCAAAATTATATTGGGGAGCTAAATACAATGTATCTATAAGCTCACAATCTAA
TGATTCAGTAAACGTCGTTGATTATGCACCAAAAAATCAAAATGAAGAGTTTCAAGTTCAAAATACTTTA
GGCTATACATTTGGTGGTGACATTAGTATCTCTAATGGTTTATCTGGTGGACTTAATGGAAATACAGCTT
TTTCTGAAACAATTAATTATAAACAAGAAAGTTACAGAACAACATTAAGTCGCAACACAAATTATAAAAA
TGTTGGCTGGGGAGTTGAAGCACATAAAATTATGAATAATGGTTGGGGACCTTATGGAAGAGATAGCTTC
CACCCAACATATGGTAATGAACTCTTCTTAGCTGGCAGACAAAGCAGTGCATACGCTGGCCAAAACTTCA
TAGCGCAACACCAAATGCCATTATTATCTAGAAGTAACTTCAATCCAGAATTTTTAAGCGTACTATCACA
CAGACAAGATGGCGCTAAAAAATCTAAAATTACAGTAACTTATCAACGTGAAATGGATTTATACCAAATT
TGTTGGAATGGCTTCTACTGGGCAGGCGCAAATTATAAAAACTTTAAAACTAGAACATTTAAATCAACAT
ATGAAATTGATTGGGAAAATCACAAAGTGAAATTGTTAGATACAAAAGAAACTGAAAACAATAAATA
>hlgB:14:CP006706.1
ATGAAAATGAATAGATTAGTCAAATCATCCGTTGCTACGTCTATGGCATTACTATTACTTTCTAATACTG
CTAATGCTGAAGGTAAAATCACACCAGTAAGCGTCAAAAAGGTCGATGACAAAGTTACTTTATACAAAAC
AACAGCCACAGCAGATTCTGATAAATTTAAAATTTCACAGATTTTAACATTCAATTTCATCAAAGATAAA
AGTTATGATAAAGATACTTTAGTACTTAAAGCTACTGGAAATATTAACTCAGGCTTTGAAAAACCTAATC
CTAATGACTATGACTTTTCAAAATTATATTGGGGAGCTAAATACAATGTATCTATAAGCTCACAATCTAA
TGATTCAGTAAACGTCGTTGATTATGCACCAAAAAACCAAAATGAAGAGTTTCAAGTTCAAAATACTTTA
GGCTATACATTCGGTGGTGACATTAGTATCTCTAATGGTTTATCTGGTGGACTTAATGGAAATACAGCTT
TTTCTGAAACTATTAATTATAAACAAGAAAGTTACAGAACAACATTAAGTCGCAACACAAATTATAAAAA
TGTTGGCTGGGGAGTTGAAGCACATAAAATTATGAATAATGGTTGGGGACCTTATGGACGAGATAGCTTC
CACCCAACATATGGTAATGAACTCTTCTTAGCTGGCAGACAAAGCAGTGCATACGCTGGTCGAAACTTCA
TAGCGCAACACCAAATGCCATTATTATCTAGAAGCAACTTCAATCCAGAATTTTTAAGCGTACTATCTCA
TAGACAAGATGGTGCTAAAAAGTCTAAACTTACTGTAACTTACCAACGTGAGATGGACTTATACCAAATT
CGCTGGAATGGTTTCTACTGGGCAGGCGCAAATTATAAAAACTTTAAAACAAGAACATTTAAATCAACAT
ATGAAATTGATTGGGAAAATCACAAAGTAAAATTGTTAGATACAAAAGAAACTGAAAACAATAAATA
>hlgB:15:CP002114.2
ATGAAAATGAATAAATTAGTCAAATCATCCGTTGCTACGTCTATGGCATTATTACTACTTTCTAATACTG
CTAATGCTGAAGGCAAAATCACACCAGTAAGCGTCAAAAAAGTCGATGACAAAGTTACTCTATACAAAAC
AACAGCCACAGCAGATTCTGATAAATTTAAAATTTCACAAATTTTAACATTCAATTTCATCAAAGATAAA
AGTTATGATAAAGATACTTTAGTGCTTAAAGCTGCAGGTAATATTAACTCAGGTTATGAAAAACCTAACC
CTAAAGACTATGATTTTTCAAAATTATATTGGGGTGCAAAATATAATGTATCAATTAGTTCACAATCTAA
CGATTCAGTAAACGTCGTTGATTATGCACCTAAAAATCAAAATGAAGAGTTTCAAGTCCAAAATACTTTA
GGTTACACATTCGGTGGAGACATTAGTATCTCTAATGGCTTATCTGGTGGACTTAACGGAAACACTGCGT
TTTCAGAAACAATTAATTATAAACAAGAAAGCTATAGAACAACATTAAGCCGCAACACAAATTATAAAAA
TGTTGGCTGGGGTGTTGAAGCACATAAAATTATGAATAACGGTTGGGGACCTTATGGACGAGATAGTTTC
CATCCAACATATGGCAATGAACTCTTCTTGGCTGGTAGACAAAGCAGTTCATACGCAGGCCAAAACTTCA
TTGCGCAACATCAAATGCCATTATTATCAAGAAGTAACTTTAATCCGGAATTTTTAAGTGTATTGTCACA
TAAACAAAATGGCGCTAAAAAATCTAAAATCACCGTAACATATCAGCGTGAAATGGACTTATACCAAATT
CGTTGGAATGGCTTCTACTGGGCAGGCGCGAATTATAAAAACTTTAAAACAAGAACATTTAAATCAACAT
ATGAAATTGATTGGGAAAATCACAAAGTGAAATTGTTAGATACAAAAGAAACTGAAATCAATAAATA
>hlgB:16:CP010941.1
ATGAAAATGAATAGATTAGTCAAATCATCCGTTGCTACGTCTATGGCATTATTATTACTTTCTAATACTG
CTAATGCTGAAGGCAAAATTACACCAGTAAGCGTCAAAAAAGTCGATGACAAAATTACTTTATACAAAAC
AACGGCCACAGCAGATTCTGACAAATATAAAATTTCACAGATTTTAACATTCAATTTCATCAAAGATAAA
AGTTATGATAAAGATACTTTAGTACTTAAAGCTACTGGAAATATTAACTCAGGTTATGAAAGACCTAATC
CTAATGACTATGACTTTTCAAAATTATATTGGGGAGCTAAATACAATGTATCTATAAGCTCACAATCTAA
TGATTCAGTAAACGTCGTTGATTATGCACCTAAAAATCAAAATGAAGAGTTTCAAGTTCAAAATACTTTA
AGCTATACATTTGGTGGTGACATTAGTATCTCTAATGGTTTATCTGGTGGACTGAATGGAAATAAAGCTT
TTTCTGAAACAATCAATTATAAACAAGAAAGTTACAGAACAACATTAAGTCGCAACACAAATTATAAAAA
TGTTGGCTGGGGTATCGAAGCACATAAAATTATGAATAATGGTTGGGGACCTTATGGACGTGATAGCTTC
CACCCAACATATGGCAATGAGATTTTCTTAGCTGGCAGACAAAGTAATGCTAACGCTGGTCAAAACTTCA
TAGCGCAACACCAAATGCCATTATTATCTAGAAGCAACTTTAATCCAGAATTTTTAAGCGTACTATCACA
CAAACAAAATGGCGCTAAAAAGTCTAAAATTACTGTAACTTACCAACGTGAGACGGACTTATACCAAATT
CGTTGGAATGGCTTCTACTGGGCAGGCGCGAATTATAAAAATTTTAAAACAAGAACTTTTAAATCAACAT
ATGAAATCGATTGGGAAAATCACAAAGTGAAATTGTTAGATACAAAAGAAACTGAAAACAATAAATA
>hlgB:17:CP006630.1
ATGAAAATGAATAAATTAGTCAAATCATCCGTTGCTACATCTATGGCATTATTATTACTTTCTGGTACTG
CTAATGCTGAAGGCAAAATCACACCAGTCAGCGTAAAAAAAGTCGATGACAAAGTTACTTTATACAAAAC
AACAGCCACAGCAGATTCTGATAAATTTAAAATTTCACAGATTTTAACATTTAATTTCATCAAAGATAAA
AGTTATGATAAGGATACTTTAGTACTTAAAGCTACTGGGAATATTAACTCAGGCTTTGTGAAACCTAATC
CTAATGACTATGACTTTTCAAAATTATATTGGGGAGCTAAATACAATGTATCTATAAGCTCACAATCTAA
TGATTCAGTAAACGTCGTTGATTATGCACCAAAAAATCAAAATGAAGAGTTTCAAGTTCAAAACACTTTA
GGCTATACATTTGGTGGTGACATTAGTATCTCTAATGGTTTATCTGGTGGACTTAATGGAAATACAGCTT
TTTCTGAAACAATTAATTATAAACAAGAAAGTTACAGAACAACATTAAGTCGCAACACAAATTATAAAAA
TGTTGGCTGGGGAGTTGAAGCACATAAAATTATGAATAATGGTTGGGGACCTTATGGACGAGATAGCTTC
CACCCAACATACGGTAATGAACTCTTCTTAGCTGGCAGACAAAGCAGTGCATACGCTGGCCAAAACTTCA
TAGCGCAACACCAAATGCCATTATTATCTAGAAGTAACTTCAATCCAGAATTTTTAAGCGTACTATCACA
CAGACAAGATGGCGCTAAAAAATCTAAAATTACAGTAACTTATCAACGTGAAATGGATTTATACCAAATT
CGTTGGAATGGCTTCTACTGGGCAGGCGCAAATTATAAAAACTTTAAAACTAGAACATTTAAATCAACAT
ATGAAATTGATTGGGAAAATCACAAAGTGAAATTGTTAGATACAAAAGAAACTGAAAACAATAAATA
>hlgB:18:CP010940.1
ATGAACATGAATAAATTAGTCAAATCATCCGTTGCTACATCTATGGCATTATTATTACTTTCTGGTACTG
CTAATGCTGAAGGCAAAATCACACCAGTTAGCGTCAAAAAAGTAGATGATAAAGTTACTTTATACAAAAC
TACAGCTACAGCAGATTCAGATAAATTCAAAATTTCACAGATTTTAACATTTAATTTCATCAAAGATAAA
AGTTATGATAAAGATACTTTAGTACTTAAAGCTGCAGGTAATATTAACTCAGGTTATGAAAGACCAAACC
CTAAAGACTATGACTTTTCAAAAATATATTGGGGTGCAAAATACAATGTGTCTATCAGTTCACAATCTAA
TGATTCGGTTAATGTAGTAGACTATGCACCTAAAAATCAAAATGAAGAATTTCAAGTGCAAAACACTTTA
GGATACACATTTGGTGGTGACATCAGTATCTCTAATGGTTTATCTGGTGGACTTAACGGAAACACTGCTT
TTTCTGAAACAATTAACTACAAACAAGAAAGTTACAGAACAACTTTAAGTCGCAACACAAATTATAAAAA
TGTCGGTTGGGGTGTAGAAGCACATAAAATTATGAATAATGGTTGGGGCCCCTATGGCCGAGATAGCTTC
CATCCAACATATGGCAATGAAATCTTCTTAGCTGGTAGACAAAGCAGTTCATATGCAGGCCAAAACTTCA
TAGCGCAACACCAAATGCCATTATTATCTAGAAGTAACTTCAATCCAGAATTTTTAAGCGTACTATCACA
CAGACAAGATGGCGCTAAAAAATCTAAAATTACAGTAACTTATCAACGTGAAATGGATTTATACCAAATT
CGTTGGAATGGGTTCTACTGGGCAGGCGCAAATTATAAAAACTTTAAAACTAGAACATTTAAATCAACAT
ATGAAATTGATTGGGAAAATCACAAAGTGAAATTGTTAGGTACAAAAGAAACTGAAAACAATAAATA
>hlgC:1:BA000018.3
ATGCTTAAAAATAAAATATTAGCTACAACTTTATCTGTGAGCTTACTTGCCCCTCTTGCCAATCCGTTAT
TAGAAAATGCTAAAGCTGCCAACGATACTGAAGACATCGGTAAAGGAAGCGATATAGAAATTATCAAAAG
GACAGAAGATAAAACAAGTAATAAATGGGGCGTGACTCAAAATATTCAATTTGATTTTGTGAAGGATAAA
AAATATAACAAAGATGCTCTGATATTAAAGATGCAAGGATTCATTAGCTCTAGAACAACATATTACAACT
ATAAAAAAACTAATCATGTTAAAGCTATGCGATGGCCATTCCAATATAATATTGGTTTAAAAACAAATGA
TAAATATGTTTCTTTAATTAATTATTTACCTAAAAATAAAATTGAATCTACAAACGTGAGTCAGACATTA
GGATACAATATCGGTGGTAATTTCCAATCAGCCCCATCACTCGGTGGTAATGGATCATTTAACTATTCTA
AATCGATTAGCTATACACAACAAAATTATGTAAGTGAAGTAGAACAACAAAACTCAAAAAGTGTTTTATG
GGGCGTCAAAGCGAATTCATTCGCCACTGAATCAGGTCAAAAATCAGCATTTGATAGCGATTTATTTGTA
GGCTACAAACCTCATAGTAAAGATCCTAGAGATTATTTCGTTCCAGACAGTGAGTTACCTCCTCTTGTAC
AAAGTGGATTTAACCCTTCATTTATCGCCACAGTATCTCATGAAAAAGGTTCAAGCGATACAAGCGAATT
TGAAATTACTTACGGAAGAAACATGGATGTCACTCATGCCATTAAAAGATCAACGCATTATGGCAACAGT
TATTTAGACGGACATAGAGTCCATAATGCATTCGTAAATAGAAACTATACTGTTAAATACGAGGTCAATT
GGAAGACTCATGAAATCAAGGTGAAAGGACAGAATTGA
>hlgC:2:HE579073.1
ATGCTTAAAAATAAAATATTAGCTACAACTTTATCTGTGAGCTTACTTGCCCTTCTTGCCAATCCGTTAT
TAGAAAATGCTAAAGCTGCCAACGATACTGAAGACATCGGTAAAGGAAGCGATATAGAAATTATCAAAAG
GACAGAAGATAAAACAAGTAATAAATGGGGCGTGACTCAAAATATTCAATTTGATTTTGTGAAGGATAAA
AAATATAACAAAGATGCTCTGATATTAAAGATGCAAGGATTCATTAGCTCTAGAACAACATATTACAACT
ATAAAAAAACTAATCATGTTAAAGCTATGCGATGGCCATTCCAATATAATATTGGTTTAAAAACAAATGA
TAAATATGTTTCTTTAATTAATTATTTACCTAAAAATAAAATTGAATCTACAAACGTGAGTCAGACATTA
GGATACAATATCGGTGGTAATTTCCAATCAGCCCCATCACTCGGTGGTAATGGATCATTTAACTATTCTA
AATCGATTAGCTATACACAACAAAATTATGTAAGTGAAGTAGAACAACAAAACTCAAAAAGTGTTTTATG
GGGCGTCAAAGCGAATTCATTCGCCACTGAATCAGGTCAAAAATCAGCATTTGATAGCGATTTATTTGTA
GGCTACAAACCTCATAGTAAAGATCCTAGAGATTATTTCGTTCCAGACAGTGAGTTACCTCCTCTTGTAC
AAAGTGGATTTAACCCTTCATTTATCGCCACAGTATCTCATGAAAAAGGTTCAAGCGATACAAGCGAATT
TGAAATTACTTACGGAAGAAACATGGATGTCACTCATGCCATTAAAAGATCAACGCATTATGGCAACAGT
TATTTAGACGGACATAGAGTCCATAATGCATTCGTAAATAGAAACTATACTGTTAAATACGAGGTCAATT
GGAAGACTCATGAAATCAAGGTGAAAGGACAGAATTGA
>hlgC:3:AP014653.1
ATGCTTAAAAATAAAATATTAGCTACAACTTTATCTGTGAGCTTACTTGCCCCTCTTGCCAATCCGTTAT
TAGAAAATGCTAAAGCTGCCAACGATACTGAAGACATCGGTAAAGGAAGCGATATAGAAATTATCAAAAG
GACAGAAGATAAAACAAGTAATAAATGGGGCGTGACTCAAAATATTCAATTTGATTTTGTGAAGGATAAA
AAATATAACAAAGATGCTTTGATATTAAAGATGCAAGGATTCATTAGCTCTAGAACAACATATTACAACT
ATAAAAAAACTAATCATGTTAAAGCTATGCGATGGCCATTCCAATATAATATTGGTTTAAAAACAAATGA
TAAATATGTTTCTTTAATTAATTATTTACCTAAAAATAAAATTGAATCTACAAACGTGAGTCAGACATTA
GGATACAATATCGGTGGTAATTTCCAATCAGCCCCATCACTCGGTGGTAATGGATCATTTAACTATTCTA
AATCGATTAGCTATACACAACAAAATTATGTAAGTGAAGTAGAACAACAAAACTCAAAAAGTGTTTTATG
GGGCGTCAAAGCGAATTCATTCGCCACTGAATCAGGTCAAAAATCAGCATTTGATAGCGATTTATTTGTA
GGCTACAAACCTCATAGTAAAGATCCTAGAGATTATTTCGTTCCAGACAGTGAGTTACCTCCTCTTGTAC
AAAGTGGATTTAACCCTTCATTTATCGCCACAGTATCTCATGAAAAAGGTTCAAGCGATACAAGCGAATT
TGAAATTACTTACGGAAGAAACATGGATGTCACTCATGCCATTAAAAGATCAACGCATTATGGCAACAGT
TATTTAGACGGACATAGAGTCCATAATGCATTTGTAAATAGAAACTATACTGTGAAATACGAGGTCAATT
GGAAGACTCATGAAATCAAGGTGAAAGGACAGAATTGA
>hlgC:4:CP010526.1
ATGCTTAAAAATAAAATATTAGCCACAACTTTATCTGTGAGCTTACTTGCCCCTCTTGCCAATCCGTTAT
TAGAAAATGCTAAAGCTGCCAACGATACTGAAGACATCGGTAAAGGAAGCGATATAGAAATTATCAAAAG
GACAGAAGATAAAACAAGTAATAAATGGGGCGTGACTCAAAATATTCAATTTGATTTTGTGAAGGATAAA
AAATATAACAAAGATGCTTTGATATTAAAGATGCAAGGATTCATTAGCTCTAGAACAACATATTACAACT
ATAAAAAAACTAATCATGTTAAAGCTATGCGATGGCCATTCCAATATAATATTGGTTTAAAAACAAATGA
TAAATATGTTTCTTTAATTAATTATTTACCTAAAAATAAAATTGAATCTACAAACGTGAGTCAGACATTA
GGATACAATATCGGTGGTAATTTCCAATCAGCCCCATCACTCGGTGGTAATGGATCATTTAACTATTCTA
AATCGATTAGCTATACACAACAAAATTATGTAAGTGAAGTAGAACAACAAAACTCAAAAAGTGTTTTATG
GGGCGTCAAAGCGAATTCATTCGCCACTGAATCAGGTCAAAAATCAGCATTTGATAGCGATTTATTTGTA
GGCTACAAACCTCATAGTAAAGATCCTAGAGATTATTTCGTTCCAGACAGTGAGTTACCACCTCTTGTAC
AAAGTGGATTTAACCCTTCATTTATCGCCACAGTATCTCATGAAAAAGGTTCAAGCGATACAAGCGAATT
TGAAATTACTTACGGAAGAAACATGGATGTCACTCATGCCATTAAAAGATCAACGCATTATGGCAACAGT
TATTTAGACGGACATAGAGTCCATAATGCATTTGTAAATAGAAACTATACTGTGAAATACGAGGTCAATT
GGAAGACTCATGAAATCAAGGTGAAAGGACAGAATTGA
>hlgC:5:AP014942.1
ATGCTTAAAAATAAAATATTAACTACAACTTTATCTGTGAGCTTACTTGCCCCTCTTGCCAATCCGTTAT
TAGAAAATGCTAAAGCTGCCAACGATACTGAAGACATCGGTAAAGGAAGCGATATAGAAATTATCAAAAG
GACAGAAGATAAAACAAGTAATAAATGGGGCGTGACTCAAAATATTCAATTTGATTTTGTGAAGGATAAA
AAATATAACAAAGATGCTTTGATATTAAAGATGCAAGGATTCATTAGCTCTAGAACAACATATTACAACT
ATAAAAAAACTAATCATGTTAAAGCTATGCGATGGCCATTCCAATATAATATTGGTTTAAAAACAAATGA
TAAATATGTTTCTTTAATTAATTATTTACCTAAAAATAAAATTGAATCTACAAACGTGAGTCAGACATTA
GGATACAATATCGGTGGTAATTTCCAATCAGCCCCATCACTCGGTGGTAATGGATCATTTAACTATTCTA
AATCGATTAGCTATACACAACAAAATTATGTAAGTGAAGTAGAACAACAAAACTCAAAAAGTGTTTTATG
GGGCGTCAAAGCGAATTCATTCGCCACTGAATCAGGTCAAAAATCAGCCTTTGATAGCGATTTATTTGTA
GGCTACAAACCTCATAGTAAAGATCCTAGAGATTATTTCGTTCCAGACAGTGAGTTACCACCTCTTGTAC
AAAGTGGATTTAACCCTTCATTTATCGCCACAGTATCTCATGAAAAAGGTTCAAGCGATACAAGCGAATT
TGAAATTACTTACGGAAGAAACATGGATGTCACTCATGCCATTAAAAGATCAACGCATTATGGCAACAGT
TATTTAGACGGACATAGAGTCCATAATGCATTTGTAAATAGAAACTATACTGTGAAATACGAGGTCAATT
GGAAGACTCATGAAATCAAGGTGAAAGGACAGAATTGA
>hlgC:6:BA000033.2
ATGCTTAAAAATAAAATATTAGCCACAACTTTATCTGTGAGCTTACTTGCCCCTCTTGCCAATCCGTTAT
TAGAAAATGCTAAAGCTGCCAACGATACTGAAGACATCGGTAAAGGAAGCGATATAGAAATTATCAAAAG
GACAGAAGATAAAACAAGTAATAAATGGGGCGTGACTCAAAATATTCAATTTGATTTTGTGAAGGATAAA
AAATATAACAAAGATGCTTTGATATTAAAGATGCAAGGATTCATTAGCTCTAGAACAACATATTACAACT
ATAAAAAAACTAATCATGTTAAAGCTATGCGATGGCCATTCCAATATAATATTGGTTTAAAAACAAATGA
TAAATATGTTTCTTTAATTAATTATTTACCTAAAAATAAAATTGAATCTACAAACGTGAGTCAGACATTA
GGATACAATATCGGTGGTAATTTCCAATCAGCCCCATCACTCGGTGGTAATGGATCATTTAACTATTCTA
AATCGATTAGCTATACACAACAAAATTATGTAAGTGAAGTAGAACAACAAAACTCAAAAAGTGTTTTATG
GGGCGTCAAAGCGAATTCATTCGCCACTGAATCAGGTCAAAAATCAGCATTTGATAGCGATTTATTTGTA
GGCTACAAACCTCATAGTAAAGATCCTAGAGATTATTTCGTTCCAGACAGTGAGTTACCACCTCTTGTAC
AAAGTGGATTTAACCCTTCATTTATCGCCACAGTATCTCATGAAAAAGGTTCAAGCGATACAAGCGAATT
TGAAATTACTTACGGAAGAAACATGGATGTCACTCATGCCATTAAAAGATCAACGCATTATGGCAACAGT
TATTTAGACGGACATAGAGTCCATAATGCATTTGTAAATAGAAACTATACTGTGAAATACGAGGTCAATT
GGAAGACTCATGAAATCAAGGTGAAAGGACAGAATTGA
>hlgC:7:BX571857.1
ATGCTTAAAAATAAAATATTAGCCACAACTTTATCTGTGAGCTTACTTGCCCCTCTTGCCAATCCGTTAT
TAGAAAATGCTAAAGCTGCCAACGATACTGAAGAGATCGGTAAAGGAAGCGATATAGAAATTATCAAAAG
GACAGAAGATAAAACAAGTAATAAATGGGGCGTGACTCAAAATATTCAATTTGATTTTGTGAAGGATAAA
AAATATAACAAAGATGCTTTGATATTAAAGATGCAAGGATTCATTAGCTCTAGAACAACATATTACAACT
ATAAAAAAACTAATCATGTTAAAGCTATGCGATGGCCATTCCAATATAATATTGGTTTAAAAACAAATGA
TAAATATGTTTCTTTAATTAATTATTTACCTAAAAATAAAATTGAATCTACAAACGTGAGTCAGACATTA
GGATACAATATCGGTGGTAATTTCCAATCAGCCCCATCACTCGGTGGTAATGGATCATTTAACTATTCTA
AATCGATTAGCTATACACAACAAAATTATGTAAGTGAAGTAGAACAACAAAACTCAAAAAGTGTTTTATG
GGGCGTCAAAGCGAATTCATTCGCCACTGAATCAGGTCAAAAATCAGCATTTGATAGCGATTTATTTGTA
GGCTACAAACCTCATAGTAAAGATCCTAGAGATTATTTCGTTCCAGACAGTGAGTTACCACCTCTTGTAC
AAAGTGGATTTAACCCTTCATTTATCGCCACAGTATCTCATGAAAAAGGTTCAAGCGATACAAGCGAATT
TGAAATTACTTACGGAAGAAACATGGATGTCACTCATGCCATTAAAAGATCAACGCATTATGGCAACAGT
TATTTAGACGGACATAGAGTCCATAATGCATTTGTAAATAGAAACTATACTGTGAAATACGAGGTCAATT
GGAAGACTCATGAAATCAAGGTGAAAGGACAGAATTGA
>hlgC:8:CP001996.1
ATGCTTAAAAATAAAATATTAGCTACAACTTTATCTGTGAGCTTACTTGCCCCTCTTGCCAATCCGTTAT
TAGAAAATGCTAAAGCTGCCAACGATACTGAAGACATCGGTAAAGGAAGCGATATAGAAATTATCAAAAG
GACAGAAGATAAAACAAGTAATAAATGGGGCGTGACTCAAAATATTCAATTTGATTTTGTGAAGGATAAG
AAATATAACAAAGATGCTTTGATATTAAAGATGCAAGGATTCATTAGCTCTAGAACAACATATTACAACT
ATAAAAAAACTAATCATGTTAAAGCTATGCGATGGCCATTCCAATATAACATTGGTTTGAAAACAAATGA
TAAATATGTTTCTTTAATTAATTATTTACCTAAAAATAAAATTGAATCTACAAACGTGAGTCAGACATTA
GGATACAATATCGGTGGTAATTTCCAATCAGCCCCATCACTCGGTGGTAATGGATCATTTAACTATTCTA
AATCGATTAGCTATACACAACAAAATTATGTAAGTGAAGTAGAACAACAAAACTCAAAAAGTGTTTTATG
GGGCGTCAAAGCGAATTCATTCGCCACTGAATCAGGTCAAAAATCAGCATTTGATAGCGATTTATTTGTA
GGCTACAAACCTCATAGTAAAGATCCTAGAGATTATTTCGTTCCAGACAGTGAGTTACCACCTCTTGTAC
AAAGTGGATTTAACCCTTCATTTATCGCCACAGTATCTCATGAAAAAGGTTCAAGCGATACAAGCGAATT
TGAAATTACTTACGGAAGAAACATGGATGTCACTCATGCCATTAAAAGATCAACGCATTATGGCAACAGT
TATTTAGACGGACATAGAGTCCATAATGCATTTGTAAATAGAAACTATACTGTGAAATACGAGGTCAATT
GGAAGACTCATGAAATCAAGGTGAAAGGACAGAATTGA
>hlgC:9:CP003194.1
ATGCTTAAAAATAAAATATTAGCTACAACTTTATCTGTGAGCTTACTTGCCCCTCTTGCCAATCCGTTAT
TAGAAAATGCTAAAGCTGCTAACGATACTGAAGACATCGGTAAAGGAAGCGATATAGAAATTATCAAAAG
GACAGAAGATAAAACAAGTAATAAATGGGGCGTGACTCAAAATATTCAATTTGATTTTGTGAAGGATAAA
AAATATAACAAAGATGCTTTGATATTAAAGATGCAAGGATTCATTAGCTCTAGAACAACATATTACAACT
ATAAAAAAACTAATCATGTTAAAGCCATGCGATGGCCATTCCAATATAACATTGGTTTGAAAACAAATGA
TAAATATGTTTCTTTAATTAATTATTTACCTAAAAATAAAATTGAATCTACAAACGTGAGTCAGACATTA
GGATACAATATCGGTGGTAATTTCCAATCAGCCCCATCACTCGGTGGTAATGGATCATTTAACTATTCTA
AATCTATTAGCTATACACAACAAAATTATGTAAGTGAAGTAGAACAACAAAACTCAAAAAGTGTTTTATG
GGGCGTCAAAGCGAATTCATTCGCCACTGAATCAGGTCAAAAATCAGCCTTTGATAGCGATTTATTTGTA
GGCTACAAACCTCATAGTAAAGATCCTAGAGATTATTTCGTTCCAGACAGTGAGTTACCACCTCTTGTAC
AAAGTGGATTTAACCCTTCATTTATCGCCACAGTATCTCATGAAAAAGGTTCAAGCGATACAAGCGAATT
TGAAATTACTTACGGAAGAAACATGGATGTCACTCATGCCATTAAAAGATCAACGCATTATGGCAACAGT
TATTTAGACGGACATAGAGTCCATAATGCATTTGTAAATAGAAACTATACTGTGAAATACGAGGTCAATT
GGAAGACTCATGAAATCAAGGTGAAAGGACAGAATTGA
>hlgC:10:FR821779.1
ATGCTTAAAAATAAAATATTAGCTACAACTTTATCTGTGAGCTTACTTGCCCCTCTTGCCAATCCGTTAT
TAGAAAATGCTAAAGCTGCCAACGATACTGAAGACATCGGTAAAGGAAGCGATATAGAAATTATCAAAAG
GACAGAAGATAAAACAAGTAATAAATGGGGCGTGACTCAAAATATTCAATTTGATTTTGTGAAGGATAAA
AAATATAACAAAGATGCTTTGATATTAAAGATGCAAGGATTCATTAGCTCTAGAACAACATATTACAACT
ATAAAAAAACTAATCATATTAAAGCTATGCGATGGCCATTCCAATATAACATTAGTTTGAAAACAAATGA
TAAATATGTTTCTTTAATTAATTATTTACCTAAAAATAAAATTGAATCTACAAACGTGAGTCAGACATTA
GGATACAATATCGGTGGTAATTTCCAATCAGCCCCATCACTCGGTGGTAATGGATCATTTAACTATTCTA
AATCGATTAGCTATACACAACAAAATTATGTAAGTGAAGTAGAACAACAAAACTCAAAAAGTGTTTTATG
GGGTGTCAAAGCGAATTCATTCGCCACTGAATCAGGTCAAAAATCAGCATTTGATAGCGATTTATTTGTA
GGCTACAAACCTCATAGTAAAGATCCAAGAGATTATTTCGTTCCAGACAGTGAGTTACCACCTCTTGTAC
AAAGTGGATTTAACCCTTCATTTATCGCCACAGTATCTCATGAAAAAGGTTCAAGCGATACAAGCGAATT
TGAAATTACTTACGGAAGAAACATGGATGTCACTCATGCCATTAAAAGATCAACGCATTATGGCAACAGT
TATTTAGACGGACATAGAGTCCATAATGCATTTGTAAATAGAAACTATACTGTGAAATACGAGGTCAATT
GGAAGACTCATGAAATCAAGGTGAAAGGACAGAATTGA
>hlgC:11:AJ938182.1
ATGCTTAAAAATAAAATATTAGCTACAACTTTATCTGTGAGCTTACTTGCCCCTCTTGCCAATCCGTTAT
TAGAAAATGCTAAAGCTGCCAACGATACTGAAGACATCGGTAAAGGAAGCGATATAGAAATTATCAAAAG
GACAGAAGATAAAACTAGTAATAAATGGGGCGTGACTCAAAATATTCAATTTGATTTTGTGAAGGATAAA
AAATATAACAAAAATGCTTTGATATTAAAGATGCAAGGATTCATTAGCTCTAGAACAACATATTACAACT
ATAAAAAAACTAATCATATTAAAGCTATGCGATGGCCATTCCAATATAACATTGGTTTGAAAACAAATGA
TAAATATGTTTCTTTAATTAATTATTTACCTAAAAATAAAATTGAATCTACAAACGTGAGTCAGACATTA
GGATACAATATCGGTGGTAATTTCCAATCAGCCCCATCACTCGGTGGTAATGGATCATTTAGCTATTCTA
AATCGATTAGCTATACACAACAAAATTATGTAAGTGAAGTAGAACAACAAAACTCAAAAAGTGTTTTATG
GGGTGTCAAAGCGAATTCATTCGCCACTGAATCAGGTCAAAAATCAGCATTTGATAGCGATTTATTTGTA
GGCTACAAACCTCATAGTAAAGATCCTAGAGATTATTTCGTTCCAGACAGTGAGTTACCACCTCTTGTAC
AAAGTGGATTTAACCCTTCATTTATCGCCACAGTATCTCATGAAAAAGGTTCAAGCGATACAAGCGAATT
TGAAATTACTTACGGAAGAAACATGGATGTCACTCATGCCATTAAAAGATCAACGCATTATGGCAACAGT
TATTTAGACGGACATAGAGTCCATAATGCATTTGTAAATAGAAACTATACTGTGAAATACGAGGTCAATT
GGAAGACTCATGAAATCAAGGTGAAAGGACAGAATTGA
>hlgC:12:CP003604.1
ATGCTTAAAAATAAAATATTAGCTACAACTTTATCTGTGAGCTTACTTGCCCCTCTTGCCAATCCGTTAT
TAGAAAATGCTAAAGCTGCCAACGATACTGAAGACATCGGTAAAGGAAGCGATATAGAAATTATCAAAAG
GACAGAAGATAAAACAAGTAATAAATGGGGCGTGACTCAAAATATTCAATTTGATTTTGTGAAGGATAAA
AAATATAACAAAGATGCTTTGATATTAAAGATGCAAGGATTCATTAGCTCTAGAACAACATATTACAACT
ATAAAAACACTAATCATATTAAATCTATGCGATGGCCATTCCAATATAATATTGGTTTGAAAACAAATGA
TAAATATGTTTCTTTAATTAATTATTTACCTAAAAATAAAATTGAATCTACAAACGTGAGTCAGACATTA
GGATACAATATCGGTGGTAATTTCCAATCAGCCCCATCACTCGGTGGTAATGGATCATTTAACTATTCTA
AATCGATTAGCTATACACAACAAAATTATGTAAGTGAAGTAGAACAACAAAACTCAAAAAGTGTTTTATG
GGGCGTCAAAGCGAATTCATTCGCCACTGAATCAGGTCAAAAATCAGCATTTGATAGCGATTTATTTGTA
GGCTACAAACCTCATAGTAAAGATCCTAGAGATTATTTCGTTCCAGACAGTGATTTGCCACCTCTTGTAC
AAAGTGGATTTAACCCTTCATTTATCGCCACAGTATCTCATGAAAAAGGTTCAAGCGATACAAGCGAATT
CGAAATTACTTACGGAAGAAACATGGATGTCACTCATGCCATTAAAAGATCAACACATTATGGCAATAGT
TATTTAGATGGTCATAGAATCCATAATGCATTTGTAAATAGAAACTACACTGTGAAATACGAGGTCAATT
GGAAGACTCATGAAATCAAGGTGAAAGGACAGAATTGA
>hlgC:13:CP006630.1
ATGCTTAAAAATAAAATATTAGCTACAACTTTATCTGTGAGCTTACTTGCCCCTCTTGCCAATCCGTTAT
TAGAAAATGCTAAAGCTGCCAACGATACTGAAGACATCGGTAAAGGAAGCGATATAGAAATTATCAAAAG
GACAGAAGATAAAACAAGTAATAAATGGGGCGTGACTCAAAATATTCAATTTGATTTTGTGAAGGATAAA
AAATATAACAAAGATGCTTTGATATTAAAGATGCAAGGATTCATTAGCTCTAGAACAACATATTACAACT
ATAAAAACACTAATCATATTAAATCTATGCGATGGCCACTCCAATATAATATTGGTTTGAAAACAAATGA
TAAATATGTTTCTTTAATTAATTATTTACCTAAAAATAAAATTGAATCTACAAACGTGAGTCAGACATTA
GGATACAATATCGGTGGTAATTTCCAATCAGCCCCATCACTCGGTGGTAATGGATCATTTAACTATTCTA
AATCGATTAGCTATACACAACAAAATTATGTAAGTGAAGTAGAACAACAAAACTCAAAAAGTGTTTTATG
GGGCGTCAAAGCGAATTCATTCGCCACTGAATCAGGTCAAAAATCAGCATTTGATAGCGATTTATTTGTA
GGCTACAAACCTCATAGTAAAGATCCTAGAGATTATTTCGTTCCAGACAGTGATTTGCCACCTCTTGTAC
AAAGTGGATTTAACCCTTCATTTATCGCCACAGTATCTCATGAAAAAGGTTCAAGCGATACAAGCGAATT
CGAAATTACTTACGGAAGAAACATGGATGTCACTCATGCCATTAAAAGATCAACACATTATGGCAATAGT
TATTTAGATGGTCATAGAATCCATAATGCATTTGTAAATAGAAACTACACTGTGAAATACGAGGTCAATT
GGAAGACTCATGAAATCAAGGTGAAAGGACAGAATTGA
>hlgC:14:CP009554.1
ATGCTTAAAAATAAAATATTAGCTACAACTTTATCTGTAAGCTTACTTGCCCCTCTTGCCAATCCGTTAT
TAGAAAATGCTAAAGCTGCCAATGATACTGAAGACATCGGTAAAGGAAACGATGTAGAAATTATCAAAAG
GACAGAAGATAAAACAAGTAATAAATGGGGCGTGACTCAAAATATCCAATTCGACTTTGTGAAGGATAAA
AAATATAACAAAGATGCTTTGATCTTAAAGATGCAAGGATTCATTAGCTCTCGAACAACATATTATAACT
ATAAAAATACAAATCATATTAAATCTATGCGTTGGCCATTCCAATATAATATTGGTTTGAAAACAAATGA
TAAATATGTTTCTTTAATCAATTATTTACCGAAAAATAAAATTGAATCTACAAACGTAAGTCAGACATTA
GGATACAATATTGGTGGTAATTTCCAATCAGCCCCATCACTTGGTGGTAATGGATCATTTAACTATTCTA
AATCGATTAGCTATACACAACAAAATTATGTAAGTGAAGTAGAACAACAAAACTCAAAAAGTGTTTTATG
GGGCGTCAAAGCGAATTCATTCGCCACTGAATCAGGTCAAAAATCAGCATTTGATAGCGATTTATTTGTA
GGCTACAAACCTCATAGTAAAGATCCTAGAGATTATTTCGTTCCAGACAGCGAGTTACCACCTCTTGTAC
AAAGTGGATTTAACCCTTCATTTATCGCAACAGTATCTCACGAAAAAGGTTCAAGCGACACGAGCGAATT
TGAAATCACTTATGGAAGAAATATGGATGTCACTCATGCCATTAAAAGATCAACACATTATGGCAACAGT
TATTTAGATGGTCACAGAGTCCATAATGCATTTAAAAATAGAAACTACACTGTGAAATATGAAGTCAATT
GGAAGACTCACGAAATCAAAGTGAAAGGACAGAATTGA
>hlgC:15:AM990992.1
ATGCTTAAAAATAAAATATTAGCTACAACTTTATCTGTAAGCTTACTTGCCCCTCTTGCCAATCCGTTAT
TAGAAAATGCTAAAGCTGCCAATGATACTGAAGACATCGGTAAAGGAAACGATGTAGAAATTATCAAAAG
GACAGAAGATAAAACAAGTAATAAATGGGGCGTGACTCAAAATATCCAATTCGACTTTGTGAAGGATAAA
AAATATAACAAAGATGCTTTGATCTTAAAGATGCAAGGATTCATTAGCTCTCGAACAACATATTATAACT
ATAAAAATACAAATCATATTAAATCTATGCGTTGGCCATTCCAATATAATATTGGTTTGAAAACAAATGA
TAAATATGTTTCTTTAATCAATTATTTACCGAAAAATAAAATTGAATCTACAAACGTAAGTCAGACATTA
GGATACAATATTGGTGGTAATTTCCAATCAGCCCCATCACTTGGTGGTAATGGATCATTTAACTATTCTA
AATCGATTAGCTATACACAACAAAATTATGTAAGTGAAGTAGAACAACAAAACTCAAAAAGTGTTTTATG
GGGCGTCAAAGCGAATTCATTCGCCACTGAATCAGGTCAAAAATCAGCATTTGATAGCGATTTATTTGTA
GGCTACAAACCTCATAGTAAAGATCCTAGAGATTATTTCGTTCCAGACAGTGAGTTACCACCTCTTGTAC
AAAGTGGATTTAACCCTTCATTTATCGCAACAGTATCTCACGAAAAAGGTTCAAGCGACACGAGCGAATT
TGAAATCACTTATGGAAGAAATATGGATGTCACTCATGCCATTAAAAGGTCAACACATTATGGTAACAGT
TATTTAGATGGTCACAGAGTCCATAATGCATTTAAAAATAGAAACTACACTGTGAAATATGAAGTCAATT
GGAAGACTCACGAAATCAAAGTGAAAGGACAGAATTGA
>hlgC:16:CP006706.1
ATGCTTAAAAATAAAATATTAGCTACAACTTTATCTGTAGGATTACTTGTCCCTCTTGCCAATCCGTTAT
TCGAAAATGCAAAAGCTGCCAACGATACCGAAGACATCGGTAAAGGAAGCGATGTAGAAATAATCAAAAG
GACAGAAGATAAAACAAGTAATAAATGGGGCGTGACTCAAAATATCCAATTCGACTTTGTGAAGGATAAA
AAATATAACAAAGATGCTTTGATATTAAAGATGCAAGGATTTATTAGCTCTAGAACAACATATTACAACT
ATAAAAACACTAATCATATTAAATCTATGCGATGGCCATTCCAATATAATATTGGTTTGAAAACAAATGA
TAAGAATGTTTCTTTAATTAATTATTTACCTAAAAATAAAATTGAAACTACAAATGTGAGTCAGACATTA
GGATACAATATCGGTGGTAATTTCCAATCAGCTCCATCACTTGGTGGTAATGGATCATTTAACTACTCAA
AATCAATTAATTATACTCAACAAAACTATGTGAGCGAAGTAGAACAACAAAACTCAAAAAGTGTTTTATG
GGGCGTTAAAGCGAATTCATTCGTCACTGAATCAGGTCAAAAATCAGCATTTGATAGCGATCTATTTGTA
GGTTATAAACCTCATAGTAAAGACCCTAGAGATTATTTTGTTCCAGACAGTGAGTTGCCGCCTCTTGTAC
AAAGTGGTTTTAACCCTTCATTTATCGCAACAGTATCACATGAAAAAGGGTCAGGTGACACAAGCGAATT
TGAAATTACTTACGGAAGAAACATGGATGTCACTCATGCCATTAAAAGATCAACACATTATGGCAATAGT
TATTTAGATGGTCATAGAATCCATAATGCATTTGTAAATAGAAACTACACTGTGAAATACGAGGTCAATT
GGAAAACTCATGAAATCAAGGTGAAAGGACAGAATTGA
>hlgC:17:HE681097.1
ATGCTTAAAAATAAAATATTAGCTACAACTATATCTGTAAGCTTACTTGCCCCTCTTGCCAATCCGTTAT
TAGAAAATGCTAAAGCTGCCAATGATACTGAAGACATCGGTAAAGGAAACGATGTAGAAATTATCAAAAG
GACAGAAGATAAAACAAGTAATAAATGGGGAGTGACTCAAAATATCCAATTCGACTTTGTGAAGGATAAA
AAATATAACAAAGATGCTTTGATCCTAAAGATGCAAGGATTCATTAGCTCTCGAACAACATATTATAACT
ATAAAAATACAAATCATATTAAATCTATGCGTTGGCCCTTCCAATATAATATTGGGTTAAAAACAAATGA
TCCAAATGTTTCTTTAATCAATTATTTACCGAAAAATAAAATTGAATCTACAAATGTGAGCCAGACATTA
GGATACAATATCGGCGGTAATTTCCAATCAGCCCCATCACTCGGTGGTAATGGATCCTTTAACTACTCTA
AATCGATTAGCTATACACAACAAAATTATGTCAGTGAAGTGGAACAACAAAACTCAAAAAGTGTTTTATG
GGGTGTCAAAGCGAATTCATTCGTCACTGCATCAGGTCAAAAGTCAGCATTTGATAGTGATTTATTCGTA
GGATACAAACCAAATAGCAAAGATCCAAGAGATTATTTTGTTCCAGACAGCGAATTACCACCTCTTGTGC
AAAGTGGATTTAACCCTTCATTTATCGCAACAGTATCTCATGAAAAAGGTTCAGGCGACACGAGCGAATT
TGAAATCACTTATGGAAGAAATATGGATGTCACTCATGCCATTAAAAGATCAACACATTATGGCAACAGT
TATTTAGATGGTCACAGAGTCCATAATGCATTTAAAAATAGAAACTACACTGTGAAATATGAAGTCAATT
GGAAGACACACGAAATCAAAGTGAAAGGACAGAATTGA
>hlgC:18:CP006044.1
ATGCTTAAAAATAAAATATTAGCTACAACTTTATCTGTGAGCTTACTTGCCCCTCTTGCCAATCCGTTAT
TAGAAAAAGCTAAAGCTGCCAATGATACTGAAGACATCGGTAAAGGAAACGATGTAGAAATTATCAAACG
GACAGAAGATAAAACAAGTAATAAATGGGGCGTGACTCAAAATATCCAATTCGACTTTGTGAAGGATAAA
AAATATAACAAAGATGCTTTGATCTTAAAGATGCAAGGATTCATTAGCTCTCGAACAACATATTATAACT
ATAAAAATACAAATCATATTAAATCTATGCGTTGGCCCTTCCAATATAATATTGGGTTAAAAACAAATGA
TCCAAATGTTTCTTTAATCAATTATTTACCGAAAAATAAAATTGAATCTACAAATGTGAGTCAAACATTA
GGATACAACATCGGCGGTAATTTCCAATCAGCCCCATCACTCGGTGGTAATGGATCCTTTAACTACTCAA
AATCGATTAGCTATACACAACAAAATTATGTTAGTGAAGTGGAACAACAAAACTCAAAAAGTGTTTTATG
GGGTGTCAAAGCGAATTCATTTGTCACTGCATCAGGTCAAAAGTCAGCATTTGATAGCGATTTATTCGTA
GGATACAAACCACATAGCAAAGATCCAAGAGATTATTTTGTTCCAGACAGCGAATTACCACCTCTAGTGC
AAAGTGGTTTTAACCCTTCATTTATCGCAACAGTATCTCATGAAAAAGGTTCAGGCGACACGAGCGAATT
TGAAATCACTTATGGAAGAAATATGGATGTCACTCATGCCATTAAAAGATCAACACATTATGGCAACAGT
TATTTAGATGGTCACAGAATCCATAATGCATTTAAAAATAGAAACTACACTGTGAAATATGAAGTCAATT
GGAAGACTCACGAAATCAAAGTGAAAGGACAGAATTGA
>hlgC:19:CP003808.1
ATGCTTAAAAATAAAATATTAGCTACAACTTTATCTGTAAGCTTACTTGCCCCTCTTGCCAATCCGTTAT
TAGAAAATGCTAAAGCTGCCAATGATACTGAAGACATCGGTAAAGGAAACGATGTAGAAATTATCAAAAG
GACAGAAGATAAAACAAGTAATAAATGGGGCGTGACTCAAAATATCCAATTCGACTTTGTGAAGGATAAA
AAATATAACAAAGATGCTTTGATCTTAAAGATGCAAGGATTCATTAGCTCTCGAACAACATATTATAACT
ATAAAAATACAAATCATATTAAATCTATGCGTTGGCCATTCCAATATAATATTGGTTTGAAAACAAATGA
TAAATATGTTTCTTTAATCAATTATTTACCGAAAAATAAAATTGAATCTACAAACGTAAGTCAGACATTA
GGATACAATATTGGTGGTAATTTCCAATCAGCCCCATCACTTGGTGGTAATGGATCATTTAACTATTCTA
AATCGATTAGCTATACACAACAAAATTATGTAAGTGAAGTAGAACAACAAAACTCAAAAAGTGTTTTATG
GGGCGTCAAAGCGAATTCATTCGCCACTGAATCAGGTCAAAAATCAGCATTTGATAGCGATTTATTTGTA
GGCTACAAACCTCATAGTAAAGATCCTAGAGATTATTTCGTTCCAGACAGTGAGTTACCACCTCTTGTAC
AAAGTGGATTTAACCCTTCATTTATCGCAACAGTATCTCACGAAAAAGGTTCAAGCGACACGAGCGAATT
TGAAATCACTTATGGAAGAAATATGGATGTCACTCATGCCATTAAAAGATCAACACATTATGGTAACAGT
TATTTAGATGGTCACAGAGTCCATAATGCATTTAAAAATAGAAACTACACTGTGAAATATGAAGTCAATT
GGAAGACTCACGAAATCAAAGTGAAAGGACAGAATTGA
>hlgC:20:CP007539.1
ATGCTTAAAAATAAAATATTAACTACAACTTTATCTGTGAGCTTACTTGCCCCTCTTGCCAATCCGTTAT
TAGAAAATGCTAAAGCTGCTAACGATACTGAAGACATCGGTAAAGGAAGCGATATAGAAATTATCAAAAG
GACAGAAGATAAAACAAGTAATAAATGGGGCGTGACTCAAAATATTCAATTTGATTTTGTAAAGGATAAA
AAATATAACAAAGATGCTTTGATATTAAAGATGCAAGGATTCATTAGCTCTAGAACAACATATTACAACT
ATAAAAAAACTAATCATGTTAAAGCTATGCGATGGCCATTCCAATATAATATTGGTTTAAAAACAAATGA
TAAATATGTTTCTTTAATTAATTATTTACCTAAAAATAAAATTGAATCTACAAACGTGAGTCAGATATTA
GGATACAATATCGGTGGTAATTTCCAATCAGCCCCATCACTCGGTGGTAATGGATCATTTAACTATTCTA
AATCGATTAGCTATACACAACAAAATTATGTAAGTGAAGTAGAACAACAAAACTCAAAAAGTGTTTTATG
GGGCGTCAAAGCGAATTCATTCGCCACTGAATCAGGTCAAAAATCAGCCTTTGATAGCGATTTATTTGTA
GGCTACAAACCTCATAGTAAAGATCCTAGAGATTATTTCGTTCCAGACAGTGAGTTACCACCTCTTGTAC
AAAGTGGATTTAACCCTTCATTTATCGCCACAGTATCTCATGAAAAAGGTTCAAGCGATACAAGCGAATT
TGAAATTACTTACGGAAGAAACATGGATGTCACTCATGCCATTAAAAGATCAACGCATTATGGCAACAGT
TATTTAGACGGACATAGAGTCCATAATGCATTTGTAAATAGAAACTATACTGTGAAATACGAGGTCAATT
GGAAGACTCATGAAATCAAGGTGAAAGGACAGAATTGA
>tst:1:EF531614.1
ATGAATNAAAAATTACTAATGAAATTTTTCATCGTAAGCCCTTTGTTGCTTGCGACAATCGCTACAGGTT
TTACCCCTGTTCCCTTATCATCTAATCAAATAATCAAAACTGCAAAAGCATCTACAAACGATAATATAAA
GGATTTGCTAGACTGGTATAGTAGTGGGTCTGACGCTTTTACAAANAGTGAAGTTTTAGATAATTCCTTA
GGATCTATGCGTATAAAAAACACAGATGGCAGCATCAGCCTTATAATTTTTCCGAGTCCTTATTATAGCC
CTACTTTTTCAAAAGGGGAAAAAGTTGACTTAAACACAAAAAGGACTAAAAAAAGCCAACATACTAGCGA
AGGAACTTGGATTCATTTCCAAATAAGTGGTGTTACAAATACTGAAAAATTACCTACTCCAATAGAACTA
CCTTTAAAAGTTAAGGTTCATGGTAAAGATAGTCCATTAAAGTATTGGCCAAAGTTCGATAAAAAACAAT
TAGCTATATCAACTTTAGACTTTGAAATTCGTCATCAGCTAACTCAAATACATGGATTATATCGTTCAAG
CGATAAAACGGGTGGTTATTGGAAAATAACAATGAATGACGGATCCACATATCAAAGTGATTTATCTAAA
AAGTTTGAATACAATACTGAAAAACCACCTATAAATATTGATGAAATAAAAACTATAGAAGCAGAAATTA
ATTAA
>tst:2:EF531615.1
ATGNATAAAAAATTACTAATGNAATTTTTCATCGTAAGCCCTTTGTTGCTTGCGACAATCGCTACAGGNT
TTACCCCTGTTCCCTTATCATCTAATCAAATAATCAAAACTGCAAAAGCNTCTACNAACGATAATATAAA
GGATTNGCTAGACTGGTATAGTAGTGGGTCTGACGCTTTTACAAATAGTGAAGTTTTAGATAATTCCTTA
GGATCTATGCGTATAAAAAACACAGATGGCAGCATCAGCCTTATAATTTTTCCGAGTCCTTATTATAGCC
CTACTTTTTCAAAAGGGGAAAAAGTTGACTTAAACACAAAAAGAACTAAAAAAAGCCAACATACTAGCGA
AGGAACTTGGATTCATTTCCAAATAAGTGGTGTTACAAATACTGAAAAATTACCTACTCCAATAGAACTA
CCTTTAAAAGTTAAGGTTCATGGTAAAGATAGTCCATTAAAGTATTGGCCAAAGTTCGATAAAAAACAAT
TAGCTATATCAACTTTAGACTTTGAAATTCGTCATCAGCTAACTCAAATACATGGATTATATCGTTCAAG
CGATAAAACGGGTGGTTATTGGAAAATAACAATGAATGACGGATCCACATATCAAAGTGATTTATCTAAA
AAGTTTGAATACAATACTGAAAAACCACCTATAAATATTGATGAAATAAAAACTATAGAAGCAGAAATTA
ATTAA
>tst:3:AP009324.1
ATGAATAAAAAATTACTAATGAATTTTTTTATCGTAAGCCCTTTGTTGCTTGCGACAATCGCTACAGATT
TTACCCCTGTTCCCTTATCATCTAATCAAATAATCAAAACTGCAAAAGCATCTACAAACGATAATATAAA
GGATTTGCTAGACTGGTATAGTAGTGGGTCTGACACTTTTACAAATAGTGAAGTTTTAGATAATTCCTTA
GGATCTATGCGTATAAAAAACACAGATGGCAGCATCAGCCTTATAATTTTTCCGAGTCCTTATTATAGCC
CTGCTTTTACAAAAGGGGAAAAAGTTGACTTAAACACAAAAAGAACTAAAAAAAGCCAACATACTAGCGA
AGGAACTTATATCCATTTCCAAATAAGTGGCGTTACAAATACTGAAAAATTACCTACTCCAATAGAACTA
CCTTTAAAAGTTAAGGTTCATGGTAAAGATAGCCCCTTAAAGTATTGGCCAAAGTTCGATAAAAAACAAT
TAGCTATATCAACTTTAGACTTTGAAATTCGTCATCAGCTAACTCAAATACATGGATTATATCGTTCAAG
CGATAAAACGGGTGGTTATTGGAAAATAACAATGAATGACGGATCCACATATCAAAGTGATTTATCTAAA
AAGTTTGAATACAATACTGAAAAACCACCTATAAATATTGATGAAATAAAAACTATAGAAGCAGAAATTA
ATTAA
>tst:4:CP009554.1
ATGAATAAAAAATTACTAATGAATTTTTTTATCGTAAGCCCTTTGTTGCTTGCGACAATCGCTACAGATT
TTACCCCTGTTCCCTTATTATCTAATCAAATAATCAAAACTGCAAAAGCATCTACAAACGATAATATAAA
GGATTTGCTAGACTGGTATAGTAGTGGGTCTGACACTTTTACAAATAGTGAAGTTTTAGATAATTCCTTA
GGATCTATGCGTATAAAAAACACAGATGGCAGCATCAGCCTTATAATTTTTCCGAGTCCTTATTATAGCC
CTGCTTTTACAAAAGGGGAAAAAGTTGACTTAAACACAAAAAGAACTAAAAAAAGCCAACATACTAGCGA
AGGAACTTATATCCATTTCCAAATAAGTGGCGTTACAAATACTGAAAAATTACCTACTCCAATAGAACTA
CCTTTAAAAGTTAAGGTTCATGGTAAAGATAGCCCCTTAAAGTATTGGCCAAAGTTCGATAAAAAACAAT
TAGCTATATCAACTTTAGACTTTGAAATTCGTCATCAGCTAACTCAAATACATGGATTATATCGTTCAAG
CGATAAAACGGGTGGTTATTGGAAAATAACAATGAATGACGGATCCACATATCAAAGTGATTTATCTAAA
AAGTTTGAATACAATACTGAAAAACCACCTATAAATATTGATGAAATAAAAACTATAGAAGCAGAAATTA
ATTAA
>tst:5:J02615.1
ATGAATAAAAAATTACTAATGAATTTTTTTATCGTAAGCCCTTTGTTGCTTGCGACAACTGCTACAGATT
TTACCCCTGTTCCCTTATCATCTAATCAAATAATCAAAACTGCAAAAGCATCTACAAACGATAATATAAA
GGATTTGCTAGACTGGTATAGTAGTGGGTCTGACACTTTTACAAATAGTGAAGTTTTAGATAATTCCTTA
GGATCTATGCGTATAAAAAACACAGATGGCAGCATCAGCTTGATAATTTTTCCGAGTCCTTATTATAGCC
CTGCTTTTACAAAAGGGGAAAAAGTTGACTTAAACACAAAAAGAACTAAAAAAAGCCAACATACTAGCGA
AGGAACTTATATCCATTTCCAAATAAGTGGCGTTACAAATACTGAAAAATTACCTACTCCAATAGAACTA
CCTTTAAAAGTTAAGGTTCATGGTAAAGATAGCCCCTTAAAGTATGGGCCAAAGTTCGATAAAAAACAAT
TAGCTATATCAACTTTAGACTTTGAAATTCGTCATCAGCTAACTCAAATACATGGATTATATCGTTCAAG
CGATAAAACGGGTGGTTATTGGAAAATAACAATGAATGACGGATCCACATATCAAAGTGATTTATCTAAA
AAGTTTGAATACAATACTGAAAAACCACCTATAAATATTGATGAAATAAAAACTATAGAAGCAGAAATTA
ATTAA
>lukD:1:BA000018.3
CTATACTCCAGGATTAGTTTCTTTAGAATCCGTACCGATTAATTTAACAGTATGGTTTTGCCAGTCAACT
TCATAAGTAGATGTAAACGTTACTGTATTTTGATTTTTGTAGTTATTACCAATCCAGTGTAGTCGATTCC
ATTGATTAGTATATCTATCCATTTCTCTTTGGTAAGTTACTTTGATTTTAGATTTTTTTGTATCATTTTG
TTTATGAGAAAGTACGCTTATAAATTCTGGGTTAAAGTTACCACGCGCCAATAAAGGCATTTGATGTGTT
GGCAAGAAATTTTGTCCAGCATTTGAACTACTTTGTCTACCACCTAAAAACAGTTCATTACCATATGTTG
GGTCATAACTATCTCTACCATATGGTCCCCAACCATTATTCATAATTTTGTGCGCCTCAACACCCCAGCC
AATTGATTTATGATTTGTTTTTCTATCAATCGTAGTTCTGTAACTTTCTTGTTTATAATTTATTGTTTCT
GAAAATGATTTTGATCCATTCAATCCACCTGATAAGCCATTAGATATATTAATATCTCCGCCATAAGAAT
AACCTAATGTTTGTTGAACTTGGAATTCTTCATTTTGATTTTTAGGTGCATAGTCAACAACATTTACAGC
ATCATTTGATTCTGAACTAACCGAAACATTATACTTACCGCCCCAATAAAACTGTGAGTAATTGTAATCT
TTTGGATTAGGCTTTTTATAACCTGAATTAATGTTTCCGGCTGCCTTAAGTACTAATGTATCTTTGTCAT
AACTTTTATCCTTAATGAAATTAAACGTTAAAATTTGAGAAATATTCAATTTATCATTATCAGATGTTGC
TGTTGTTTTGTATAAAGTGATTTTGTCATCTACTTTTTTCTCGCTTACAGGTGTGATATGTTGAGCTGCA
TCAACTGTATTCGATAGCAAAAGCAGTGCAATTGATGAAGCAACTGATGATTTGACTAATTTTTTCATTT
TCAT
>lukD:2:AP014942.1
CTATACTCCAGGATTAGTTTCTTTAGAATCCGTACCGATTAATTTAACAGTATGGTTTTGCCAATCAACT
TCATAAGTAGATGTAAACGTTACTGTATTTTGATTTTTGTAGTTATTACCAATCCAGTGTAGTCGATTCC
ATTGATTAGTATATCTATCCATTTCTCTTTGGTAAGTTACTTTGATTTTAGATTTTTTTGTATCATTTTG
TTTATGAGAAAGTACGCTTATAAATTCTGGGTTAAAGTTACCACGCGCCAATAAAGGCATTTGATGTGTT
GGCAAGAAATTTTGTCCAGCATTTGAACTACTTTGTCTACCACCTAAAAACAGTTCATTACCATATGTTG
GGTCATAACTATCTCTACCATATGGTCCCCAACCATTATTCATAATTTTGTGCGCCTCAACACCCCAGCC
AATTGATTTATGATTTGTTTTTCTATCAATCGTAGTTCTGTAACTTTCTTGTTTATAATTTATTGTTTCT
GAAAATGATTTTGATCCATTCAATCCACCTGATAAGCCATTAGATATATTAATATCTCCGCCATAAGAAT
AACCTAATGTTTGTTGAACTTGGAATTCTTCATTTTGATTTTTAGGTGCATAGTCAACAACATTTACAGC
ATCATTTGATTCTGAACTAACCGAAACATTATACTTACCGCCCCAATAAAACTGTGAGTAATTGTAATCT
TTTGGATTAGGCTTTTTATAACCTGAATTAATGTTTCCGGCTGCCTTAAGTACTAACGTATCTTTGTCAT
AACTTTTATCCTTAATGAAATTAAACGTTAAAATTTGAGAAATATTCAATTTATCATTATCAGATGTTGC
TGTTGTTTTGTATAAAGTGATTTTGTCATCTACTTTTTTCTCGCTTACAGGTGTGATATGTTGAGCTGCA
TCAACTGTATTCGATAGCAAAAGCAGTGCAATTGATGAAGCAACTGATGATTTGATTAATTTTTTCATTT
TCAT
>lukD:3:CP010402.1
TATACTCCAGGATTAGTTTCTTTAGAATCCGTACCGATTAATTTAACAGTATGGTTTTGCCAGTCAACTT
CATAAGTAGATGTAAACGTTACTGTATTTTGATTTTTGTAGTTATTACCAACCCAGTGTAGTCGATTCCA
TTGATTAGTATATCTATCCATTTCTCTTTGGTAAGTTACTTTGATTTTAGATTTTTTTGTATCATTTTGT
TTATGAGAAAGTACGCTTATAAATTCTGGGTTAAAGTTACCACGCGCCAATAAAGGCATTTGATGTGTTG
GCAAGAAATTTTGTCCAGCATTTGAACTACTTTGTCTACCACCTAAAAACAGTTCATTACCATATGTTGG
GTCATAACTATCTCTACCATATGGTCCCCAACCATTATTCATAATTTTGTGCGCCTCAACACCCCAGCCA
ATTGATTTATGATTTGTTTTTCTATCAATCGTAGTTCTGTAACTTTCTTGTTTATAATTTATCGTTTCTG
AAAATGATTTTGATCCATTTAATCCACCTGATAAGCCATTAGATATATTAATATCTCCGCCATAAGAATA
ACCTAATGTTTGTTGAACTTGGAATTCTTCATTTTGATTTTTAGGTGCATAGTCAACAACATTTACAGCA
TCATTTGATTCTGAACTAACCGAAACATTATACTTACCGCCCCAATAAAACTGTGAGTAATTGTAATCTT
TTGGATTAGGCTTTTTATAACCTGAATTAATGTTTCCGGCTGCCTTAAGTACTAACGTATCTTTGTCATA
ACTTTTATCCTTAATGAAATTAAACGTTAAAATTTGAGAAATATTCAATTTATCATTATCAGATGTTGCT
GTTGTTTTGTATAAAGTGATTTTGTCATCTACTTTTTTCTCGCTTACAGGTGTGATATGTTGAGCTGCAT
CAACTGTATTCGATAGCAAAAGCAGTGCAATTGATGAAGCAACTGATGATTTGACTAATTTTTTCATTTT
CAT
>lukD:4:AP014653.1
CTATACTCCAGGATTAGTTTCTTTAGAATCCGTACCGATTAATTTAACAGTATGGTTTTGCCAGTCAACT
TCATAAGTAGATGTAAACGTTACTGTATTTTGATTTTTGTAGTTATTACCAATCCAGTGCAATCGATTCC
ATTGATTAGTATATCTATCCATTTCTCTTTGGTAAGTTACTTTGATTTTAGATTTTTTTGTATCATTTTG
TTTATGAGAAAGTACGCTTATAAATTCTGGGTTAAAGTTACCACGCGCCAATAAAGGCATTTGATGTGTT
GGCAAGAAATTTTGTCCAGCATTTGAACTACTTTGTCTACCACCTAAAAACAGTTCATTACCATATGTTG
GGTCATAACTATCTCTACCATATGGTCCCCAACCATTATTCATAATTTTGTGCGCCTCAACACCCCAGCC
AATTGATTTATGATTTGTTTTTCTATCAATCGTAGTTCTGTAACTTTCTTGTTTATAATTTATCGTTTCT
GAAAATGATTTTGATCCATTTAATCCACCTGATAAGCCATTAGATATATTAATATCTCCGCCATAAGAAT
AACCTAATGTTTGTTGAACTTGGAATTCTTCATTTTGATTTTTAGGTGCATAGTCAACAACATTTACAGC
ATCATTTGATTCTGAACTAACCGAAACATTATACTTACCGCCCCAATAAAACTGTGAGTAATTGTAATCT
TTTGGATTAGGCTTTTTATAACCTGAATTAATGTTTCCGGCTGCCTTAAGTACTAACGTATCTTTGTCAT
AACTTTTATCCTTAATGAAATTAAACGTTAAAATTTGAGAAATATTCAATTTATCATTATCAGATGTTGC
TGTTGTTTTGTATAAAGTGATTTTGTCATCTACTTTTTTCTCGCTTACAGGTGTGATATGTTGAGCTGCA
TCAACTGTATTCGATAGCAAAAGCAGTGCAATTGATGAAGCAACTGATGATTTGACTAATTTTTTCATTT
TCAT
>lukD:5:CP007674.1
TATACTCCAGGATTAGTTTCTTTAGAATCCGTACCGATTAATTTAACAGTATGGTTTTGCCAGTCAACTT
CATAAGTAGATGTAAACGTTACTGTATTTTGATTTTTGTAGTTATTACCAACCCAGTGTAGTCGATTCCA
TTGATTAGTATATCTATCCATTTCTCTTTGGTAAGTTACTTTGATTTTAGATTTTTTTGTATCATTTTGT
TTATGAGAAAGTACGCTTATAAATTCTGGGTTAAAGTTACCACGCGCCAATAAAGGCATTTGATGTGTTG
GCAAGAAATTTTGACCAGCATTTGAACTACTTTGTCTACCGCCTAAAAACAGTTCATTACCATATGTTGG
GTCATAACTATCTCTACCATATGGTCCCCAACCATTATTCATAATTTTGTGCGCCTCAACACCCCAGCCA
ATTGATTTATGATTTGTTTTTCTATCAATCGTAGTTCTGTAACTTTCTTGTTTATAATTTATCGTTTCTG
AAAATGATTTTGATCCATTTAATCCACCTGATAAGCCATTAGATATATTAATATCTCCGCCATAAGAATA
ACCTAATGTTTGTTGAACTTGGAATTCTTCATTTTGATTTTTAGGTGCATAGTCAACAACATTTACAGCA
TCATTTGATTCTGAACTAACCGAAACATTATACTTACCGCCCCAATAAAACTGTGAGTAATTGTAATCTT
TTGGATTAGGCTTTTTATAACCTGAATTAATGTTTCCGGCTGCCTTAAGTACTAACGTATCTTTGTCATA
ACTTTTATCCTTAATGAAATTAAACGTTAAAATTTGAGAAATATTCAATTTATCATTATCAGATGTTGCT
GTTGTTTTGTATAAAGTGATTTTGTCATCTACTTTTTTCTCGCTTACAGGTGTGATATGTTGAGCTGCAT
CAACTGTATTCGATAGCAAAAGCAGTGCAATTGATGAAGCAACTGATGATTTGACTAATTTTTTCATTTT
CAT
>lukD:6:CP010300.1
TATACTCCAGGATTAGTTTCTTTAGAATCCGTACCGATTAATTTAACAGTATGGTTTTGCCAGTCAACTT
CATAAGTAGATGTAAACGTTACTGTATTTTGATTTTTGTAGTTATTACCAACCCAGTGTAGTCGATTCCA
TTGATTAGTATATCTATCCATTTCTCTTTGGTAAGTTACTTTGATTTTAGATTTTTTTGTATCATTTTGT
TTATGAGAAAGTACGCTTATAAATTCTGGGTTAAAGTTACCACGCGCCAATAAAGGCATTTGATGTGTTG
GCAAGAAATTTTGACCAGCATTTGAACTACTTTGTCTACCGCCTAAAAACAGTTCATTACCATATGTTGG
GTCATAACTATCTCTACCATATGGTCCCCAACCATTATTCATAATTTTGTGCGCCTCAACACCCCAGCCA
ATTGATTTATGATTTGTTTTTCTATCAATCGTAGTTCTGTAACTTTCTTGTTTATAATTTATCGTTTCTG
AAAATGATTTTGATCCATTTAATCCACCTGATAAGCCATTAGATATATTAATATCTCCGCCATAAGAATA
ACCTAATGTTTGTTGAACTTGGAATTCTTCATTTTGATTTTTAGGTGCATAGTCAACAACATTTACAGCA
TCATTTGATTCTGAACTAACCGAAACATTATACTTACCGCCCCAATAAAACTGTGAGTAATTGTAATCTT
TTGGATTAGGCTTTTTATAACCTGAATTAATGTTTCCGGCTGCCTTAAGTACTAACGTATCTTTGTCATA
ACTTTTATCCTTAATGAAATTAAACGTTAAAATTTGAGAAATATTCAATTTATCATTATCAGATGTTGCT
GTTGTTTTGTATAAAGTGATTTTGTCATCTACTTTTTTCTCGCTTACAGGTGTGATATGTTGAGCTGCAT
CAACTGTATTCGATAGCAAAAGCAGTGCAATTGATGAAGCAACTGATGATTTGACTAATTTTTTCATTTT
CAT
>lukD:7:CP011526.1
TATACTCCAGGATTAGTTTCTTTAGAATCCGTACCGATTAATTTAACAGTATGGTTTTGCCAGTCAACTT
CATAAGTAGATGTAAACGTTACTGTATTTTGATTTTTGTAGTTATTTCCAACCCAGTGTAGTCGATTCCA
TTGATTAGTATATCTATCCATTTCTCTTTGGTAAGTTACTTTGATTTTAGATTTTTTTGTATCATTTTGT
TTATGAGAAAGTACGCTTATAAATTCTGGGTTAAAGTTACCACGCGCCAATAAAGGCATTTGATGTGTTG
GCAAGAAATTTTGACCAGCATTTGAACTACTTTGTCTACCACCTAAAAACAGTTCATTACCATATGTTGG
GTCATAACTATCTCTACCATATGGTCCCCAACCATTATTCATAATTTTGTGCGCCTCAACACCCCAGCCA
ATTGATTTATGATTTGTTTTTCTATCAATCGTAGTTCTGTAACTTTCTTGTTTATAATTTATCGTTTCTG
AAAATGATTTTGATCCATTTAATCCACCTGATAAGCCATTAGATATATTAATATCTCCGCCATAAGAATA
ACCTAATGTTTGTTGAACTTGGAATTCTTCATTTTGATTTTTAGGTGCATAGTCAACAACATTTACAGCA
TCATTTGATTCTGAACTAACCGAAACATTATACTTACCGCCCCAATAAAACTGTGAGTAATTGTAATCTT
TTGGATTAGGCTTTTTATAACCTGAATTAATGTTTCCGGCTGCCTTAAGTACTAACGTATCTTTGTCATA
ACTTTTATCCTTAATGAAATTAAACGTTAAAATTTGAGAAATATTCAATTTATCATTATCAGATGTTGCT
GTTGTTTTGTATAAAGTGATTTTGTCATCTACTTTTTTCTCGCTTACAGGTGTGATATGTTGAGCTGCAT
CAACTGTATTCGATAGCAAAAGCAGTGCAATTGATGAAGCAACTGATGATTTGACTAATTTTTTCATTTT
CAT
>lukD:8:CP006838.1
TATACTCCAGGATTAGTTTCTTTAGAATCCGTACCGATTAATTTAACAGTATGGTTTTGCCAGTCAACTT
CATAAGTAGATGTAAACGTTACTGTATTTTGATTTTTGTAGTTATTACCAACCCAGTGTAGTCGATTCCA
TTGATTAGTATATCTATCCATTTCTCTTTGGTAAGTTACTTTGATTTTAGATTTTTTTGTATCATTTTGT
TTATGAGAAAGTACGCTTATAAATTCTGGGTTAAAGTTACCACGCGCCAATAAAGGCATTTGATGTGTTG
GCAAGAAATTTTGACCAGCATTTGAACTACTTTGTCTACCGCCTAAAAACAGTTCATTACCATATGTTGG
GTCATAACTATCTCTACCATATGGTCCCCAACCATTATTCATAATTTTGTGCGCCTCAACACCCCAGCCA
ATTGATTTATGATTTGTTTTTCTATCAATCGTAGTTCTGTAACTTTCTTGTTTATAATTTATCGTTTCTG
AAAATGATTTTGATCCATTTAATCCACCTGATAAGCCATTAGATATATTAATATCTCCGCCATAAGAATA
ACCTAATGTTTGTTGAACTTGGAATTCTTCATTTTGATTTTTAGGTGCATAGTCAACAACATTTACAGCA
TCATTTGATTCTGAACTAACCGAAACATTATACTTACCGCCCCAATAAAACTGTGAGTAATTGTAATCTT
TTGGATTAGGCTTTTTATAACCTGAATTAATGTTTCCGGCTGCCTTAAGTACTAACGTATCTTTGTCATA
ACTTTTATCCTTAATGAAATTAAACGTTAAAATTTGAGAAATATTCAATTTATCATTATCAGATGTTGCT
GTTGTTTTGTATAAAGTGATTTTGTCATCTACTTTTTTCTCGCTTACAGGTGTGATATGTTGAGCTGCAT
CAACTGTATTCGATAGCAAAAGCAGTGCAATTGATGAAGCAACTGATGATTTGACTAATTTTTTCATTTT
CAT
>lukD:9:CP007499.1
TATACTCCAGGATTAGTTTCTTTAGAATCCGTACCGATTAATTTAACAGTATGGTTTTGCCAGTCAACTT
CATAAGTAGATGTAAACGTTACTGTATTTTGATTTTTGTAGTTATTACCAACCCAGTGTAGTCGATTCCA
TTGATTAGTATATCTATCCATTTCTCTTTGGTAAGTTACTTTGATTTTAGATTTTTTTGTATCATTTTGT
TTATGAGAAAGTACGCTTATAAATTCTGGGTTAAAGTTACCACGCGCCAATAAAGGCATTTGATGTGTTG
GCAAGAAATTTTGACCAGCATTTGAACTACTTTGTCTACCGCCTAAAAACAGTTCATTACCATATGTTGG
GTCATAACTATCTCTACCATATGGTCCCCAACCATTATTCATAATTTTGTGCGCCTCAACACCCCAGCCA
ATTGATTTATGATTTGTTTTTCTATCAATCGTAGTTCTGTAACTTTCTTGTTTATAATTTATCGTTTCTG
AAAATGATTTTGATCCATTTAATCCACCTGATAAGCCATTAGATATATTAATATCTCCGCCATAAGAATA
ACCTAATGTTTGTTGAACTTGGAATTCTTCATTTTGATTTTTAGGTGCATAGTCAACAACATTTACAGCA
TCATTTGATTCTGAACTAACCGAAACATTATACTTACCGCCCCAATAAAACTGTGAGTAATTGTAATCTT
TTGGATTAGGCTTTTTATAACCTGAATTAATGTTTCCAGCTGCCTTAAGTACTAACGTATCTTTGTCATA
ACTTTTATCCTTAATGAAATTAAACGTTAAAATTTGAGAAATATTCAATTTATCATTATCAGATGTTGCT
GTTGTTTTGTATAAAGTGATTTTGTCATCTACTTTTTTCTCGCTTACAGGTGTGATATGTTGAGCTGCAT
CAACTGTATTCGATAGCAAAAGCAGTGCAATTGATGAAGCAACTGATGATTTGACTAATTTTTTCATTTT
CAT
>lukD:10:HF937103.1
TATACTCCAGGATTAGTTTCTTTAGAATCCGTACCGATTAATTTAACAGTATGGTTTTGCCAGTCAACTT
CATAAGTAGATGTAAACGTTACTGTATTTTGATTTTTGTAGTTATTACCAACCAAGTGTAGTCGATTCCA
TTGATTAGTATATCTATCCATTTCTCTTTGGTAAGTTACTTTGATTTTAGATTTTTTTGTATCATTTTGT
TTATGAGAAAGTACGCTTATAAATTCTGGGTTAAAGTTACCACGCGCCAATAAAGGCATTTGATGTGTTG
GCAAGAAATTTTGACCAGCATTTGAACTACTTTGTCTACCGCCTAAAAACAGTTCATTACCATATGTTGG
GTCATAACTATCTCTACCATATGGTCCCCAACCATTATTCATAATTTTGTGCGCCTCAACACCCCAGCCA
ATTGATTTATGATTTGTTTTTCTATCAATCGTAGTTCTGTAACTTTCTTGTTTATAATTTATCGTTTCTG
AAAATGATTTTGATCCATTTAATCCACCTGATAAGCCATTAGATATATTAATATCTCCGCCATAAGAATA
ACCTAATGTTTGTTGAACTTGGAATTCTTCATTTTGATTTTTAGGTGCATAGTCAACAACATTTACAGCA
TCATTTGATTCTGAACTAACCGAAACATTATACTTACCGCCCCAATAAAACTGTGAGTAATTGTAATCTT
TTGGATTAGGCTTTTTATAACCTGAATTAATGTTTCCGGCTGCCTTAAGTACTAACGTATCTTTGTCATA
ACTTTTATCCTTAATGAAATTAAACGTTAAAATTTGAGAAATATTCAATTTATCATTATCAGATGTTGCT
GTTGTTTTGTATAAAGTGATTTTGTCATCTACTTTTTTCTCGCTTACAGGTGTGATATGTTGAGCTGCAT
CAACTGTATTCGATAGCAAAAGCAGTGCAATTGATGAAGCAACTGATGATTTGACTAATTTTTTCATTTT
CAT
>lukD:11:AJ938182.1
TATACCCCAGGATTAGTTTCTTTAGAATCCGTACCGATTAATTTAACAGTATGGTTTTGCCAGTCAACTT
CATAAGTAGATGTAAACGTTACTGTATTTTGATTTTTGTAGTTATTACCAATCCAGTGTAGTCGATTCCA
TTGATTAGTATATCTATCCATTTCTCTTTGGTAAGTTACTTTGATTTTAGATTTTTTTGTATCATTTTGT
TTATGAGAAAGTACGCTTATAAATTCTGGGTTAAAGTTACCACGTGCCAATAAAGGCATTTGATGTGTTG
GCAAGAAATTTTGACCAGCATTTGAACTACTTTGTCTACCACCTAAAAACAGTTCATTACCATATGTTGG
GTCATAACTATCTCTACCATATGGTCCCCAACCATTATTCATAATTTTGTGCGCCTCAACACCCCAGCCA
ATTGATTTATGATTTGTTTTTCTATCAATCGTAGTTCTGTAACTTTCTTGTTTATAATTTATCGTTTCTG
AAAATGATTTTGATCCATTTAATCCACCTGATAAGCCATTAGATATATTAATATCTCCGCCATAAGAATA
ACCTAATGTTTGTTGAACTTGGAATTCTTCATTTTGATTTTTAGGTGCATAGTCAACAACATTTACAGCA
TCATTTGATTCTGAACTAACCGAAACATTATACTTACCGCCCCAATAAAACTGTGAGTAATCGTAATCTC
TTGGATTAGGCTTTTTATAACCTGAATTAATGTTACCAGCTGCCTTAAGTACTAACGTATCTTTGTCATA
ACTTTTATCCTTAATGAAATTAAACGTTAAAATTTGAGAAATATTCAATTTATCATTATCAGATGTTGCT
GTTGTTTTGTATAAAGTGATTTTGTCATCTACTTTTTTCTCGCTTACAGGTGTGATATGTTGAGCTGCAT
CAACTGTATTCGATAGCAAAAGCAGTGCAATTGATGAAGCAACTGATGATTTGACTAATTTTTTCATTTT
CAT
>lukD:12:CP006706.1
CTATACCCCAGGATTAGTTTCTTTAGAATCCGTACCGATTAATTTAACAGTATGGTTTTGCCAGTCAACT
TCATAAGTAGATGTAAACGTTACTGTATTTTGATTTTTGTAGTTATTACCAATCCAGTGTAGTCGATTCC
ATTGATTAGTATATCTATCCATTTCTCTTTGGTAAGTTACTTTGATTTTAGATTTTTTTGTATCATTTTG
TTTATGAGAAAGTACGCTTATAAATTCTGGGTTAAAGTTACCACGCGCCAATAAAGGCATTTGATGTGTT
GGCAAGAAATTTTGACCAGCATTTGAACTACTTTGTCTACCACCTAAAAACAGTTCATTACCATATGTTG
GGTCATAACTATCTCTACCATATGGTCCCCAACCATTATTCATAATTTTGTGCGCCTCAACACCCCAGCC
AATTGATTTATGATTTGTTTTTCTATCAATCGTAGTTCTGTAACTTTCTTGTTTATAATTTATCGTTTCT
GAAAATGATTTTGATCCATTTAATCCACCTGATAAGCCATTAGATATATTAATATCTCCGCCATAAGAAT
AACCTAATGTTTGTTGAACTTGGAATTCTTCATTTTGATTTTTAGGTGCGTAGTCAACAACATTTACAGC
ATCATTTGATTCTGAACTAACCGAAACATTATACTTACCGCCCCAATAAAACTGTGAGTAATTGTAATCT
TTTGGATTAGGCTTTTTATAACCTGAATTAATGTTTCCGGCTGCCTTAAGTACTAACGTATCTTTGTCAT
AACTTTTATCCTTAATGAAATTAAACGTTAAAATTTGAGAAATATTCAATTTATCATTATCAGATGTTGC
TGTCGTTTTGTATAAAGTGATTTTATCGTCTACTTTTTTCTCGCTAACAGGTGTAATATGTTGAGCTGCA
TCAACTGTATTCGATAGCATAAGCAATCCAATTGATGTAGCAACTGATGATTTGACTAATTTCTTCATTT
TCAT
>lukD:13:CP001996.1
TATACTCCAGGATTAGTTTCTTTAGAATCCGTACCGATTAATTTAACAGTATGGTTTTGCCAGTCAACTT
CATAAGTAGATGTAAACGTTACTGTATTTTGATTTTTGTAGTTATTACCAATCCAGTGTAGTCGATTCCA
TTGATTAGTATATCTATCCATTTCTCTTTGGTAAGTTACTTTGATTTTAGATTTTTTTGTATCATTTTGT
TTATGAGAAAGTACGCTTATAAATTCTGGGTTAAAGTTACCACGCGCCAATAAAGGCATTTGATGTGTTG
GCAAGAAATTTTGACCAGCATTTGAACTACTTTGTCTACCACCTAAAAACAGTTCATTACCATATGTTGG
GTCATAACTATCTCTACCATATGGTCCCCAACCATTATTCATAATTTTGTGCGCCTCAACACCCCAGCCA
ATTGATTTATGATTTGTTTTTCTATCAATCGTAGTTCTGTAACTTTCCTGTTTATAATTTATCGTTTCTG
AAAATGATTTTGATCCATTCAATCCACCTGATAGGCCGTTAGATATATTAATATCTCCACCATAAGAATA
ACCTAATGTTTGTTGAACTTGGAATTCTTCATTTTGATTTTTAGGTGCATAGTCAACAACATTTACAGCA
TCATTTGACTCTGAACTAACCGAAACATTATACTTACCGCCCCAATAAAACTGTGAGTAATCGTAATCTT
TTGGATTAGGCTTTTTATAACCTGAATTAACGTTTCCGGCTGCCTTAAGTACTAACGTATCTTTGTCATA
ACTTTTATCCTTAATGAAATTAAACGTTAAAATTTGAGAAATATTCAATTTATCATTATCAGATGTTGCT
GTCGTTTTGTATAAAGTGATTTTATCGTCTACTTTTTTCTCGCTAACAGGTGTAATATGTTGAGCTGCAT
CAACTGTATTCGATAGCATAAGCAATGCAATTGATGTAGCAACTGATGATTTGACTAATTTCTTCATTTT
CAT
>lukD:14:LN831036.1
TATACTCCAGGATTAGTTTCTTTAGAATCCGTACCGATTAATTTAACAGTATGGTTTTGCCAGTCAACTT
CATAAGTAGATGTAAACGTTACTGTATTTTGATTTTTGTAGTTATTACCAACCCAGTGTAGTCGATTCCA
TTGATTAGTATATCTATCCATTTCTCTTTGGTAAGTTACTTTGATTTTAGATTTTTTTGTATCATTTTGT
TTATGAGAAAGTACGCTTATAAATTCTGGGTTAAAGTTACCACGCGCCAATAAAGGCATTTGATGTGTTG
GCAAGAAATTTTGTCCAGCATTTGAACTACTTTGTCTACCACCTAAAAACAGTTCATTACCATATGTTGG
GTCATAACTATCTCTACCATATGGTCCCCAACCATTATTCATAATTTTGTGCGCCTCAACACCCCAGCCA
ATTGATTTATGATTTGTTTTTCTATCAATCGTAGTTCTGTAACTTTCTTGTTTATAATTTATCGTTTCTG
AAAATGATTTTGATCCATTTAATCCACCTGATAAGCCATTAGATATATTAATATCTCCGCCATAAGAATA
ACCTAATGTTTGTTGAACTTGGAATTCTTCATTTTGATTTTTAGGTGCATAGTCAACAACATTTACAGCA
TCATTTGATTCTGAACTAACCGAAACATTATACTTACCGCCCCAATAAAACTGTGAGTAATTGTAATCTT
TTGGATTAGGCTTTTTATAACCTGAATTAATGTTTCCGGCTGCCTTAAGTACTAACGTATCTTTGTCATA
ACTTTTATCCTTAATGAAATTAAACGTTAAAATTTGAGAAATATTCAATTTATCATTATCAGATGTTGCT
GTTGTTTTGTATAAAGTGATTTTGTCATCTACTTTTTTCTCGCTTACAGGTGTGATATGTTGAGCTGCAT
CAACTGTATTCGATAGCAAAAGCAGTGCAATTGATGAAGCAACTGATGATTTGACTAATTTTTTCATTTT
CAT
>lukD:15:CP010402.1
TATACTCCAGGATTAGTTTCTTTAGAATCCGTACCGATTAATTTAACAGTATGGTTTTGCCAGTCAACTT
CATAAGTAGATGTAAACGTTACTGTATTTTGATTTTTGTAGTTATTACCAACCCAGTGTAGTCGATTCCA
TTGATTAGTATATCTATCCATTTCTCTTTGGTAAGTTACTTTGATTTTAGATTTTTTTGTATCATTTTGT
TTATGAGAAAGTACGCTTATAAATTCTGGGTTAAAGTTACCACGCGCCAATAAAGGCATTTGATGTGTTG
GCAAGAAATTTTGTCCAGCATTTGAACTACTTTGTCTACCACCTAAAAACAGTTCATTACCATATGTTGG
GTCATAACTATCTCTACCATATGGTCCCCAACCATTATTCATAATTTTGTGCGCCTCAACACCCCAGCCA
ATTGATTTATGATTTGTTTTTCTATCAATCGTAGTTCTGTAACTTTCTTGTTTATAATTTATCGTTTCTG
AAAATGATTTTGATCCATTTAATCCACCTGATAAGCCATTAGATATATTAATATCTCCGCCATAAGAATA
ACCTAATGTTTGTTGAACTTGGAATTCTTCATTTTGATTTTTAGGTGCATAGTCAACAACATTTACAGCA
TCATTTGATTCTGAACTAACCGAAACATTATACTTACCGCCCCAATAAAACTGTGAGTAATTGTAATCTT
TTGGATTAGGCTTTTTATAACCTGAATTAATGTTTCCGGCTGCCTTAAGTACTAACGTATCTTTGTCATA
ACTTTTATCCTTAATGAAATTAAACGTTAAAATTTGAGAAATATTCAATTTATCATTATCAGATGTTGCT
GTTGTTTTGTATAAAGTGATTTTGTCATCTACTTTTTTCTCGCTTACAGGTGTGATATGTTGAGCTGCAT
CAACTGTATTCGATAGCAAAAGCAGTGCAATTGATGAAGCAACTGATGATTTGACTAATTTTTTCATTTT
CAT
>lukE:1:BA000018.3
TTAATTATGTCCTTTCACTTTAATTTCGTGTGTTTTCCAATTAACTTCATATCTAACTACAAAGTTTCTA
TTTACAAATGCATTATGCTTTCTTTCTGCGTAAATACCAGTTCTAGGGAATAAAGTCGCATATGTAATAT
CTAAGTTTCTACCATATGAAATTTCAAATTCACTCGTATCACTTGAACCTTTTTCATGTGATAGTGTAGT
GATAAATGATGGATTAAAGCCACTTTGAACTAAAGGTGGCAATTGATTATCAGGAGCAAAATATTCTCTT
GCTGAACCTGTTGGACCATTTGGACTTTGTACGAATAAATATCTATCATGCGCAGATTTTTTACCATCAG
GCGTAACAAATTCGTTTGCTTTAACACCCCATTTAACTGATTTTGAGTTTTGCTTGTCTACTTCACTGAC
ATAACTCTTTTGGGTATAACTAATTGTTTTAGAATAATTAAATGAGCCATTGCCACCTATAGATGGTGCT
GACTGGAAATTACCTCCAATGTTATATCCTAATGTTTGACCAACATCAGTAGTTTCTATTTTGTTTTTAG
GAAGGTAATTGATTAAGCTAACATTTGGATCTTTAGTCGTCAGTCCTATATTATATTGGAATGGCCAAAT
CATTCGTTTAGTCAATTCATATCCACTACCCTTCACATCTGAAAATGAAGTTCTGGAATTAATAAAACCT
TGCATTTTAACAATTAAAGCATCTTTGTTATATTTTTTATCTTTTACAAAGTCGAATTGAACATTTTGAG
TAACGCCCCATTTCTTACTACTTACATCCTCCGTACGTTTGATTACTTCAGCACCATCACCAATATTCTC
TATATTAGTATTAGCTCTAGATTCTTGAATCGGAGATGCTAAAGGCGCAATCAGTCCTACTGACAAAGTT
GCAGCTAACATTTTTTTCTTAAACAT
>lukE:2:CP000736.1
TTAATTATGTCCTTTCACTTTAATTTCGTGTGTTTTCCAATTAACTTCATATCTAACTACAAAGTTTCTA
TTTACAAATGCATTATGCTTTCTTTCTGCGTAAATACCAGTTCTAGGGAATAAAGTCGCATATGTAATAT
CTAAGTTTCTACCATATGAAATTTCAAATTCACTCGTATCACTTGAACCTTTTTCATGTGATAGTGTAGT
GATAAATGATGGATTAAAGCCACTTTGAACTAAAGGTGGCAATTGATTATCAGGAGCAAAATATTCTCTT
GCTGAACCTGTTGGACCATTTGGACTTTGTACGAATAAATATCTATCATGCGCAGATTTTTTACCATCAG
GCGTAACAAATTCGTTTGCTTTAGCACCCCATTTAACTGATTTTGAGTTTTGCTTGTCTACTTCACTGAC
ATAACTCTTTTGGGTATAACTAATTGTTTTAGAATAATTAAATGAGCCATTGCCACCTATAGATGGTGCT
GACTGGAAATTACCTCCAATGTTATATCCTAATGTTTGACCAACATCAGTAGTTTCTATTTTGTTTTTAG
GAAGGTAATTGATTAAGCTAACATTTGGATCTTTAGTCGTCAGTCCTATATTATATTGGAATGGCCAAAT
CATTCGTTTAGTCAATTCATATCCACTACCCTTCACATCTGAAAATGAAGTTCTGGAATTAATAAAACCT
TGCATTTTAACAATTAAAGCATCTTTGTTATATTTTTTATCTTTTACAAAGTCGAATTGAACATTTTGAG
TAACGCCCCATTTCTTACTACTTACATCCTCCGTACGTTTGATTACTTCAGCACCATCACCAATATTCTC
TATATTAGTATTAGCTCTAGATTCTTGAATCGGAGATGCTAAAGGCGCAATCAGTCCTACTGACAAAGTT
GCAGCTAACATTTTTTTCTTAAACAT
>lukE:3:AP014653.1
TTAATTATGTCCTTTCACTTTAATTTCGTGTGTTTTCCAATTAACTTCATATCTAACTACAAAGTTTCTA
TTTACAAATGCATTATGCTTTCTTTCTGCGTAAATACCAGTTCTAGGGAATAAAGTCGCATATGTAATAT
CTAAGTTTCTACCATATGAAATTTCAAATTCACTCGTATCACTTGAACCTTTTTCATGTGATAGTGTAGT
GATAAATGATGGATTAAAGCCACTTTGAACTAAAGGTGGCAATTGATTATCAGGAGCAAAATATTCTCTT
GCTGAACCTGTTGGACCATTTGGACTTTGTACGAATAAATATCTATCATGCGCAGATTTTTTACCATCAG
GCGTAACAAATTCGTTTGCTTTAACACCCCATTTAACAGATTTTGAGTTTTGCTTGTCTACTTCACTGAC
ATAACTCTTTTGGGTATAACTAATTGTTTTAGAATAATTAAATGAGCCATTGCCACCTATAGATGGTGCT
GACTGGAAATTACCTCCAATGTTATATCCTAATGTTTGACCAACATCAGTAGTTTCTATTTTGTTTTTAG
GAAGGTAATTGATTAAGCTAACATTTGGATCTTTAGTCGTCAGTCCTATATTATATTGGAATGGCCAAAT
CATTCGTTTAGTTAATTCATATCCACTACCCTTCACATCTGAAAATGAAGTTCTGGAATTAATAAAACCT
TGCATTTTAACAATTAAAGCGTCTTTGTTATATTTTTTATCTTTTACAAAGTCGAATTGAACATTTTGAG
TAACGCCCCATTTCTTACTACTTACATCCTCCGTACGTTTGATTACTTCAGCACCATCACCAATATTCTC
TATATTAGTATTAGCTCTAGATTCTTGAATCGGAGATGCTAAAGGCGCAATCAGTCCTACTGACAAAGTT
GCAGCTAACATTTTTTTCTTAAACAT
>lukE:4:CP003194.1
TTAATTATGTCCTTTCACTTTAATTTCGTGTGTTTTCCAATTAACTTCATATCTAACTACAAAGTTTCTA
TTTACAAATGCATTATGCTTTCTTTCTGCGTAAATACCAGTTCTAGGGAATAAAGTCGCATATGTAATAT
CTAAGTTTCTACCATATGAAATTTCAAATTCACTCGTATCACTTGAACCTTTTTCATGTGATAGTGTAGT
GATAAATGATGGATTAAAGCCACTTTGAACTAAAGGTGGCAATTGATTATCAGGAGCAAAATATTCTCTT
GCTGAACCTGTTGGACCATTTGGACTTTGTACGAATAAATATCTATCATGCGCAGATTTTTTACCATCAG
GCGTAACAAATTCGTTTGCTTTAACACCCCATTTAACAGATTTTGAGTTTTGCTTGTCTACTTCACTGAC
ATAACTCTTTTGGGTATAACTAATTGTTTTAGAATAATTAAATGAGCCATTGCCACCTATAGATGGTGCT
GACTGGAAATTACCTCCAATGTTATATCCTAATGTTTGACCAACATCAGTAGTTTCTATTTTGTTTTTAG
GAAGGTAATTGATTAAGCTAACATTTGGATCTTTAGTCGTCAGTCCTATATTATATTGGAATGGCCAAAT
CATTCGTTTAGTTAATTCATATCCACTACCCTTCACATCTGAAAATGAAGTTCTGGAATTAATAAAACCT
TGCATTTTAACAATTAAAGCGTCTTTGTTATATTTTTTATCTTTTACAAAGTCGAATTGAACATTTTGAG
TAACGCCCCATTTCTTACTACTTACATCCTCCGTACGTTTGATTACTTCAGCACCATCACCAATATTCTC
TATATTAGTATTTGCTCTAGATTCTTGAATCGGAGATGCTAAAGGTGCAATCAGTCCTACTGACAAAGTT
GCAGCTAACATTTTTTTCTTAAACAT
>lukE:5:AP014942.1
TTAATTATGTCCTTTCACTTTAATTTCGTGTGTTTTCCAATTAACTTCATATCTAACTACAAAGTTTCTA
TTTACAAATGCATTATGCTTTCTTTCTGCGTAAATACCAGTTCTAGGGAATAAAGTCGCATATGTAATAT
CTAAGTTTCTACCATATGAAATTTCAAATTCACTCGTATCACTTGAACCTTTTTCATGTGATAGTGTAGT
GATAAATGATGGATTAAAGCCACTTTGAACTAAAGGTGGCAATTGATTATCAGGAGCAAAATATTCTCTT
GCTGAACCTGTTGGACCATTTGGACTTTGTACGAATAAATATCTATCATGCGCAGATTTTTTACCATCAG
GCGTAACAAATTCGTTTGCTTTAACACCCCATTTAACTGATTTTGAGTTTTGCTTGTCTACTTCACTGAC
ATAACTCTTTTGGGTATAACTAATTGTTTTAGAATAATTAAATGAGCCATTGCCACCTATAGATGGTGCT
GACTGGAAATTACCTCCAATGTTATATCCTAATGTTTGACCAACATCAGTAGTTTCTATTTTGTTTTTAG
GAAGGTAATTGATTAAGCTAACATTTGGATCTTTAGTCGTCAGTCCTATATTATATTGGAATGGCCAAAT
CATTCGTTTAGTTAATTCATATCCACTACCCTTCACATCTGAAAATGAAGTTCTGGAATTAATAAAACCT
TGCATTTTAACAATTAAAGCGTCTTTGTTATATTTTTTATCTTTTACAAAGTCGAATTGGACATTTTGAG
TAACGCCCCATTTCTTACTACTTACATCCTCCGTACGTTTGATTACTTCAGCACCATCACCAATATTTTC
AATATTAGTATTTGCTCTAGATTCTTGAATCGGAGATGCTAAAGGTGCAATCAGTCCTACTGACAAAGTT
GCAGCTAACATTTTTTTCTTAAACAT
>lukE:6:BA000033.2
TTAATTATGTCCTTTCACTTTAATTTCGTGTGTTTTCCAATTAACTTCATATCTAACTACAAAGTTTCTA
TTTACAAATGCATTATGCTTTCTTTCTGCGTAAATACCAGTTCTAGGGAATAAAGTCGCATATGTAATAT
CTAAGTTTCTACCATATGAAATTTCAAATTCACTCGTATCACTTGAACCTTTTTCATGTGATAGTGTAGT
GATAAACGATGGATTAAAGCCACTTTGAACTAAAGGTGGCAATTGATTATCAGGAGCAAAATATTCTCTT
GCTGAACCTGTTGGACCATTTGGACTTTGTACGAATAAATATCTATCATGCGCAGATTTTTTTCCATCAG
GCGTAACAAATTCGTTTGCTTTAACACCCCATTTAACAGATTTTGAGTTTTGCTTGTCTACTTCACTGAC
ATAACTCTTTTGGGTATAACTAATTGTTTTAGAATAATTAAATGAGCCATTGCCACCTATAGATGGTGCT
GACTGGAAATTACCTCCAATGTTATATCCTAATGTTTGACCAACATCAGTAGTTTCTATTTTGTTTTTAG
GAAGGTAATTGATTAAGCTAACATTTGGATCTTTAGTCGTCAGTCCTATATTATATTGGAATGGCCAAAT
CATTCGTTTAGTTAATTCATATCCACTACCCTTCACATCTGAAAATGAAGTTCTGGAATTAATAAAACCT
TGCATTTTAACAATTAAAGCGTCTTTGTTATATTTTTTATCTTTTACAAAGTCGAATTGGACATTTTGAG
TAACGCCCCATTTCTTACTACTTACATCCTCCGTACGTTTGATTACTTCAGCACCATCACCAATATTTTC
AATATTAGTATTTGCTCTAGATTCTTGAATCGGAGATGCTAAAGGTGCAATCAGTCCTACTGACAAAGTT
GCAGCTAACATTTTTTTCTTAAACAT
>lukE:7:HF937103.1
TTAATTATGTCCTTTCACTTTAATTTCGTGTGTTTTCCAATTAACTTCATATCTAACTACAAAGTTTCTA
TTTACAAATGCATTATGCTTTCTTTCTGCGTAAATACCAGTTCTAGGGAATAAAGTCGCATATGTAATAT
CTAAGTTTCTACCATATGAAATTTCAAATTCACTCGTATCACTTGAACCTTTTTCATGTGATAGTGTAGT
GATAAACGATGGATTAAAGCCACTTTGAACTAAAGGTGGCAATTGATTATCAGGAGCAAAATATTCTCTT
GCTGAACCTGTTGGACCATTTGGACTTTGTACGAATAAATATCTATCATGCGCAGATTTTTTTCCATCAG
GCGTAACAAATTCGTTTGCTTTAACACCCCATTTAACAGATTTTGAGTTTTGCTTGTCTACTTCACTGAC
ATAACTCTTTTGGGTATAACTAATTGTTTTAGAATAATTAAATGAGCCATTGCCACCTATAGATGGTGCT
GACTGGAAATTACCTCCAATGTTATATCCTAATGTTTGACCAACATCAGTAGTTTCTATTTTGTTTTTAG
GAAGGTAATTGATTAAGCTAACATTTGGATCTTTAGTCGTCAGTCCTATATTATATTGGAATGGCCAAAT
CATTCGTTTAGTTAATTCATATCCACTACCCTTCACATCTGAAAATGAAGTTCTGGAATTAATAAAACCT
TGCATTTTAACAATTAAAGCGTCTTTGTTATATTTTTTATCTTTTACAAAGTCGAATTGGACATTTTGAG
TAACGCCCCATTTCTTACTACTTACATCCTCCGTACGTTTGATTACTTCAGCACCATCACCAATATTTTC
AATATTAGTATTTGCTCTAGATTCTTGAATCGGAGATGCTAAAGGTGCAATCAGTCCTACTGACAAAGTT
GCAGCTAACATTTTTTTCTTAAACAT
>lukE:8:CP003033.1
TTAATTATGTCCTTTCACTTTAATTTCGTGTGTTTTCCAATTAACTTCATATCTAACTACAAAGTTTCTA
TTTACAAATGCATTATGCTTTCTTTCTGCGTAAATACCAGTTCTAGGGAATAAAGTCGCATATGTAATAT
CTAAGTTTCTACCATATGAAATTTCAAATTCACTCGTATCACTTGAACCTTTTTCATGTGATAGTGTAGT
GATAAACGATGGATTAAAGCCACTTTGAACTAAAGGTGGCAATTGATTATCAGGAGCAAAATATTCTCTT
GCTGAACCTGTTGGACCATTTGGACTTTGTACGAATAAATATCTATCATGCGCAGATTTTTTTCCATCAG
GCGTAACAAATTCGTTTGCTTTAACACCCCATTTAACAGATTTTGAGTTTTGCTTGTCTACTTCACTGAC
ATAACTCTTTTGGGTATAACTAATTGTTTTAGAATAATTAAATGAGCCATTGCCACCTATAGATGGTGCT
GACTGGAAATTACCTCCAATGTTATATCCTAATGTTTGACCAACATCAGTAGTTTCTATTTTGTTTTTAG
GAAGGTAATTGATTAAGCTAACATTTGGATCTTTAGTCGTCAGTCCTATATTATATTGGAATGGCCAAAT
CATTCGTTTAGTTAATTCATATCCACTACCCTTCACATCTGAAAATGAAGTTCTGGAATTAATAAAACCT
TGCATTTTAACAATTAAAGCGTCTTTGTTATATTTTTTATCTTTTACAAAGTCGAATTGGACATTTTGAG
TAACGCCCCATTTCTTACTACTTACATCCTCCGTACGTTTGATTACTTCAGCACCATCACCAATATTTTC
AATATTAGTATTTGCTCTAGATTCTTGAATCGGAGATGCTAAAGGTGCAATCAGTCCTACTGACAAAGTT
GCAGCTAACATTTTTTCTTAAACAT
>lukE:9:CP001781.1
TTAATTATGTCCTTTCACTTTAATTTCGTGTGTTTTCCAATTAACTTCATATCTAACTACAAAGTTTCTA
TTTACAAATGCATTATGCTTTCTTTCTGCGTAAATACCAGTTCTAGGGAATAAAGTCGCATATGTAATAT
CTAAGTTTCTACCATATGAAATTTCAAATTCACTCGTATCACTTGAACCTTTTTCATGTGATAGTGTAGT
GATAAATGATGGATTAAAGCCACTTTGAACTAAAGGTGGCAATTGATTATCAGGAGCAAAATATTCTCTT
GCTGAACCTGTTGGACCATTTGGACTTTGTACGAATAAATATCTATCATGCGCAGATTTTTTACCATCAG
GCGTAACAAATTCGTTTGCTTTAACACCCCATTTAACTGATTTTGAGTTTTGCTTGTCTACTTCACTGAC
ATAACTCTTTTGGGTATAACTAATTGTTTTAGAATAATTAAATGAGCCATTGCCACCTATAGATGGTGCT
GACTGGAAATTACCTCCAATGTTATATCCTAATGTTTGACCAACATCAGTAGTTTCTATTTTGTTTTTAG
GAAGGTAATTGATTAAGCTAACATTTGGATCTTTAGTCGTCAGTCCTATATTATATTGGAATGGCCAAAT
CATTCGTTTAGTCAATTCATATCCACTACCCTTCACATCTGAAAATGAAGTTCTGGAATTAATAAAACCT
TGCATTTTAACAATTAAAGCATCTTTGTTATATTTTTTATCTTTTACAAAGTCGAATTGAACATTTTGAG
TAACGCCCCATTTCTTACTACTTACATCCTCCGTACGTTTGATTACTTCAGCACCATCACCAATATTCTC
TATATTAGTATTAGCTCTAGATTCTTGAATCGGAGATGCTAAAGGCGCAATCAGTCCTACTGACAAAGTT
GCAGCTAACATTTTTTTCTTAAACAT
>lukE:10:CP006706.1
TTAATTATGTCCTTTCACTTTAATTTCGTGTGTTTTCCAGTTAACTTCATATCTAACTACAAAGTTTCTA
TTTACAAATGCATTATGCTTTCTTTCTGCGTAAATACCAGTTCTAGGGAATAAAGTCGCATATGTAATAT
CTAAGTTTCTACCATATGAAATTTCAAATTCACTCGTATCACTTGAACCTTTTTCATGTGATAGTGTAGT
GATAAATGATGGATTAAAGCCACTTTGAACTAATGGTGGCAATTGATTATCAGGAGCAAAATATTCTCTT
GCTGAACCTGACGGACCATTTGGACTTTGTACGAATAAATATCTATCATGCGCAGATTTTTTACCATCAG
GCGTAACAAATTCGTTTGCTTTAACGCCCCATTTAACAGATTTTGAGTTTTGCTTGTCTACTTCACTGAC
ATAACTCTTTTGGGTATAACTAATTGTTTTAGAATAATTAAATGAGCCATTGCCACCTATAGATGGTGCT
GACTGGAAATTACCTCCAATGTTATATCCTAATGTTTGACCAACATCCGTAGTTTCTATTTTGTTTTTAG
GAAGGTAATTGATTAAGCTAACATTAGGATCTTTAGTCGTCAGTCCTATATTATATTGGAATGGCCAAAT
CATTCGTTTAGTTAATTCATATCCACTACCCTTCACATCTGAAAATGAAGTTCTGGAATTAATAAAACCT
TGCATTTTAACAATTAAAGCGTCTTTGTTATATTTTTTATCTTTTACAAAGTCAAATTGAACATTTTGAG
TAACGCCCCATTTCTTACTACTTACATCCTCCGTACGTTTGATTACTTCAGCACCATCACCAATATTTTC
AATATTAGTATTTGCTCTAGATTCTTGAATCGGAGATGCTAAAGGCGCAATCAGTCCTACTGACAAAGTT
GCAGCTAACATTTTTTTCTTAAACAT
>lukE:11:AJ938182.1
TTAATTATGTCCTTTCACTTTAATTTCATGTGTTTTCCAGTTAACTTCATATCTAACTACAAAGTTTCTA
TTTACAAATGCATTATGCTTTCTTTCTGCGTAAATACCAGTTCTAGGGAATAAAGTCGCATATGTAATAT
CTAAGTTTCTACCATATGAAATTTCAAATTCACTCGTATCACTTGAACCTTTTTCATGTGATAGTGTAGT
GATAAATGATGGATTAAAGCCACTTTGAACTAATGGTGGCAATTGATTATCAGGAGCAAAATATTCTCTT
GCTGAACCTGACGGACCATTTGGACTTTGTACGAATAAATATCTATCATGCGCAGATTTTTTACCATCAG
GCGTAACAAATTCGTTTGCTTTAACACCCCATTTAACAGATTTTGAGTTTTGCTTGTCTACTTCACTGAC
ATAACTCTTTTGGGTATAACTAATTGTTTTAGAATAATTAAATGAGCCATTGCCACCTATAGATGGTGCT
GACTGGAAATTACCTCCAATGTTATATCCTAATGTTTGACCAACATCTGTAGTTTCTATTTTGTTTTTAG
GAAGGTAATTGATTAAGCTAACATTTGGATCTTTAGTCGTCAGTCCTATATTATATTGAAATGGCCAAAT
CATTCGTTTAGTTAATTCATATCCACTACCCTTCACATCTGAAAATGAAGTTCTGGAATTGATAAAACCT
TGCATTTTAACAATTAAAGCGTCTTTGTTATATTTTTTATCTTTTACAAAGTCAAATTGAACATTTTGAG
TAACGCCCCATTTCTTACTACTTACACCCTCCGTTCGTTTGATTACTTCAGCACCATCACCAATATTTTC
AATATTAGTATTTGCTCTAGATTCTTGAATCGGAGATGCTAAAGGTGCTATCAATCCAACTGACAAAGTT
GCAGCTAACATTTTTTTCTTAAACAT
>lukF-PV:1:AB04978.2
ATGAAAAAAATAGTCAAATCATCAGTTGTTACATCAATTGCATTGCTTTTGCTATCCAATACAGTTGATG
CAGCTCAACATATCACACCTGTAAGTGAGAAAAAGGTTGATGATAAAATTACTTTGTACAAAACAACTGC
AACATCAGATTCCGATAAGTTAAAAATTTCTCAGATTTTAACTTTTAATTTTATTAAAGATAAAAGTTAT
GATAAAGATACATTAATACTCAAAGCTGCTGGAAACATTTATTCTGGCTATACAAAGCCAAATCCAAAAG
ACACTATTAGTTCTCAATTTTATTGGGGTTCTAAGTACAACATTTCAATTAATTCAGATTCTAATGACTC
AGTAAACGTTGTAGATTATGCACCTAAAAATCAAAATGAAGAATTTCAAGTACAACAAACGGTAGGTTAT
TCTTATGGTGGAGATATTAATATCTCTAACGGCTTATCAGGTGGAGGTAATGGTTCAAAATCTTTTTCAG
AGACAATTAACTATAAACAAGAAAGCTATAGAACTAGCTTAGATAAAAGAACTAATTTCAAAAAAATTGG
TTGGGATGTTGAAGCACATAAAATTATGAATAATGGTTGGGGACCATATGGCAGAGATAGTTATCATTCA
ACTTATGGTAATGAAATGTTTTTAGGCTCAAGACAAAGCAACTTAAATGCTGGACAAAACTTCTTGGAAT
ATCACAAAATGCCAGTGTTATCCAGAGGTAACTTCAATCCAGAATTTATTGGTGTCCTATCTCGAAAACA
AAACGCTGCAAAAAAATCAAAAATTACTGTTACTTATCAAAGAGAAATGGATAGATATACAAACTTTTGG
AATCAACTTCACTGGATAGGTAATAATTATAAAGATGAAAATAGAGCAACTCATACATCAATTTATGAAG
TTGATTGGGAAAATCATACAGTTAAATTAATAGATACTCAATCTAAGGAAAAAAATCCTATGAGCTAA
>lukF-PV:2:FJ821791.1
ATGAAAAAAATAGTCAAATCATCAGTTGTTACATCAATTGCATTGCTTTTGCTATCCAATACAGTTGATG
CAGCTCAACATATCACACCTGTAAGTGAGAAAAAGGTTGATGATAAAATTACTTTGTACAAAACAACTGC
AACATCAGATTCCGATAAGTTAAAAATTTCTCAGATTTTAACTTTTAATTTTATTAAAGATAAAAGTTAT
GATAAAGATACATTAATACTCAAAGCTGCTGGAAATATTTATTCTGGCTATACAAAGCCAAATCCAAAAG
ACACTATTAGTTCTCAATTTTATTGGGGTTCTAAGTACAACATTTCAATTAATTCAGATTCTAATGACTC
AGTAAACGTTGTAGATTATGCACCTAAAAATCAAAATGAAGAATTTCAAGTACAACAAACGGTAGGTTAT
TCTTATGGTGGAGATATTAATATCTCTAACGGCTTATCAGGTGGAGGTAATGGTTCAAAATCTTTTTCAG
AGACAATTAACTATAAACAAGAAAGCTATAGAACTAGCTTAGATAAAAGAACTAATTTCAAAAAAATTGG
TTGGGATGTTGAAGCACATAAAATTATGAATAATGGTTGGGGACCATATGGCAGAGATAGTTATCATTCA
ACTTATGGTAATGAAATGTTTTTAGGCTCAAGACAAAGCAACTTAAATGCTGGACAAAACTTCTTGGAAT
ATCACAAAATGCCAGTGTTATCCAGAGGTAACTTCAATCCAGAATTTATTGGTGTCCTATCTCGAAAACA
AAACGCTGCAAAAAAATCAAAAATTACTGTTACTTATCAAAGAGAAATGGATAGATATACAAACTTTTGG
AATCAACTTCACTGGATAGGTAATAATTATAAAGATGAAAATAGAGCAACTCATACATCAATTTATGAAG
TTGATTGGGAAAATCATACAGTTAAATTAATAGATACTCAATCTAAGGAAAAAAATCCTATGAGCTAA
>lukF-PV:3:AB678716.1
ATGAAAAAAATAGTCAAATCATCAGTTGTTACATCAATTGCATTGCTTTTGCTATCCAATACAGTTGATG
CAGCTCAACATATCACACCTGTAAGTGAGAAAAAGGTTGATGATAAAATTACTTTGTACAAAACAACTGC
AACATCAGATTCCGATAAGTTAAAAATTTCTCAGATTTTAACTTTTAATTTTATTAAAGATAAAAGTTAT
GATAAAGATACATTAATACTCAAAGCTGCTGGAAACATTTATTCTGGCTATACAAAGCCAAATCCAAAAG
ACACTATTAGTTCTCAATTTTATTGGGGTTCTAAGTACAACATTTCAATTAATTCAGATTCTAATGACTC
AGTAAACGTTGTAGATTATGCACCTAAAAATCAAAATGAAGAATTTCAAGTACAACAAACGGTAGGTTAT
TCTTATGGTGGAGATATTAATATCTCTAACGGCTTGTCAGGTGGAGGTAATGGTTCAAAATCTTTTTCAG
AGACAATTAACTATAAACAAGAAAGCTATAGAACTAGCTTAGATAAAAGAACTAATTTCAAAAAAATTGG
TTGGGATGTTGAAGCACATAAAATTATGAATAATGGTTGGGGACCATATGGCAGAGATAGTTATCATTCA
ACTTATGGTAATGAAATGTTTTTAGGCTCAAGACAAAGCAACTTAAATGCTGGACAAAACTTCTTGGAAT
ATCACAAAATGCCAGTGTTATCCAGAGGTAACTTCAATCCAGAATTTATTGGTGTCCTATCTCGAAAACA
AAACGCTGCAAAAAAATCAAAAATTACTGTTACTTATCAAAGAGAAATGGATAGATATACAAACTTTTGG
AATCAACTTCACTGGATAGGTAATAATTATAAAGATGAAAATAGAGCAACTCATACATCAATTTATGAAG
TTGATTGGGAAAATCATACAGTTAAATTAATAGATACTCAATCTAAGGAAAAAAATCCTATGAGCTAA
>lukF-PV:4:CP012119.1
ATGAAAAAAATAGTCAAATCATCAGTTGTTACATCAATTGCATTGCTTTTGCTATCCAATACAGTTGATG
CAGCTCAACATATCACACCTGTAAGTGAGAAAAAGGTTGATGATAAAATTACTTTGTACAAAACAACTGC
AACATCAGATTCCGATAAGTTAAAAATTTCTCAGATTTTAACTTTTAATTTTATTAAAGATAAAAGTTAT
GATAAAGATACATTAATACTCAAAGCTGCTGGAAACATTTATTCTGGCTATACAAAGCCAAATCCAAAAG
ACACTATTAGTTCTCAATTTTATTGGGGTTCTAAGTACAACATTTCAATTAATTCAGATTCTAATGACTC
AGTAAACGTTGTAGATTATGCACCTAAAAATCAAAATGAAGAATTTCAAGTACAACAAACGGTAGGTTAT
TCTTATGGTGGAGATATTAATATCTCTAACGGCTTATCAGGTGGAGGTAATGGTTCAAAATCTTTTTCAG
AGACAATTAACTATAAACAAGAAAGCTATAGAACTAGCTTAGATAAAAGAACTAATTTCAAAAAAATTGG
TTGGGATGTTGAAGCACATAAAATTATGAATAATGGTTGGGGACCATATGGCAGAGATAGTTATCATTCA
ACTTATGGTAATGAAATGTTTTTAGGCTCAAGACAAAGCAACTTAAATGCTGGACAAAACTTCTTGGAAT
ATCACAAAATGCCAGTGTTATCCAGAGGTAACTTCAATCCAGAATTTATTGGTGTCCTATCTCGAAAACA
AAACGCTGCAAAAAAATCGAAAATTACTGTTACTTATCAAAGAGAAATGGATAGATATACAAACTTTTGG
AATCAACTTCACTGGATAGGTAATAATTATAAAGATGAAAATAGAGCAACTCATACATCAATTTATGAAG
TTGATTGGGAAAATCATACAGTTAAATTAATAGATACTCAATCTAAGGAAAAAAATCCTATGAGCTAA
>lukF-PV:5:HM584704.1
ATGAAAAAAATAGTCAAATCATCAGTTGTTACATCAATTGCATTGCTTTTGCTATCCAATACAGTTGATG
CAGCTCAACATATCACACCTGTAAGTGAGAAAAAGGTTGATGATAAAATTACTTTGTACAAAACAACTGC
AACATCAGATTCCGATAAGTTAAAAATTTCTCAGATTTTAACTTTTAATTTTATTAAAGATAAAAGTTAT
GATAAAGATACATTAATACTCAAAGCTGCTGGAAACATTTATTCTGGCTATACAAAGCCAAATCCAAAAG
ACACTATTAGTTCTCAATTTTATTGGGGTTCTAAGTACAACATTTCAATTAATTCAGATTCTAATGACTC
AGTAAACGTTGTAGATTATGCACCTAAAAATCAAAATGAAGAATTTCAAGTACAACAAACGGTAGGTTAT
TCTTATGGTGGAGATATTAATATCTCTAACGGCTTGTCAGGTGGAGGTAATGGTTCAAAATCTTTTTCAG
AGACAATTAACTATAAACAAGAAAGCTATAGAACTAGCTTAGATAAAAGAACTAATTTCAAAAAAATTGG
TTGGGATGTTGAAGCACATAAAATTATGAATAATGGTTGGGGACCATATGGCAGAGATAGTTATCATTCA
ACTTATGGTAATGAAATGTTTTTAGGCTCAAGACAAAGCAACTTAAATGCTGGACAAAACTTCTTGGAAT
ATCACAAAATGCCAGTGTTATCCAGAGGTAACTTCAATCCAGAATTTATTGGTGTCCTATCTCGAAAACA
AAACGCTGCAAAAAAATCAAAAATTACTGTTACTTATCAAAGAGAAATGGATAGATATACAAACTTTTGG
AATCAACTTCACTGGATAGGTAATAATTATAAAGATGAAAATAGAGCAACTCATACATCAATTTATGAAG
TTGATTGGGAAAATCATACAGTTAAATTAATAGATACTCAATCTAAGGAAAAAAATCCTATGAGCTAA
>lukF-PV:6:HM584707.1
ATGAAAAAAATAGTCAAATCATCAGTTGTTACATCAATTGCATTGCTTTTGCTATCCAATACAGTTGATG
CAGCTCAACATATCACACCTGTAAGTGAGAAAAAGGTTGATGATAAAATTACTTTGTACAAAACAACTGC
AACATCAGATTCCGATAAGTTAAAAATTTCTCAGATTTTAACTTTTAATTTTATTAAAGATAAAAGTTAT
GATAAAGATACATTAATACTCAAAGCTGCTGGAAACATTTATTCTGGCTATACAAAGCCAAATCCAAAAG
ACACTATTAGTTCTCAATTTTATTGGGGTTCTAAGTACAACATTTCAATTAATTCAGATTCTAATGACTC
AGTAAACGTTGTAGATTATGCACCTAAAAATCAAAATGAAGAATTTCAAGTACAACAAACGGTAGGTTAT
TCTTATGGTGGAGATATTAATATCTCTAACGGCTTATCAGGTGGAGGTAATGGTTCAAAATCTTTTTCAG
AGACAATTAACTATAAACAAGAAAGCTATAGAACTAGCTTAGATAAAAGAACTAATTTCAAAAAAATTGG
TTGGGATGTTGAAGCACATAAAATTATGAATAATGGTTGGGGACCATATGGCAGAGATAGTTATCATTCA
ACTTATGGTAATGAAATGTTTTTAGGCTCAAGACAAAGCAACTTAAATGCTGGACAAAACTTCTTGGAAT
ATCACAAAATGCCAGTGTTATCCAGAGGTAACTTCAATCCAGAATTTATTGGTGTCCTATCTCGAAAACA
AAACGCTGCAAAAAAATCGAAAATTACTGTTACTTATCAAAGAGAAATGGATAGATATACAAACTTTTGG
AATCAACTTCACTGGATAGGTAATAATTATAAAGATGAAAATAGAGCAACTCATACATCAATTTATGAAG
TTGATTGGGAAAATCATACAGTTAAATTAATAGATACTCAATCTAAGGAAAAAAATCCTATGAGCTAA
>lukF-PV:7:AP012341.1
ATGAAAAAAATAGTCAAATCATCAGTTGTTACATCAATTGCATTGCTTTTGCTATCCAATACAGTTGATG
CAGCTCAACATATCACACCTGTAAGTGAGAAAAAGGTTGATGATAAAATTACTTTGTACAAAACAACTGC
AACATCAGATTCCGATAAGTTAAAAATTTCTCAGATTTTAACTTTTAATTTTATTAAAGATAAAAGTTAT
GATAAAGATACATTAATACTCAAAGCTGCTGGAAACATTTATTCTGGCTATACAAAGCCAAATCCAAAAG
ACACTATTAGTTCTCAATTTTATTGGGGTTCTAAGTACAACATTTCAATTAATTCAGATTCTAATGACTC
AGTAAACGTTGTAGATTATGCACCTAAAAATCAAAATGAAGAATTTCAAGTACAACAAACGGTAGGTTAT
TCTTATGGTGGAGATATTAATATCTCTAACGGCTTATCAGGTGGAGGTAATGGTTCAAAATCTTTTTCAG
AGACAATTAACTATAAACAAGAAAGCTATAGAACTAGCTTAGATAAAAGAACTAATTTCAAAAAAATTGG
TTGGGATGTTGAAGCACATAAAATTATGAATAATGGTTGGGGACCATATGGCAGAGATAGTTATCATTCA
ACTTATGGTAATGAAATGTTTTTAGGCTCAAGACAAAGCAACTTAAATGCTGGACAAAACTTCTTGGAAT
ATCACAAAATGCCAGTGTTATCCAGAGGTAACTTCAATCCAGAATTTATTGGTGTCCTATCTCGAAAACA
AAACGCTGCAAAAAAATCAAAAATTACTGTTGCTTATCAAAGAGAAATGGATAGATATACAAACTTTTGG
AATCAACTTCACTGGATAGGTAATAATTATAAAGATGAAAATAGAGCAACTCATACATCAATTTATGAAG
TTGATTGGGAAAATCATACAGTTAAATTAATAGATACTCAATCTAAGGAAAAAAATCCTATGAGCTAA
>lukF-PV:8:AB678713.1
ATGAAAAAAATAGTCAAATCATCAGTTGTTACATCAATTGCATTGCTTTTGCTATCCAATACAGTTGATG
CAGCTCAACATATCACACCTGTAAGTGAGAAAAAGGTTGATGATAAAATTACTTTGTACAAAACAACTGC
AACATCAGATTCCGATAAGTTAAAAATTTCTCAGATTTTAACTTTTAATTTTATTAAAGATAAAAGTTAT
GATAAAGATACATTAATACTCAAAGCTGCTGGAAACATTTATTCTGGCTATACAAAGCCAAATCCAAAAG
ACACTATTAGTTCTCAATTTTATTGGGGTTCTAAGTACAACATTTCAATTAATTCAGATTCTAATGACTC
AGTAAACGTTGTAGATTATGCACCTAAAAATCAAAATGAAGAATTTCAAGTACAACAAACGGTAGGTTAT
TCTTATGGTGGAGATATTAATATCTCTAACGGCTTATCAGGTGGAGGTAATGGTTCAAAATCTTTTTCAG
AGACAATTAACTATAAACAAGAAAGCTATAGAACTAGCTTAGATAAAAGAACTAATTTCAAAAAAATTGG
TTGGGATGTTGAAGCACATAAAATTATGAATAATGGTTGGGGACCGTATGGCAGAGATAGTTATCATTCA
ACTTATGGTAATGAAATGTTTTTAGGCTCAAGACAAAGCAACTTAAATGCTGGACAAAACTTCTTGGAAT
ATCACAAAATGCCAGTGTTATCCAGAGGTAACTTCAATCCAGAATTTATTGGTGTCCTATCTCGAAAACA
AAACGCTGCAAAAAAATCAAAAATTACTGTTACTTATCAAAGAGAAATGGATAGATATACAAACTTTTGG
AATCAACTTCACTGGATAGGTAATAATTATAAAGATGAAAATAGAGCAACTCATACATCAATTTATGAAG
TTGATTGGGAAAATCATACAGTTAAATTAATAGATACTCAATCTAAGGAAAAAAATCCTATGAGCTAA
>lukF-PV:9:FJ821791.1
ATGAAAAAAATAGTCAAATCATCAGTTGTTACATCAATTGCATTGCTTTTGCTATCCAATACAGTTGATG
CAGCTCAACATATCACACCTGTAAGTGAGAAAAAGGTTGATGATAAAATTACTTTGTACAAAACAACTGC
AACATCAGATTCCGATAAGTTAAAAATTTCTCAGATTTTAACTTTTAATTTTATTAAAGATAAAAGTTAT
GATAAAGATACATTAATACTCAAAGCTGCTGGAAATATTTATTCTGGCTATACAAAGCCAAATCCAAAAG
ACACTATTAGTTCTCAATTTTATTGGGGTTCTAAGTACAACATTTCAATTAATTCAGATTCTAATGACTC
AGTAAACGTTGTAGATTATGCACCTAAAAATCAAAATGAAGAATTTCAAGTACAACAAACGGTAGGTTAT
TCTTATGGTGGAGATATTAATATCTCTAACGGCTTATCAGGTGGAGGTAATGGTTCAAAATCTTTTTCAG
AGACAATTAACTATAAACAAGAAAGCTATAGAACTAGCTTAGATAAAAGAACTAATTTCAAAAAAATTGG
TTGGGATGTTGAAGCACATAAAATTATGAATAATGGTTGGGGACCATATGGCAGAGATAGTTATCATTCA
ACTTATGGTAATGAAATGTTTTTAGGCTCAAGACAAAGCAACTTAAATGCTGGACAAAACTTCTTGGAAT
ATCACAAAATGCCAGTGTTATCCAGAGGTAACTTCAATCCAGAATTTATTGGTGTCCTATCTCGAAAACA
AAACGCTGCAAAAAAATCAAAAATTACTGTTACTTATCAAAGAGAAATGGATAGATATACAAACTTTTGG
AATCAACTTCACTGGATAGGTAATAATTATAAAGATGAAAATAGAGCAACTCATACATCAATTTATGAAG
TTGATTGGGAAAATCATACAGTTAAATTAATAGATACTCAATCTAAGGAAAAAAATCCTATGAGCTAA
>lukF-PV:10:AB678718.1
ATGAAAAAAATAGTCAAATCATCAGTTGTTACATCAATTGCATTGCTTTTGCTATCCAATACAGTTGATG
CAGCTCAACATATCACACCTGTAAGTGAGAAAAAGGTTGATGATAAAATTACTTTGTACAAAACAACTGC
AACATCAGATTCCGATAAGTTAAAAATTTCTCAGATTTTAACTTTTAATTTTATTAAAGATAAAAGTTAT
GATAAAGATACATTAATACTCAAAGCTGCTGGAAACATTTATTCTGGCTATACAAAGCCAAATCCAAAAG
ACACTATTAGTTCTCAATTTTATTGGGGTTCTAAGTACAACATTTCAATTAATTCAGATTCTAATGACTC
AGTAAACGTTGTAGATTATGCACCTAAAAATCAAAATGAAGAATTTCAAGTACAACAAACGGTAGGTTAT
TCTTATGGTGGAGATATTAATATCTCTAACGGCTTGTCAGGTGGAGGTAATGGTTCAAAATCTTTTTCAG
AGACACTTAACTATAAACAAGAAAGCTATAGAACTAGCTTAGATAAAAGAACTAATTTCAAAAAAATTGG
TTGGGATGTTGAAGCACATAAAATTATGAATAATGGTTGGGGACCATATGGCAGAGATAGTTATCATTCA
ACTTATGGTAATGAAATGTTTTTAGGCTCAAGACAAAGCAACTTAAATGCTGGACAAAACTTCTTGGAAT
ATCACAAAATGCCAGTGTTATCCAGAGGTAACTTCAATCCAGAATTTATTGGTGTCCTATCTCGAAAACA
AAACGCTGCAAAAAAATCAAAAATTACTGTTACTTATCAAAGAGAAATGGATAGATATACAAACTTTTGG
AATCAACTTCACTGGATAGGTAATAATTATAAAGATGAAAATAGAGCAACTCATACATCAATTTATGAAG
TTGATTGGGAAAATCATACAGTTAAATTAATAGATACTCAATCTAAGGAAAAAAATCCTATGAGCTAA
>lukF-PV:11:AB678715.1
ATGAAAAAAATAGTCAAATCATCAGTTGTTACATCAATTGCATTGCTTTTGCTATCCAATACAGTTGATG
CAGCTCAACATATCACACCTGTAAGTGAGAAAAAGGTTGATGATAAAATTACTTTGTACAAAACAACTGC
AACATCAGATTCCGATAAGTTAAAAATTTCTCAGATTTTAACTTTTAATTTTATTAAAGATAAAAGTTAT
GATAAAGATACATTAATACTCAAAGCTGCTGGAAACATTTATTCTGGCTATACAAAGCCAAATCCAAAAG
ACACTATTAGTTCTCAATTTTATTGGGGTTCTAAGTACAACATTTCAATTAATTCAGATTCTAATGACTC
AGTAAACGTTGTAGATTATGCACCTAAAAATCAAAATGAAGAATTTCAAGTACAACAAACGGTAGGTTAT
TCTTATGGTGGAGATATTAATATCTCTAACGGCTTGTCAGGTGGAGGTAATGGTTCAAAATCTTTTTCAG
AGACAATTAACTATAAACAAGAAAGCTATAGAACTAGCTTAGATAAAAGAACTAATTTCAAAAAAATTGG
TTGGGATGTTGAAGCACATAAAATTATGAATAATGGTTGGGGACCGTATGGCAGAGATAGTTATCATTCA
ACTTATGGTAATGAAATGTTTTTAGGCTCAAGACAAAGCAACTTAAATGCTGGACAAAACTTCTTGGAAT
ATCACAAAATGCCAGTGTTATCCAGAGGTAACTTCAATCCAGAATTTATTGGTGTCCTATCTCGAAAACA
AAACGCTGCAAAAAAATCAAAAATTACTGTTACTTATCAAAGAGAAATGGATAGATATACAAACTTTTGG
AATCAACTTCACTGGATAGGTAATAATTATAAAGATGAAAATAGAGCAACTCATACATCAATTTATGAAG
TTGATTGGGAAAATCATACAGTTAAATTAATAGATACTCAATCTAAGGAAAAAAATCCTATGAGCTAA
>lukF-PV:12:AB006796.1
ATGAAAAAAATAGTCAAATCATCAGTTGTTACATCAATTGCATTGCTTTTGCTATCCAATACAGTTGATG
CAGCTCAACATATCACACCTGTAAGTGAGAAAAAGGTTGATGATAAAATTACTTTGTACAAAACAACTGC
AACATCAGATTCCGATAAGTTAAAAATTTCTCAGATTTTAACTTTTAATTTTATTAAAGATAAAAGTTAT
GATAAAGATACATTAATACTCAAAGCTGCTGGAAACATTTATTCTGGCTATACAAAGCCAAATCCAAAAG
ACACTATTAGTTCTCAATTTTATTGGGGTTCTAAGTACAACATTTCAATTAATTCAGATTCTAATGACTC
AGTAAACGTTGTAGATTATGCACCTAAAAATCAAAATGAAGAATTTCAAGTACAACAAACGGTAGGTTAT
TCTTATGGTGGAGATATTAATATCTCTAACGGCTTGTCAGGTGGAGGTAATGGTTCAAAATCTTTTTCAG
AGACAATTAACTATAAACAAGAAAGCTATAGAACTAGCTTAGATAAAAGAACTAATTTCAAAAAAATTGG
TTGGGATGTTGAAGCACATAAAATTATGAATAATGGTTGGGGACCATATGGCAGAGATAGTTATCATTCA
ACTTATGGTAATGAAATGTTTTTAGGCTCAAGACAAAGCAACTTAAATGCTGGACAAAACTTCTTGGAAT
ATCACAAAATGCCAGTGTTATCCAGAGGTAACTTCAATCCAGAATTTATTGGTGTCCTATCTCGAAAACA
AAACGCTGCAAAAAAATCAAAAATTACTGTTACTTATCAAAGAGAAATGGATAGATATACAAACTTTTGG
ATCAACTTCAACTGGATAGGTAATAATTATAAAGATGAAAATAGAGCAACTCATACATCAATTTATGAAG
TTGATTGGGAAAATCATACAGTTAAATTAATAGATACTCAATCTAAGGAAAAAAATCCTATGAGCTAA
>lukF-PV:13:X72700.1
ATGAAAAAAATAGTCAAATCTAGAGAAGTTACATCAATTGCATTGCTTTTGCTATCCAATACACTTGATG
CAGCTCAACATATCACACCTGTAAGTGAGAAAAAGGTTGATGATAAAATTACTTTGTACAAAACAACTGC
AACATCAGATTCCGATAAGTTAAAAATTTCTCAGATTTTAACTTTTAATTTTATTAAAGATAAAAGTTAT
GATAAAGATACATTAATACTCAAAGCTGCTGGAAACATTTATTCTGGCTATACAAAGCCAAATCCAAAAG
ACACTATTAGTTCTCAATTTTATTGGGGTTCTAAGTACAACATTTCAATTAATTCAGATTCTAATGACTC
AGTAAACGTTGTAGATTATGCACCTAAAAATCAAAATGAAGAATTTCAAGTACAACAAACGGTAGGTTAT
TCTTATGGTGGAGATATTAATATCTCTAACGGCTTGTCAGGTGGAGGTAATGGTTCAAAATCTTTTTCAG
AGACAATTAACTATAAACAAGAAAGCTATAGAACTAGCTTAGATAAAAGAACTAATTTCAAAAAAATTGG
TTGGGATGTTGAAGCACATAAAATTATGAATAATGGTTGGGGACCATATGGCAGAGATAGTTATCATTCA
ACTTATGGTAATGAAATGTTTTTAGGCTCAAGACAAAGCAACTTAAATGCTGGACAAAACTTCTTGGAAT
ATCACAAAATGCCAGTGTTATCCAGAGGTAACTTCAATCCAGAATTTATTGGTGTCCTATCTCGAAAACA
AAACGCTGCAAAAAAATCAAAAATTACTGTTACTTATCAAAGTGAAATGGATAGATATACAAACTTTTGG
ATCAACTTCAACTGGATAGGTAATAATTATAAAGATCACATAAGAGCAACTCATACATCAATTTATGAAG
TTGATTGGGAAAATCATACAGTTAAATTAATAGATACTCAATCTAAGGAAAAAAATCCTATGAGCTAA
>lukS-PV:1:AB045978.2
ATGGTCAAAAAAAGACTATTAGCTGCAACATTGTCGTTAGGAATAATCACTCCTATTGCTACTTCGTTTC
ATGAATCTAAAGCTGATAACAATATTGAGAATATTGGTGATGGCGCTGAGGTAGTCAAAAGAACAGAAGA
TACAAGTAGCGATAAGTGGGGGGTCACACAAAATATTCAGTTTGATTTTGTTAAAGATAAAAAGTATAAC
AAAGACGCTTTGATTTTAAAAATGCAAGGTTTTATCAATTCAAAGACTACTTATTACAATTACAAAAACA
CAGATCATATAAAAGCAATGAGGTGGCCTTTCCAATACAATATTGGTCTCAAAACAAATGACCCCAATGT
AGATTTAATAAATTATCTACCTAAAAATAAAATAGATTCAGTAAATGTTAGTCAAACATTAGGTTATAAC
ATAGGTGGTAATTTTAATAGTGGTCCATCAACAGGAGGTAATGGTTCATTTAATTATTCAAAAACAATTA
GTTATAATCAACAAAACTATATCAGTGAAGTAGAACATCAAAATTCAAAAAGTGTTCAATGGGGAATAAA
AGCTAATTCATTTATCACATCATTAGGTAAAATGTCTGGACATGATCCAAATTTATTTGTTGGATATAAA
CCATATAGTCAAAATCCGAGAGACTATTTTGTGCCAGACAATGAATTACCCCCATTAGTACACAGTGGTT
TCAATCCTTCATTTATTGCAACTGTTTCTCATGAAAAAGGCTCAGGAGATACAAGTGAATTTGAAATAAC
GTATGGCAGAAATATGGATGTTACTCATGCTACTAGAAGAACAACACACTATGGCAATAGTTATTTAGAA
GGATCTAGAATACACAACGCATTTGTAAACAGAAATTACACAGTTAAATATGAAGTGAACTGGAAAACTC
ATGAAATTAAAGTGAAAGGACATAATTGA
>lukS-PV:2:HM584704.1
ATGGTCAAAAAAAGACTATTAGCTGCAACATTGTCGTTAGGAATAATCACTCCTATTGCTACTTCGTTTC
ATGAATCTAAAGCTGATAACAATATTGAGAATATCGGTGATGGCGCTGAGGTAGTCAAAAGAACAGAAGA
TACAAGTAGCGATAAGTGGGGGGTCACACAAAATATTCAGTTTGATTTTGTTAAAGATAAAAAGTATAAC
AAAGACGCTTTGATTTTAAAAATGCAAGGTTTTATCAATTCAAAGACTACTTATTACAATTACAAAAACA
CAGATCATATAAAAGCAATGAGGTGGCCTTTCCAATACAATATTGGTCTCAAAACAAATGACCCCAATGT
AGATTTAATAAATTATCTACCTAAAAATAAAATAGATTCAGTAAATGTTAGTCAAACATTAGGTTATAAC
ATAGGTGGTAATTTTAATAGTGGTCCATCAACAGGAGGTAATGGTTCATTTAATTATTCAAAAACAATTA
GTTATAATCAACAAAACTATATCAGTGAAGTAGAACATCAAAATTCAAAAAGTGTTCAATGGGGAATAAA
AGCTAATTCATTTATCACATCATTAGGTAAAATGTCTGGACATGATCCAAATTTATTTGTTGGATATAAA
CCATATAGTCAAAATCCGAGAGACTATTTTGTGCCAGACAATGAATTACCCCCATTAGTACACAGTGGTT
TCAATCCTTCATTTATTGCAACTGTTTCTCATGAAAAAGGCTCAGGAGATACAAGTGAATTTGAAATAAC
GTATGGCAGAAATATGGATGTTACTCATGCTACTAGAAGAACAACACACTATGGCAATAGTTATTTAGAA
GGATCTAGAATACACAACGCATTTGTAAACAGAAATTACACAGTTAAATATGAAGTGAACTGGAAAACTC
ATGAAATTAAAGTGAAAGGACATAATTGA
>lukS-PV:3:KF773712.1
ATGGTCAAAAAAAGACTATTAGCTGCAACATTGTCGTTAGGAATAATCACTCCTATTGCTACTTCGTTTC
ATGAATCTAAAGCTGATAACAATATTGAGAATATTGGTGATGGCGCTGAGGTAGTCAAAAGAACAGAAGA
TACAAGTAGCGATAAGTGGGGGGTCACACAAAATATTCAGTTTGATTTTGTTAAAGATAAAAAGTATAAC
AAAGACGCTTTGATTTTAAAAATGCAAGGTTTTATCAATTCAAAGACTACTTATTACAATTACAAAAACA
CAGATCATATAAAAGCAATGAGGTGGCCTTTCCAATACAATATTGGTCTCAAAACAAATGACCCCAATGT
AGATTTAATAAATTATCTACCTAAAAATAAAATAGATTCAGTAAATGTTAGTCAAACATTAGGTTATAAC
ATAGGTGGTAATTTTAATAGTGGTCCATCAACAGGAGGTAATGGTTCATTTAATTATTCAAAAACAATTA
GTTATAATCAACAAAACTATATCAGTGAAGTAGAACATCAAAATTCAAAAAGTGTTCAATGGGGAATAAA
AGCTAATTCATTTATCACATCATTAGGTAAAATGTCTGGACATGATCCAAATTTATTTGTTGGATATAAA
CCATATAGTCAAAATCCGAGAGACTATTTTGTTCCAGACAATGAATTACCCCCATTAGTACACAGTGGTT
TCAATCCTTCATTTATTGCAACTGTTTCTCATGAAAAAGGCTCAGGAGATACAAGTGAATTTGAAATAAC
GTATGGCAGAAATATGGATGTTACTCATGCTACTAGAAGAACAACACACTATGGCAATAGTTATTTAGAA
GGATCTAGAATACACAACGCATTTGTAAACAGAAATTACACAGTTAAATATGAAGTGAACTGGAAAACTC
ATGAAATTAAAGTGAAAGGACATAATTGA
>lukS-PV:4:AB678714.1
ATGGTCAAAAAAAGACTATTAGCTGCAACATTGTCGTTAGGAATAATCACTCCTATTGCTACTTCGTTTC
ATGAATCTAAAGCTGATAACAATATTGAGAATATTGGTGATGGCGCTGAGGTAGTCAAAAGAACAGAAGA
TACAAGTAGCGATAAGTGGGGGGTCACACAAAATATTCAGTTTGATTTTGTTAAAGATAAAAAGTATAAC
AAAGACGCTTTGATTTTAAAAATGCAAGGTTTTATCAATTCAAAGACTACTTATTACAATTACAAAAACA
CAGATCATATAAAAGCAATGAGGTGGCCTTTCCAATACAATATTGGTCTCAAAACAAATGACCCCAATGT
AGATTTAATAAATTATCTACCTAAAAATAAAATAGATTCAGTAAATGTTAGTCAAACATTAGGTTATAAC
ATAGGTGGTAATTTTAATAGTGGTCCATCAACAGGAGGTAATGGTTCATTTAATTATTCAAAAACAATTA
GTTATAATCAACAAAACTATATCAGTGAAGTAGAACATCAAAATTCAAAAAGTGTTCAATGGGGAATAAA
AGCTAATTCATTTATCACATCATTAGGTAAAATGTCTGGACATGATCCAAATTTATTTGTTGGATATAAA
CCATATAGTCAAAATCCGAGAGACTATTTTGTGCCAGACAATGAATTACCCCCATTAGTACACAGTGGTT
TCAATCCTTCATTTATTGCAACTGTTTCTCATGAAAAAGGCTCAGGAGATACAAGTGAATTTGAAATAAC
GTATGGCAGAAATATGGATGTTACTCATGCTACTAGAAGGACAACACACTATGGCAATAGTTATTTAGAA
GGATCTAGAATACACAACGCATTTGTAAACAGAAATTACACAGTTAAATATGAAGTGAACTGGAAAACTC
ATGAAATTAAAGTGAAAGGACATAATTGA
>lukS-PV:5:AB009866.2
ATGGTCAAAAAAAGACTATTAGCTGCAACATTGTCGTTAGGAATAATCACTCCTATTGCTACTTCGTTTC
ATGAATCTAAAGCTGATAACAATATTGAGAATATTGGTGATGGCGCTGAGGTAGTCAAAAGAACAGAAGA
TACAAGTAGCGATAAGTGGGGGGTCACACAAAATATTCAGTTTGATTTTGTTAAAGATAAAAAGTATAAC
AAAGATGCTTTGATTTTAAAAATGCAAGGTTTTATCAATTCAAAGACTACTTATTACAATTACAAAAACA
CAGATCATATAAAAGCAATGAGGTGGCCTTTCCAATACAATATTGGTCTCAAAACAAATGACCCCAATGT
AGATTTAATAAATTATCTACCTAAAAATAAAATAGATTCAGTAAATGTTAGTCAAACATTAGGTTATAAC
ATAGGTGGTAATTTTAATAGTGGTCCATCAACAGGAGGTAATGGTTCATTTAATTATTCAAAAACAATTA
GTTATAATCAACAAAACTATATCAGTGAAGTAGAACATCAAAATTCAAAAAGTGTTCAATGGGGAATAAA
AGCTAATTCATTTATCACATCATTAGGTAAAATGTCTGGACATGATCCAAATTTATTTGTTGGATATAAA
CCATATAGTCAAAATCCGAGAGACTATTTTGTGCCAGACAATGAATTACCCCCATTAGTACACAGTGGTT
TCAATCCTTCATTTATTGCAACTGTTTCTCATGAAAAAGGCTCAGGAGATACAAGTGAATTTGAAATAAC
GTATGGCAGAAATATGGATGTTACTCATGCTACTAGAAGAACAACACACTATGGCAATAGTTATTTAGAA
GGATCTAGAATACACAACGCATTTGTAAACAGAAATTACACAGTTAAATATGAAGTGAACTGGAAAACTC
ATGAAATTAAAGTGAAAGGACATAATTGA
>lukS-PV:6:AB678712.1
ATGGTCAAAAAAAGAATATTAGCTGCAACATTGTCGTTAGGAATAATCACTCCTATTGCTATTTCGTTTC
ATGAATCTAAAGCTGATAACAATATTGAGAATATTGGTGATGGCGCTGAGGTAGTCAAAAGAACAGAAGA
TACAAGTAGCGATAAGTGGGGGGTCACACAAAATATTCAGTTTGATTTTGTTAAAGATAAAAAGTATAAC
AAAGACGCTTTGATTTTAAAAATGCAAGGTTTTATCAATTCAAAGACTACTTATTACAATTACAAAAACA
CAGATCATATAAAAGCAATGAGGTGGCCTTTCCAATACAATATTGGTCTCAAAACAAATGACCCCAATGT
AGATTTAATAAATTATCTACCTAAAAATAAAATAGATTCAGTAAATGTTAGTCAAACATTAGGTTATAAC
ATAGGTGGTAATTTTAATAGTGGTCCATCAACAGGAGGTAATGGTTCATTTAATTATTCAAAAACAATTA
GTTATAATCAACAAAACTATATCAGTGAAGTAGAACATCAAAATTCAAAAAGTGTTCAATGGGGAATAAA
AGCTAATTCATTTATCACATCATTAGGTAAAATGTCTGGACATGATCCAAATTTATTTGTTGGATATAAA
CCATATAGTCAAAATCCGAGAGACTATTTTGTGCCAGACAATGAATTACCCCCATTAGTACACAGTGGTT
TCAATCCTTCATTTATTGCAACTGTTTCTCATGAAAAAGGCTCAGGAGATACAAGTGAATTTGAAATAAC
GTATGGCAGAAATATGGATGTTACTCATGCTACTAGAAGAACAACACACTATGGCAATAGTTATTTAGAA
GGATCTAGAATACACAACGCATTTGTAAACAGAAATTACACAGTTAAATATGAAGTGAACTGGAAAACTC
ATGAAATTAAAGTGAAAGGACATAATTGA
>lukS-PV:7:CP012119.1
ATGGTCAAAAAAAGACTATTAGCTGCAACATTGTCGTTAGGAATAATCACTCCTATTGCTACTTCGTTTC
ATGAATCTAAAGCTGATAACAATATTGAGAATATTGGTGATGGCGCTGAGGTAGTCAAAAGAACAGAAGA
TACAAGTAGCGATAAGTGGGGGGTCACACAAAATATTCAGTTTGATTTTGTTAAAGATAAAAAGTATAAC
AAAGACGCTTTGATTTTAAAAATGCAAGGTTTTATCAATTCAAAGACTACTTATTACAATTACAAAAACA
CAGATCATATAAAAGCAATGAGGTGGCCTTTCCAATACAATATTGGTCTCAAAACAAATGACCCCAATGT
AGATTTAATAAATTATCTACCTAAAAATAAAATAGATTCAGTAAATGTTAGTCAAACATTAGGTTATAAC
ATAGGTGGTAATTTTAATAGTGGTCCATCAACAGGAGGTAATGGTTCATTTAATTATTCAAAAACAATTA
GTTATAATCAACAAAACTATATCAGTGAAGTAGAACGTCAAAATTCAAAAAGTGTTCAATGGGGAATAAA
AGCTAATTCATTTATCACATCATTAGGTAAAATGTCTGGACATGATCCAAATTTATTTGTTGGATATAAA
CCATATAGTCAAAATCCGAGAGACTATTTTGTTCCAGACAATGAATTACCCCCATTAGTACACAGTGGTT
TCAATCCTTCATTTATTGCAACTGTTTCTCATGAAAAAGGCTCAGGAGATACAAGTGAATTTGAAATAAC
GTATGGCAGAAATATGGATGTTACTCATGCTACTAGAAGAACAACACACTATGGCAATAGTTATTTAGAA
GGATCTAGAATACACAACGCATTTGTAAACAGAAATTACACAGTTAAATATGAAGTGAACTGGAAAACTC
ATGAAATTAAAGTGAAAGGACATAATTGA
>lukS-PV:8:DQ993352.1
ATGGTCAAAAAAAGACTATTAGCTGCAACATTGTCGTTAGGAATAATCACTCCTATTGCTACTTCGTTTC
ATGAATCTAAAGCTGATAACAATATTGAGAATATTGGTGATGGCGCTGAGGTAGTCAAAAGAACAGAAGA
TACAAGTAGCGATAAGTGGGGGGTCACACAAAATATTCAGGTTGATTTTGTTAAAGATAAAAAGTATAAC
AAAGACGCTTTGATTTTAAAAATGCAAGGTTTTATCAATTCAAAGACTACTTATTACAATTACAAAAACA
CAGATCATATAAAAGCAATGAGGTGGCCTTTCCAATACAATATTGGTCTCAAAACAAATGACCCCAATGT
AGATTTAATAAATTATCTACCTAAAAATAAAATAGATTCAGTAAATGTTAGTCAAACATTAGGTTATAAC
ATAGGTGGTAATTTTAATAGTGGTCCATCAACAGGAGGTAATGGTTCATTTAATTATTCAAAAACAATTA
GTTATAATCAACAAAACTATATCAGTGAAGTAGAACGTCAAAATTCAAAAAGTGTTCAATGGGGAATAAA
AGCTAATTCATTTATCACATCATTAGGTAAAATGTCTGGACATGATCCAAATTTATTTGTTGGATATAAA
CCATATAGTCAAAATCCGAGAGACTATTTTGTTCCAGACAATGAATTACCCCCATTAGTACACAGTGGTT
TCAATCCTTCATTTATTGCAACTGTTTCTCATGAAAAAGGCTCAGGAGATACAAGTGAATTTGAAATAAC
GTATGGCAGAAATATGGATGTTACTCATGCTACTAGAAGAACAACACACTATGGCAATAGTTATTTAGAA
GGATCTAGAATACACAACGCATTTGTAAACAGAAATTACACAGTTAAATATGAAGTGAACTGGAAAACTC
ATGAAATTAAAGTGAAAGGACATAATTGA
>lukS-PV:9:AB678718.1
ATGGTCAAAAAAAGACTATTAGCTGCAACATTGTCGTTAGGAATAATCACTCCTATTGCTACTTCGTTTC
ATGAATCTAAAGCTGATAACAATATTGAGAATATTGGTGATGGCGCTGAGGTAGTCAAAAGAACAGAAGA
TACAAGTAGCGATAAGTGGGGGGTCACACAAAATATTCAGTTTGATTTTGTTAAAGATAAAAAGTATAAC
AAAGACGCTTTGATTTTAAAAATGCAAGGTTTTATCAATTCAAAGACTACTTATTACAATTACAAAAACA
CAGATCATATAAAAGCAATGAGGTGGCCTTTCCAATACAATATTGGTCTCAAAACAAATGACCCCAATGT
AGATTTAATAAATTATCTACCTAAAAATAAAATAGATTCAGTAAATGTTAGTCAAACATTAGGTTATAAC
ATAGGTGGTAATTTTAATAGTGGTCCATCAACAGGAGGTAATGGTTCATTTAATTATTCAAAAACAATTA
GTTATAATCAACAAAACTATATCAGTGAAGTAGAACGTCAAAATTCAAAAAGTGTTCAATGGGGAATAAA
AGCTAATTCATTTATCACATCATTAGGTAAAATGTCTGGACATGATCCAAATTTATTTGTTGGGTATAAA
CCATATAGTCAAAATCCGAGAGACTATTTTGTTCCAGACAATGAATTACCCCCATTAGTACACAGTGGTT
TCAATCCTTCATTTATTGCAACTGTTTCTCATGAAAAAGGCTCAGGAGATACAAGTGAATTTGAAATAAC
GTATGGCAGAAATATGGATGTTACTCATGCTACTAGAAGAACAACACACTATGGCAATAGTTATTTAGAA
GGATCTAGAATACACAACGCATTTGTAAACAGAAATTACACAGTTAAATATGAAGTGAACTGGAAAACTC
ATGAAATTAAAGTGAAAGGACATAATTGA
>lukS-PV:10:X72700.1
ATGGTCAAAAAAAGACTATTAGCTGCAACATTGTCGTTAGGAATAATCACTCCTATTGCTACTTCGTTTC
ATGAATCTAAAGCTGATAACAATATTGAGAATATTGGTGATTGCGCTGAGGTAGTCAAAAGAACAGAAGA
TACAAGTTGCGATAAGTGGGGGGTCACACAAAATATTCAGTTTGATTTTGTTAAAGATAAAAAGTATAAC
AAAGATGCTTTGATTTTAAAAATGCAAGGTTTTATCAATTCAAAGACTACTTATTACAATTACAAAAACA
CAGATCATATAAAAGCAATGAGGTGGCCTTTCCAATACAATATTGGTCTCAAAACAAATGACCCCAATGT
AGATTTAATAAATTATCTACCTAAAAATAAAATAGATTCAGTAAATGTTAGTCAAACATTAGGTTATAAC
ATAGGTGGTAATTTTAATAGTGGTCCATCAACAGGAGGTAATGGTTCATTTAATTATTCAAAAACAATTA
GTTATAATCAACAAAACTATATCAGTGAAGTAGAACATCAAAATTCAAAAAGTGTTCAATGGGGAATAAA
AGCTAATTCATTTATCACATCATTAGGTAAAATGTCTGGACATGATCCAAATTTATTTGTTGGATATAAA
CCATATAGTCAAAATCCGAGAGACTATTTTGTGCCAGACAATGAATTACCCCCATTAGTACACAGTGGTT
TCAATCCTTCATTTATTGCAACTGTTTCTCATGAAAAAGGCTCAGGAGATACAAGTGAATTTGAAATAAC
GTATGGCAGAAATATGGATGTTACTCATGCTACTAGAAGAACAACACACTATGGCAATAGTTATTTAGAA
GGATCTAGAATACACAAGGCATTTGTAAACAGAAATTACACAGTTAAATATGAAGTGAACTGGAAAACTC
ATGAAATTAAAGTGAAAGGACATAATTGA
>lukS-PV:11:AB256039.1
ATGGTCAAAAAAAGACTATTAGCTGCAACATTGTCGTTAGGAATAATCACTCCTATTGCTACTTCGTTTC
ATGAATCTAAAGCTGATAACAATATTGAGAATATTGGTGATGGCGCTGAGGTAGTCAAAAGAACAGAAGA
TACAAGTAGCGATAAGTGGGGGGTCACACAAAATATTCAGTTTGATTTTGTTAAAGATAAAAAGTATAAC
AAAGACGCTTTGATTTTAAAAATGCAAGGTTTTATCAATTCAAAGACTACTTATTACAATTACAAAAACA
CAGATCATATAAAAGCAATGAGGTGGCCTTTCCAATACAATATTGGTCTCAAAACAAATGACCCCAATGT
AGATTTAATAAATTATCTACCTAAAAATAAAATAGATTCAGTAAATGTTAGTCAAACATTAGGTTATAAC
ATAGGTGGTAATTTTAATAGTGGTCCATCAACAGGAGGTAATGGTTCATTTAATTATTCAAAAACAATTA
GTTATAATCAACAAAACTATATCAGTGAAGTAGAACATCAAAATTCAAAAAGTGTTCAATGGGGAATAAA
AGCTAATTCATTTATCACATCATTAGGTAAAATGTCTGGACATGATCCAAATTTATTTGTTGGATATAAA
CCATATAGTCAAAATCCGAGAGACTATTTTGTGCCAGACAATGAATTACCCCCATTAGTACACAGTGGTT
TCAATCCTTCATTTATTGCAACTGTTTCTCATGAAAAAGGCTCAGGAGATACAAGTGAATTTGAAATAAC
GTATGGCAGAAATATGGATGTTACTCATGCTACTAGAAGAACAACACACTATGGCAATAGTTATTTAGAA
GGATCTAGAATACACAACGCATTTGTAAACAGAAATTACACAGTTAAATATGAAGTGAACTGGAAAACTC
ATGAAATTAAAGTGAAAGGACATAATTGA
>lukS-PV:12:EU368821.1
ATGGTCAAAAAAAGACTATTAGCTGCAACATTGTCGTTAGGAATAATCACTCCTATTGCTACTTCGTTTC
ATGAATCTAAAGCTGATAACAATATTGAGAATATCGGTGATGGCGCTGAGGTAGTCAAAAGAACAGAAGA
TACAAGTAGCGATAAGTGGGGGGTCACACAAAATATTCAGTTTGATTTTGTTAAAGATAAAAAGTATAAC
AAAGACGCTTTGATTTTAAAAATGCAAGGTTTTATCAATTCAAAGACTACTTATTACAATTACAAAAACA
CAGATCATATAAAAGCAATGAGGTGGCCTTTCCAATACAATATTGGTCTCAAAACAAATGACCCCAATGT
AGATTTAATAAATTATCTACCTAAAAATAAAATAGATTCAGTAAATGTTAGTCAAACATTAGGTTATAAC
ATAGGTGGTAATTTTAATAGTGGTCCATCAACAGGAGGTAATGGTTCATTTAATTATTCAAAAACAATTA
GTTATAATCAACAAAACTATATCAGTGAAGTAGAACATCAAAATTCAAAAAGTGTTCAATGGGGAATAAA
AGCTAATTCATTTATCACATCATTAGGTAAAATGTCTGGACATGATCCAAATTTATTTGTTGGATATAAA
CCATATAGTCAAAATCCGAGAGACTATTTTGTGCCAGACAATGAATTACCCCCATTAGTACACAGTGGTT
TCAATCCTTCATTTATTGCAACTGTTTCTCATGAAAAAGGCTCAGGAGATACAAGTGAATTTGAAATAAC
GTATGGCAGAAATATGGATGTTACTCATGCTACTAGAAGAACAACACACTATGGCAATAGTTATTTAGAA
GGATCTAGAATACACAACGCATTTGTAAACAGAAATTACACAGTTAAATATGAAGTGAACTGGAAAACTC
ATGAAATTAAAGTGAAAGGACATAATTGA
>eta:1:AP008953.1
ATGAATAATAGTAAAATTATTTCTAAAGTTTTATTGTCTTTATCTCTATTTACTGTAGGAGCTAGTGCAT
TTGTTATTCAAGACGAACTGATGCAAAAAAACCATGCAAAAGCAGAAGTTTCAGCAGAAGAAATAAAAAA
ACATGAAGAGAAATGGAATAAGTACTATGGTGTCAATGCATTTAATTTACCAAAAGAGCTTTTTAGTAAA
GTTGATGAAAAAGATAGACAAAAGTATCCATATAATACTATAGGTAATGTTTTTGTAAAAGGACAAACAA
GTGCAACTGGTGTGTTAATTGGAAAAAATACAGTTCTAACAAATAGACATATCGCTAAATTTGCTAATGG
AGATCCATCTAAAGTATCTTTTAGACCTTCTATAAATACAGATGATAACGGTAATACTGAAACACCATAT
GGAGAGTATGAAGTCAAAGAAATATTACAAGAACCATTTGGTGCAGGTGTTGATTTAGCATTAATCAGAT
TAAAACCAGATCAAAACGGTGTTTCATTAGGCGATAAAATATCGCCAGCAAAAATAGGGACATCTAATGA
TTTAAAAGATGGAGACAAACTCGAATTAATAGGCTATCCATTCGATCATAAAGTTAACCAAATGCACAGA
AGTGAAATTGAGTTAACAACTTTATCAAGAGGATTAAGATACTATGGATTTACAGTTCCGGGAAATTCTG
GATCAGGTATATTTAATTCAAATGGAGAATTAGTTGGTATACATTCTAGCAAAGTGTCTCATCTTGATAG
AGAGCATCAAATAAATTATGGTGTTGGTATTGGGAATTATGTCAAGCGCATTATAAACGAGAAAAATGAG
TAA
>eta:2:KP893290.1
ATGAATAATAGTAAAATTATTTCTAAAGTTTTATTGTCTTTATCTCTATTTACTGTAGGAGCTAGTGCAT
TTGTTATTCAAGACGAACTGATGCAAAAAAACCATGCAAAAGCAGAAGTTTCAGCAGAAGAAATAAAAAA
ACATGAAGAGAAATGGAATAAGTACTATGGTGTCAATGCATTTAATTTACCAAAAGAGCTTTTTAGTAAA
GTTGATGAAAAAGATAGACAAAAGTATCCATATAATACTATAGGTAATGTTTTTGTAAAAGGACAAACAA
GTGCAACTGGTGTGTTAATTGGAAAAAATACAGTTCTAACAAATAGACATATCGCTAAATTTGCTAATGG
AGATCCATCTAAAGTATCTTTTAGACCTTCTATAAATACAGATGATAACGGTAATACTGAAACACCATAT
GGAGAGTATGAAGTCAAAGAAATATTACAAGAACCATTTGGTGCAGGTGTTGATTTAGCATTAATCAGAT
TAAAACCAGATCAAAACGGTGTTTCATTAGGCGATAAAATATCGCCAGCAAAAATAGGGACATCTAATGA
TTTAAAAGATGGAGACAAACTCGAATTAATAGGCTATCCATTCGATCATAAAGTTAACCAAATGCACAGA
AGTGAAATTGAGTTAACAACTTTATCAAGAGGATTAAGATACTATGGATTTACAGTTCCGGGAAATTCTG
GATCAGGTATATTTAATTCAAATGGAGAATTAGTTGGTATACATTCTAGCAAAGTGTCTCATCTTGATAG
AGAGCATCAAATAAATTATGGTGTTGGTATTGGGAATTATGTCAAGCGCATTATAAATGAGAAAAATGAG
TAA
>eta:3:L25372.1
AAGATGATTGGGTAAAATTCGATCAAGTAATTAAAAAAGATGGCTACTGGTGGATTAGATTCAAATATCA
ACGTGAGGGCTCTAGTACTAACGATTTTTTTTGTGCAGTATGTAGAATCACTGACAAGGAACAAAAGATT
AAAAATGAAAAATATTGGGGAACTATTGAGTGGAATTAACAAACGTATTTAATGTTTAGTTAATTAAAAG
TTAATAAAAAATAATTTGTTTTGAAATAGAAACGTTATATAATTTTTAATGTATTCGAATACATTAAAAA
ACGCAAATGTTAGGATGATTAATAATGAATAATAGTAAAATTATTTCTAAAGTTTTATTGTCTTTATCTC
TATTTACTGTAGGAGCTAGTGCATTTGTTATTCAAGACGAACTGATGCAAAAAAACCATGCAAAAGCAGA
AGTTTCAGCAGAAGAAATAAAAAAACATGAAGAGAAATGGAATAAGTACTATGGTGTCAATGCATTTAAT
TTACCAAAAGAGCTTTTTAGTAAAGTTGATGAAAAAGATAGACAAAAGTATCCATATAATACTATAGGTA
ATGTTTTTGTAAAAGGACAAACAAGTGCAACTGGTGTGTTAATTGGAAAAAATACAGTTCTAACAAATAG
ACATATCGCTAAATTTGCTAATGGAGATCCATCTAAAGTATCTTTTAGACCTTCTATAAATACAGATGAT
AACGGTAATACTGAAACACCATATGGAGAGTATGAAGTCAAAGAAATATTACAAGAACCATTTGGTGCAG
GTGTTGATTTAGCATTAATCAGATTAAAACCAGATCAAAACGGTGTTTCATTAGGCGATAAAATATCGCC
AGCAAAAATAGGGACATCTAATGATTTAAAAGATGGAGACAAACTCGAATTAATAGGCTATCCATTCGAT
CATAAAGTTAACCAAATGCACAGAAGTGAAATTGAGTTAACAACTTTATCAAGAGGATTAAGATACTATG
GATTTACAGTTCCGGGAAATTCTGGATCAGGTATATTTAATTCAAATGGAGAATTAGTTGGTATACATTC
TAGCAAAGTGTCTCATCTTGATAGAGAGCATCAAATAAATTATGGTGTTGGTATTGGGAATTATGTCAAG
CGCATTATAAACGAGAAAAATGAGTAATAAATAAAATAAAAATCCGTGGATGTTTTATACAAAACTTATA
TTTTATAGCAGTAAGAAGCTGACTGCATATTTAAACCACCCATACTAGTTACTGGGTGGTTGTTTTTTTA
TGTTATATTATAAATGATCAAACTACACCACCTATTAATTTAGGAGTGTGGTTATTTTAATATGCGAAGC
TAAAATAACTACAAATGATACCATTTTTGATACCAAAAAATAATA
>eta:4:KP893289.1
AAGATGATTGGGTAAAATTCGATCAAGTAATTAAAAAAGATGGCTACTGGTGGATTAGATTCAAATATCA
ACGTGAGGGCTCTAGTACTAACGATTTTTTTTGTGCAGTATGTAGAATCACTGACAAGGAACAAAAGATT
AAAAATGAAAAATATTGGGGAACTATTGAGGGGAATTAACAAACGCATTTAATGTTTAGTTAATTAAAAG
TTAATAAAAAATAATTTGTTTTGCAATAGAAACGTTATATAATTTTTAATGTATTCGAATACATTAAAAA
ACACAAATGTTAGGATGATTAATAATGAATAATAGTAAAATTATTTCTAAAGTTTTATTGTCTTTATCTC
TATTTACTGTAGGAGCTAGTGCATTTGTTATTCAAGACGAACTGATGCAAAAAAACCATGCAAAAGCAGA
AGTTTCAGCAGAAGAAATAAAAAAACATGAAGAGAAATGGAATAAGTACTATGGTGTCAATGCATTTAAT
TTACCAAAAGAGCTTTTTAGTAAAGTTGATGAAAAAGATAGACAAAAGTATCCATATAATACTATAGGTA
ATGTTTTTGTAAAAGGACAAACAAGTGCAACTGGTGTGTTAATTGGAAAAAATACAGTTCTAACAAATAG
ACATATCGCTAAATTTGCTAATGGAGATCCATCTAAAGTATCTTTTAGACCTTCTATAAATACAGATGAT
AACGGTAATACTGAAACACCATATGGAGAGTATGAAGTCAAAGAAATATTACAAGAACCATTTGGTGCAG
GTGTTGATTTAGCATTAATCAGATTAAAACCAGATCAAAACGGTGTTTCATTAGGCGATAAAATATCGCC
AGCAAAAATAGGGACATCTAATGATTTAAAAGATGGAGACAAACTCGAATTAATAGGCTATCCATTCGAT
CATAAAGTTAACCAAATGCACAGAAGTGAAATTGAGTTAACAACTTTATCAAGAGGATTAAGATACTATG
GATTTACAGTTCCGGGAAATTCTGGATCAGGTATATTTAATTCAAATGGAGAATTAGTTGGTATACATTC
TAGCAAAGTGTCTCATCTTGATAGAGAGCATCAAATAAATTATGGTGTTGGTATTGGGAATTATGTCAAG
CGCATTATAAACGAGAAAAATGAGTAATAAATAAAATAAAAATCCGTGGATGTTTTATACAAAACTTATA
TTTTATAGCAGTAAGAAGCTGACTGCATATTTAAACCACCCATACTAGTTACTGGGTGGTTGTTTTTTTA
TGTTATATTATAAATGATCAAACTACACCACCTATTAATTTAGGAGTGTGGTTATTTTAATATGCGAAGC
TAAAATAACTACAAATGATACCATTTTTGATACCAAAAAATAATA
>etb:1:M17348.1
CAGTTTACTTCACAGTATGACACATTCTTACTGAATTATGTTATTGGGTAACGGCTATATACATTCAATT
CAATGCTATATAAATAAAATGGATATTGTAGAATGTGTCATGGTTATTACCACTAAAAATAGTGAAACTA
AAATTAAAATTCCGATTAATAATATTATTAGTGTTACTTAATAAATTTATACCACCTAATACCCTAATAA
TCCAAAAACAGAAAATACTATTAGGTATATTATCGATGGAATTATAATAAATAATTATACTGGAGATATT
TTTTTGAGACAGTGCATTAAATGAATAACTTTTAATTAACTTTTATTTAATTAAAAGTTAATAAGAATTA
ATTAAAAGTTAATTATACAATTAATGTTTAATAGTATAATGTTTGTATAAAAGTTAAAAGGAGGTTTTAT
ATATGGATAAAAATATGTTTAAAAAAATTATTTTAGCAGCGTCAATTTTTACTATTTCCTTACCTGTGAT
TCCTTTTGAAAGTACATTACAAGCAAAAGAATACAGCGCAGAAGAAATCAGAAAATTAAAACAAAAATTT
GAGGTTCCACCTACAGATAAAGAGCTTTATACACACATTACGGATAATGCAAGAAGTCCTTATAATTCTG
TTGGTACAGTGTTTGTCAAAGGTAGTACATTAGCTACCGGAGTTTTAATTGGTAAAAATACAATTGTTAC
TAATTACCACGTTGCAAGAGAAGCAGCCAAAAACCCATCGAATATTATTTTTACACCCGCTCAAAATAGA
GATGCAGAAAAAAATGAATTCCCTACTCCGTATGGAAAATTTGAAGCTGAAGAAATTAAAGAATCTCCGT
ATGGACAAGGACTCGATTTAGCTATAATAAAATTAAAACCAAACGAAAAAGGGGAATCAGCGGGAGATTT
AATTCAACCAGCTAATATACCTGATCATATTGATATACAAAAAGGAGACAAATATTCTTTATTAGGATAT
CCTTATAATTATTCAGCTTACTCTTTATATCAAAGTCAGATTGAAATGTTCAATGATTCTCAATATTTTG
GATATACTGAGGTAGGAAACTCTGGATCAGGTATATTTAATTTAAAAGGAGAATTAATAGGTATTCACAG
TGGTAAAGGCGGACAACATAATCTTCCAATAGGAGTGTTTTTCAATAGAAAGATAAGTTCACTCTATTCG
GTTGATAATACTTTTGGAGACACTTTGGGGAACGATTTGAAAAAGAGAGCAAAATTAGATAAATAACAAA
AATCATTTAATTGTTTAATATTTCAATATATTTACTACGCTACAAAAACCATGAGTTGAACCTCTGTGCT
TTTTGTACGTTAATAATTTTTACAAGTCATTCAAAAAA
>etb:2:AP012467.1
CAGTTTACTTCAACAGTATGAACAACATTCTTACTGAATTATGTTATTGGGATAACGGCTATATACATTC
AATTCAATGCTATATAAATAAAATGGATATTGTAGAATGTGTCATGGTTATTACCACTAAAAATAGTGAA
ACTAAAATTAAAATTCCGATTAATAATATTATTAGTGTTACTTAATAAATTTATACCACCTAATACCCTA
ATAATCCAAAAACAGAAAATACTATTAGGTATATTATCGATGGAATTATAATAAATAATTATACTGGAGA
TATTTTTTTGAGACAGTGCATTAAATGAATAATTTTTAATTAACTTTTATTTAATTAAAAGTTAATAAGA
ATTAATTAAAAGTTAATTATACAATTAATGTTTAATAGTATAATGTTTGTATAAAAGTTAAAAGGAGGTT
TTATATATGGATAAAAATATGTTTAAAAAAATTATTTTAGCAGCGTCAATTTTTACTATTTCCTTACCTG
TGATTCCTTTTGAAAGTACATTACAAGCAAAAGAATACAGCGCAGAAGAAATCAGAAAATTAAAACAAAA
ATTTGAGGTTCCACCTACAGATAAAGAGCTTTATACACACATTACGGATAATGCAAGAAGTCCTTATAAT
TCTGTTGGTACAGTGTTTGTCAAAGGTAGTACATTAGCTACCGGAGTTTTAATTGGTAAAAATACAATTG
TTACTAATTACCACGTTGCAAGAGAAGCAGCCAAAAACCCATCGAATATTATTTTTACACCCGCTCAAAA
TAGAGATGCAGAAAAAAATGAATTCCCTACTCCGTATGGAAAATTTGAAGCTGAAGAAATTAAAGAATCT
CCGTATGGACAAGGACTCGATTTAGCTATAATAAAATTAAAACCAAACGAAAAAGGGGAATCAGCGGGAG
ATTTAATTCAACCAGCTAATATACCTGATCATATTGATATACAAAAAGGAGACAAATATTCTTTATTAGG
ATATCCTTATAATTATTCAGCTTACTCTTTATATCAAAGTCAGATTGAAATGTTCAATGATTCTCAATAT
TTTGGATATACTGAGGTAGGAAACTCTGGATCAGGTATATTTAATTTAAAAGGAGAATTAATAGGTATTC
ACAGTGGTAAAGGCGGACAACATAATCTTCCAATAGGAGTGTTTTTCAATAGAAAGATAAGTTCACTCTA
TTCGGTTGATAATACTTTTGGAGACACTTTGGGGAACGATTTGAAAAAGAGAGCAAAATTAGATAAATAA
CAAAAATCATTTAATTGTTTAATATTTCAATATATTTACTACGCTACAAAAACCATGAGTTGAACCTCTG
TGCTTTTTGTAGCGTAATAATTTTTACAAGTCATTCAAAAAA
>sea/sep:1:AP009324.1
TTAACTTGTATATAAATATATATCAATATGCATGTTTTCAGAGTTAATCGTTTTATTATCTCTATATATT
CTTAATAGTGTATTTGAATACTGTCCTTGAGCACCAAATAAATCGTAATTAACCGAAGGTTCTGTAGAAG
TATGAAACACGATTAATCCCCTCTGAACCTTCCCATCAAAAACATCAGAGTTATATAAATTATATTTTTC
CTGTAAATAACGTCTTGCTTGAAGATCCAACTCCTGAACAGTTACATTTTTCTTATTCGTTTTAACCGTT
TCCAAAGGTACTGTATTTTGTTTACCGTCTAGCCATAAATTGATCGGCACTTTTTTCTCTTCGGTCAATC
GATTATTATCATGTAACGTTACACCACCATACATACAAGCTGTTTTGTTTGGTGTACCACCCGCACATTG
ATAACCATAATAAGCACCATACAAGTCTACTTTTTTCCCTTTATATTTATCAACAATATCCTTTGAATCA
AAATCTACTAATAAATCGTTATACCACGAATGATCTGTAAAAAAGCCTTTAAACAATATAGTATGCTGTA
AAAATTGATCGTGACTCTCTTTATTTTCAGTTTTAGCTTTTTCATTGTAATAATAGATTTGTTTAAGATT
GCCTAAAGCTGTTCCCTGCAATTCAGACTTTTTTCGCAAATCTTTTTCATTTATTTCTTCGCTTTTCTCG
CTACCATTTACAAGTGGACTTGTTGTCAACGTTAGGGCAATGAATAAAAGTAATGTAAATGCTGTTTTTT
TCATTTTGCTCAC
>sea/sep:2:CP010526.1
TTAACTTGTATATAAATATATATCAATATGCATGTTTTCAGAGTTAATCGTTTTATTATCTCTATATATT
CTTAATAGTGTATTTGAATTCTGTCCTTGAGCACCAAATAAATCGTAATTAACCGAAGGTTCTGTAGAAG
TATGAAACACGATTAATCCCCTCTGAACCTTCCCATCAAAAACATCAGAGTTATATAAATTATATTTTTC
CTGTAAATAACGTCTTGCTTGAAGATCCAACTCCTGAACAGTTACATTTTTCTTATTCGTTTTAACCGTT
TCCAAAGGTACTGTATTTTGTTTACCGTCTAGCCATAAATTGATTGGCACTTTTTTCTCTTCGGTCAATC
GATTATTATCATGTAACGTTACACCACCATACATGCAAGCTGTTTTGTTTGGTGTACCACCCGCACATTG
ATAACCATAATAAGCACCATATAAGTCTACTTTTTTCCCTTTATATTTATCAACAATATCCTTTGAATCA
AAATCTACTAATAAATCGTTATACCATGAATGATTTGTAAAAAAGCCTTTAAACAATATAGTATGCTGTA
AAAATTGATCGTGACTCTCTTTATTTTCAGTTTTAGCTTTTTCATTGTAATAATAGATTTGTTTAAGATT
GCCTAAAGCTGTTCCCTGCAATTCAGACTTTTTTCGCAAATCTTTTTCATTTATTTCTTCGCTTTTCTCG
CTACCATTTACAAGTGGACTTGTTGTCCACGTTAGGGCAATGAATAAAAGTAGTATAAATGCTGTTTTTT
TCATTTTGCTCAC
>sea/sep:3:BA000018.3
TTGTATATAAATATATATCAATATGCATATTTTTAGACTTAATCGTTTTATTATCTCTATATATCCTCAA
CTGTGTATCTGGATATTGTCCTTGAGCACCAAATAAATCATAACCAACCGAATCACCAGAAGAAGGGTGA
AACTCAATTAATCCTCTTTGTATTTTTCCATTAAATGCATCTGTGTTATATAAATTATATGTTTCATGTA
AATAATGTCTTGACTGAAGGTCTAGCTCCTGAACAGTTACTTCTTTTTTATTAGTTTTAACCGTTCCCAA
AGGTACTGTATTTTGTTTACCATCTATCCATAAGTTAATCGGTACTTTCTTTTCTTCCTCCAATTGATTA
TTATCATGTAACGTTACACCGCCATACATACAAGCTGTTTTGAATGGTGTACCCCCAGTACATTGATAAC
CATAATAAACACCATATAAATCCACTTTTTTCCCTTTGTATATATTGGCGGTGTCTTTTGAACCAAGGTC
TACTAATAAATCATTATACCATTGATGACCTGTAAAAAAATCATTAAACAATATAGTGTTCTTTAAAAAT
TGATCATTACTCTCTTTATTTTCAATTATAGCACTTCCATTATGATAATAGGTTTGTCTAAGATTGCTTA
AAGCAGTTCCCTGCAATTCAGACTTTTTTTGTAAATCTTTTCCATTTATTTCTTCGCTTTTCTCGCTACA
ATTTACAAATGGACTTGTTATCAACGTTAGGGCAATAAATGAAAGTAGTATAAATGTTGTTTTTTTTATT
TTACTCAC
>sea/sep:4:BA000033.2
TTAACTTGTATATAAATATATATCAATATGCATGTTTTCAGAGTTAATCGTTTTATTATCTCTATATATT
CTTAATAGTGTATTTGAATACTGTCCTTGAGCACCAAATAAATCGTAATTAACCGAAGGTTCTGTAGAAG
TATGAAACACGATTAATCCCCTCTGAACCTTCCCATCAAAAACATCAGAGTTATATAAATTATATTTTTC
CTGTAAATAACGTCTTGCTTGAAGATCCAACTCCTGAACAGTTACATTTTTCTTATTCGTTTTAACCGTT
TCCAAAGGTACTGTATTTTGTTTACCGTCTAGCCATAAATTGATCGGCACTTTTTTCTCTTCGGTCAATC
GATTATTATCATGTAACGTTACACCACCATACATACAAGCTGTTTTGTTTGGTGTACCACCCGCACATTG
ATAACCATAATAAGCACCATACAAGTCTACTTTTTTCCCTTTATATTTATCAACAATATCCTTTGAATCA
AAATCTACTAATAAATCGTTATACCACGAATGATCTGTAAAAAAGCCTTTAAACAATATAGTATGCTGTA
AAAATTGATCGTGACTCTCTTTATTTTCAGTTTTAGCTTTTTCATTGTAATAATAGATTTGTTTAAGATT
GCCTAAAGCTGTTCCCTGCAATTCAGACTTTTTTCGCAAATCTTTTTCATTTATTTCTTCGCTTTTCTCG
CTACCATTTACAAGTGGACTTGTTGTCAACGTTAGGGCAATGAATAAAAGTAATGTAAATGCTGTTTTTT
TCAT
>sea/sep:5:FJ495182.1
ATGAAAAAAACAGCATTTACATTACTTTTATTCATTGCCCTAACGTGGACAACAAGTCCACTTGTAAATG
GTAGCGAGAAAAGCGAAGAAATAAATGAAAAAGATTTGCGAAAAAAGTCTGAATTGCAGGGAGCAGCTTT
AGGCAATCTTAAACAAATCTATTATTACAATGAAAAAGCTAAAACTGAAAATAAAGAGAGTCACGATCAA
TTTTTACAGCATACTATATTGTTTAAAGGCTTTTTTACAAATCATTCATGGTATAACGATTTATTAGTAG
ATTTTGATTCAAAGGATATTGTTGATAAATATAAAGGGAAAAAAGTAGACTTATATGGTGCTTATTATGG
TTATCAATGTGCGGGTGGTACACCAAACAAAACAGCTTGCATGTATGGTGGTGTAACGTTACATGATAAT
AATCGATTGACCGAAGAGAAAAAAGTGCCAATCAATTTATGGCTAGACGGTAAACAAAATACAGTACCTT
TGGAAACGGTTAAAACGAATAAGAAAAATGTAACTGTTCAGGAGTTGGATCTTCAAGCAAGACGTTATTT
ACAGGAAAAATATAATTTATATAACTCTGATGTTTTTGATGGGAAGGTTCAGAGGGGATTAATCGTGTTT
CATACTTCTACAGAACCTTCGGTTAATTACGATTTATTTGGTGCTCAAGGACAGAATTCAAATACACTAT
TAAGAATATATAGAGATAATAAAACGATTAACTCTGAAAACATGCATATTGATATATATTTATATACAAG
TTAA
>sea/sep:6:EF520720.1
ATGAAAAAAACAGCATTTATACTACTTTTATTCATTGCCCTAACGTGGACAACAAGTCCACTTGTAAATG
GTAGCGAGAAAAGCGAAGAAATAAATGAAAAAGATTTGCGAAAAAAGTCTGAATTGCAGGGAACAGCTTT
AGGCAATCTTAAACAAATCTATTATTACAATGAAAAAGCTAAAACTGAAAATAAAGAGAGTCACGATCAA
TTTTTACAGCATACTATATTGTTTAAAGGCTTTTTTACAAATCATTCATGGTATAACGATTTATTAGTAG
ATTTTGATTCAAAGGATATTGTTGATAAATATAAAGGGAAAAAAGTAGACTTATATGGTGCTTATTATGG
TTATCAATGTGCGGGTGGTACACCAAACAAAACAGCTTGCATGTATGGTGGTGTAACGTTACATGATAAT
AATCGATTGACCGAAGAGAAAAAAGTGCCAATCAATTTATGGCTAGACGGTAAACAAAATACAGTACCTT
TGGAAACGGTTAAAACGAATAAGAAAAATGTAACTGTTCAGGAGTTGGATCTTCAAGCAAGACGTTATTT
ACAGGAAAAATATAATTTATATAACTCTGATGTTTTTGATGGGAAGGTTCAGAGGGGATTAATCGTGTTT
CATACTTCTACAGAACCTTCGGTTAATTACGATTTATTTGGTGCTCAAGGACAGAATTCAAATACACTAT
TAAGAATATATAGAGATAATAAAACGATTAACTCTGAAAACATGCATATTGATATATATTTATATACAAG
TTAA
>sea/sep:7:L22566.1
ATGAAAAAAACAGCATTTATACTACTTTTATTCATTGCCCTAACGTGGACAACAAGTCCACTTGTAAATG
GTAGCGAGAAAAGCGAAGAAATAAATGAAAAAGATTTGCGAAAAAAGTCTGAATTGCAGGGAGCAGCTTT
AGGCAATCTTAAACAAATCTATTATTACAATGAAAAAGCTAAAACTGAAAATAAAGAGAGTCACGATCAA
TTTTTACAGCATACTATATTGTTTAAAGGCTTTTTTACAAATCATTCATGGTATAACGATTTATTAGTAG
ATTTTGATTCAAAGGATATTGTTGATAAATATAAAGGGAAAAAAGTAGACTTATATGGTGCTTATTATGG
TTATCAATGTGCGGGTGGTACACCAAACAAAACAGCTTGCATGTATGGTGGTGTAACGTTACATGATAAT
AATCGATTGACCGAAGAGAAAAAAGTGCCGATCAATTTATGGCTAGACGGTAAACAAAATACAGTACCTT
TGGAAACGGTTAAAACGAATAAGAAAAATGTAACTGTTCAGGAGTTGGATCTTCAAGCAAGACGTTATTT
ACAGGAAAAATATAATTTATATAACTCTGATGTTTTTGATGGGAAGGTTCAGAGGGGATTAATCGTGTTT
CATACTTCTACAGAACCTTCGGTTAATTACGATTTATTTGGTGCTCAAGGACAGAATTCAAATACACTAT
TAAGAATATATAGAGATAATAAAACGATTAACTCTGAAAACATGCATATTGATATATATTTATATACAAG
TTAA
>sea/sep:8:AP009351.1
TTAACTTGTATATAAATATATATCAATATGCATGTTTTCAGAGTTAATCGTTTTATTATCTCTATATATT
CTTAATAGTGTATTTGAATTCTGTCCTTGAGCACCAAATAAATCGTAATTAACCGAAGGTTCTGTAGAAG
TATGAAACACGATTAATCCCCTCTGAACCTTCCCATCAAAAACATCAGAGTTATATAAATTATATTTTTC
CTGTAAATAACGTCTTGCTTGAAGATCCAACTCCTGAACAGTTACATTTTTCTTATTCGTTTTAACCGTT
TCCAAAGGTACTGTATTTTGTTTACCGTCTAGCCATAAATTGATTGGCACTTTTTTCTCTTCGGTCAATC
GATTATTATCATGTAACGTTACACCACCATACATGCAAGCTGTTTTGTTTGGTGTACCACCCGCACATTG
ATAACCATAATAAGCACCATATAAGTCTACTTTTTTCCCTTTATATTTATCAACAATATCCTTTGAATCA
AAATCTACTAATAAATCGTTATACCATGAATGATTTGTAAAAAAGCCTTTAAACAATATAGTATGCTGTA
AAAATTGATCGTGACTCTCTTTATTTTCAGTTTTAGCTTTTTCATTGTAATAATAGATTTGTTTAAGATT
GCCTAAAGCTGCTCCCTGCAATTCAGACTTTTTTCGCAAATCTTTTTCATTTATTTCTTCGCTTTTCTCG
CTACCATTTACAAGTGGACTTGTTGTCCACGTTAGGGCAATGAATAAAAGTAGTATAAATGCTGTTTTTT
TCAT
>sea/sep:9:DQ530361.1
ATGAAAAAAACAGCATTTATACTACTTTTATTCATTGCCCTAACGTGGACAACAAGTCCACTTGTAAATG
GTAGCGAGAAAAGCGAAGAAATAAATGAAAAAGATTTGCGAAAAAAGTCTGAATTGCAGGGAGCAGCTTT
AGGCAATCTTAAACAAATCTATTATTACAATGAAAAAGCTAAAACTGAAAATAAAGAGAGTCACGATCAA
TTTTTACAGCATACTATATTGTTTAAAGGCTTTTTTACAAATCATTCATGGTATAACGATTTATTAGTAG
ATTTTGATTCAAAGGATATTGTTGATAAATATAAAGGGAAAAAAGTAGACTTATATGGTGCTTATTATGG
TTATCAATGTGCGGGTGGTACACCAAACAAAACAGCTTGCATGTATGGTGGTGTAACGTTACATGATAAT
AATCGATTGACCGAAGAGAAAAAAGTGCCAATCAATTTATGGCTAGACGGTAAACAAAATACAGTACCTT
TGGAAACGGTTAAAACGAATAAGAAAAATGTAACTGTTCAGGAGTTGGATCTTCAAGCAAGACGTTATTT
ACAGGAAAAATATAATTTATATAACTCTGATGTTTTTGATGGGAAGGTTCAGAGGGGATTAATCGTGTTT
CATACTTCTACAGAACCTTCGGTTAATTACGATTTATTTGGTGCTCAAGGACAGAATTCAAATACACTAT
TAAGAATATATAGAGATAATAAAACGATTAACTCTGAAAACATGCATATTGATATATATTTATATACAAG
TTAA
>sea/sep:10:KJ596420.1
ATGAAAAAAACAGCATTTATACTACTTTTATTCATTGCCCTAACGTGGACAACAAGTCCACTTGTAAATG
GTAGCGAGAAAAGCGAAGAAATAAATGAAAAAGATTTGCGAAAAAAGTCTGAATTGCAGGGAACAGCTTT
AGGCAATCTTAAACAAATCTATTATTACAATGAAAAAGCTAAAACTGAAAATAAAGAGAGTCACGATCAA
TTTTTACAGCATACTATATTGTTTAAAGGCTTTTTTACAAATCATTCATGGTATAACGATTTATTAGTAG
ATTTTGATTCAAAGGATATTGTTGATAAATATAAAGGGAAAAAAGTAGACTTATATGGTGCTTATTATGG
TTATCAATGTGCGGGTGGTACACCAAACAAAACAGCTTGCATGTATGGTGGTGTAACGTTACATGATAAT
AATCGATTGACCGAAGAGAAAAAAGTGCCAATCAATTTATGGCTAGACGGTAAACAAAATACAGTACCTT
TGGAAACGGTTAAAACGAATAAGAAAAATGTAACTGTTCAGGAGTTGGATCTTCAAGCAAGACGTTATTT
ACAGGAAAAATATAATTTATATAACTCTGATGTTTTTGATGGGAAGGTTCAGAGGGGATTAATCGTGTTT
CATACTTCTACAGAACCTTCGGTTAATTACGATTTATTTGGTGCTCAAGGACAGAATTCAAATACACTAT
TAAGAATATATAGAGATAATAAAACGATTAACTCTGAAAACATGCATATTGATATATATTTATATACAAG
TTAA
>sea/sep:11:AP009324.1
TTAACTTGTATATAAATATATATCAATATGCATGTTTTCAGAGTTAATCGTTTTATTATCTCTATATATT
CTTAATAGTGTATTTGAATACTGTCCTTGAGCACCAAATAAATCGTAATTAACCGAAGGTTCTGTAGAAG
TATGAAACACGATTAATCCCCTCTGAACCTTCCCATCAAAAACATCAGAGTTATATAAATTATATTTTTC
CTGTAAATAACGTCTTGCTTGAAGATCCAACTCCTGAACAGTTACATTTTTCTTATTCGTTTTAACCGTT
TCCAAAGGTACTGTATTTTGTTTACCGTCTAGCCATAAATTGATCGGCACTTTTTTCTCTTCGGTCAATC
GATTATTATCATGTAACGTTACACCACCATACATACAAGCTGTTTTGTTTGGTGTACCACCCGCACATTG
ATAACCATAATAAGCACCATACAAGTCTACTTTTTTCCCTTTATATTTATCAACAATATCCTTTGAATCA
AAATCTACTAATAAATCGTTATACCACGAATGATCTGTAAAAAAGCCTTTAAACAATATAGTATGCTGTA
AAAATTGATCGTGACTCTCTTTATTTTCAGTTTTAGCTTTTTCATTGTAATAATAGATTTGTTTAAGATT
GCCTAAAGCTGTTCCCTGCAATTCAGACTTTTTTCGCAAATCTTTTTCATTTATTTCTTCGCTTTTCTCG
CTACCATTTACAAGTGGACTTGTTGTCAACGTTAGGGCAATGAATAAAAGTAATGTAAATGCTGTTTTTT
TCATTTTGCTCAC
>sea/sep:12:CP010526.1
TTAACTTGTATATAAATATATATCAATATGCATGTTTTCAGAGTTAATCGTTTTATTATCTCTATATATT
CTTAATAGTGTATTTGAATTCTGTCCTTGAGCACCAAATAAATCGTAATTAACCGAAGGTTCTGTAGAAG
TATGAAACACGATTAATCCCCTCTGAACCTTCCCATCAAAAACATCAGAGTTATATAAATTATATTTTTC
CTGTAAATAACGTCTTGCTTGAAGATCCAACTCCTGAACAGTTACATTTTTCTTATTCGTTTTAACCGTT
TCCAAAGGTACTGTATTTTGTTTACCGTCTAGCCATAAATTGATTGGCACTTTTTTCTCTTCGGTCAATC
GATTATTATCATGTAACGTTACACCACCATACATGCAAGCTGTTTTGTTTGGTGTACCACCCGCACATTG
ATAACCATAATAAGCACCATATAAGTCTACTTTTTTCCCTTTATATTTATCAACAATATCCTTTGAATCA
AAATCTACTAATAAATCGTTATACCATGAATGATTTGTAAAAAAGCCTTTAAACAATATAGTATGCTGTA
AAAATTGATCGTGACTCTCTTTATTTTCAGTTTTAGCTTTTTCATTGTAATAATAGATTTGTTTAAGATT
GCCTAAAGCTGTTCCCTGCAATTCAGACTTTTTTCGCAAATCTTTTTCATTTATTTCTTCGCTTTTCTCG
CTACCATTTACAAGTGGACTTGTTGTCCACGTTAGGGCAATGAATAAAAGTAGTATAAATGCTGTTTTTT
TCATTTTGCTCAC
>sea/sep:13:KF831354.1
TTGTATATAAATATATATCAATATGCATATTTTTAGACTTAATCGTTTTATTATCTCTATATATCCTCAA
CTGTGTATCTGGATATTGTCCTTGAGCACCAAATAAATCATAACCAACCGAATCACCAGAAGAAGGGTGA
AACTCAATTAATCCTCTTTGTATTTTTCCATTAAATGCATCTGTGTTATATAAATTATATGTTTCATGTA
AATAATGTCTTGACTGAAGGTCTAGCTCCTGAACAGTTACTTCTTTTTTATTAGTTTTAACCGTTCCCAA
AGGTACTGTATTTTGTTTACCATCTATCCATAAGTTAATCGGTACTTTCTTTTCTTCCTCCAATTGATTA
TTATCATGTAACGTTACACCGCCATACATACAAGCTGTTTTGAATGGTGTACCCCCAGTACATTGATAAC
CATAATAAACACCATATAAATCCACTTTTTTCCCTTTGTATATATTGGCGGTGTCTTTTGAACCAAGGTC
TACTAATAAATCATTATACCATTGATGACCTGTAAAAAAATCATTAAACAATATAGTGTTCTTTAAAAAT
TGATCATTACTCTCTTTATTTTCAATTATAGCACTTCCATTATGATAATAGGTTTGTCTAAGATTGCTTA
AAGCAGTTCCCTGCAATTCAGACTTTTTTTGCAAATCTTTTCCATTTATTTCTTCGCTTTTCTCGCTACA
ATTTACAAATGGACTTGTTATCAACGTTAGGGCAATAAATGAAAGTAGTATAAATGTTGTTTTTTTTATT
TTACTCAC
>sea/sep:14:BA000018.3
TTGTATATAAATATATATCAATATGCATATTTTTAGACTTAATCGTTTTATTATCTCTATATATCCTCAA
CTGTGTATCTGGATATTGTCCTTGAGCACCAAATAAATCATAACCAACCGAATCACCAGAAGAAGGGTGA
AACTCAATTAATCCTCTTTGTATTTTTCCATTAAATGCATCTGTGTTATATAAATTATATGTTTCATGTA
AATAATGTCTTGACTGAAGGTCTAGCTCCTGAACAGTTACTTCTTTTTTATTAGTTTTAACCGTTCCCAA
AGGTACTGTATTTTGTTTACCATCTATCCATAAGTTAATCGGTACTTTCTTTTCTTCCTCCAATTGATTA
TTATCATGTAACGTTACACCGCCATACATACAAGCTGTTTTGAATGGTGTACCCCCAGTACATTGATAAC
CATAATAAACACCATATAAATCCACTTTTTTCCCTTTGTATATATTGGCGGTGTCTTTTGAACCAAGGTC
TACTAATAAATCATTATACCATTGATGACCTGTAAAAAAATCATTAAACAATATAGTGTTCTTTAAAAAT
TGATCATTACTCTCTTTATTTTCAATTATAGCACTTCCATTATGATAATAGGTTTGTCTAAGATTGCTTA
AAGCAGTTCCCTGCAATTCAGACTTTTTTTGTAAATCTTTTCCATTTATTTCTTCGCTTTTCTCGCTACA
ATTTACAAATGGACTTGTTATCAACGTTAGGGCAATAAATGAAAGTAGTATAAATGTTGTTTTTTTTATT
TTACTCAC
>sea/sep:15:AY196686.1
AAAGAAAAGGATTTACACAAAAAGTCTGAATTGCAAGGAGTAGCTTTAGACAATCTTAGACAAATCTATT
ATCACAACGGAAAGGCTATAACTGAAAATAAGGAGAGTGACAATCAGTTTTTACAGCATACAATATTGTT
TAACGGTTTTTTCACAGATCACCCATGGTATAACGATTTATTAGTGGATTTTGATTCAAAAGTTCTTGCT
GATAAATATAAAGGGAAAAAAGTAGACTTATATGGTGCTTATTATGGTTATCAATGTGCGGGTGGTACAC
CAAACAAAACAGCTTGTATGTATGGCGGTGTAACGTTACATGATAATAATCGATTGACCGAAGAGAAAAA
AGTGCCAATCAATTTATGGCTAGACGGTAAACAAAATACAGTACCTTTGGAAACGGTTAAAACTAATAAA
AAAGAAGTGACTGTTCAGGAGCTAGACCTTCAGGCAAGACATTATTTACATGGAAAATATAATTTATATA
ACTCGGATACGTTTGATGGAAAGGTGCAGAGAGGATTAATCGTGTTTCATACTTCTACAGAGCCTTCGGT
TAATTACGATTTATTTGGTGCTCAAGGACAGTATTCAAATACGCTATTAAGAATATATAGAGATAATAAA
ACTATTAACTCTGAAAACATGCATATA
>seb:1:CP007539.1
ATGTATAAGAGATTATTTATTTCACATGTAATTTTGATATTCGCACTGATATTAGTTATTTCTACACCCA
ACGTTTTAGCAGAGAGTCAACCAGATCCTAAACCAGATGAGTTGCACAAATCGAGTAAATTCACTGGTTT
GATGGAAAATATGAAAGTTTTGTATGATGATAATCATGTATCAGCAATAAACGTTAAATCTATAGATCAA
TTTCTATACTTTGACTTAATATATTCTATTAAGGACACTAAGTTAGGGAATTATGATAATGTTCGAGTCG
AATTTAAAAACAAAGATTTAGCTGATAAATACAAAGATAAATACGTAGATGTGTTTGGAGCTAATTATTA
TTATCAATGTTATTTTTCTAAAAAAACGAATGATATTAATTCGCATCAAACTGACAAACGAAAAACTTGT
ATGTATGGTGGTGTAACTGAGCATAATGGAAACCAATTAGATAAATATAGAAGTATTACTGTTCGGGTAT
TTGAAGATGGTAAAAATTTATTATCTTTTGACGTACAAACTAATAAGAAAAAGGTGACTGCTCAAGAATT
AGATTACCTAACTCGTCACTATTTGGTGAAAAATAAAAAACTCTATGAATTTAACAACTCGCCTTATGAA
ACGGGATATATTAAATTTATAGAAAATGAGAATAGCTTTTGGTATGACATGATGCCTGCACCAGGAGATA
AATTTGACCAATCTAAATATTTAATGATGTACAATGACAATAAAATGGTTGATTCTAAAGATGTGAAGAT
TGAAGTTTATCTTACGACAAAGAAAAAGTGA
>seb:2:KC428707.1
ATGTATAAGAGATTATTTATTTCACATGTAATTTTGATATTCGTACTGATATTAGTTATTTCTACACCCA
ACGTTTTAGCAGAGAGTCAACCAGATCCTAAACCAGATGAGTTGCACAAATCGAGTAAATTCACTGGTTT
GATGGAAAATATGAAAGTTTTGTATGATGATAATCATGTATCAGCAATAAACGTTAAATCTATAGATCAA
TTTCTATACTTTGACTTAATATATTCTATTAAGGACACTAAGTTAGGGAATTATGATAATGTTCGAGTCG
AATTTAAAAACAAAGATTTAGCTGATAAATACAAAGATAAATACGTAGATGTGTTTGGAGCTAATTATTA
TTATCAATGTTATTTTTCTAAAAAAACGAATGATATTAATTCGCATCAAACTGACAAACGAAAAACTTGT
ATGTATGGTGGTGTAACTGAGCATAATGGAAACCAATTAGATAAATATAGAAGTATTACTGTTCGGGTAT
TTGAAGATGGTAAAAATTTATTATCTTTTGACGTACAAACTAATAAGAAAAAGGTGACTGCTCAAGAATT
AGATTACCTAACTCGTCACTATTTGGTGAAAAATAAAAAACTCTATGAATTTAACAACTCGCCTTATGAA
ACGGGATATATTAAATTTATAGAAAATGAGAATAGCTTTTGGTATGACATGATGCCTGCACCAGGAGATA
AATTTGACCAATCTAAATATTTAATGATGTACAATGACAATAAAATGGTTGATTCTAAAGATGTGAAGAT
TGAAGTTTATCTTACGACAAAGAAAAAGTGA
>seb:3:DQ997831.1
ATGTATAAGAGATTATTTATTTCACATGTAATTTTGATATTCGTACTGATATTAGTTATTTCTACACCCA
ACGTTTTAGCAGAGAGTCAACCAGATCCTAAACCAGATGAGTTGCACAAAGCGAGTAAATTCACTGGTTT
GATGGAAAATATGAAAGTTTTGTATGATGATAATCATGTATCAGCAATAAACGTTAAATCTATAGATCAA
TTTCTATACTTTGACTTAATATATTCTATTAAGGACACTAAGTTAGGGAATTATGATAATGTTCGAGTCG
AATTTAAAAACAAAGATTTAGCTGATAAATACAAAGATAAATACGTAGATGTGTTTGGAGCTAATTATTA
CTATCAATGTTATTTTTCTAAAAAAACGAATGATATTAATTCACATCAAACTGACAAACGAAAAACTTGT
ATGTATGGTGGTGTAACTGAGCATAATGGAAACCAATTAGATAAATATAGAAGTATTACTGTTCGGGTAT
TTGAAGATGGTAAAAATTTATTATCTTTTGACGTACAAACTAATAAGAAAAAAGTGACTGCTCAAGAATT
AGATTACCTAACTCGTCACTATTTGGTGAAAAATAAAAAACTCTATGAATTTAACAACTCGCCTTATGAA
ACGGGATATATTAAATTTATAGAAAATGAGAATAGCTTTTGGTATGACATGATGCCTGCACCAGGAGATA
AATTTGACCAATCTAAATATTTAATGATGTACAATGACAATAAAATGGTTGATTCTAAAGATGTGAAGAT
TGAAGTTTATCTTACGACAAAGAAAAAGTGA
>seb:4:AB716349.1
ATGTATAAGAGATTATTTATTTCACATGTAATTTTGATATTCGTACTGATATTAGTTATTTCTACACCCA
ACGTTTTAGCAGAGAGTCAACCAGATCCTAAACCAGATGAGTTGCACAAAGCGAGTAAATTCACTGGTTT
GATGGAAAATATGAAAGTTTTGTATGATGATAATCATGTATCAGCAATAAACGTTAAATCTATAGATCAA
TTTCTATACTTTGACTTAATATATTCTATTAAGGACACTAAGTTAGGGAATTATGATAATGTTCGAGTCG
AATTTAAAAACAAAGATTTAGCTGATAAATACAAAGATAAATACGTAGATGTGTTTGGAGCTAATTATTA
CTATCAATGTTATTTTTCTAAAAAAACGAATGATATTAATTCACATCAAACTGACAAACGAAAAACTTGT
ATGTATGGTGGTGTAACTGAGCATAATGGAAACCAATTAGATAAATATAGAAGTATTACTGTTCGGGTAT
TTGAAGATGGTAAAAATTTATTATCTTTTGACGTACAAACTAATAAGAAAAAAGTGACTGCTCAAGAATT
AGATTACCTAACTCGTCACTATTTGGTGAAAAATAAAAAACTCTATGAATTTAACAACTCGCCTTATGAA
ACGGGATATATTAAATTTATAGAAAGTGAGAATAGCTTTTGGTATGACATGATGCCTGCACCAGGAGATA
AATTTGACCAATCTAAATATTTAATGATGTACAATGATAATAAATTGGTTGATTCTAAAGATGTGAAGAT
TGAAGTTTATCTTACGACAAAGAAAAAGTGA
>seb:5:AB860415.1
ATGTATAAGAGATTATTTATTTCACATGTAATTTTGATATTCGTACTGATATTAGTTATTTCTACACCCA
ACGTTTTAGCAGAGAGTCAACCAGATCCTAAACCAGATGAGTTGCACAAAGCGAGTAAATTCACTGGTTT
GATGGAAAATATGAAAGTTTTGTATGATGATAATCATGTATCAGCAATAAACGTTAAATCTATAGATCAA
TTTCTATACTTTGACTTAATATATTCTATTAAGGACACTAAGTTAGGGAATTATGATAATGTTCGAGTCG
AATTTAAAAACAAAGATTTAGCTGATAAATACAAAGATAAATACGTAGATGTCTTTGGAGCTAATTATTA
CTATCAATGTTATTTTTCTAAAAAAACGAATGATATTAATTCACATCAAACTGACAAACGAAAAACTTGT
ATGTATGGTGGTGTAACTGAGCATAATGGAAACCAATTAGATAAATATAGAAGTATTACTGTTCGGGTAT
TTGAAGATGGTAAAAATTTATTATCTTTTGACGTACAAACTAATAAGAAAAAAGTGACTGCTCAAGAATT
AGATTACCTAACTCGTCACTATTTGGTGAAAAATAAAAAACTCTATGAATTTAACAACTCGCCTTATGAA
ACGGGATATATTAAATTTATAGAAAGTGAGAATAGCTTTTGGTATGACATGATGCCTGCACCAGGAGATA
AATTTGACCAATCTAAATATTTAATGATGTACAATGATAATAAATTGGTTGATTCTAAAGATGTGAAGAT
TGAAGTTTATCTTACGACAAAGAAAAAGTGA
>seb:6:AB716351.1
ATGTATAATAGATTATTTGTTTCACGTGTAATTTTGATATTCGCACTGATACTAGTTATTTATACACCCA
ACGTTTTAGCAGAAAGCCAACCAGATCCTAAACCAGATGAGTTGCACAAAGCGAGTAAATTCACTGGTTT
GATGGAAAATATGAAAGTTTTATACGATGATAATCATGTATCAGCAATAAACGTTAAATCTATAGATCAA
TTTCTATACTTTGACTTAATATATTCTATTAAGGACACTAAGTTAGGGAATTATGATAATGTTCGAGTCG
AATTTAAAAACAAAGATTTAGCTGATAAATACAAAGATAAATACGTAGATGTGTTTGGAGCTAATTATTA
TTATCAATGTTATTTTTCTAAAAAAACGAATGATATTAATTCACATCAAACTGATAAACGAAAAACTTGT
ATGTATGGTGGTGTAACTGAGCATAATGGAAACCATTTAGATAAATATAGAAGTATTACTGTTAGGGTAT
TTGAAGATGGTAAAAATTTATTGTCTTTTGACGTACAAACTAATAAGAAAAAAGTGACTGCTCAAGAATT
AGATTACCTAACTCGTCACTATTTGGTGAAAAATAAAAAACTCTATGAATTTAACAACTCACCTTATGAA
ACGGGATATATTAAATTTATAGAAAGTGAGAATAGCTTTTGGTATGACATGATGCCTGCACCAGGAGATA
AATTTGACCAATCTAAATATTTAATGATGTACAATGATAATAAATTGGTTGATTCTAAAGATGTGAAGAT
TGAAGTTTATCTTACGACAAAGAAAAAGTGA
>seb:7:AB716352.1
ATGTATAATAGATTATTTGTTTCACGTGTAATTTTGATATTCGCACTGATACTAGTTATTTATACACCCA
ACGTTTTAGCAGAAAGCCAACCAGATCCTAAACCAGATGAGTTGCACAAAGCGAGTAAATTCACTGGTTT
GATGGAAAATATGAAAGTTTTATACGATGATAATCATGTATCAGCAATAAACGTTAAATCTATAGATCAA
TTTCTATACTTTGACTTAATATATTCTATTAAGGACACTAAGTTAGGGAATTATGATAATGTTCGAGTCG
AATTTAAAAACAAAGATTTAGCTGATAAATACAAAGATAAATACGTAGATGTGTTTGGAGCTAATTATTA
TTATCAATGTTATTTTTCTAAAAAAACGAATGATATTAATTCACATCAAACTGACAAACGAAAAACTTGT
ATGTATGGTGGTGTAACTGAGCATAATGGAAACCATTTAGATAAATATAGAAGTATTACTGTTAGGATAT
TTGAAGATGGTAAAAATTTATTGTCTTTTGACGTACAAACTAATAAGAAAAAAGTGACTGCTCAAGAATT
AGATTACCTAACTCGTCACTATTTGGTGAAAAATAAAAAACTCTATGAATTTAACAACTCACCTTATGAA
ACGGGATATATTAAATTTATAGAAAGTGAGAATAGCTTTTGGTATGACATGATGCCTGCACCAGGAGATA
AATTTGACCAATCTAAATATTTAATGATGTACAATGATAATAAATTGGTTGAGTCTAAAGATGTGAAGAT
TGAAGTTTATCTTACGACAAAGAAAAAGTGA
>seb:8:AB716350.1
ATGTATAATAGATTATTTGTTTCACGTGTAATTTTGATATTCGCACTGATACTAGTTATTTATACACCCA
ACGTTTTAGCAGAAAGCCAACCAGATCCTAAACCAGATGAGTTGCACAAAGCGAGTAAATTCACTGGTTT
GATGGAAAATATGAAAGTTTTATACGATGATAATCATGTATCAGCAATAAACGTTAAATCTATAGATCAA
TTTCTATACTTTGACTTAATATATTCTATTAAGGACACTAAGTTAGGGAATTATGATAATGTTCGAGTCG
AATTTAAAAACAAAGATTTAGCTGATAAATACAAAGATAAATACGTAGATGTGTTTGGAGCTAATTATTA
TTATCAATGTTATTTTTCTGAAAAAACGAATGATATTAATTCACATCAAACTGATAAACGAAAAACTTGT
ATGTATGGTGGTGTAACTGAGCATAATGGAAACCATTTAGATAAATATAGAAGTATTACTGTTAGGGTAT
TTGAAGATGGTAAAAATTTATTGTCTTTTGACGTACAAACTAATAAGAAAAAAGTGACTGCTCAAGAATT
AGATTACCTAACTCGTCACTATTTGGTGAAAAATAAAAAACTCTATGAATTTAACAACTCACCTTATGAA
ACGGGATATATTAAATTTATAGAAAGTGAGAATAGCTTTTGGTATGACATGATGCCTGCACCAGGAGATA
AATTTGACCAATCTAAATATTTAATGATGTACAATGATAATAAATTGGTTGATTCTAAAGATGTGAAGAT
TGAAGTTTATCTTACGACAAAGAAAAAGTGA
>sec:1:BA000033.2
ATGAATAAGAGTCGATTTATTTCATGCGTAATTTTGATATTCGCACTTATACTAGTTCTTTTTACACCCA
ACGTATTAGCAGAGAGCCAACCAGACCCTACGCCAGATGAGTTGCACAAATCAAGTGAGTTTACTGGTAC
GATGGGTAATATGAAATATTTATATGATGATCATTATGTATCAGCAACTAAAGTTAAGTCTGTAGATAAA
TTTTTGGCACATGATTTAATTTATAACATTAGTGATAAAAAACTAAAAAATTATGACAAAGTGAAAACAG
AGTTATTAAATGAAGATTTAGCAAAAAAGTACAAAGATGAAGTAGTTGATGTGTATGGATCAAATTACTA
TGTAAACTGCTATTTTTCATCCAAAGATAATGTAGGTAAAGTTACAGGTGGTAAAACTTGTATGTATGGA
GGAATAACAAAACATGAAGGAAACCACTTTGATAATGGGAACTTACAAAATGTACTTATAAGAGTTTATG
AAAATAAAAGAAACACAATTTCTTTTGAAGTGCAAACTGATAAGAAAAGTGTAACAGCTCAAGAACTAGA
CATAAAAGCTAGGAATTTTTTAATTAATAAAAAAAATTTGTATGAGTTTAACAGTTCACCATATGAAACA
GGATATATAAAATTTATTGAAAATAACGGCAATACTTTTTGGTATGATATGATGCCTGCACCAGGCGATA
AGTTTGACCAATCTAAATATTTAATGATGTACAACGACAATAAAACGGTTGATTCTAAAAGAGTGAAGAT
AGAAGTCCACCTTACAACAAAGAATGGATAA
>sec3:2:M28364.1
ATGAATAAGAGTCGATTTATTTCATGCGTAATTTTGATATTCGCACTTATACTAGTTCTTTTTACACCCA
ACGTATTAGCAGAGAGCCAACCAGACCCTACGCCAGATGAGTTGCACAAATCAAGTGAGTTTACTGGTAC
GATGGGTAATATGAAATATTTATATGATGATCATTATGTATCAGCAACTAAAGTTATGTCTGTAGATAAA
TTTTTGGCACATGATTTAATTTATAACATTAGTGATAAAAAACTAAAAAATTATGACAAAGTGAAAACAG
AGTTATTAAATGAAGATTTAGCAAAGAAGTACAAAGATGAAGTAGTTGATGTGTATGGATCAAATTACTA
TGTAAACTGCTATTTTTCATCCAAAGATAATGTAGGTAAAGTTACAGGTGGTAAAACTTGTATGTATGGA
GGAATAACAAAACATGAAGGAAACCACTTTGATAATGGGAACTTACAAAATGTACTTATAAGAGTTTATG
AAAATAAAAGAAACACAATTTCTTTTGAAGTGCAAACTGATAAGAAAAGTGTAACAGCTCAAGAACTAGA
CATAAAAGCTAGGAATTTTTTAATTAATAAAAAAAATTTGTATGAGTTTAACAGTTCACCATATGAAACA
GGATATATAAAATTTATTGAAAATAACGGCAATACTTTTTGGTATGATATGATGCCTGCACCAGGCGATA
AGTTTGACCAATCTAAATATTTAATGATGTACAACGACAATAAAACGGTTGATTCTAAAAGTGTGAAGAT
AGAAGTCCACCTTACAACAAAGAATGGATAA
>sec:3:AB860417.1
ATGAATAAGAGTCGATTTATTTCATGCGTAATTTTGATATTCGCACTTATACTAGTTCTTTTTACACCCA
ACGTATTAGCAGAGAGCCAACCAGACCCTACGCCAGATGAGTTGCACAAATCAAGTGAGTTTACTGGTAC
GATGGGTAATATGAAATATTTATATGATGATCATTATGTATCAGCAACTAAAGTTATGTCTGTAGATAAA
TTTTTGGCACATGATTTAATTTATAACATTAGTGATAAAAAACTAAAAAATTATGACAAAGTGAAAACAG
AGTTATTAAATGAAGATTTAGCAAAGAAGTACAAAGATGAAGTAGTTGATGTGTATGGATCAAATTACTA
TGTAAACTGCTATTTTTCATCCAAAGATAATGTAGGTAAAGTTACAGGTGGTAAAACTTGTATGTATGGA
GGAATAACAAAACATGAAGGAAACCACTTTGATAATGGGAACTTACAAAATGTACTTATAAGAGTTTATG
AAAATAAAAGAAACACAATTTCTTTTGAAGTGCAAACTGATAAGAAAAGTGTAACAGCTCAAGAACTAGA
CATAAAAGCTAGGAATTTTTTAATTAATAAAAAAAATTTGTATGAGTTTAACAGTTCACCATATGAAACA
GGATATATAAAATTTATTGAAAATAACGGCAATACTTTTTGGTATGATATGATGCCTGCACCAGGCGATA
AGTTTGACCAATCTAAATATTTAATGATGTACAACGACAATAAAACGGTTGATTCTAAAAGTGTGAAGAT
AGAAGTCCACCTTACAACAAAGAATGGATAA
>sec:4:KF386012.1
ATGAATAAGAGTCGATTTATTTCATGCGTAATTTTGATATTCGCACTTATACTAGTTCTTTTTACACCCA
ACGTATTAGCAGAGAGCCAACCAGACCCTACGCCAGATGAGTTGCACAAAGCGAGTAAATTCACTGGTTT
GATGGAAAATATGAAAGTTTTATATGATGATCATTATGTATCAGCAACTAAAGTTAAGTCTGTAGATAAA
TTTTTGGCACATGATTTAATTTATAACATTAGTGATAAAAAACTGAAAAATTATGACAAAGTGAAAACAG
AGTTATTAAATGAAGGTTTAGCAAAGAAGTACAAAGATGAAGTAGTTGATGTGTATGGATCAAATTACTA
TGTAAACTGCTATTTTTCATCCAAAGATAATGTAGGTAAAGTTACAGGTGGCAAAACTTGTATGTATGGA
GGAATAACAAAACATGAAGGAAACCACTTTGATAATGGGAACTTACAAAATGTACTTATAAGAGTTTATG
AAAATAAAAGAAACACAATTTCTTTTGAAGTGCAAACTGATAAGAAAAGTGTAACAGCTCAAGAACTAGA
CATAAAAGCTAGGAATTTTTTAATTAATAAAAAAAATTTGTATGAGTTTAACAGTTCACCATATGAAACA
GGATATATAAAATTTATTGAAAATAACGGCAATACTTTTTGGTATGATATGATGCCTGCACCAGGCGATA
AGTTTGACCAATCTAAATATTTAATGATGTACAACGACAATAAAACGGTTGATTCTAAAAGTGTGAAGAT
AGAAGTCCACCTTACAACAAAGAATGGATAA
>sec:5:X05815.1
ATGAATAAGAGTCGATTTATTTCATGCGTAATTTTGATATTCGCACTTATACTAGTTCTTTTTACACCCA
ACGTATTAGCAGAGAGCCAACCAGACCCTACGCCAGATGAGTTGCACAAAGCGAGTAAATTCACTGGTTT
GATGGAAAATATGAAAGTTTTATATGATGATCATTATGTATCAGCAACTAAAGTTAAGTCTGTAGATAAA
TTTTTGGCACATGATTTAATTTATAACATTAGTGATAAAAAACTGAAAAATTATGACAAAGTGAAAACAG
AGTTATTAAATGAAGGTTTAGCAAAGAAGTACAAAGATGAAGTAGTTGATGTGTATGGATCAAATTACTA
TGTAAACTGCTATTTTTCATCCAAAGATAATGTAGGTAAAGTTACAGGTGGCAAAACTTGTATGTATGGA
GGAATAACAAAACATGAAGGAAACCACTTTGATAATGGGAACTTACAAAATGTACTTATAAGAGTTTATG
AAAATAAAAGAAACACAATTTCTTTTGAAGTGCAAACTGATAAGAAAAGTGTAACAGCTCAAGAACTAGA
CATAAAAGCTAGGAATTTTTTAATTAATAAAAAAAATTTGTATGAGTTTAACAGTTCACCATATGAAACA
GGATATATAAAATTTATTGAAAATAACGGCAATACTTTTTGGTATGATATGATGCCTGCACCAGGCGATA
AGTTTGACCAATCTAAATATTTAATGATGTACAACGACAATAAAACGGTTGATTCTAAAAGTGTGAAGAT
AGAAGTCCACCTTACAACAAAGAATGGATAA
>sec3:6:AP009324.1
ATGTATAAGAGATTATTTATTTCACGTGTAATTTTGATATTCGCACTGATACTAGTTATTTCTACACCCA
ACGTTTTAGCAGAGAGTCAACCAGACCCTATGCCAGATGATTTGCACAAATCAAGTGAGTTTACTGGTAC
GATGGGTAATATGAAATATTTATATGATGATCATTATGTATCAGCAACTAAAGTTAAGTCTGTAGATAAA
TTTTTGGCACATGATTTAATTTATAACATTAGTGATAAAAAACTGAAAAATTATGACAAAGTGAAAACAG
AGTTATTAAATGAAGATTTAGCAAAGAAGTACAAAGATGAAGTAGTTGATGTGTATGGATCAAATTACTA
TGTAAACTGCTATTTTTCATCCAAAGATAATGTAGGTAAAGTTACAGGTGGTAAAACTTGTATGTATGGA
GGAATAACAAAACATGAAGGAAACCACTTTGATAATGGGAACTTACAAAATGTACTTGTAAGAGTTTATG
AAAATAAAAGAAACACAATTTCTTTTGAAGTGCAAACTGATAAGAAAAGTGTAACAGCTCAAGAACTAGA
CATAAAAGCTAGGAATTTTTTAATTAATAAAAAAAATTTGTATGAGTTTAACAGTTCACCATATGAAACA
GGATATATAAAATTTATTGAAAATAACGGCAATACTTTTTGGTATGATATGATGCCTGCACCAGGCGATA
AGTTTGACCAATCTAAATATTTAATGATGTACAACGACAATAAAACGGTTGATTCTAAAAGTGTGAAGAT
AGAAGTCCACCTTACAACAAAGAATGGATAA
>sec:7:AB084256.1
ATGTATAAGAGATTATTTATTTCACGTGTAATTTTGATATTCGCACTGATACTAGTTATTTCTACACCCA
ACGTTTTAGCAGAGAGTCAACCAGACCCTATGCCAGATGATTTGCACAAATCAAGTGAGTTTACTGGTAC
GATGGGTAATATGAAATATTTATATGATGATCATTATGTATCAGCAACTAAAGTTAAGTCTGTAGATAAA
TTTTTGGCACATGATTTAATTTATAACATTAGTGATAAAAAACTGAAAAATTATGACAAAGTGAAAACAG
AGTTATTAAATGAAGATTTAGCAAAGAAGTACAAAGATGAAGTAGTTGATGTGTATGGATCAAATTACTA
TGTAAACTGCTATTTTTCATCCAAAGATAATGTAGGTAAAGTTACAGGTGGTAAAACTTGTATGTATGGA
GGAATAACAAAACATGAAGGAAACCACTTTGATAATGGGAACTTACAAAATGTACTTGTAAGAGTTTATG
AAAATAAAAGAAACACAATTTCTTTTGAAGTGCAAACTGATAAGAAAAGTGTAACAGCTCAAGAACTAGA
CATAAAAGCTAGGAATTTTTTAATTAATAAAAAAAATTTGTATGAGTTTAACAGTTCACCATATGAAACA
GGATATATAAAATTTATTGAAAATAACGGCAATACTTTTTGGTATGATATGATGCCTGCACCAGGCGATA
AGTTTGACCAATCTAAATATTTAATGATGTACAACGACAATAAAACGGTTGATTCTAAAAGTGTGAAGAT
AGAAGTCCACCTTACAACAAAGAATGGATAA
>sec:8:KF729631.1
ATGAATAAGAGTCGATTTATTTCATGCGTAATTTTGATATTCGCACTTATACTAGTTCTTTTTACACCCA
ACGTATTAGCAGAGAGCCAACCAGACCCTACGCCAGATGAGTTGCACAAAGCGAGTAAATTCACTGGTTT
GATGGAAAATATGAAAGTTTTATATGATGATCGTTATGTATCAGCAACTAAAGTTAAGTCTGTAGATAAA
TTTTTGGCACATGATTTAATTTATAACATTAGTGATAAAAAACTGAAAAATTATGACAAAGTGAAAACAG
AGTTATTAAATGAAGATTTAGCAAAGAAGTACAAAGATGAAGTAGTTGATGTGTATGGATCAAATTACTA
TGTAAACTGCTATTTTTCATCCAAAGATAATGTAGGTAAAGTTACAGGTGGTAAAACTTGTATGTATGGA
GGAATAACAAAACATGAAGGAAACCACTTTGATAATGGGAAATTACAAAATGTACTTATAAGAGTTTATG
AAAATAAAAGAAACACAATTTCTTTTGAAGTGCAAACTGATAAGAAAAGTGTAACAGCTCAAGAACTAGA
CATAAAAGCTAGGAATTTTTTAATTAATAAAAAAAATTTGTATGAGTTTAACAGTTCACCATATGAAACA
GGGTATATAAAATTTATTGAAAATAACGGCAATACTTTTTGGTATGATATGATGCCTGCACCAGGAGATA
AGTTTGACCAATCTAAATATTTAATGATGTACAACGACAATAAAACGGTTGATTCTAAAAGTGTGAAGAT
AGAAGTCCACCTTACAACAAAGAATGGATAA
>sec3:9:JN689383.1
ATGTATAAGAGATTATTTATTTCACGTGTAATTTTGATATTCGCACTGATACTAGTTATTTCTACACCCA
ACGTTTTAGCAGAGAGTCAACCAGACCCTATGCCAGATGATTTGCACAAATCAAGTGAGTTTACTGGTAC
GATGGGTAATATGAAATATTTATATGATGATCATTATGTATCAGCAACTAAAGTTAAGTCTGTAGATAAA
TTTTTGGCACATGATTTAATTTATAACATTAGTGATAAAAAACTGAAAAATTATGACAAAGTGAAAACAG
AGTTATTAAATGAAGATTTAGCAAAGAAGTACAAAGATGAAGTAGTTGATGTGTATGGATCAAATTACTA
TGTAAACTGCTATTTTTCATCCAAAGATAATGTAGGTAAAGTTACAGGTGGTAAAACTTGTATGTATGGA
GGAATAACAAAACATGAAGGAAACCACTTTGATAATGGGAACTTACAAAATGTACTTGTAAGAGTTTATG
AAAATAAAAGAAACACAATTTCTTTTGAAGTGCAAACTGATAAGAAAAGTGTAACAGCTCAAGAACTAGA
CATAAAAGCTAGGAATTTTTTAATTAATAAAAAAATTTGTATGAGTTTAACAGTTCACCATATGAAACAG
GATATATAAAATTTATTGAAAATAACGGCAATACTTTTTGGTATGATATGATGCCTGCACCAGGCGATAA
GTTTGACCAATCTAAATATTTAATGATGTACAACGACAATAAAACGGTTGATTCTAAAAGTGTGAAGATA
GAAGTCCACCTTACAACAAAGAATGGATAA
>sec:10:AB084256.1
AAAAATGTATAAGAGATTATTTATTTCACGTGTAATTTTGATATTCGCACTGATACTAGTTATTTCTACA
CCCAACGTTTTAGCAGAGAGTCAACCAGACCCTATGCCAGATGATTTGCACAAATCAAGTGAGTTTACTG
GTACGATGGGTAATATGAAATATTTATATGATGATCATTATGTATCAGCAACTAAAGTTAAGTCTGTAGA
TAAATTTTTGGCACATGATTTAATTTATAACATTAGTGATAAAAAACTGAAAAATTATGACAAAGTGAAA
ACAGAGTTATTAAATGAAGATTTAGCAAAGAAGTACAAAGATGAAGTAGTTGATGTGTATGGATCAAATT
ACTATGTAAACTGCTATTTTTCATCCAAAGATAATGTAGGTAAAGTTACAGGTGGTAAAACTTGTATGTA
TGGAGGAATAACAAAACATGAAGGAAACCACTTTGATAATGGGAACTTACAAAATGTACTTGTAAGAGTT
TATGAAAATAAAAGAAACACAATTTCTTTTGAAGTGCAAACTGATAAGAAAAGTGTAACAGCTCAAGAAC
TAGACATAAAAGCTAGGAATTTTTTAATTAATAAAAAAAATTTGTATGAGTTTAACAGTTCACCATATGA
AACAGGATATATAAAATTTATTGAAAATAACGGCAATACTTTTTGGTATGATATGATGCCTGCACCAGGC
GATAAGTTTGACCAATCTAAATATTTAATGATGTACAACGACAATAAAACGGTTGATTCTAAAAGTGTGA
AGATAGAAGTCCACCTTACAACAAAGAATGGATAA
>sed:1:M28521.1
GATCAAATATATTGATATAATGAAAGTGAGCAAGTTGGATAGATTGCGGCTAGTCTCTTGAAAAAAGGGA
TTCCTATGTTTATAGTTGGTACTTCTAGGAAGGACTAGCATGTCTTATTTCGAAATGCTGATGGTTGTAT
TAACAATTATGAGTTTAGTCTTAATTAGTAATCAAAACTCTGAATGTATTGTCTACATAATCGGTGTAAC
AATAATATATATCCGAAAGATTAAAGTACTCTATAAAAGAATCATTTAAAGGTGCTCAAATTTATTGAAA
AAAGGTGGAATATGAAAAAATTTAACATTCTTATTGCATTACTCTTTTTTACTAGTTTGGTAATATCTCC
TTTAAACGTTAAAGCCAATGAAAACATTGATTCAGTAAAAGAGAAAGAATTGCATAAAAAATCTGAATTA
AGTAGTACCGCGCTAAATAATATGAAACATTCTTATGCAGATAAAAATCCAATAATAGGAGAAAATAAAA
GTACAGGAGATCAATTTTTAGAAAATACTTTGCTTTACAAAAAATTTTTTACTGACCTTATCAATTTTGA
AGATTTATTAATAAACTTCAATTCAAAAGAAATGGCTCAACATTTCAAATCTAAAAATGTAGATGTTTAC
CCTATAAGATATAGCATTAATTGTTATGGTGGTGAAATAGATAGGACTGCTTGTACATATGGAGGTGTCA
CTCCACACGAAGGTAATAAATTAAAAGAACGAAAAAAAATACCAATCAATTTGTGGATAAATGGTGTACA
AAAAGAAGTTTCTTTAGATAAAGTTCAAACAGATAAAAAAAATGTTACCGTACAAGAATTAGATGCACAA
GCAAGGCGCTATTTGCAAAAGGATTTAAAATTGTATAATAATGATACTCTCGGAGGAAAAATACAGCGCG
GAAAAATAGAGTTTGATTCTTCTGATGGGTCTAAAGTCTCTTATGATTTATTTGATGTTAAGGGTGATTT
TCCCGAAAAACAATTACGAATATACAGTGATAATAAAACATTATCCACAGAGCACCTTCATATTGACATC
TATTTATATGAAAAGTAGTCAATTCAAATACTTTAACATCAGACACTAAAGCCATTTCAAAGAATGCTAA
AGATTTATTAATCGGT
>sed:2:M94872.1
GATCAAATATATTGATATAATGAAAGTGAGCAAGTTGGATAGATTGCGGCTAGTCTCTTGAAAAAAGGGA
TTCCTATGTTTATAGTTGGTACTTCTAGGAAGGACTAGCATGTCTTATTTCGAAATGCTGATGGTTGTAT
TAACAATTATGAGTTTAGTCTTAATTAGTAATCAAAACTCTGAATGTATTGTCTACATAATCGGTGTAAC
AATAATATATATCCGTTTGATTAAAGTACTCTATAAAAGAATCATTTAAAGGTGCTCAAATTTATTGAAA
AAAAGGCGGAATATGAAAAAATTTAACATTCTTATTGCATTACTCTTTTTTACTAGTTTGGTAATATCTC
CTTTAAACGTTAAAGCCAATGAAAACATTGATTCAGTAAAAGAGAAAGAATTGCATAAAAAATCTGAATT
AAGTAGTACCGCGCTAAATAATATGAAACATTCTTATGCAGATAAAAATCCAATAATAGGAGAAAATAAA
AGTACAGGAGATCAATTTTTAGAAAATACTTTGCTTTACAAAAAATTTTTTACTGACCTTATCAATTTTG
AAGATTTATTAATAAACTTCAATTCAAAAGAAATGGCTCAACATTTCAAATCTAAAAATGTAGATGTTTA
CCCTATAAGATATAGCATTAATTGTTATGGTGGTGAAATAGATAGGACTGCTTGTACATATGGAGGTGTC
ACTCCACACGAAGGTAATAAATTAAAAGAACGAAAAAAAATACCAATCAATTTGTGGATAAATGGTGTAC
AAAAAGAAGTTTCTTTAGATAAAGTTCAAACAGATAAAAAAAATTTACCGTACAAGAATTAGATGCACAA
GCAAGGCGCTATTTGCAAAAGGATTTAAAATTGTATAATAATGATACTCTCGGAGGAAAAATACAGCGCG
GAAAAATAGAGTTTGATTCTTCTGATGGGTCTAAAGTCTCTTATGATTTATTTGATGTTAAGGGTGATTT
TCCCGAAAAACAATTACGAATATACAGTGATAATAAAACATTATCCACAGAGCACCTTCATATTGACATC
TATTTATATGAAAAGTAGTCAATTCAAATACTTTAACATCAGACACTAAAGCCATTTCAAAGAATGCTAA
AGATTTATTAATCGGT
>sed:3:KF007920.1
ATGAAAAAATTTAACATTCTTATTGCATTACTCTTTTTTACTAGTTTGGTAATATCTCCTTTAAACGTTA
AAGCCAATGAAAACATTGATTCAGTAAAAGAGAAAGAATTGCATAAAAAATCTGAATTAAGTAGTACCGC
GCTAAATAATATGAAACATTCTTATGCAGATAAAAATCCAATAATAGGAGAAAATAAAAGTACAGGAGAT
CAATTTTTAGAAAATACTTTGCTTTACAAAAAATTTTTTACTGACCTTATCAATTTTGAAGATTTATTAA
TAAACTTCAATTCAAAAGAAATGGCTCAACATTTCAAATCTAAAAATGTAGATGTTTACGCTATAAGATA
TAGCATTAATTGTTATGGTGGTGAAATAGATAGGACTGCTTGTACATATGGAGGTGTCACTCCACACGAA
GGTAATAAATTAAAAGAACGAAAAAAAATACCAATCAATTTGTGGATAAATGGTGTACAAAAAGAAGTTT
CTTTAGATAAAGTTCAAACAGATAAAAAAAATGTTACCGTACAAGAATTAGATGCACAAGCAAGGCGCTA
TTTGCAAAAGGATTTAAAATTGTATAATAATGATACTCTCGGAGGAAAAATACAGCGCGGAAAAATAGAG
TTTGATTCTTCTGATGGGTCTAAAGTCTCTTATGATTTATTTGATGTTAAGGGTGATTTTCCCGAAAAAC
AATTACGAATATACAGTGATAATAAAACATTATCCACAGAGCACCTTCATATTGACATCTATTTATATGA
AAAGT
>see:1:M21319.1
TGCTACTAATAAATATAAAGGGAAAAAAGTAGACTTATATGGTGCTTATTATGGATATCAATGTGCTGGA
GGCACACCAAATAAAACAGCATGTATGTACGGGGGTGTAACATTACATGATAATAACCGATTGACCGAAG
AAAAAAAAGTACCAATTAACTTGTGGATAGACGGAAAACAAACTACAGTACCTATAGATAAAGTTAAAAC
AAGCAAAAAAGAAGTAACTGTTCAAGAGCTAGATCTTCAGGCAAGGCATTATTTACACGGAAAATTTGGT
TTATATAACTCAGACAGCTTTGGCGGTAAGGTGCAAAGAGGCTTGATTGTGTTTCATTCTTCTGAAGGGT
CCACGGTAAGTTATGATTTGTTTGATGCTCAAGGGCAATATCCAGATACATTATTAAGAATTTACAGAGA
TAATAAAACTATTAATTCAGAGAACCTCCATATTGATTTGTAT
>seg:1:CP001844.2
TCAGTGAGTATTAAGAAATACTTCCATTTTAATACTCTTAGAATCAACAACTTTATTATCTCCGTAAATA
TTTAAAAACTTATATGGAACAAAAGGTACTAGTTCTTTTTTAGGAAATAAGTCAAACCAAAAACTTGTAT
TGTTCTTTTCAGTAAATTTTATATATCCAGATTCAAATGCAGAACCATCAAACTCGTATAGCTTTTTTTC
TTTAGTGAGCCAGTGTCTTGCTTTGTAATCTAGTTCCTGAATAGTAACCATATTCTTATTTGTAGTTATT
GTAAATCCAAGTGATTGTCTATTGTCGATTGTTACCTGTACAGTAATTAATTTATCTCTTTCATTTTCTG
AACTATTAAATGTAAGACCACCATACATACAACAACCTCCAAAATTTTGGTTTATATCCGGTTCAGATTT
AGGTATTATACATGTATAAAAATATGGAACGCCAAAAATGTCTAATTTTTTATCTTTATAATTGTTAGCT
AATTCTGTATTTTCTAATTCAGTTTTAACCTCATTATAACTCTTATACTCAATTGGAAAAATTAAATCAT
GAGATAAAAACTGTCTAGAATTAATAACTCCTCTTCCTTCAACAGGTGGAGACGTATAAAGATTCATTAC
ATTACCCATAGTTCCCTTATTATTTTTATAATCACTTACTTTATTTAGTTCGTCTAATTTAGGATCGGGT
TGAGCATTCACATAATTCATATTATGAAAAACTATTTCTAGAATCAAAATAATAATTACAGTAGATAATT
TCTTCAT
>seg:2:CP002388.1
TCAGTGAGTATTAAGAAATACTTCCATTTTAATACTCTTAGAATCAACTACTTTATTATCTCCGTAAATA
TTTAAAAACTTATATGGAACAAAAGGTACTAGTTCTTTTTTAGGAAATAAGTCAAACCAAAAACTTGTAT
TGTTCTTTTCAGTAAATTTTATATATCCAGATTCAAATGCAGAACCATCAAACTCGTATAGCTTTTTTTC
TTTAGTGAGCCAGTGTCTTGCTTTGTAATCTAGTTCTTGAATAGTAACCATATTCTTATTTGTAGTTATT
GTAAATCCAAGTGATTGTCTATTGTCGATTGTTACCTGTACAGTAATTAATTTATCTCTTTCATTTTCAG
AACTATTAAATGTAAGACCACCtATACATACAACAACCTCCAAAATTTTGGTTTATATCCGGTTCAGATTT
AGGTATTATACATGTATAAAAATATGGAACACCAAAAATGTCTACTTTTTTACCTTTATAATTGTTAGCT
AATTCTGTATTTTCTAATTCAGTTTTAACCTCATTATAACTCTTATACTCAATTGGAAAAATTAAATCAT
GAGATAAAAACTGTCTAGAATTGATAACTCCTCTTCCTTCAACAGGTGGAGACATATAAAGATTCATAAC
ATTTCCCATAGTTCCCTTATTACTTTTATAATCACTTACTTTATTTAGTTCGTCTATTTTAGGATCGGGT
TGGGAATTCGCATAATTTATATTATGAAAAACTATTTCTAGAATCAAAATAATAATTACAGTAGATAATT
TCTTCAT
>seg:3:AJ938182.1
TCAGTGAGTATTAAGAAATACTTCCATTTTAATACTCTTAGAATCAACTACTTTATTATCTCCGTAAATA
TTTAAAAACTTATATGGAACAAAAGGTACTAGTTCTTTTTTAGGAAATAAGTCAAACCAAAAACTTGTAT
TGTTCTTTTCAGTAAATTTTATATATTCAGATTCAAATGCAGAACCATCAAACTCGTATAGCTTTTTTCT
TTAGTGAGCCAGTGTCTTGCTTTGTAATCTAGTTTTTGAATAGTAACCATATTCTTATTTGTAGTTATTG
TAAATCCAAGTGATTGTCTATTGTCGATTGTTACCTGTACAGTAATTAATTTATCTCTTTCATTTTCTGA
ACTATTAAATGTAAGACCACCATACATACAACAACCTCCAAAATTTTGGTTTATATCCGGTTCAGATTTA
GGTATTATACATGTATAAAAATATGGAACACCAAAAATGTCTACTTTTTTACCTTTATAATTGTTAGCTA
ATTCTGTATTTTCTAATTCAGTTTTAACCTCATTATAACTCTTATACTCAATTGGAAAATTTAAATCATG
AGATAAAAACTGTCTAGAATTGATAACTCCTCTTCCTTCAACAGGTGGAGACATATAAAGATTCATTACA
TTTCCCATAGTTCCCTTATTACTTTTATAATCACTTACTTTATTTAGTTCGTCTATTTTAGGATCAGGTA
GGGCATTCGCATAATTTATATTATGAAAAACTATTTCTAGAATCAAAATAATAATTACAGTAGATAATTT
CTTCAT
>seq:1:CP002643.1
TTTTCTCATATGAAATCTCTACATCCAAATGAAAATTCTCTGCATCTATAGTTTTATTATCATTGTAAAT
TTTTAAAAAACTCTCTGCTTGACCAGTTCCGGTGTAAAACAAATCGTATGTAAAAGAAGGTTCATTATTT
AAATGGAAAGTAATTTTTCCTTTGTTAAACCCAGAATTAAATTTTGACTGATATCCATATTCCTGACCTT
TTTTTGTTTTATTAAAACCATATATATTGTATTCGTTTTGTAGGTATTTTCGTAACTTAATATCAATCTC
TTGAGCAGTTACCTCTTTTTTTTGAGTAGAAACTTTGTCTGTAGATATAGTATTTTGCTTACCATTGACC
CAGAGATTAATAGGTATATTTCTAGGTTTATTTAAATTTTGATTCGCCAACGTAATTCCACCATACATAT
ATTTTGTATTACAAAGACCTGAGTAACTTATTCCAAAGATATCTACTTTATGATCTTTTAATCTCTTCGC
TTCATATTCATTATGAAACTGTGAATATAAAGTGTATTTTC
>seq:2:AP014942.1
TTTTCTCATATGAAATCTCTACATCCAAATGAAAATTCTCTGCATCTATAGTTTTATTATCATTGTAAAT
TTTTAAAAAACTCTCTGCTTGACCAGTTCCGGTGTAAAACAAATCGTATGTAAAAGAAGGTTCATTATTT
AAATGGAAAGTAATTTTTCCTTTGTTAAACCCAGAATTAAATTTTGACTGATATCCATATTCCTGACCTT
TTTTTGTTTTATTAAAACCATATATATTGTATTCGTTTTGTAGGTATTTTCGTAACTTAATATCAATCTC
TTGAGCAGTTACCTCTTTTTTTTGAGTAGAAACTTTGTCTGTAGATATAGTATTTTGCTTACCATTGACC
CAGAGATTAATAGGTATATTTCTAGGTTTATCTAAATTTTGATTCGCCAACGTAATTCCACCATACATAT
ATTTTGTATTACAAAGACCTGAGTAACTTATTCCAAAGATATCTACTTTATGATCTTTTAATCTCTTCGC
TTCATATTCATTATGAAACTGTGAATATAAAGTGTATTTTC
>seq:3:FN433596.1
TTTTCTCATATGAAATCTCTACATCCAAATGAAAATTCTCTGCATCTATAGTTTTATTATCATTGTAAAT
TTTTAAAAAACTCTCTGCTTGACCAGTTCCGGTGTAAAACAAATCGTATGTAAAAGAAGGTTCATTATTT
AAATGGAAAGTAATTTTTCCTTTGTTAAACCCAGAATTAAATTTTGACTGATATCCATATTCCTGACCTT
TTTTTGTTTTATTAAAACCATATATATTGTATTCGTTTTGTAGGTATTTTCGTAACTTAATATCAATCTC
TTGAGCAGTTACCTCTTTTTTTTGAGTAGAAACTTTGTCTGTAGATATAGTATTTTGCTTACCATTGACC
CAGAGATTAATAGGTATATTTCTAGGTTTATCTAAATTTTGATTCGCCAACGTAATTCCACCATACATAT
ATTTTGTATTACAAAGACCTGAGTAACTTATTCCAAAGATATCTACTTTATGATCTTTTAATCTCTTCGC
TTCATATTCATTATGAAACTGTGAATATAAAGTGTATTTTC
>seq:4:CP003603.1
TTCTCATATGAAATCTCTACATCCAAATGAAAATTCTCTGTATCTATAGTTTTATTATCATTGTAAATTT
TTAAAAAACTCTCTGCTTGACCAGTTCCGGTGTAAAACAAATCGTATGTAAAAGAAGGTTCATTATTTAA
ATGGAAAGTAATTTTTCCTTTGTTAAACCCAGAATTAAATTTTGACTGATATCCATATTCCTGACCTTTT
TTTGTTTTATTAAAACCATATATATTGTATTCGTTTTGTAGGTATTTTCGTAACTTAATATCAATCTCTT
GAGCAGTTACCTCTTTTTTTTGAGTAGAAACTTTGTCTGTAGATATAGTATTTTGCTTACCATTGACCCA
GAGATTAATAGGTATATTTCTAGGTTTATCTAAATTTTGATTCGCCAACGTAATTCCACCATACATATAT
TTTGTATTACAAAGACCTGAGTAACTTATTCCAAAGATATCTACTTTATGATCTTTTAATCTCTTCGCTT
CATATTCATTATGAAACTGTGAATATAAAGTGTATTTTC
>seq:5:CP006630.1
TTCTCATATGAAATCTCTACATCCAAATGAAAATTCTCTGTATCTATAGTTTTATTATCATTGTAAATTT
TTAAAAAACTCTCTGCTTGACCAGTTCCGGTGTAAAACAAATCGTATGTAAAAGAAGGTTCATTATTTAA
ATGGAAAGTAATTTTTCCTTTGTTAAACCCAGAATTAAATTTTGACTGATATCCATATTCCTGACCTTTT
TTTGTTTTATTAAAACCATATATATTGTATTCGTTTTGTAGGTATTTTCGTAACTTAATATCAATCTCTT
GAGCAGTTACCTCTTTTTTTTGAGTAGAAACTTTGTCTGTAGATATAGTATTTTGCTTACCATTGACCCA
GAGATTAATAGTTATATTTCTAGGTTTATCTAAATTTTGATTCGCCAACGTAATTCCACCATACATATAT
TTTGTATTACAAAGACCTGAGTAACTTATTCCAAAGATATCTACTTTATGATCTTTTAATCTCTTCGCTT
CATATTCATTATGAAACTGTGAATATAAAGTGTATTTTC
>seq:6:CP003604.1
TTCTCATATGAAATCTCTACATCCAAATGAAAATTCTCTGTATCTATAGTTTTATTATCATCGTAAATTT
TTAAAAAACTCTCTGCTTGACCAGTTCCGGTGTAAAACAAATCGTATGTAAAAGAAGGTTCATTATTTAA
ATGGAAAGTAATTTTTCCTTTGTTAAACCCAGAATTAAATTTTGACTGATATCCATATTCCTGACCTTTT
TTTGTTTTATTAAAACCATATATATTGTATTCGTTTTGTAGGTATTTTCGTAACTTAATATCAATCTCTT
GAGCAGTTACCTCTTTTTTTTGAGTAGAAACTTTGTCTGTAGATATAGTATTTTGCTTACCATTGACCCA
GAGATTAATAGGTATATTTCTAGGTTTATCTAAATTTTGATTCGCCAACGTAATTCCACCATACATATAT
TTTGTATTACAAAGACCTGAGTAACTTATTCCAAAGATATCTACTTTATGATCTTTTAATCTCTTCGCTT
CATATTCATTATGAAACTGTGAATATAAAGTGTATTTTC
>seq:7:AB704541.1
TTCTCATATGAAATCTCTACATCCAAATGAAAATTCTCTGCATCTATAGTTTTATTATCATTGTAAATTT
TTAAAAAACTCTCTGCTTGACCAGTTCCGGTGTAAAACAAATCGTATGTAAAAGAAGTTTCATTATTTAA
ATGGAAAGTAATTTTTCCTTTGTTAAATCCAGAATTAAATTTTGACTGATATCCATATTCCTGACCTTTT
TTTGTTTTATTAAAACCATATATATTGTATTCGTTTTGTAGGTATTTTCGTAACTTAATATCAATCTCTT
GAGCAGTTACCTCTTTTTTTTGAGTAGAAACCTCGTCTGTAGATATAGTGTTTTGCTTACCATTGACCCA
GAGATTAATAGGTATATTTCTAGGTTTATCTAAATTTTGATTCGCCAACGTAATTCCGCCATACATATAT
TTTGTATTACAAAGACCTGAGTAACTTATTCCAAAGATATCTACTTTATGATCTTTTAATCTCTTCGCTT
CATATTCATTATGAAACTGTGAATATAAAGTGTATTTTC
>seq:8:CP000255.1
TTATTCAGTCTTCTCATATGAAATCTCTACATCCAAATGAAAATTCTCTGCATCTATAGTTTTATTATCA
TTGTAAATTTTTAAAAAACTCTCTGCTTGACCAGTTCCGGTGTAAAACAAATCGTATGTAAAAGAAGTTT
CATTATTTAAATGGAAAGTAATTTTTCCTTTGTTAAATCCAGAATTAAATTTTGACTGATATCCATATTC
CTGACCTTTTTTTGTTTTATTAAAACCATATATATTGTATTCGTTTTGTAGGTATTTTCGTAACTTAATA
TCAATCTCTTGAGCAGTTACCTCTTTTTTTTGAGTAGAAACCTCGTCTGTAGATATAGTGTTTTGCTTAC
CATTGACCCAGAGATTAATAGGTATATTTCTAGGTTTATCTAAATTTTGATTCGCCAACGTAATTCCGCC
ATACATATATTTTGTATTACAAAGACCTGAGTAACTTATTCCAAAGATATCTACTTTATGATCTTTTAAT
CTCTTCGCTTCATATTCATTATGAAACTGTGAATATAAAGTGTATTTTCCATCAATATACTCTAATTGAT
GAGAAGTAGAAAAATTTCCAGAACTAACTCCTTGAAGCGTTTCTGGTTGATAATTAGTATAAAAGTTTCT
AAGGTTGATTACCCCTACATCAGCATATGCTAGATTGTTTTTTATTAAAAATGTGAAGAAAAACAAGCTA
ACAGTGAGTACTCTAAATATTTTATTCAT
>seq:9:AP014942.1
TTATTCAGTTTTCTCATATGAAATCTCTACATCCAAATGAAAATTCTCTGCATCTATAGTTTTATTATCA
TTGTAAATTTTTAAAAAACTCTCTGCTTGACCAGTTCCGGTGTAAAACAAATCGTATGTAAAAGAAGGTT
CATTATTTAAATGGAAAGTAATTTTTCCTTTGTTAAACCCAGAATTAAATTTTGACTGATATCCATATTC
CTGACCTTTTTTTGTTTTATTAAAACCATATATATTGTATTCGTTTTGTAGGTATTTTCGTAACTTAATA
TCAATCTCTTGAGCAGTTACCTCTTTTTTTTGAGTAGAAACTTTGTCTGTAGATATAGTATTTTGCTTAC
CATTGACCCAGAGATTAATAGGTATATTTCTAGGTTTATCTAAATTTTGATTCGCCAACGTAATTCCACC
ATACATATATTTTGTATTACAAAGACCTGAGTAACTTATTCCAAAGATATCTACTTTATGATCTTTTAAT
CTCTTCGCTTCATATTCATTATGAAACTGTGAATATAAAGTGTATTTTCCATCAATATACTCTAATTGAT
GAGAAGTAGAAAAATTTCCAGAACTAACTCCTTGAAGCTTTTCAGGTTCATAATTAGCATAAAAGTTTCT
AAGGTTGATTACCCCTACATCAGCATATGCTAGATTGTTTTTTATTAAAAATGTGAAGAAAAACAAGCTA
ACAGTGAGTATTCTAAATATTTTATTCAT
>seq:10:CP003603.1
TTATTCAGTCTTCTCATATGAAATCTCTACATCCAAATGAAAATTCTCTGTATCTATAGTTTTATTATCA
TTGTAAATTTTTAAAAAACTCTCTGCTTGACCAGTTCCGGTGTAAAACAAATCGTATGTAAAAGAAGGTT
CATTATTTAAATGGAAAGTAATTTTTCCTTTGTTAAACCCAGAATTAAATTTTGACTGATATCCATATTC
CTGACCTTTTTTTGTTTTATTAAAACCATATATATTGTATTCGTTTTGTAGGTATTTTCGTAACTTAATA
TCAATCTCTTGAGCAGTTACCTCTTTTTTTTGAGTAGAAACTTTGTCTGTAGATATAGTATTTTGCTTAC
CATTGACCCAGAGATTAATAGGTATATTTCTAGGTTTATCTAAATTTTGATTCGCCAACGTAATTCCACC
ATACATATATTTTGTATTACAAAGACCTGAGTAACTTATTCCAAAGATATCTACTTTATGATCTTTTAAT
CTCTTCGCTTCATATTCATTATGAAACTGTGAATATAAAGTGTATTTTCCATCAATATACTCTAATTGAT
GAGAAGTAGAAAAATTTCCAGAACTAACTCCTTGAAGCTTTTCAGGTTCATAATTAGCATAAAAGTTTCT
AAGGTTGATTACCCCTACATCAGCATATGCTAGATTGTTTTTTATTAAAAATGTGAAGAAAAACAAGCTA
ACAGTGAGTATTCTAAATATTTTATTCAT
>seq:11:CP006630.1
TTATTCAGTCTTCTCATATGAAATCTCTACATCCAAATGAAAATTCTCTGTATCTATAGTTTTATTATCA
TTGTAAATTTTTAAAAAACTCTCTGCTTGACCAGTTCCGGTGTAAAACAAATCGTATGTAAAAGAAGGTT
CATTATTTAAATGGAAAGTAATTTTTCCTTTGTTAAACCCAGAATTAAATTTTGACTGATATCCATATTC
CTGACCTTTTTTTGTTTTATTAAAACCATATATATTGTATTCGTTTTGTAGGTATTTTCGTAACTTAATA
TCAATCTCTTGAGCAGTTACCTCTTTTTTTTGAGTAGAAACTTTGTCTGTAGATATAGTATTTTGCTTAC
CATTGACCCAGAGATTAATAGTTATATTTCTAGGTTTATCTAAATTTTGATTCGCCAACGTAATTCCACC
ATACATATATTTTGTATTACAAAGACCTGAGTAACTTATTCCAAAGATATCTACTTTATGATCTTTTAAT
CTCTTCGCTTCATATTCATTATGAAACTGTGAATATAAAGTGTATTTTCCATCAATATACTCTAATTGAT
GAGAAGTAGAAAAATTTCCAGAACTAACTCCTTGAAGCTTTTCAGGTTCATAATTAGCATAAAAGTTTCT
AAGGTTGATTACCCCTACATCAGCATATGCTAGATTGTTTTTTATTAAAAATGTGAAGAAAAACAAGCTA
ACAGTGAGTATTCTAAATATTTTATTCAT
>seq:12:CP002643.1
TTATTCAGTTTTCTCATATGAAATCTCTACATCCAAATGAAAATTCTCTGCATCTATAGTTTTATTATCA
TTGTAAATTTTTAAAAAACTCTCTGCTTGACCAGTTCCGGTGTAAAACAAATCGTATGTAAAAGAAGGTT
CATTATTTAAATGGAAAGTAATTTTTCCTTTGTTAAACCCAGAATTAAATTTTGACTGATATCCATATTC
CTGACCTTTTTTTGTTTTATTAAAACCATATATATTGTATTCGTTTTGTAGGTATTTTCGTAACTTAATA
TCAATCTCTTGAGCAGTTACCTCTTTTTTTTGAGTAGAAACTTTGTCTGTAGATATAGTATTTTGCTTAC
CATTGACCCAGAGATTAATAGGTATATTTCTAGGTTTATTTAAATTTTGATTCGCCAACGTAATTCCACC
ATACATATATTTTGTATTACAAAGACCTGAGTAACTTATTCCAAAGATATCTACTTTATGATCTTTTAAT
CTCTTCGCTTCATATTCATTATGAAACTGTGAATATAAAGTGTATTTTCCATCAATATACTCTAATTGAT
GAGAAGTAGAAAAATTTCCAGAACTAACTCCTTGAAGCTTTTCAGGTTCATAATTAGCATAAAAGTTTCT
AAGGTTGATTACCCCTACATCAGCATATGCTAGATTGTTTTTTATTAAAAATGTGAAGAAAAACAAGCTA
ACAGTGAGTATTCTAAATATTTTATTCAT
>seq:13:CP003604.1
TTATTCAGTCTTCTCATATGAAATCTCTACATCCAAATGAAAATTCTCTGTATCTATAGTTTTATTATCA
TCGTAAATTTTTAAAAAACTCTCTGCTTGACCAGTTCCGGTGTAAAACAAATCGTATGTAAAAGAAGGTT
CATTATTTAAATGGAAAGTAATTTTTCCTTTGTTAAACCCAGAATTAAATTTTGACTGATATCCATATTC
CTGACCTTTTTTTGTTTTATTAAAACCATATATATTGTATTCGTTTTGTAGGTATTTTCGTAACTTAATA
TCAATCTCTTGAGCAGTTACCTCTTTTTTTTGAGTAGAAACTTTGTCTGTAGATATAGTATTTTGCTTAC
CATTGACCCAGAGATTAATAGGTATATTTCTAGGTTTATCTAAATTTTGATTCGCCAACGTAATTCCACC
ATACATATATTTTGTATTACAAAGACCTGAGTAACTTATTCCAAAGATATCTACTTTATGATCTTTTAAT
CTCTTCGCTTCATATTCATTATGAAACTGTGAATATAAAGTGTATTTTCCATCAATATACTCTAATTGAT
GAGAAGTAGAAAAATTTCCAGAACTAACTCCTTGAAGCTTTTCAGGTTCATAATTAGCATAAAAGTTTCT
AAGGTTGATTACCCCTACATCAGCATATGCTAGATTGTTTTTTATTAAAAATGTGAAGAAAAACAAGCTA
ACAGTGAGTATTCTAAATATTTTATTCAT
>seh:1:BX571857.1
ATGATTAATAAAATTAAAATATTATTTTCGTTTTTAGCATTATTACTTTCATTCACATCATATGCGAAAG
CAGAAGATTTACACGATAAAAGTGAGTTAACAGATTTAGCTTTAGCTAATGCATATGGTCAATATAATCA
CCCATTCATTAAAGAAAATATTAAGAGTGATGAAATAAGTGGAGAAAAAGATTTAATATTTAGAAATCAA
GGTGATAGTGGCAATGATTTGAGAGTAAAGTTTGCAACTGCTGATTTAGCTCAGAAGTTTAAAAATAAAA
ATGTAGATATATATGGGGCATCTTTTTATTATAAGTGTGAAAAAATAAGTGAAAATATTTCTGAATGTCT
ATATGGAGGTACAACACTAAATAGTGAAAAATTGGCACAGGAAAGGGTGATTGGTGCTAATGTTTGGGTA
GATGGTATTCAAAAAGAAACAGAATTAATACGAACAAATAAGAAAAATGTGACATTGCAAGAATTAGATA
TAAAGATCAGAAAAATATTGTCCGATAAATATAAAATTTATTATAAAGACAGCGAAATAAGTAAAGGTCT
AATTGAATTTGATATGAAAACTCCTAGAGATTACTCATTCGACATTTATGATTTAAAAGGAGAAAATGAC
TATGAGATAGATAAAATTTATGAAGACAATAAAACTTTAAAATCTGATGATATAAGTCATATTGATGTAA
ATCTATATACTAAGAAAAAAGTATAA
>seh:2:U11702.1
ATGATTAATAAAATTAAAATATTATTTTCGTTTTTAGCATTATTACTTTCATTCACATCATATGCGAAAG
CAGAAGATTTACACGATAAAAGTGAGTTAACAGATTTAGCTTTAGCTAATGCATATGGTCAATATAATCA
CCCATTCATTAAAGAAAATATAAAGAGTGATGAAATAAGTGGAGAAAAAGATTTAATATTTAGAAATCAA
GGTGATAGTGGCAATGATTTGAGAGTAAAGTTTGCAACTGCTGATTTAGCTCAGAAGTTTAAAAATAAAA
ATGTAGATATATATGGGGCATCTTTTTATTATAAGTGTGAAAAAATAAGTGAAAATATTTCTGAATGTCT
ATATGGAGGTACAACACTAAATAGTGAAAAATTGGCACAGGAAAGGGTGATTGGTGCTAATGTTTGGGTA
GATGGTATTCAAAAAGAAACAGAATTAATACGAACAAATAAGAAAAATGTGACATTGCAAGAATTAGATA
TAAAGATCAGAAAAATATTGTCCGATAAATATAAAATTTATTATAAAGACAGCGAAATAAGTAAAGGTCT
AATTGAATTTGATATGAAAACTCCTAGAGATTACTCATTCGACATTTATGATTTAAAAGGAGAAAATGAC
TATGAGATAGATAAAATTTATGAAGACAATAAAACTTTAAAATCTGATGATATAAGTCATATTGATGTAA
ATCTATATACTAAGAAAAAAGTATAA
>seh:3:AY345144.1
ATGATTAATAAAATTAAAATATTATTTTCGTTTTTAGCATTATTACTTTCATTCACATCATATGCGAAAG
CAGAAGATTTACACGATAAAAGTGAGTTAACAGATTTAGCTTTAGCTAATGCATATGGTCAATATAATCA
CCCATTCATTAAAGAAAATATTAAGAGTGATGAAATAAGTGGAGAAAAAGATTTAATATTTAGAAATCAA
GGTGATAGTGGCAATGATTTGAGAGTAAAGTTTGCAACTGCTGATTTAGCTCAGAAGTTTAAAAATAAAA
GTGTAGATATATATGGGGCATCTTTTTATTATAAGTGTGAAAAAATAAGTGAAAATATTTCTGAATGTCT
ATATGGAGGTACAACACTAAATAGTGAAAAATTGGCACAGGAAAGGGTGATTGGTGCTAATGTTTGGGTA
GATGGCATTCAAAAAGAAACAGAATTAATACGAACAAATAAGAAAAATGTGACATTGCAAGAATTAGATA
TAAAGATCAGAAAGATATTGTCCGATAAATATAAAATTTATTATAAAGACAGCGAAATAAGTAAAGGTCT
AATTGAATTTGATATGAAAACTCCTAGAGATTACTCATTCGACATTTATGATTTAAAAGGAGAAAATGAC
TATGAGATAGATAAAATTTATGAAGACAATAAAACTTTAAAATCTGATGATATAAGTCATATTGATGTAA
ATCTATATACTAAGAAAAAAGTATAA
>sei:1:BA000018.3
TTAGTTACTATCTACATATGATATTTCGACATCAAGATGAAATTTTTCAGATTCTATTATTTTATTATCT
TCATAAATTTTCAAAAAACTTACAGGCAGTCCATCTCCTGTATAAAACAAATCATATGAAAATGATTTTT
CATTATTTAAATGAAATAAAACTTTCCCATTATTAAAACCTGAATAAAATTTAGATTTATATCCATATTC
TTTGCCTTTACCAGTGTTATTATGACCATATATATTGTATTCTTCTTGAAGATATCTTCTTAATTTAACA
TCAATTTCTTGAGCTGTTACTAGTTTTTTATTAGTTGCTATTTTGTCAGTAGAAATTGTTTTATGTTTGC
CATTAACCCAAAGATTAATAGGGATTTTTCTAGCAGAATTTAAGTATTGTCCTGATAAAGTGGCCCCTCC
ATACATGTATTTAGATTTACAAGGACCATTATAATCAATGCCAAAAATATCCAGTTTCTTTCCTTTAAAT
TTACTTATTTCGTCCCAATTATTAGATTCTGAGATCAAATCATTGGTACCTGTTGAAAATTCGAGTTGAT
TTGCAATAGGTAGGTTTTTATCTGTGACGCCTTTTAAATCTATATAATCATGTTTTGTATAGAAATTTCT
TAAGTTACCTACACCAATATCACCTTGAGCATACGTAAGATCTTTAATGTTAAAAAGTAATATAAAAACT
AATATAAAACTATATTTAAATTTTTTCAT
>sei:2:AJ938182.1
TTAGTTACTATCTACATATGATATTTCGACATCAAGATGAAATTTTTCAGATTCTATTATTTTATTATCT
TCATAAATTTTCAAAAAACTTACAGGCACTCCATCTCCTGTATAAAACAAATCATATGAAAATGATTTTT
CATCATTTAAATGAAATAGAACTTTCCCCTTATTAAAACCTGAATAAAATTTAGATTTATACCCATATTC
TTTGCCTTTACCAGTGTTATTATGACCATATATATTGTATTCTTCTTGAAGATATCTCCTTAATTTAACA
TCAATTTCTTGAGCTGTTACTAGTTTTTTATTAGTTGCTATTTTGTCAGTAGAAATTGTTTTATGCTTGC
CATTAACCCAAAGATTTATAGGGATTTTTCTAGCAGAATTTAAGTATTGTCCTGATAAAGTGGCCCCTCC
ATACATGTATTTAGATTTACAAGGACCATTATAATCAATGCCAAAAATATCCAGTTTCTTTCCTTTAAAT
TTACTTATTTCGTCCCAATTATTAGATTCTGAGATCAAATCATTGGGACCGGTTGAAAATTCGAGTTGAT
TTGCAGTAGGTAGGTTTTTATCTGTGACGCCTTTTAAATCTATATAATCATATTTTGTATAGAAATTTCT
TAAGTTACCTACACCAATATCTCCTTGCGCATACGAAAGGTCATAAACGTTAAAAAATAATATAAAAACT
ACTATAAAACTATATTTAAATTTTTTCAT
>sei:3:CP011147.1
TTAGTTACTATCTACATATGATATTTCGACATCAAGATGAAATTTTTCAGATTCTATTATTTTATTATCT
TCATAAATTTTCAAAAAACTTACAGGCAGTCCATCTCCTGTATAAAACAAATCATATGAAAATGATTTTT
CATTATTTAAATGAAATAAAACTTTCCCATTATTAAAACCTGAATAAAATTTAGATTTATATCCATATTC
TTTGCCTTTACCAGTGTTATTATGACCATATATATTGTATTCTTCTTGAAGATATCTTCTTAATTTAACA
TCAATTTCTTGAGCTGTTACTAGTTTTTTATTAGTTGCTATTTTGTCAGTAGAAATTGTTTTATGTTTGC
CATTAACCCAAAGATTAATAGGGATTTTTCTAGCAGAATTTAAGTATTGTCCTGATAAAGTGGCCCCTCC
ATACATGTATTTAGATTTACAAGGACCATTATAATCAATGCCAAAAATATCCAGTTTCTTTCCTTTAAAT
TTACTTATTTCGTCCCAATTATTAGATTCTGAGATCAAATCATTGGTACCTGTTGAAAATTCGAGTTGAT
TTGCAATAGGTAGGTTTTTATCTGTGACGCCTTTTAAATCTATATAATCATGTTTTGTATAGAAATTTCT
TAAGTTACCTACACCAATATCACCTTGAGCATACGTAAGATCTTTAATGTTAAAAAGTAATATAAAAACT
AATATAAAACTATATTTAAATTTTTTCAT
>sei:4:CP002388.1
TTAGTTACTATCTACATATGATATTTCAACATCAAGATGAAATTTTTCAGATTCTATTATTTTATTATCT
TCATAAATTTTCAAAAAACTTACAGGCAGTCCATCTCCTGTATAAAACAAATCATATGAAAATGATTTTT
CATCATTTAAATGAAATAAAACTTTCCCCTTATTAAAACCTGAATAAAATTTAGATTTATACCCATATTC
TTTACCTTTACCATTGTTATTATGACCATATATATTGTATTCTTCTTGAAGATATCTCCTTAATTTAACA
TCAATTTCTTGAGCTGTGACTAGTTTTTTATTAGTTGCTATTTTGTCAGTAGAAATTGTTTTATGCTTGC
CATTAATCCAAAGATTTATAGGGATTTTTCTAGCAGAATTTAAGTATTGTCCTGATAAAGTGGCCCCTCC
ATACATGTATTTAGTTTTACAAGGACCATTATAATCAATGCCAAAAATATCCATTTTCTTTCCTTTAAAT
TTACTTATTTCGTCCCAATTATTAGATTCTGAGATCAAATCATTGGTACCGGTTGAAAATTCAAGTTGAT
TTGCAATAGGTAAGTTTTTATCTGTGACGCCTTTTAAATCTATATAATCATATTTTGTATAGAAATTTCT
TAAGTTACCTACACCAATATCTCCTTGCGCATACGAAAGGTCTTTAATGTTAAAAAATAATATAAAAACT
AATATAAAACTGTATTTAATTTTTTTCAT
>sej:1:GQ900405.1
CTACAGAACCAAAGGTAGACTTATTAATACAATTAGGCTTGTATATAAATATATATCGATATGCATGTTT
TCAGATTCTATGATTTTATTATCTTGGTATATTTTTAATAATTTGTCTGGATATTGACCTATAACATTAA
ATAAATCATAACTAACCAACGGTTCTTTTGAGGTATGAAACACGATTAGTCCTTTCTGAATTTTACCACC
AAAGGTACTAGGGTTGTATAAATTATATTGTTTATGTAAATAATATCTTGCCTGAAGATCTAGTTCTTGA
ATGGTTACTTTTTTCTTATTTGTTTTAACTATATCTAGCGGAACAACAGTTCTGATGCTATCAATCCATA
AATTAATAGGTATTTTTTTAGTATCATAAAGTTGATTGTTTTCATGCAGTGTTACTCCACCATACATACA
TGCTGTTTTATTTGGTTTACCACCAGAACATTGAAAACCATAATAAGATCCGTATAGATCTACTTGTTTG
CCTTTAAACTTATTAACTGTTTCTTTTGAATCGAATTGTACCAATAAGTCGTTATACTGTGAATGACTTA
TGAAAAAACTTTTAAATAATAGTGTGTAATCTAAAAATTGATCTTCTGTCATTATCTTTTCAGAGATACC
CTTTTCGTTAAAGAAGTATATATGTCTGAGGTTATTTAAAGTAATACTACTTAACTCTGATTTTTTGTGC
AAATTCTTTTCTTTAATTGTTTCATTTTTGCTATCGCTGTAAACTAAAGGGGTTATTAGTAGTGTTAACG
TCAGGGAGAAAATCAGTATAAATATTGTTTTTTTCAT
>sej:2:AB075606.1
CTACAGAACCAAAGGTAGACTTATTAATACAATTAGGCTTGTATATAAATATATATCGATATGCATGTTT
TCAGATTCTATGATTTTATTATCTTGGTATATTTTTAATAATTTGTCTGGATATTGACCTATAACATTAA
ATAAATCATAACTAACCAACGGTTCTTTTGAGGTATGAAACACGATTAGTCCTTTCTGAATTTTACCACC
AAAGGTACTAGGGTTGTATAAATTATATTGTTTATGTAAATAATATCTTGCCTGAAGATCTAGTTCTTGA
ATGGTTACTTTTTTCTTATTTGTTTTAACTATATCTAGCGGAACAACAGTTCTGATGCTATCAATCCATA
AATTAATAGGTATTTTTTTAGTATCATAAAGTTGATTGTTTTCATGCAGTGTTACTCCACCATACATACA
TGCTGTTTTATTTGGTTTACCACCAGAACATTGAAAACCATAATAAGATCCGTATAGATCTACTTGTTTG
CCTTTAAACTTATTAACTGTTTCTTTTGAATCGAATTGTACCAATAAGTCGTTATACTGTGAATGACTTA
TGAAAAAACTTTTAAATAATAGTGTGTAATCTAAAAATTGATCTTCTGTCATTATCTTTTCAGAGATACC
CTTTTCGTTAAAGAAGTATATATGTCTGAGGTTATTTAAAGTAATACTACTTAACTCTGATTTTTTGTGC
AAATTCTTTTCTTTAATTGTTTCATTTTTGCTATCGCTGTAAACTAAAGGGGTTATTAGTAGTGTTAACG
TCAGGGAGAAAATCAGTATAAATATTCTTTTTTTCAT
>sek:1:CP000255.1
TTATATCGTTTCTTTATAAGAAATATCGACATCCAAATGGAATTTCTCAGACTCTACAGTTTTATTGTCT
TCGTAAATTTTTAAAAAACTTTTTGGTAACCCATCATCTCCTGTGTAGAATAAATCATATGAAAAAGTGT
CATTATTATTTAAATGGAACGTTACTTTACCAATATTAAACCCAGAATAAAATTTTGATTTATGACCATA
TTCTTCTCCTTTTTTAGTGCCGTTATGTCCATAAATGTTGTATTCTTCTTGAAGGTACTTTCTTAATTTG
ACATCAATCTCTTGAGCGGTAACAAATTTTTTATTTGTCGAAACTTTATTGGTAGAAATAGTTTTGTGAT
TTCCATTGATCCATATATTTATAGGGATATTTCTAGGTTTATCTAGATATTCGTTAGTAGCTGTGACTCC
ACCATATATGTATTTATTGTTACACTGGCCATTATAACTAATACCAAAAACATCAAGTTTTTTTCCCTTG
AAATTACTAAATTTATTAAAATCTTTTGATTCTGAAATTAAATCATAAGATACATTTGAAAATTGTAGTT
GATTAGCTATAGGAGTATCATTGTCTTTTACATCTTTTAAATCTACAAAGTCTTTTTTTGTATAAAAATT
CCTGAGATTATCAATTCCTATATCACCTTGAGCGCTGGCACTATTAGAGACACTTAAAGTTATTATATTT
ATTAATATGATAACTATTAATTTTTTCAT
>sek:2:U93688.2
ATGAAAAAATTAATAAGCATCTTATTAATAAATATAATAATTTTAGGTGTCTCTAATAATGCCAGCGCTC
AAGGCGATATAGGAATTGATAATCTCAGGAATTTTTATACAAAAAAAGACTTTGTAGATTTAAAAGATGT
AAAAGACAATGATACTCCTATAGCTAATCAACTACAATTTTCAAATGAATCTTATGATTTAATTTCAGAA
TCAAAAGATTTTAATAAATTTAGTAATTTCAAGGGAAAAAAACTTGATGTTTTTGGTATTAGTTATAATG
GCCAGTGTAACACTAAATACATATATGGTGGAGTCACAGCTACTAACGAATATCTAGATAAATCTAGAAA
TATACCTATAAATATATGGATCAATGGAAATCACAAAACTATTTCTACCAATAAAGTTTCGACAAATAAA
AAATTAGTTACCGCTCAAGAGATTGATGTCAAATTAAGAAAGTACCTTCAAGAAGAATACAACATTTATG
GACATAACGGCACTAAAAAAGGAGAAGAATATGGTCATAAATCAAAATTTTATTCTGGATTTAATATTGG
TAAAGTAACGTTCCATTTAAATAATAATGACACTTTTTCATATGATTTATTCTACACAGGAGATGATGGG
TTACCAAAAAGTTTTTTAAAAATTTACGAAGACAATAAAACTGTAGAGTCTGAGAAATTCCATTTGGATG
TCGATATTTCTTATAAAGAAACGATATAA
>sek:3:CP007539.1
TTATATCGTTTCTTTATAAGAAATATCGACATCCAAATGGAATTTCTCAGACTCTACAGTTTTATTGTCT
TCGTAAATTTTTAAAAAACTTTTTGGTAACCCATCATCTCCTGTGTAGAATAAATCATATGAAAAAGTGT
CATTATTATTTAAATGGAACGTTACTTTACCAATATTAAATCCAGAATAAAATTTTGATTTATGACCATA
TTCTTCTCCTTTTTTAGTGCCGTTATGTCCATAAATGTTGTATTCTTCTTGAAGGTACTTTCTTAATTTG
ACATCAATCTCTTGAGCGGTAACAAATTTTTTATTTGTCGAAACTTTATTGGTAGAAATAGTTTTGTGAT
TTCCATTAATCCATATATTTATAGGTATATTTCTAGATTTATCTAGATATTCGTTAGTAGCTGTGACTCC
GCCATATATGTATTTAGTGTTACACTGGCCATTATAACTAATACCAAAAACATCAAGTTTTTTTCCCTTG
AAATTACTAAATTTATTAAAATCTTTTGATTCTGAAATTAAATCATAAGATTCATTTGAAAATTGTAGTT
GATTAGCTATAGGAGTATCATTGTCTTTTACATCTTTTAAATCTACGAAGTCTTTTTTTGTATAAAAATT
CCTGAGATTATCAATTCCTATATCACCTTGAGCGCTGGCACTATTAGAGACACCTAAAATTATTATATTT
ATTAATAAGATGCTTATTAATTTTTTCAT
>sek:4:GQ358928.1
ATGAAAAAATTAATAAGCATCTTATTAATAAATATAATAATTTTAGGTGTCTCTAATAATGCCAGCGCTC
AAGGCGATATAGGAATTGATAATCTCAGGAATTTTTATACAAAAAAAGACTTTGTAGATTTAAAAGATGT
AAAAGACAATGATACTCCTATAGCTAATCAACTACAATTTTCAAATGAATCTTATGATTTAATTTCAGAA
TCAAAAGATTTTAATAAATTTAGTAATTTCAAGGGAAAAAAACTTGATGTTTTTGGTATTAGTTATAATG
GCCAGTGTAACACTAAATACATATATGGTGGAGTCACAGCTACTAACGAATATCTAGATAAATCTAGAAA
TATACCTATAAATATATGGATCAATGGAAATCACAAAACTATTTCTACCAATAAAGTTTCGACAAATAAA
AAATTAGTTACCGCTCAAGAGATTGATGTCAAATTAAGAAAGTACCTTCAAGAAGAATACAACATTTATG
GACATAACGGCACTAAAAAAGGAGAAGAATATGGTCATAAATCAAAATTTTATTCTGGATTTAATATTGG
TAAAGTAACGTTCCATTTAAATAATAATGACACTTTTTCATATGGTTTATTCTACACAGGAGATGATGGG
TTACCAAAAAGTTTTTTAAAAATTTACGAAGACAATAAAACTGTAGAGTCTGAGAAATTCCATTTGGATG
TCGATATTTCTTATAAAGAAACGATATAA
>sek:5:CP006630.1
TTATATCGTTTCTTTATAAGAAATATCGACATCCAAATGGAATTTCTCAGACTCTACAGTTTTATTGTCT
TCGTAAATTTTTAAAAAACTTTTTGGTAACCCATCATCTCCTGTGTAGAATAAATCATATGAAAAAGTGT
CATTATTATTTAAATGGAACGTTACTTTACCAATATTAAATCCAGAATAAAATTTTGATTTATGACCATA
TTCTTCTCCTTTTTTAGTGCCGTTATGTCCATAAATGTTGTATTCTTCTTGAAGGTACTTTCTTAATTTG
ACATCAATCTCTTGAGCGGCAACAAATTTTTTATTTGTCGAAACTTTATTGGTAGAAATAGTTTTGTGAT
TTCCATTAATCCATATATTTATAGGTATATTTCTAGATTTATCTAGATATTCGTTAGTAGCTGTGACTCC
GCCATATATGTATTTAGTGTTACACTGGCCATTATAACTAATACCAAAAACATCAAGTTTTTTTCCCTTG
AAATTACTAAATTTATTAAAATCTTTTGATTCTGAAATTAAATCATAAGATTCATTTGAAAATTGTAGTT
GATTAGCTATAGGAGTATCATTGTCTTTTACATCTTTTAAATCTACGAAGTCTTTTTTTGTATAAAAATT
CCTGAGATTATCAATTCCTATATCACCTTGAGCGCTGGCACTATTAGAGACACCTAAAATTATTATATTT
ATTAATAAGATGCTTATTAATTTTTTCAT
>sek:6:BA000033.2
ATGAAAAAATTAATAAGCATCTTATTAATAAATATAATAATTTTAGGTGTCTCTAATAATGCCAGCGCTC
AAGGTGATATAGGAATTGATAATCTCAGGAATTTTTATACAAAAAAAGACTTTATAAATTTAAAAGATGT
AAAAGACAATGATACTCCTATAGCTAATCAACTACAATTTTCAAATGAATCCTATGATTTAATTTCAGAA
TCAAAAGATTTTAATAAATTTAGTAATTTCAAAGGAAAAAAACTTGATGTTTTTGGTATTAGTTATAATG
GCCAGTGTAACACTAAATACATATATGGTGGAATCACAGCTACTAACGAATATCTAGATAAACCTAGAAA
TATACCTATAAATATATGGATCAATGGAAATCACAAAACTATTTCTACCAATAAAGTTTCGACAAATAAA
AAATTTGTTACCGCTCAAGAGATTGATATCAAATTAAGAAGGTACCTTCAAGAAGAATACAACATTTATG
GACATAACGGCACTAAAAAAGGAGAAGAATACGGTCATAAATCAAAATTTTATTCTGGGTTTAATATTGG
TAAAGTAACGTTTCATTTAAATAATAATGACACCTTTTCATATGATTTATTCTACACAGGAGATGATGGG
CTACCAAAAAGTTTTTTAAAAATTTATGAAGACAATAAAACTGTAGAGTCTGAGAAATTCCATTTGGATG
TCGATATCTCTTATAAAGAAACAAAATAA
>sel:1:BA000018.3
ATGAAAAAAAGATTATTATTTGTAATTGTTATTACTTTATTTATTTTTTCTTCTAATCATACAGTCTTAT
CTAACGGCGATGTAGGTCCAGGAAATCTAAGAAATTTTTATACTAAATATGAATATGTGAATTTAAAGAA
TGTTAAAGACAAAAATTCACCAGAATCACACCGCTTAGAATACTCGTATAAAAATGATACATTGTATGCT
GAATTTGACAATGAATATATAACTAGTGATCTAAAGGGAAAAAATGTCGATGTTTTTGGTATAAGCTATA
AATATGGTTCTAACTCTCGTACTATATATGGTGGTGTTACTAAAGCAGAAAACAATAAATTAGATTCGCC
AAGAATAATACCTATAAATTTAATTATCAATGGCAAGCATCAAACAGTTACAACTAAAAGTGTTTCTACA
GATAAAAAAATGGTTACCGCACAAGAAATAGATGTCAAACTAAGAAAATACTTGCAAGATGAATTTAATA
TTTATGGACACAATGATACTGGTAAAGGTAAAGAATACGGCACTTCTTCAAAATTTTATAGCGGTTTTGA
TAAGGGGAGTGTAGTATTCCATATGAATGATGGTTCTAATTTCTCGTATGATTTATTTTACACAGGATAC
GGTCTTCCAGAAAGCTTCTTAAAAATTTACAAAGATAATAAAACTGTTGATTCAACACAATTTCATCTAG
ATGTCGAAATTTCAAAAAGATGA
>sel:2:AF217235.1
ATGAAAAAAAGATTATTATTTGTAATTGTTATTACTTTATTTATTTTTTCTTCTAATCATACAGTCTTAT
CTAACGGCGATGTAGGTCCAGGAAACCTAAGAAATTTTTATACTAAATATGAATATGTGAATTTAAAGAA
TGTTAAAGACAAAAATTCACCAGAATCACACCGCTTAGAATACTCGTATAAAAATGATACATTGTATGCT
GAATTTGACAATGAATATATAACTAGTGATCTAAAGGGAAAAAATGTCGATGTTTTTGGTATAAGCTATA
AATATGGTTCTAACTCTCGTACTATATATGGCGGTGTTACTAAAGCAGAAAACAATAAATTAGATTCGCC
AAGAATAATACCTATAAATTTAATTATCAATGGCAAGCATCAAACAGTTACAACTAAAAGTGTTTCTACA
GATAAAAAAATGGTTACCGCACAAGAAATAGATGTCAAACTAAGAAAATACTTGCAAGATGAATTTAATA
TTTATGGACACAATGATACTGGTAAAGGTAAAGAATACGGCACTTCTTCAAAATTTTATAGCGGTTTTGA
TAAGGGGAGTGTAGTATTCCATATGAATGATGGTTCTAATTTCTCGTATGATTTATTTTACACAGGATAC
GGTCTTCCAGAAAGCTTCTTAAAAATTTACAAAGATAATAAAACTGTTGATTCAACACAATTTCATCTAG
ATGTCGAAATTTCAAAAAGATGA
>sem:1:CP002388.1
TCAACTTTCGTCCTTATAAGATATTTCTACATCTAAATGGAATTTATCAGTTTCGACAGTTTTGTTGTCA
TTATATATTTTTAGGAAACTTTCAGCTTGCCCTGTTCCTGTATCAAATAAGTCATAAGAGAATGATGTAC
CGTCATTCAAATGAAATGATATTTTCCCAGTATTAAATCCAGAAAAAAACTTGGATTTTGTACCGTAATT
TCTTCCTTTATTTGTATCATTAAAGCCATAAATGTTATATTCTTCTTGTAGATATCTTCTTAATTTAGTA
TCAATTTCTTGAGCTGTTACTATCTTTTTATTAGTTGATACTTTGTCAGTAGAAATTGTTTTAAGGTTGC
CATTAACCCAAAGATTAATAGGAATACATCTAGACTTCTCTAAATAATCACCCGCTAAAGTAACTCCTCC
GTACATATATTTATTTTTTAGACAATATCCACTATAACTTAGGCCGTATACATCAACAGCACGATTTTTG
AATTTTTTTACATCTTCAACATTCTTAAATTCAGCTGTTACTGTCGAATTATCCTTAGAAAAAACTAATT
GATGTGAAAGACGATTATTGTCAGGATTAATATTTTGATGGTCTTCGATTGGATAGCTACCATAATAGTT
CCTAAGATTCAAAACTCCAACATTAGCGGTTGCGATATGATTTTGTGAATAACAAAACAATAAAACAACA
ATGATAAGTATTCTTTTCAT
>sem:2:AJ938182.1
TCAACTTTCGTCCTTATAAGATATTTCTACATCTAAATGGAATTTATCAGTTTCGACAGTTTTGTTGTCA
TTATATATTTTTAGGAAACTTTCAGCTTGCCCTGTTCCGGTATCAAATAAGTCATAAGAGAATGATGTAC
CGTCATTCAAATGAAATGAAATTTTCCCAGTATTAAATCCAGAAAAAAAACTTGGATTTTGTACCGTAAT
TTCTTCCTTTATTTGTATCATTAAAGCCATAAATATTATATTCTTCTTGTAGATATCTTCTTAATTTAGT
ATCAATTTCTTGAGCTGTTACTATCTTTTTATTAGTTGATACTTTGTCAGTAGAAATTGTTTTATGGTTG
CCATTAACCCAAAGATTAATAGGAATACATCTAGACTTCTCTAAATAATCACCCGCTAAAGTAACTCCTC
CGTACATATATTTATTTTTTAGACAATATCCACTATAACTTAGGCCGTATACATCAACAGCACGATTTTT
GAATTTTTTTACATCTTCAACGTTCTTAAATTCAGCAGTTACTGCCGAATTATCCTTAGAAAAAACTAAT
TGATGTGAAAAACTATTATTGTCAGGATTAATATTTTGATGGCTTTCAATTGGATAGCTACCATAATAGT
TCATAAGATTCAAAACTCCGACATCAGCGGTTGCGATATGATTTTCCGAATAACAAAACAATAAAACAAC
AATGATAAGTATTCATTTCAT
>sem:3:BA000018.3
TCAACTTTCGTCCTTATAAGATATTTCTACATCTAAATGGAATTTTTCAGTTTCGACAGTTTTGTTGTCA
TTATATATTTTTAAGAAACTTTCAGCTTGTCCTGTTCCAGTATCAAATAAGTCATAAGAAAATGATGAAC
CATCATTCAAATGAAATAATATTTTTCCTGCATTAAATCCAGAACTAAATTTTGACTTATTACCATAATT
TCTTCCTTTATTTGTATCATTAAAGCCATAAATATTATATTCTTCTTGTAGATATCTTCTTAATTTAGTA
TCAATTTCTTGAGCTGTTACTAACTTTTTATTAGTTGATACTTTGTCAGTAGATATAGTTTGATGTTCTC
CATTAACCCAAAGATTAATAGGAATACGTCTAGATTTCTCTAAATAATCACCTGCTAATGTAACTCCACC
GTATATATATTTGTTTTTCAAACAATATCCACTATAACTTAGACCATATACATCTACAGCATGATTTTTG
AATTTCTTTACATCATCAACGTTCTTAAATTCAGCTGTTACTGTCGAATTATCCATAGAAAAAACTAATT
GATGCGAAAGATGATTATTTTCAGGATTAATACTTTGGTGGTCTTCAATTGGATAGCTACCATAATAGTT
CCTAAGATTCAAAACTCCGACATCAGCGGTTGCGATATGATTTTGCGAATAGCAAAACAATAAAACAACA
ATGATAAGTATTCTTTTCAT
>sen:1:BA000018.3
TTAATCTTTATATAAAAATACATCAATATGATAATTAGATGAGCTAACTGTTCTATTATCACTATAAAAT
TGAAAAAACTCTGCTCCCACTGAACCTTTTACGTTATATAAATCATAATAAAATGATTGATCTTGATGAT
TATGAGAATGAAAGAAAATGCATCCTTTTTGTATGTTACCGGTATCTTTATTGTATATTTTATATAAATT
TTCTAATTTAAATCGAACTTTAGTGTCTAATTCTTGTACTGTTACTTTAGCCTTTTTGGTTTTTATAACA
AAACCTTCTTGTTGGACACCATCTTTAAATACATTAACGCCTATAACTTTCTCTTCATCTAATTGATTTC
CATCATGTATCGTAACTCCTCCGTATAAGCATGATGTTTTTTCTTCAGTTAAGCCTACACATTTATTTCC
AAAATACAGTCCATAAATATCTATATTTTTTCCTTTAAATTGATTTGCTAAATCTGATGAGTTAAACTCA
ACTTTCAAACTAGAAGTTTTAAGTACGGATATATCAATATTTTTTAATATTATAGTATTATTCAGTAGTT
GATCTGTACTAATTTTATTTGACTCGTCTAATTGCCACGTTATATCAGTATAATAGCTTGTTAAATTAAA
TAACTTACTACTATCTAGATCAGATTTTTTCTTTAAATCTTTTTTGTCTACTTCAGCATTAACATAATTA
TTATTAATAAGACATAATAAAGTTATTATAATTGCAGCTATGTAGAACAATCTCATAAGCTTTTTAATAT
TTTTTAT
>sen:2:AP014653.1
TTAATCTTTATATAAAAATACATCAATATGATAATTAGATGAGCTAACTGTTCTATTATCACTATAAAAT
TGAAAAAACTCTGCTCCCACTGAACCTTTTACGTTATATAAATCATAATAAAATGATTGATCTTGATGAT
TATGAGAATGAAAGAAAATGCATCCTTTTTGTATGTTACCGGTATCTTTATTGTATATTTTATATAAATT
TTCTAATTTAAATCGAACTTTAGTGTCTAATTCTTGTACTGTTACTTTAGCCTTTTTGGTTTTTATAACA
AAACCTTCTTGTTGGACACCATCTTTAAATACATTAACGCCTATAACTCTCTCTTCATCTAATTGATTTC
CATCATGTATCGTAACTCCTCCGTATAAGCATGATGTTTTTTCTTCAGTTAAGCCTACACATTTATTTCC
AAAATACAGTCCATAAATATCTATATTTTTTCCTTTAAATTGATTTGCTAAATCTGATGAGTTAAACTCA
ACTTTCAAACTAGAAGTTTTAAGTACGGATATATCAATATTTTTTAATATTATAGTATTATTCAGTAGTT
GATCTGTACTAATTTTATTTGACTCGTCTAATTGCCACGTTATATCAGTATAATAGCTTGTTAAATTAAA
TAACTTACTACTATCTAGATCAGATTTTTTCTTTAAATCTTTTTTGTCTACTTCAGCATTAACATAATTA
TTATTAATAAGACATAATAAAGTTATTATAATTGCAGCTATGTAGAACAATCTCATAAGCTTTTTAATAT
TTTTTAT
>seo:1:BA000018.3
TTATGTAAATAAATAAACATCAATATGATAGTCTGATGAATCTATTGTTTTATTATCATTATAAATTTGC
AAATATTGATCTGGTAAATTTCCTTTAATATAAAATAAATCATAATAAAATGATTCTTTATGCTCCGAAT
GAGAATGAAATTTAATATAACCTTTTTGTACATCACTAGTCATTCTGTCATACAATTTATATGCATTATT
TAATTTTGTTCTTACTTTAATATCAAGTTCTTGTGCAGTAACTTTCTTTTTATCTGTAGTAACGATAAAT
GTATTAACATTTACATTATCCTTATACACAGCTACTCCTATATTTTTAGGCTCGCTTAATTTATTATTTT
CATGAGGTGTTACCCCACCATATGTACAGGCAGTATCCACTTGATGCTCACCATGACAATGTGCTTTATA
GTAAACACCATAAATATCAACAGTCTTTCCTAGAAATTCTTTAGAAATCGCTGATGAGCTAAATTCCACT
TTTAAATCTTTAAATTCAGCAGATATTCCATCTAACCAATTAATACTTTTAAATAATAAATCGAAGTCTA
AGAATTTTTCTGTAGTTGATACAATTGATTTTACTGTCGTAAATCGATTATTTATATAATCATCATTAAT
ATTATGTAAAGCAATAGGGTCTACACTTGACTTCTTACACAAACTCTCTATTTTAGGATCTTCTTCATTT
GCATATGCATTGTTTACACTACATATTGCAATTAAATTTAAAATTAATAATAATACATTTAACATTACTT
TACTATTTTTAAT
>seo:2:CP003979.1
TTATGTAAATAAATAAACATCAATATGATAGTCTGATGAATCTATTGTTTTATTATCATTATAAATTTGC
AAATATTGATCTGGTAAATTTCCTTTAATATAAAATAAATCATAATAAAATGATTCTTTATGCTCCGAAT
GAGAATGAAATTTAATATAACCTTTTTGTACATCACTAGTCATTCTGTCATACAATTTATATGCATTATT
TAATTTTGTTCTTACTTTAATATCAAGTTCTTGTGCAGTAACTTTCTTTTTATCTGTAGTAACGATAAAT
GTATTAACATTTACATTATCCTTATACACAGCTACTCCTATATTTTTAGGCTCGCTTAATTTATTATTTT
CATGAGGTGTTACCCCACCATATGTACAGGCAGTATCCACTTGATGCTCACCATGACAATGTGCTTTATA
GTAAACACCATAAATATCAACAGTCTTTCCTAGAAATTCTTTAGAAATCGCTGATGAGCTAAATTCCACT
TTTAAATCTTTAAATTTAGCAGATATTCCATCTAACCAATTAATACTTTTAAATAATAAATCGAAGTCTA
AGAATTTTTCTGTAGTTGATACAATTGATTTTACTGTCGTAAATCGATTATTTATATAATCATCATTAAT
ATTATGTAAAGCAATAGGGTCTACACTTGACTTCTTACACAAACTCTCTATTTTAGGATCTTCTTCATTT
GCATATGCATTGTTTACACTACATATTGCAATTAAATTTAAAATTAATAATAATACATTTAACATTACTT
TACTATTTTTAAT
>seo:3:CP002388.1
TTATGTAAATAAATAAACATCAATATGATAGTCTGATGAATCTATTGTTTTATTATCATTATAAATTTGC
AAATATTGATCTGGTAAATTTCCTTTAATATAAAATAAATCATAATAAAATGATTCTTTATGCTCCGAAT
GAGAATGGAATTTAATATAACCTTTTTGTACATCACTAGTCATTCGATCATATAATTTATATACATTATT
TAATTTTGTTCTTACTTTAATATCAAGTTCTTGTGCAGTAACTTTCTTTTTATCTGTAGTAACGATAAAT
GTATTAACATTTACATTATCCTTATACACAGCTACTCCTATTTCTTTAGGTTCACTTAATTTATTATTTT
CATGAGGTGTTACCCCGCCATAAGTACAGGCAGTTTTCACTTGATGCTCACCATGACAATGCGCTTTATA
ATAGACACCATAAATATCTACAGTTTTTCCAAAATACTCTTTGGAAATTTCCGATGAGCTAAATTCCACT
TTTAAATCTTTAAATTCAGCAGATTTTCCATCTAACCAAGTAAAATTTTTAAATAATAAATCAATATCTA
AAAATTTTTCTGTAGTTAATACAGTTGACTCATTTATTGTAAAGCGATTAGTCATATAGTCTTTATCAAT
ATTATGTAGAGCAATATCGTCTACACTTGACTTCTTACACAAATCCTCAATTTTAGGATTTTCTTCATTT
GCATATGCATTGTTTACACTACATATTGCAATTAAATTTATAATTAATAATAATACATTTAACAT
>seo:4:AJ938182.1
TTATGTAAATAAATAAACATCAATATGATAGTCTGATGAATCTATTGTTTTATTATCATTATAAATTTGC
AAACATTGATCTGGTAAATTTCCTTTAATATAAAATAAATCATAATAAAATGATTCTTTATGCTCCGAAT
GCGAATGGAATTTAATATAACCTTTTTGTACATCACTAGTCATTCGGTCATATAATTTATATACATTATT
TAATTTTGTTCTTACTTTAATATCAAGTTCTTGTGCAGTAACTTTCTTTTTATCTGTAGTAACGATAAAT
GTATTAACATTTACATTATCCTTATACACAGCTACTCCTATTTCTTTAGGTTCGTTTAACTTATTATTTT
CATGAGGTGTTACCCCGCCATAAGTACAGGCAGTTTTCACTTGATGCTCACCATGACAATGCGCTTTATA
ATAGACACCATAAATATCTACAGTTTTTCCAAAATACTCTTTGGAAATTTCCGATGAGCTAAATTCTACT
TTTAAATCTTTAAATTCAGCAGATTTTCCATCTAACCAAGTAAAATTTTTAAATAATAAATCAAAATCTA
AAAATTTTTCTGTAGTTAATACAGGTGACTCATTTATTGTAAAGCGATTAGTCATATAGTCTTTATCAAT
ATTATGTAGAGCAATATCGTCTACACTTGACTTCTTACACAAATCCTCAATTTTAGGATTTTCTTCATTT
GCATATGCATTGTTTACACTACATATTGCAATTAAATATATAATTAATAATAATACATTTAACATTGCTT
TACTCTTTTT
>ser:1:AB075606.1
ATGTTAAATAAAATCTTACTTTTATTGTTCTCTGTTACTTTTATGTTGTTATTTTTCTCTTTACATTCAG
TAAGTGCTAAACCAGATCCAAGGCCTGGAGAATTGAATAGAGTTAGTGATTATAAAAAAAACAAAGGTAC
TATGGGGAATGTTGAATCCTTATATAAGGATAAAGCGGTAATAGCAGAAAATGTTAAAAATACTAGACAA
TTCTTAGGACATGATTTGATTTTTCCTATTCCTTATTCAGAATACAAAGAAGTTAAAAGCGAATTTATAA
ATAAAAAAACAGCTGATAAATTTAAAGACAAACGGTTAGATGTGTTTGGAATACCCTATTTTTATACATG
TTTAGTACCTAAGAATGAATCAAGAGAAGAATTTATTTTTGATGGAGTTTGCATATACGGGGGCGTTACA
ATGCACTCCACAGCTGATAGTATATCCAAAAATATAATTGTTCCAGTTACTGTAGATAATAAACAACAGT
TCTCTTTTACAATTAGTACAAATAAAAAAACGGTTACGGTACAAGAGCTAGATTATAAAGTAAGGAATTG
GTTGACTAACAATAAAAAATTATATGAATTTGATGGGTCGGCATATGAGACGGGTTATATCAAATTTATT
GAACAAAATAAAGATAGTTTTTGGTACGATTTGTTTCCTAAAAAGGATTTGGTTCCCTTTATACCTTATA
AATTTGTAAATATTTATGGAGATAATAAAACTATAGATGCTTCGAGTGTTAAGATAGAAGTTCACCTGAC
TACAATGTGA
>seu:1:CP002388.1
TTATTTTTTGGTTAAATGAACTTCTACATTAATAGATTTACTCTCAACTGTCTTATTATCATTATAAATT
AGTAAATATTTAGTCGGATAAAATTTTTCACCAGATTCAGGCATCATATCATACCAAAAAGAATGACCAT
TTCCTTCGATAAACTTTATATAGCCAGTCTCATAAGGCGAACTATTAAATTCATATAAATTTTTATGCTT
AAGTAAATAGTTTCTAACTTTATAATCTATTTCTTGTGCTGTTATGTTTTTCTTATTAGTAGGTATATCA
AAAGATAATGAATTTCTCTCGTTTTCAAAAACTTTAATTAAGATATTATGAGAGTTATCAGTTGAATTAT
TTTTATCTATTTGATTTCCATCATGCTCGGTCACACCGCCATACATACACGTTTTTTCAATTAGTCTACC
ATCATTTAATTCCATATTATCCGCTGAAAAATAGCATTGATAATAATAGTTTGTCCCAAACAAATCTATG
TTTTTATTTTTGTATTTATCCGAAAGGCTATTATTATTAAATTCTGTTTTTAAAATTTTAGAACCATCAA
TTTTAGAGCCATTTATTTTAAATAATAAATCATGTTGTAAAAACTTCTCTTGGGCTTTAATGTTTATTTC
TGATACGTGTTTATCATCATACAAATACCTCATATTATCCATTAGACCAGTGAATTCACTCGCTTTATTC
AATTGTTCTGGTTTAGGATTGCCATTTAACATAAATAGTAAGCTGCAAGACTTAACACATATGAAGATAA
AAGCAAATAACTTCAT
>seu:2:HE681097.1
TTATTTTTTGGTTAAATGAACTTCTACATTAATAGATTTACTCTCAACTGTTTTATTATCATTATAAATT
AGTAAATATTTAGTCGGATAAAATTTTTTACCAGATTCAGGCATCAAATCATACCAAAAAGAATGACCAC
TTCCTTCGATAAACTTTATATAGCCAGTCTCATAAGGCGAACTGTTAAATTCATATAAATTTTTATGCTT
AAGTAAATAGTTTCTAACTTTATAATCTATTTCTTGTGCTGTTATGTTTTTCTTATTAGTAGGTATATCA
AAAGATAATGAATTTCTCTCGTTTTCATAAACTTTAATTAAGATATTATGAGAGTTATCAGTTGAATTAT
TTTTATCTATTTGATTTCCATCATGCTCGGTCACACCGCCATACATACACGTTTTTTCAATTAATCTACC
ATCATTTAATTCCATATTATCCGATGAAAAATAGCATTGATTATAATAGTTTGTCCCAAACAAATCTACG
TTTTTATTTTTATATTTATCCGAAAGGCTTTTATTATTAAATTCTGTTTTTAAAATTTTAGAACCACTTA
TTTTAAATAATAAATCATGTTGTAAAAACTTTTCTTGGGATTTAATGTTTGTTTCTGATACGTGTTTATC
ATCATACAAATACCTCATATTATCCATTAGACCAGTGAATTCACTCGCTTTATTCAATTGTTCTGGTTTA
GGATTGCCATTTAACATAAATAGTAAGCTGCAAGACTTAACACATATGAAGATAAAGGCAAATAACTTCA
T
>seu:3:CP006706.1
TTATTTTTTGGTTAAATGAACTTCTACATTAATAGATTTACTCTCAACTGTCTTATTATCATTATAAATT
AGTAAATATTTAGTCGGATAAAATTTTTCACCAGGTTCAGGCATCATATCATACCAAAAAGAATGACCAT
TTCCTTCGATAAACTTTATATAGCCAGTCTCATAAGGCGAACTATTAAATTCATATAAATTTTTATGCTT
AAGTAAATAGTTTCTAACTTTATAATCTATTTCTTGTGCTGTTATGTTTTTCTTATTAGTAGGTATATCA
AAAGATAATGAATTTCTTTCGTTTTCGTATACTTTAATTAAGATATTATGAGAGTTATCAGTTAGATTAT
TTTTATCTATTTGATTTCCATCATGCTCGGTCACACCGCCATACATACACGTTTTTTCAATTAGTCTACC
ATCATTTAATTCCATATTATCCGCTGAAAAATAGCATTGATAATAATAGTTTGTCCCAAACAAATCTATA
TTTTTATTTTCGTATTTATCCGAAAGGCTTTTATTATTAAATTCTGTTTTTAAAATTTTAGAGCCATCAA
TTTTAGATCCATTTATTTTAAATAATAAATCATGTTGTAAAAACTTTTCTTGGGATTTAATGTTTGTTTC
TGATACGTGTTTATCATCATACAAATACCTCATATTATCCATTAGACCAGTGAATTCACTCGCTTTATTC
AATTGTTCTGGTCTAGGATTGCCACTTAACATAAATAATAAGCTGCAAGACTTAACACATATGAAGATAA
AAGCAAATAACTTCAT
>edinA:1:M63917.1
ACAGAATAAATATTTTCTTTTAATAATAAAATATCATATAATGAAATTATATATAAATAACAATCAAGAG
GAGATTTTTATGAAAAACAAATTACTTTTTAAAATTTTTTTGAGTTTATCTTTAGCATTAAGCGTTTATT
CAATTAATGATAAAATCATAGAAGTATCTAATACTTCTTTAGCAGCTGATGTTAAAAATTTCACTGATTT
AGATGAGGCAACTAAATGGGGGAATAAACTTATAAAACAAGCTAAGTATAGTTCGGATGATAAAATAGCT
CTATACGAATATACAAAAGATAGTTCTAAGATAAATGGTCCATTAAGACTCGCAGGTGGAGATATTAATA
AGCTAGATTCAACAACTCAAGACAAAGTAAGAAGATTAGATTCATCTATTTCTAAATCTACTACTCCTGA
ATCTGTATACGTTTATAGACTTTTAAATTTAGATTATTTGACAAGTATCGTTGGATTTACAAATGAAGAT
TTATATAAATTACAACAGACCAATAATGGCCAGTATGATGAAAATCTAGTTAGAAAGCTTAATAACGTTA
TGAATAGCAGAATATATAGAGAAGACGGATACTCTAGTACACAATTAGTTAGTGGAGCAGCTGTAGGTGG
TAGACCTATTGAATTAAGGTTAGAATTACCAAAAGGGACTAAAGCTGCGTATCTTAATTCTAAAGATTTA
ACTGCTTACTATGGTCAACAAGAAGTTTTATTACCTAGAGGCACAGAATACGCTGTTGGAAGTGTAGAAT
TGTCAAATGATAAAAAGAAAATCATAATAACAGCTATTGTTTTTAAAAAATAGAAATATAAACAAAGTAA
TAACAAGGATTAATAAATTAAAAATGTTTAATTAATATTTTCTATAACTAAAAGAATCATGATTAATAAT
CCTAAAAATACGCTTTAAACTTATTTCTTTCAGAACGTTTTATGATATTTTGATAATCAACTTTGATATT
CTCAAATTATTCATTCCCACCGCACTCACTTATATTCTCTTACTACACCCTACAAAAACCACGAATTAAA
CTCTACGCTTTTTGTAGGGTAATGATTCTTAAATATCATTCAAATAACGTCTCGGTTCTGTTGCAAAGTT
AGAAAAACATCTAATTTCCTTTTTTATCATTTCA
>edinA:2:GQ900399.1
ACAGAATAAATATTTTCTTTTAATAATAAAATATCATATAATGAAATTATATATAAATAACAATCAAGAG
GAGATTTTTATGAAAAACAAATTACTTTTTAAAATTTTTTTGAGTTTATCTTTAGCATTAAGCGTTTATT
CAATTAATGATAAAATCATAGAAGTATCTAATACTTCTTTAGCAGCTGATGTTAAAAATTTCACTGATTT
AGATGAGGCAACTAAATGGGGGAATAAACTTATAAAACAAGCTAAGTATAGTTCGGATGATAAAATAGCT
CTATACGAATATACAAAAGATAGTTCTAAGATAAATGGTCCATTAAGACTCGCAGGTGGAGATATTAATA
AGCTAGATTCAACAACTCAAGACAAAGTAAGAAGATTAGATTCATCTATTTCTAAATCTACTACTCCTGA
ATCTGTATACGTTTATAGACTTTTAAATTTAGATTATTTGACAAGTATCGTTGGATTTACAAATGAAGAT
TTATATAAATTACAACAGACCAATAATGGCCAGTATGATGAAAATCTAGTTAGAAAGCTTAATAACGTTA
TGAATAGCAGAATATATAGAGAAGACGGATACTCTAGTACACAATTAGTTAGTGGAGCAGCTGTAGGTGG
TAGACCTATTGAATTAAGGTTAGAATTACCAAAAGGGACTAAAGCTGCGTATCTTAATTCTAAAGATTTA
ACTGCTTACTATGGTCAACAAGAAGTTTTATTACCTAGAGGCACAGAATACGCTGTTGGAAGTGTAGAAT
TGTCAAATGATAAAAAGAAAATCATAATAACAGCTATTGTTTTTAAAAAATAGAAATATAAACAAAGTAA
TAACAAGGATTAATAAATTAAAAATGTTTAATTAATATTTTCTATAACTAAAAGAATCATGATTAATAAT
CCTAAAAATACGCTTTAAACTTATTTCTTTCAGAACGTTTTATGATATTTTGATAATCAACTTTGATATT
CTCAAATTATTCATTCCCACCGCACTCACTTATATTCTCTTACTACACCCTACAAAAACCACGAATTAAA
CCTCTACGCTTTTTGTAGGGTAATGATTCTTAAATATCATTCAAATAACCGTCTCGGTTCTGTTGCAAAG
TTAGAAAAACATCTAATTTCCTTTTTTATCATTTCA
>edinB:1:KC609427.1
ATGAAAGATACAATTGTAAAATTTCTATCAGCATTCCTTGTGATTTCAAGTATTAGTTTGATAGATACAT
CTTTTAGCTCTAAATATAATAAAATCTCAATAGCTGCCGAGACTAAAAATTTTACAGACTTAGTTGAAGC
TACTAAATGGGGAAACTCATTAATAAAGTCAGCCAAGTATTCTTCTAAAGATAAGATGGCTATTTATAAT
TATACAAAAAATAGTTCACCCATAAATACTCCTCTAAGATCAGCAAATGGTGACGTGAACAAATTATCCG
AAAACATTCAAGAGCAGGTTAGACAATTAGACTCAACGATATCTAAATCTGTAACACCAGATTCAGTCTA
TGTATATAGATTATTAAATTTAGACTACTTATCAAGTATAACTGGCTTTACGCGAGAAGATTTACATATG
CTACAACAAACTAACAATGGTCAATATAATGAAGCGCTTGTGTCAAAACTAAATAATCTTATGAATAGTA
GAATTTACAGAGAAAATGGCTACTCTAGTACACAACTAGTTAGTGGTGCAGCACTAGCAGGTAGGCCAAT
TGAATTAAAATTAGAATTACCTAAAGGTACTAAAGCAGCATATATTGATTCTAAAGAGTTAACAGCATAC
CCAGGTCAACAAGAAGTTCTTTTGCCTAGAGGGACAGAATATGCTGTAGGCAGTGTTAAACTTTCTGATA
ACAAAAGAAAGATAATTATAACTGCTGTAGTTTTTAAAAAATAA
>edinB:2:AJ277173.1|partial
GCCGAGACTAAAAATTTTACAGACTTAGTTGAAGCTACTAAATGGGGAAACTCATTAATAAAGTCAGCCA
AGTATTCTTCTAAAGATAAGATGGCTATTTATAATTATACAAAAAATAGTTCACCCATAAATACTCCTCT
AAGATCAGCAAATGGTGACGTGAACAAATTATCCGAAAACATTCAAGAGCAGGTTAGACAATTAGACTCA
ACGATATCTAAATCTGTAACACCAGATTCAGTCTATGTATACAGATTATTAAATTTAGACTACTTATCAA
GTATAACTGGCTTTACGCGAGAAGATTTACATATGTTACAACAAACTAACAATGGTCAATATAATGAAGC
GCTTGTGTCAAAACTAAATAATCTTATGAATAGTAGAATTTACAGAGAAAATGGCTACTCTAGTACACAA
CTAGTTAGTGGTGCAGCACTAGCAGGTAGGCCAATTGAATTAAAATTAGAATTACCTAAAGGTACTAAAG
CAGCATATATTGATTCTAAAGAGTTAACAGCATACCCAGGTCAACAAGAAGTTCTTTTGCCTAGAGGGAC
AGAATATGCTGTAGGCAGTGTTAAACTTTCTGATAACAAAAGAAAGATAATTATAACTGCTGTAGTTTTT
AAAAAATAA
>edinC:1:AP003088.1
TTACTTTTTGAAAACGATACCTTCGATTAAAATTCTTTTATGATCATCTGAAAGTTTGACTGTATTTATA
GTGTAGTCTGTTCCTCTAGGCAACAATATTTCTTGTTGTCCGGGATATGCAGTAAGATTTTTAGAATCGA
TATAGGCAGCTTTAGTACCTTTTGGTAATTGTAATTTCAATTCAATAGGTCTTCCAGCTAATGCAGCTCC
TTTAACTAATTGAGTGCTAGAATAACCGTACTCAGTATAAATTTTACTATTCATAATATTATTAAGTTTT
TTAACTAATTCTTCATTATACTTACCATTTTCTGTTTTGTATAATAATTCCAAATCTTCAGAAGAAAAAC
CTTTAACACTGGATAAATAGTCCAGATTTAGCAATCTATAAACATATACAGAATCACTAGTACTTGATTT
GCTTATGAGTCTATCTAATCGAAGTATTTTTTCTTGTAAATCTGCAGAAAAATTACTTATATCACCTTGA
CTAGACCTTAATGGCGTATTTATAGGCGAGCTATATTTTGTATAATTATAAATAGCTTCTTTGTCTTTTG
AACTGTAATTAGCTTGTTTTATAAGCTTATTACCCCAGTTAGTTGCTTCAGTTAAATCGGTAAAATTTTT
AACATCATCTGCTAAAGCAATGTTTGATAACTCTGTAGTTCTGTCATTAATTGAATGAATGCTTAATACT
AAAGATAAAACAAAAATAATTTTAAAAAATAATTTTCTTTTCAT

>scn:1:AP009351.1
TTAATATTTACTTTTTAGTGCTTCGTCAATTTCGTTATAAATCTTTTGAAGTTGATATTTTGCTTCTGAC
ATTTTCTTAAAGTCTTTTGACTTAAGAGCATACATTGCTTTTTGACCTGAAATTTTTATAGTTCGCTTAT
AATAAGTGTTTAAACTTCCAGTAGCTAATTCATTAACATTTAGTTCATCTAATAACGATTTTAATTCATT
AGCTAACTTTTCGTTTTGATATTCATTCGATGTTGGCAAGCTTGTGCTAGCTTGTGCCTCATTTTTATCT
AGATTAGTTACTAGTGGTGATGCTAAAACGATTGCTAAAGTTCCCGCAAGTATAGATTTTCTAATTTTCA
T
>scn:2:LC032460.1
TTAATATTTACTTTTTAGTGCTTCGTCAATTTCATTATAAATCTTTTGAAGTTGATATTTTGCTTCTGAC
ATTTTCTTAAAGTCTTTTGACTTAAGAGCATACATTGCTTTTTGACCTGAAATTTTTATAGTTCGCTTAT
AATAAGTGTTTAAACTTCCAGTAGCTAATTCATTAACATTTAGTTCATCTAATAACGATTTTAATTCATT
AGCTAACTTTTCGTTTTGATATTCATTCGATGTTGGCAAGCTTGTGCTAGCTTGTGCCTCATTTTTATCT
AGATTAGTTACTAGTGGTGATGCTAAAACGATTGCTAAAGTTCCCGCAAGTATAGATTTTCTAATTTTCA
T
>scn:3:KF831354.1
TTAATATTTACTTTTTAGTGCTTCGTCAATTTCGTTATAAATCTTTTGAAGTTGATATTTTGCTTCTGAC
ATTTTCTTAAAGTCTTTTGACTTAAGAGCATACATTGCTTTTAGACCTGAAATTTTTATAGTTCGCTTAT
AATAAGTGTTTAAACTTCCAGTAGCTAATTCATTAACATTTAGTTCATCTAATAACGATTTTAATTCATT
AGCTAACTTTTCGTTTTGATATTCATTCGATGTTGGCAAGCTTGTGCTAGCTTGTGCCTCATTTTTATCT
AGATTAGTTACTAGTGGTGATGCTAAAACGATTGCTAAAGTTCCCGCAAGTATAGATTTTCTAATTTTCA
T
>sak:1:BA000018.3
TTATTTCTTTTCTATAACAACCTTTGTAATTAAGTTGAATCCAGGGTTTTTAATATGCTCTGATAAATCT
GGGACAACAAAACCTTTTTCTGTTATAGGGAAAGACTTCGTTTCTTCTTTTTTCTTATTCTTATCATAAT
AAGTGACTTCGATCTTTGCGCTTGGATCTAATTCAACTACTCTAAACTCTTTATATGCTGTCGCATCTAA
TGCCCATTCGACATAGTATTCAATTTTTTCTTTTGTAAGTGTAGTCCCAGGTTTAATAGGAAACTCGACA
TAATGAGGGGATAGCAATTCATTTCCTTTACTATCAACTCCAGTCACATTTACCATCAAATACGGGCCTG
TTGGTTCAAAATAACTCGCGTCATCGCCTTTTTTATATTTTCCTTTGTCGAATGAACTTGATGCACTTAC
CTCATTAGTAATTGAAGAAAATGAGAATAATAACAATAAAACAGTTAAAAATAATAAACTTCTTTTGAGC
AT
>sak:2:BA000017.4
TTATTTCTTTTCTATAACAACCTTTGTAATTAAGTTGAATCCAGGGTTTTTAATATGCTCTGATAAATCT
GGGACAACAAAACCTTTTTCTGTTATAGGGAAAGACTTCGTTTCTTCTTTTTTCTTATTCTTATCATAAT
AAGTGACTTCGATCTTTGCGCTTGGATCTAATTCAACTACTCTAAACTCTTTATATGCTGTCGCATCTAA
TGCCCATTCGACATAGTATTCAATTTTTTCTTTTGTAAGTGTAGTCCCAGGTTTAATAGGAAACTCGACA
TAATGAGGGGATAGCAATTCATTTCCTTTACCATCAACTCCAGTCACATTTACCATCAAATACGGGCCTG
TTGGTTCAAAATAACTCGCGTCATCGCCTTTTTTATATTTTCCTTTGTCGAATGAACTTGATGCACTTAC
CTCATTAGTAATTGAAGAAAATGAGAATAATAACAATAAAACAGTTAAAAATAATAAACTTCTTTTGAGC
AT
>sak:3:BA000033.2
TTATTTCTTTTCTATAACAACCTTTGTAATTAAGTTGAATCCAGGGTTTTTAATATGCTCTGATAAATCT
GGGACAACAAAACCTTTTTCTGTTATAGGGAAAGACTTCGTTTCTTCTTTTTTCTTATTCTTATCATAAT
AAGTGACTTCGATCTTTGCGCTTGTATCTAATTCAACTACTCTAAACTCTTTATATGCTGTCGCATCTAA
TGCCCATTCGACATAGTATTCAATTTTTTCTTTTGTAAGTGTAGTCCCAGGTTTAATAGGAAACTCGACA
TAATGAGGGGATAGCAATTCATTTCCTTTACCATCAACTCCAGTCACATTTACCATCAAATACGGGCCTG
TTGGTTCAAAATAACTCGCGTCATCGCCTTTTTTATATTTTCCTTTGTCGAATGAACTTGATGCACTTAC
CTCATTAGTAATTGAAGAAAATGAGAATAATAACAATAAAACAGTTAAAAATAATAAACTTCTTTTGAGC
AT
>sak:4:CP000253.1
TTATTTCTTTTCTATAATAACCTTTGTAATTAAGTTGAATCCAGGGTTTTTAATATGCTCTGATAAATCT
GGGACAACAAAACCTTTTTCTGTTATAGGGAAAGACTTCGTTTCTTCTTTTTTCTTATTCTTATCATAAT
AAGTGACTTCGATCTTTGCGCTTGGATCTAATTCAACTACTCTAAACTCTTTATATGCTGTCGCATCTAA
TGCCCATTCGACATAGTATTCAATTTTTTCTTTTGTAAGTGTAGTCCCAGGTTTAATAGGAAACTCGACA
TAATGAGGGGATAGCAATTCATTTCCTTTACCATCAACTCCAGTCACATTTACCATCAAATACGGGCCTG
TTGGTTCAAAATAACTCGCGTCATCGCCTTTTTTATATTTTCCTTTGTCGAATGAACTTGATGCACTTAC
CTCATTAGTAATTGAAGAAAATGAGAATAATAACAATAAAACAGTTAAAAATAATAAACTTCTTTTGAGC
AT
>sak:5:CP007447.1
TTATTTCTTTTCTATAACAACCTTTGTAATTAAGTTGAATCCAGGGTTTTTAATATGCTCTGATAAATCT
GGGACAACAAAACCTTTTTCTGTTATAGGGAAAGACTTCGTTTCTTCTTTTTTCTTATTCTTATCATAAT
AAGTGACTTCGATCTTTGCGCTTGGATCTAATTCAACTACTCTAAACTCTTTATATGCTGTCGCATCTAA
TGCCCATTCGACATAGTATTCAATTTTTTCTTTTGTAAGTGTAGTCCCAGGTTTAATAGGAAACTCGACA
TAACGAGGGGATAGCAATTCATTTCCTTTACCATCAACTCCAGTCACATTTACCATCAAATACGGGCCTG
TTGGTTCAAAATAACTCGCGTCATCGCCTTTTTTATATTTTCCTTTGTCGAATGAACTTGATGCACTTAC
CTCATTAGTAATTGAAGAAAATGAGAATAATAACAATAAAACAGTTAAAAATAATAAACTTCTTTTGAGC
AT
>sak:6:AP014942.1
TTATTTCTTTTCTATAACAACCTTTGTAATTAAGTTGAATCCAGGGTTTTTAATATGCTCTGATAAATCT
GGGACAACAAAACCTTTTTCTGTTATAGGGAAAGACTTCGTTTCTTCTTTTTTCTTATTCTTATCATAAT
AAGTGACTTCGATCTTTGCGCTTGGATCTAATTCAACTACTCTAAACTCTTTATATGCTGTCGCATCTAA
TGCCCATTCGACATAGTATTCAATTTTTTCTTTTGTAAGTGTAGTCCCAGGTTTAATAGGAAACTCGACA
TAACGAGGGGATAGCAATTCATTTCCCTTACCATCAACTCCAGTCACATTTACCATCAAATACGGGCCTG
TTGGTTCAAAATAACTCGCGTCATCGCCTTTTTTATATTTTCCTTTGTCGAATGAACTTGATGCACTTAC
CTCATTAGTAATTGAAGAAAATGAGAATAATAACAATAAAACAGTTAAAAATAATAAACTTCTTTTGAGC
AT
>sak:7:CP009554.1
TTATTTCTTTTCTATAACAACCTTTGTAATTAAGTTGAATCCAGGGTTTTTAATATGCTCTGATAAATCT
GGGACTACAAAACCTTTTTCTGTTATAGGGAAAGACTTCGTTTCTTCTTTTTTCTTATTCTTATCATAAT
AAGTGACTTCGATCTTTGCGCTTGGATCTAATTCAACTACTCTAAACTCTTTATATGCTGTCGCATCTAA
TGCCCATTCGACATAGTATTCAATTTTTTCTTTTGTAAGTGTAGTCCCAGGTTTAATAGGAAACTCGACA
TAACGAGGGGATAGCAATTCATTTCCTTTACCATCAACTCCAGTCACATTTACCATCAAATACGGGCCTG
TTGGTTCAAAATAACTCGCGTCATCGCCTTTTTTATATTTTCCTTTGTCGAATGAACTTGATGCACTTAC
CTCATTAGTAATTGAAGAAAATGAGAATAATAACAATAAAACAGTTAAAAATAATAAACTTCTTTTGAGC
AT
>sak:8:CP003979.1
TTATTTCTTTTCTATAATAACCTTTGTAATTAAGTTGAATCCAGGGTTTTTAATATGCTCTGATAAATCT
GGGACAACAAAACCTTTTTCTGTTATAGGGAAAGACTTCGTTTCTTCTTTTTTCTTATTCTTATCATAAT
AAGTGACTTCGATCTTTGCGCTTGGATCTAATTCAACTACTCTAAACTCTTTATATGCTGTCACATCTAA
TGCCCATTCGACATAGTATTCAATTTTTTCTTTTGTAAGTGTAGTCCCAGGTTTAATAGGAAACTCGACA
TAATGAGGGGATAGCAATTCATTTCCTTTACCATCAACTCCAGTCACATTTACCATCAAATACGGGCCTG
TTGGTTCAAAATAACTCGCGTCATCGCCTTTTTTATATTTTCCTTTGTCGAATGAACTTGATGCACTTAC
CTCATTAGTAATTGAAGAAAATGAGAATAATAACAATAAAACAGTTAAAAATAATAAACCTCTTTTGAGC
AT
>sak:9:HE681097.1
TTATTTCTTTTCTATAATAATCTTTGTAATTAAGTTGAATCCAGGGTTTTTAATATGCTCTGATAAATCT
GGGACAACAAAACCTTTTTCTGTTATAGGGAAAGACTTCGTTTCTTCTTTTTTCTTATTCTTATCATAAT
AAGTGACTTCGATCTTTGCGCTTGGATCTAATTCAACTACTCTAAACTCTTTATATGCTGTCGCATCTAA
TGCCCATTCGACATAGTATTCAATTTTTTCTTTTGTAAGTGTAGTCCCAGGTTTAATAGGAAACTCGACA
TAATGAGGGGATAGCAATTCATTTCCTTTACCATCAACTCCAGTCACATTTACCATCAAATACGGGCCTG
TTGGTTCAAAATAACTCGCGTCATCGCCTTTTTTATATTTTCCTTTGTCGAATGAACTTGATGCACTTAC
CTCATTAGTAATTGAAGAAAATGAGAATAATAACAATAAAACAGTTAAAAATAATAAACCTCTTTTGAGC
AT
>ACME:1:KC879557.1
ATGAAAAAAGAAAAACGTTTAAATCTTATCTTAACTGTTATACAACAGAATCAGTTTAATAAAAAACAAC
AAATAGTGGATTACATGGCAAGACATTTTGGAGTTTACTATAGCTTGACAACTATTTCTCGTGACTTACA
AGAATTAGAAATTTACAAAATCCCTGTTGAAAATAAAAAGTATATTTACAAGAAAATAAATCAAACAAAT
CAATTAAGTGCAAAAAAACAATTAGAAATATTTAGTGATGAGATTATTGAATTTATAACGCTAAATAACT
ATGTCTTAATAAAAACATCTCCTGGCTTTGCTCAAAGTATAAGTTATTACATAGATCAATTACAAATGAA
AGAAATATTAGGAACTATTGGAGGTAACGATACTTTGATGATTTTGACTTCTTCAAATGAAATAGCAGAA
TTTGTTTGTTATCAATTATTCCCTTAAAAATTAAATGATTATATTAATAGGAATGATTACTAATACAAAA
AAATGAGTAAAAAATCTTTTTGTTTGAATAAGATAAGGTTTTAACAATGAGATTTTTCAAATTATTCACT
ATTATATAGTACAAAATACATATTCATACAAAATTTTGCATTGAATAAATCTATATATGTGAAAACCCTC
CCTAAACAATTGTGAATTAAATCACACGATGTTTTTTGAAAGCGTTTTATAATGTGAATGTAATAAAGCA
AAGGAGGAATTTGAAATGGTACAAGGACCCATTCAAGTAAATAGTGAAATAGGCAAATTGAAAACTGTGT
TGTTAAAAAGACCAGGAAAAGAATTAGAAAATTTAGTACCTGATCATTTAAGTGGTTTATTATTCGATGA
TATTCCCTACTTAAAAGTTGCACAAGAAGAGCATGACAAATTTGCTCAAACTTTGAGAGATGAAGGAATC
GAAGTAGTTTATTTAGAAAAACTTGCAGCAGAATCTATTACTGAGCCAGAAGTACGCGAGAACTTCATAA
ACGATATATTAACAGAATCTAAAAAGACAATATTAGGTCATGAAACTGAAATTAAAGAATTCTTTTCAAA
GTTATCTGACCAAGAACTTGTAAATAAAATCATGGCTGGCGTACGTAAAGAAGAAATTCAACTTGAAACA
ACTCATTTAGTAGAATATATGGATGATAGATATCCATTTTACTTAGATCCAATGCCCAACCTTTATTTTA
CAAGAGATCCCCAAGCTTCAATTGGTAGAGGAATGACAATTAACAGAATGTATTGGAGAGCACGACGTAG
AGAATCTATTTTTATGACATATATACTGAAACATCATCCAAGATTTAAAGATAAAGATGTACCAGTATGG
TTAGATCGTAACTCACCATTTAATATTGAAGGTGGAGATGAATTAGTATTATCGAAAGATGTTTTAGCTA
TTGGTATATCAGAACGTACATCAGCTCAAGCAATAGAAAAGTTAGCACGTAATATTTTCAAAGATGCAAA
CACAAGTTTTAAAAAAATCGTAGCTATTGAAATACCTAATACACGTACATTTATGCACCTAGATACAGTA
CTAACTATGATTGACTACGATAAGTTTACAGTACATGCAGCAATATTTAAAGAAGAAAATAATATGAATA
TATTTACCATAGAACAAAATGATGGTAAGGACGATATAAAAATTACTCGTTCTAGCAAGTTACGTGAAAC
ACTTGCTGAAGTTTTAGAAGTAGAAAAAGTGGACTTTATTCCAACAGGTAATGGCGACGTTATTGATGGT
GCACGTGAACAATGGAATGATGGCTCAAACACATTATGTATTCGACCAGGGGTTGTGGTGACATACGATC
GCAACTATGTATCAAACCAACTTTTACGCGACAAAGGAATTAAAGTGATTGAAATTACTGGTAGTGAACT
TGTACGTGGACGCGGAGGCCCAAGATGTATGAGTCAGCCGTTATTTAGAGAAGATATTTAAATTTGAAAG
GTGGTAAAAGTCACAAGTAATTCATTCATTAAATCAAATAACAAGATTTTTACCACCTTTATTAGGGGAG
ATTAATATGGATGAAAATAAATTAGGTAAAACTTCCTTAATTGGTTTAGTCATAGGCTCTATGATAGGCG
GTGGTGCATTCAATATCATCTCAGATATGGGTGGCCAAGCTGGTGGACTTGCAATAATTATCGGTTGGAT
AATAACTGCTATTGGTATGATTTCTCTTGCTTTCGTATTTCAAAATTTAACAAATGAGCGACCAGATCTT
GATGGAGGAATTTATAGTTATGCTCAAACAGGGTTTGGAGATTTTATTGGTTTTTCAAGTGCTTGGGGAT
ATTGGTTTGCAGCATTTCTAGGTAATGTGGCTTATGCAACCCTATTAATGTCAGCTGTGGGTAACTTTTT
CCCTATATTTAAAGGAGGTAACACACTTCCAAGTATTATCATAGCATCAATTTTATTATGGGGTGTACAT
TTTTTAATACTTAGAGGTGTAGAAACTGCAGCGTTTATAAATAGTATTGTTACAGTAGCTAAATTAATAC
CTATATTTCTAGTTATTATATGCATGATAGTTGTATTCAACTTCAGTACTTTTAAATCCGGTTTTTATGG
TATGACTAGTGGAAGTGTTGGCGTTTTTAGTTGGGGAGATACAATGGCACAAGTAAAAAGTACTATGTTA
GTAACTGTATGGGTATTCACAGGGATTGAAGGAGCCGTTGTCTTTTCTGGACGTGCAAAGTCTAAAAAAG
ATGTAGGAACTGCTACCGTTATTGGTTTGATTTCTGTGCTAGTCATTTATTTCTTAATGACTGTACTAGC
CCAAGGTGTCATTCAGCAGAACCAAATTTCAAAACTTGCTAATCCATCAATGGCACAAGTATTAGAACAT
ATTGTAGGTCATTGGGGTTCAGTGTTAGTTAATATAGGCTTAATTATCTCTGTTTTAGGAGCTTGGTTAG
GATGGACATTACTAGCTGGTGAATTACCATTCATTGTAGCTAAAGATGGACTTTTCCCGAAATGGTTTGC
TAAAGAAAATAAGAATAAAGCTCCGGTCAACGCTTTAATTATTACTAATATATTAGTTCAGTTATTTTTA
ATTAGTATGTTGTTTACAGATAGTGCCTATCAGTTTGCGTTTTCACTTGCATCAAGTGCAATCTTAATTC
CATATACACTCAGTGCTTTTTACCAGGTTAAATATACTATTCAAAATAAATCTAAAGCTAATTTAAAACA
ATGGATAATAGGAATTATTGCATCTATTTACACAATTTGGTTGGTTTATGCAGCTGGATTAGATTATTTA
CTATTAACGATGTTGTTATATATACCTGGATTACTCGTATACAGCTACGTACAAAGGGATAATAACAAAC
ATTTGACAAAATTGGATTATACGTTATTCATATTCATCATTGTACTTGCAATAATAGGAATAGTTCGTTT
GATTACAGGTAATATTTCTGTATTTTAAGTTATGATTTAAACTAAGTAATTTTTAAGGGGTTTATAGTTA
TGTATGAAGAAAATATTTATATTAAAAATTCAGAATATGAATTTGATAATAATCTTAAACAATTAGCATC
ATACTTAAATATTCCTGTTAGTATTGTTAGACCTTATAAAGAGGATTTAACACTTTATCAATATAAAAAA
GGACAAGTCATATATCATTCAACTGATCAAATAAAATTTGTATACTTTTTAGTAAATGGTTGTATTTTAC
ATGAATCTTCTAATATTACTGGTGACAATTATTTAAGATTAAGTAAAGACGAAAATATATTTCCAATGAA
CTTCATATTTAATGAAACCCCTGCACCATATGAAATATGTACAGCTTTGACAGATTGTAAAATATTAACT
TTACCGAAAGATTTACTTGAGTATTTATGTAGAAAGCATAATGAAATATTTGAAAGTCTCTTCAAGAAAC
TTAATGAGACTATTCAATTTCAAGTAGAATATATTATGGCGTTAAGAGCTAATTCAGCTAAAGAAAGAAT
TGAAAGAATACTACAAATTTTATGCCTTTCAATTGGGGATGATAATGGAGAATTCTATGAATTAAAACAA
ATTATGACTGTTCAATTAATAAGTAATTTATCTGGACTTAACAGAAAAACTACTGGTGAAATAATCAGAG
AATTAAAAATAGAAAATATTATATATCAAGATAAAAGAAATTGGATTATAAAAAAATAACATGAATAAAA
TATTAATTGAAAAGGAGATATTCAAAATGAAAAATTTAAGAAATAGAAACTTTTTAACTTTGTTAGACTT
CACACAAAAAGAAATGGAATTTTTACTTAATTTATCTGAAGATCTTAAACGCGCAAAATATGCAGGAATA
GAACAACAAAAAATGAAAGGTAAAAATATCGCTCTACTTTTTGAAAAAGATTCAACACGCACTCGATGTG
CATTTGAAACAGCGGCTTATGATCAAGGTGCACATGTAACATACCTTGGGCCAACAGGTTCTCAAATGGG
TAAAAAAGAGTCTACCAAAGATACTGCTCGTGTTTTAGGTGGAATGTATGATGGCATAGAATATCGTGGA
TTCTCACAAAGAGTAGTTGAGGATTTGGCAAAATATTCTGGCGTTCCCGTATGGAATGGTTTAACAGATG
AAGATCATCCTACACAAGTACTTGCTGATTTTTTAACAGCTAAAGAAGTATTGAAAAAACCATATAATGA
AATTAACTTCACATATGTTGGAAATGGACGTAATAACGTTGCAAATGCCTTAATGCAAGGAGCAGCAATC
ATGGGCATGACTTTCCATCTTGTATGTCCTAAAGAACTAAATCCAACTGATGAATTATTAAATCGTTGTA
ATGATATAGCTGACAAAAACGGTGGTGAAATCCTTATAACTGACGATATTGATGAAGGTGTCAAAGGATC
TGATGTAATTTATACAGATGTTTGGGTATCTATGGGTGAACCTGATGAAGTTTGGGAAAAACGTATCAAA
TTATTAGAACCATACCGTGTAACTAAAGAATTAATGAAAAAAACAGGTAATCCACATACAATTTTTGAAC
ATTGCTTACCATCATTCCATGATACTGAAACAATAATCGGTAAACAAATTCAAGAAAAATATGGTCTAAC
TGAAATGGAAGTAACAAATGAAGTATTTGAAAGTGAACAATCAGTTGTTTTCCAAGAAGCAGAAAATAGA
GCACATACAATAAAAGCAGTCATGGTAGCAACATTAGGAGAGTAAATGAAAGGAGGATATAAATATGTCT
AAAATCGTCGTAGCTTTGGGTGGTAACGCTTTAGGACAATCGCCTAAAGAACAATTAGATTTATTAAAAA
GTACATCTAAATCTCTAGTAAGTTTAATCGATAAAGGATACGAAATTGTAATTAGTCATGGTAATGGTCC
ACAAGTTGGAAGTATTAACTTAGGTTTAAATTATGCGGCGGAACACAAACAAGGTCCTCCTTTTCCTTTC
CCTGAATGTGGTGCTATGAGTCAAGCTTATATTGGCTATCAGATGCAAGAAAGTTTACAAAACGAACTTC
ATTCAATGGGCATAGATAAAGAAGTTGTTACGCTAGTAACACAAGTTCAAGTTGCAAGCGATGATTCTGC
TTTCAATAACCCTACTAAACCAATTGGATTATTTTATACAAAAGAGCAGGCTGATAAATTTACGAAAGAA
AAAGGTTATACTTTTGTAGAAGATTCTGGACGCGGCTATCGTCGCGTTGTCCCTTCCCCACAACCTATAA
GTATAGTTGAGTTAGATAGTATAGAAACATTAATCACTCATGGAACACTAGTTATCGCTGCCGGCGGTGG
TGGAATTCCAGTAATTAAGGAAAATGAAGTTTATACAGGTGTTGATGCAGTTATTGATAAAGATAAAACG
AGTGCTTTATTAGCAGCACATTTACAATCTGATCAATTAATCATATTAACTGCTGTGGACCATGTTTACA
TTAACTATGGAAAAGAAAACCAAAGAGGTCTCGATGAAGTGTCTGTGGATGAAATGAAAAAACATATCTC
TGATGGTCAATTTGCTAAAGGAAGTATGCTCCCAAAAGTTGAAGCTGCACTTCAATTTCTTGAAAAAAAT
ACTAAAGGCAGTGTTTTGATTACATCTCTAGCAGGATTAGGGGACGCTTTAGACGGTAAAATAGGAACAT
TAATTAAGAATTGA
>ACME:2:KC879558.1
ATGAAAAAAGAAAAACGTTTAAATCTTATCTTAACTGTTATACAACAGAATCAGTTTAATAAAAAACAAC
AAATAGTGGATTACATGGCAAGACATTTTGGAGTTTACTATAGCTTGACAACTATTTCTCGTGACTTACA
AGAATTAGAAATTTACAAAATCCCTGTTGAAAATAAAAAGTATATTTACAAGAAAATAAATCAAACAAAT
CAATTAAGTGCAAAAAAACAATTAGAAATATTTAGTGATGAGATTATTGAATTTATAACGCTAAATAACT
ATGTCTTAATAAAAACATCTCCTGGCTTTGCTCAAAGTATAAGTTATTACATAGATCAATTACAAATGAA
AGAAATATTAGGAACTATTGGAGGTAACGATACTTTGATGATTTTGACTTCTTCAAATGAAATAGCAGAA
TTTGTTTGTTATCAATTATTCCCTTAAAAATTAAATGATTATATTAATAGGAATGATTACTAATACAAAA
AAATGAGTAAAAAATCTTTTTGTTTGAATAAGATAAGGTTTTAACAATGAGATTTTTCAAATTATTCACT
ATTATATAGTACAAAATACATATTCATACAAAATTTTGCATTGAATAAATCTATATATGTGAAAACCCTC
CCTAAACAATTGTGAATTAAATCACACGATGTTTTTTGAAAGCGTTTTATAATGTGAATGTAATAAAGCA
AAGGAGGAATTTGAAATGGTACAAGGACCCATTCAAGTAAATAGTGAAATAGGCAAATTGAAAACTGTGT
TGTTAAAAAGACCAGGAAAAGAATTAGAAAATTTAGTACCTGATCATTTAAGTGGTTTATTATTCGATGA
TATTCCCTACTTAAAAGTTGCACAAGAAGAGCATGACAAATTTGCTCAAACTTTGAGAGATGAAGGAATC
GAAGTAGTTTATTTAGAAAAACTTGCAGCAGAATCTATTACTGAGCCAGAAGTACGCGAGAACTTCATAA
ACGATATATTAACAGAATCTAAAAAGACAATATTAGGTCATGAAACTGAAATTAAAGAATTCTTTTCAAA
GTTATCTGACCAAGAACTTGTAAATAAAATCATGGCTGGCGTACGTAAAGAAGAAATTCAACTTGAAACA
ACTCATTTAGTAGAATATATGGATGATAGATATCCATTTTACTTAGATCCAATGCCCAACCTTTATTTTA
CAAGAGATCCCCAAGCTTCAATTGGTAGAGGAATGACAATTAACAGAATGTATTGGAGAGCACGACGTAG
AGAATCTATTTTTATGACATATATACTGAAACATCATCCAAGATTTAAAGATAAAGATGTACCAGTATGG
TTAGATCGTAACTCACCATTTAATATTGAAGGTGGAGATGAATTAGTATTATCGAAAGATGTTTTAGCTA
TTGGTATATCAGAACGTACATCAGCTCAAGCAATAGAAAAGTTAGCACGTAATATTTTCAAAGATGCAAA
CACAAGTTTTAAAAAAATCGTAGCTATTGAAATACCTAATACACGTACATTTATGCACCTAGATACAGTA
CTAACTATGATTGACTACGATAAGTTTACAGTACATGCAGCAATATTTAAAGAAGAAAATAATATGAATA
TATTTACCATAGAACAAAATGATGGTAAGGACGATATAAAAATTACTCGTTCTAGCAAGTTACGTGAAAC
ACTTGCTGAAGTTTTAGAAGTAGAAAAAGTGGACTTTATTCCAACAGGTAATGGCGACGTTATTGATGGT
GCACGTGAACAATGGAATGATGGCTCAAACACATTATGTATTCGACCAGGGGTTGTGGTGACATACGATC
GCAACTATGTATCAAACCAACTTTTACGCGACAAAGGAATTAAAGTGATTGAAATTACTGGTAGTGAACT
TGTACGTGGACGCGGAGGCCCAAGATGTATGAGTCAGCCGTTATTTAGAGAAGATATTTAAATTTGAAAG
GTGGTAAAAGTCACAAGTAATTCATTCATTAAATCAAATAACAAGATTTTTACCACCTTTATTAGGGGAG
ATTAATATGGATGAAAATAAATTAGGTAAAACTTCCTTAATTGGTTTAGTCATAGGCTCTATGATAGGCG
GTGGTGCATTCAATATCATCTCAGATATGGGTGGCCAAGCTGGTGGACTTGCAATAATTATCGGTTGGAT
AATAACTGCTATTGGTATGATTTCTCTTGCTTTCGTATTTCAAAATTTAACAAATGAGCGACCAGATCTT
GATGGAGGAATTTATAGTTATGCTCAAACAGGGTTTGGAGATTTTATTGGTTTTTCAAGTGCTTGGGGAT
ATTGGTTTGCAGCATTTCTAGGTAATGTGGCTTATGCAACCCTATTAATGTCAGCTGTGGGTAACTTTTT
CCCTATATTTAAAGGAGGTAACACACTTCCAAGTATTATCATAGCATCAATTTTATTATGGGGTGTACAT
TTTTTAATACTTAGAGGTGCAGAAACTGCAGCGTTTATAAATAGTATTGTTACAGTAGCTAAATTAATAC
CTATATTTCTAGTTATTATATGCATGATAGTTGTATTCAACTTCAGTACTTTTAAATCCGGTTTTTATGG
TATGACTAGTGGAAGTGTTGGCGTTTTTAGTTGGGGAGATACAATGGCACAAGTAAAAAGTACTATGTTA
GTAACTGTATGGGTATTCACAGGGATTGAAGGAGCCGTTGTCTTTTCTGGACGTGCAAAGTCTAAAAAAG
ATGTAGGAACTGCTACCGTTATTGGTTTGATTTCTGTGCTAGTCATTTATTTCTTAATGACTGTACTAGC
CCAAGGTGTCATTCAGCAGAACCAAATTTCAAAACTTGCTAATCCATCAATGGCACAAGTATTAGAACAT
ATTGTAGGTCATTGGGGTTCAGTGTTAGTTAATATAGGCTTAATTATCTCTGTTTTAGGAGCTTGGTTAG
GATGGACATTACTAGCTGGTGAATTACCATTCATTGTAGCTAAAGATGGACTTTTCCCGAAATGGTTTGC
TAAAGAAAATAAGAATAAAGCTCCGGTCAACGCTTTAATTATTACTAATATATTAGTTCAGTTATTTTTA
ATTAGTATGTTGTTTACAGATAGTGCCTATCAGTTTGCGTTTTCACTTGCATCAAGTGCAATCTTAATTC
CATATACACTCAGTGCTTTTTACCAGGTTAAATATACTATTCAAAATAAATCTAAAGCTAATTTAAAACA
ATGGATAATAGGAATTATTGCATCTATTTACACAATTTGGTTGGTTTATGCAGCTGGATTAGATTATTTA
CTATTAACGATGTTGTTATATATACCTGGATTACTCGTATACAGCTACGTACAAAGGGATAATAACAAAC
ATTTGACAAAATTGGATTATACGTTATTCATATTCATCATTGTACTTGCAATAATAGGAATAGTTCGTTT
GATTACAGGTAATATTTCTGTATTTTAAGTTATGATTTAAACTAAGTAATTTTTAAGGGGTTTATAGTTA
TGTATGAAGAAAATATTTATATTAAAAATTCAGAATATGAATTTGATAATAATCTTAAACAATTAGCATC
ATACTTAAATATTCCTGTTAGTATTGTTAGACCTTATAAAGAGGATTTAACACTTTATCAATATAAAAAA
GGACAAGTCATATATCATTCAACTGATCAAATAAAATTTGTATACTTTTTAGTAAATGGTTGTATTTTAC
ATGAATCTTCTAATATTACTGGTGACAATTATTTAAGATTAAGTAAAGACGAAAATATATTTCCAATGAA
CTTCATATTTAATGAAACCCCTGCACCATATGAAATATGTACAGCTTTGACAGATTGTAAAATATTAACT
TTACCGAAAGATTTACTTGAGTATTTATGTAGAAAGCATAATGAAATATTTGAAAGTCTCTTCAAGAAAC
TTAATGAGACTATTCAATTTCAAGTAGAATATATTATGGCGTTAAGAGCTAATTCAGCTAAAGAAAGAAT
TGAAAGAATACTACAAATTTTATGCCTTTCAATTGGGGATGATAATGGAGAATTCTATGAATTAAAACAA
ATTATGACTGTTCAATTAATAAGTAATTTATCTGGACTTAACAGAAAAACTACTGGTGAAATAATCAGAG
AATTAAAAATAGAAAATATTATATATCAAGATAAAAGAAATTGGATTATAAAAAAATAACATGAATAAAA
TATTAATTGAAAAGGAGATATTCAAAATGAAAAATTTAAGAAATAGAAACTTTTTAACTTTGTTAGACTT
CACACAAAAAGAAATGGAATTTTTACTTAATTTATCTGAAGATCTTAAACGCGCAAAATATGCAGGAATA
GAACAACAAAAAATGAAAGGTAAAAATATCGCTCTACTTTTTGAAAAAGATTCAACACGCACTCGATGTG
CATTTGAAACAGCGGCTTATGATCAAGGTGCACATGTAACATACCTTGGGCCAACAGGTTCTCAAATGGG
TAAAAAAGAGTCTACCAAAGATACTGCTCGTGTTTTAGGTGGAATGTATGATGGCATAGAATATCGTGGA
TTCTCACAAAGAGTAGTTGAGGATTTGGCAAAATATTCTGGCGTTCCCGTATGGAATGGTTTAACAGATG
AAGATCATCCTACACAAGTACTTGCTGATTTTTTAACAGCTAAAGAAGTATTGAAAAAACCATATAATGA
AATTAACTTCACATATGTTGGAGATGGACGTAATAACGTTGCAAATGCCTTAATGCAAGGAGCAGCAATC
ATGGGCATGACTTTCCATCTTGTATGTCCTAAAGAACTAAATCCAACTGATGAATTATTAAATCGTTGTA
ATGATATAGCTGACAAAAACGGTGGTGAAATCCTTATAACTGACGATATTGATGAAGGTGTCAAAGGATC
TGATGTAATTTATACAGATGTTTGGGTATCTATGGGTGAACCTGATGAAGTTTGGGAAAAACGTATCAAA
TTATTAGAACCATACCGTGTAACTAAAGAATTAATGAAAAAAACAGGTAATCCACATACAATTTTTGAAC
ATTGCTTACCATCATTCCATGATACTGAAACAATAATCGGTAAACAAATTCAAGAAAAATATGGTCTAAC
TGAAATGGAAGTAACAAATGAAGTATTTGAAAGTGAACAATCAGTTGTTTTCCAAGAAGCAGAAAATAGA
GCACATACAATAAAAGCAGTCATGGTAGCAACATTAGGAGAGTAAATGAAAGGAGGATATAAATATGTCT
AAAATCGTCGTAGCTTTGGGTGGTAACGCTTTAGGACAATCGCCTAAAGAACAATTAGATTTATTAAAAA
GTACATCTAAATCTCTAGTAAGTTTAATCGATAAAGGATACGAAATTGTAATTAGTCATGGTAATGGTCC
ACAAGTTGGAAGTATTAACTTAGGTTTAAATTATGCGGCGGAACACAAACAAGGTCCTCCTTTTCCTTTC
CCTGAATGTGGTGCTATGAGTCAAGCTTATATTGGCTATCAGATGCAAGAAAGTTTACAAAACGAACTTC
ATTCAATGGGCATAGATAAAGAAGTTGTTACGCTAGTAACACAAGTTCAAGTTGCAAGCGATGATTCTGC
TTTCAATAACCCTACTAAACCAATTGGATTATTTTATACAAAAGAGCAGGCTGATAAATTTACGAAAGAA
AAAGGTTATACTTTTGTAGAAGATTCTGGACGCGGCTATCGTCGCGTTGTCCCTTCCCCACAACCTATAA
GTATAGTTGAGTTAGATAGTATAGAAACATTAATCACTCATGGAACACTAGTTATCGCTGCCGGCGGTGG
TGGAATTCCAGTAATTAAGGAAAATGAAGTTTATACAGGTGTTGATGCAGTTATTGATAAAGATAAAACG
AGTGCTTTATTAGCAGCACATTTACAATCTGATCAATTAATCATATTAACTGCTGTGGACCATGTTTACA
TTAACTATGGAAAAGAAAACCAAAGAGGTCTCGATGAAGTGTCTGTGGATGAAATGAAAAAACATATCTC
TGATGGTCAATTTGCTAAAGGAAGTATGCTCCCAAAAGTTGAAGCTGCACTTCAATTTCTTGAAAAAAAT
ACTAAAGGCAGTGTTTTGATTACATCTCTAGCAGGATTAGGGGACGCTTTAGACGGTAAAATAGGAACAT
TAATTAAGAATTGA
>ACME:3:AB687558.1
ATGCAGAAGCATCATTTAAACTGCCGAGTTAGACCTAAAAAGACGACAAGAATAGGTAAACCGTATTATA
AAACGGACAATTTATTACAAAGACAATTTAAAGCGAGTTGTCCAATGGAAGTATTAACAACCGATATTAC
TTATTTACCATTTGGTCATTCTATGTTGTATTTATCTTCGATAATGGATATTTATAACGGAGAAATTGTG
GCGTATAAAATAGATGATAAACAAGACCAAAGTTTAGTTAATGATACATTAAATCAAATCGATATACCTG
AGAGTTGTATATTACATAGTGATCAAGGCAGCGTTTATACATCTTATGCTTATTATCAATTGTGCGAAGA
AAAAGGCATTATCAGAAGTATGTCCCGAAAGGGAACACCTGCCGATAACGCCCCGATAGAAAGTTTCCAT
TCCTCGCTAAAGTCTGAAACTTTTTACATCAATAATGAGCTTAATCGCTCTAATCATATTGTAATAGATA
TTGTCGAAAAGTACATTAAAAACTATAATAATAATCGAATTCAACAAAAACTAGGCTACTTATCCTCTGT
AAAATACAGAGAATTAATAGCCTAGAACATGGTGTTTTTATTAAGTTCCCGTTTTAAGGGTTCAGTGCCC
TAGGATTATAGGCTCTTTTGTTTATAAAGGTAATTGAACTAAAGTATTATAATTTCAATTCTTAATTAAT
GTTCCTATTTTACCGTCTAAAGCGTCCCCTAATCCTGCTAGAGATGTAATCAAAACACTGCCTTTAGTAT
TTTTTTCAAGAAATTGAAGTGCAGCTTCAACTTTTGGGAGCATACTTCCTTTAGCAAATTGACCATCAGA
GATATGTTTTTTCATTTCATCCACAGACACTTCATCGAGACCTCTTTGGTTTTCTTTTCCATAGTTAATG
TAAACATGGTCCACAGCAGTTAATATGATTAATTGATCAGATTGTAAATGTGCTGCTAATAAAGCACTCG
TTTTATCTTTATCAATAACTGCATCAACACCTGTATAAACTTCATTTTCCTTAATTACTGGAATTCCACC
ACCGCCGGCAGCGATAACTAGTGTTCCATGAGTGATTAATGTTTCTATACTATCTAACTCAACTATACTT
ATAGGTTGTGGGGAAGGGACAACGCGACGATAGCCGCGTCCAGAATCTTCTACAAAAGTATAACCTTTTT
CTTTCGTAAATTTATCAGCCTGCTCTTTTGTATAAAATAATCCAATTGGTTTAGTAGGGTTATTGAAAGC
AGAATCATCGCTTGCAACTTGAACTTGTGTTACTAGCGTAACAACTTCTTTATCTATGCCCATTGAATGA
AGTTCGTTTTGTAAACTTTCTTGCATCTGATAGCCAATATAAGCTTGACTCATAGCACCACATTCAGGGA
AAGGAAAAGGAGGACCTTGTTTGTGTTCCGCCGCATAATTTAAACCTAAGTTAATACTTCCAACTTGTGG
ACCATTACCATGACTAATTACAATTTCGTATCCTTTATCGATTAAACTTACTAGAGATTTAGATGTACTT
TTTAATAAATCTAATTGTTCTTTAGGCGATTGTCCTAAAGCGTTACCACCCAAAGCTACGACGATTTTAG
ACATATTTATATCCTCCTTTCATTTACTCTCCTAATGTTGCTACCATGACTGCTTTTATTGTATGTGCTC
TATTTTCTGCTTCTTGGAAAACAACTGATTGTTCACTTTCAAATACTTCATTTGTTACTTCCATTTCAGT
TAGACCATATTTTTCTTGAATTTGTTTACCGATTATTGTTTCAGTATCATGGAATGATGGTAAGCAATGT
TCAAAAATTGTATGTGGATTACCTGTTTTTTTCATTAATTCTTTAGTTACACGGTATGGTTCTAATAATT
TGATACGTTTTTCCCAAACTTCATCAGGTTCACCCATAGATACCCAAACATCTGTGTAAATTACATCAGA
TCCTTTGACACCTTCATCAATATCGTCAGTTATAAGGATTTCACCACCGTTTTTGTCAGCTATATCATTA
CAACGATTTAATAATTCATCAGTTGGATTTAGTTCTTTAGGACATACAAGATGGAAAGTCATGCCCATGA
TTGCTGCTCCTTGCATTAAGGCATTTGCAACGTTATTACGTCCATCTCCAACATATGTGAAGTTAATTTC
ATTATATGGTTTTTTCAATACTTCTTTAGCTGTTAAAAAATCAGCAAGTACTTGTGTAGGATGATCTTCA
TCTGTTAAACCATTCCATACGGGAACGCCAGAATATTTTGCCAAATCCTCAACTACTCTTTGTGAGAATC
CACGATATTCTATGCCATCATACATTCCACCTAAAACACGAGCAGTATCTTTGGTAGACTCTTTTTTACC
CATTTGAGAACCTGTTGGCCCAAGGTATGTTACATGTGCACCTTGATCATAAGCCGCTGTTTCAAATGCA
CATCGAGTGCGTGTTGAATCTTTTTCAAAAAGTAGAGCGATATTTTTACCTTTCATTTTTTGTTGTTCTA
TTCCTGCATATTTTGCGCGTTTAAGATCTTCAGATAAATTAAGTAAAAATTCCATTTCTTTTTGTGTGAA
GTCTAACAAAGTTAAAAAGTTTCTATTTCTTAAATTTTTCATTTTGAATATCTCCTTTTCAATTAATATT
TTATTCATGTTATTTTTTTATAATCCAATTTCTTTTATCTTGATATATAATATTTTCTATTTTTAATTCT
CTGATTATTTCACCAGTAGTTTTTCTGTTAAGTCCAGATAAATTACTTATTAATTGAACAGTCATAATTT
GTTTTAATTCATAGAATTCTCCATTATCATCCCCAATTGAAAGGCATAAAATTTGTAGTATTCTTTCAAT
TCTTTCTTTAGCTGAATTAGCTCTTAACGCCATAATATATTCTACTTGAAATTGAATAGTCTCATTAAGT
TTCTTGAAGAGACTTTCAAATATTTCATTATGCTTTCTACATAAATACTCAAGTAAATCTTTCGGTAAAG
TTAATATTTTACAATCTGTCAAAGCTGTACATATTTCATATGGTGCAGGGGTTTCATTAAATATGAAGTT
CATTGGAAATATATTTTCGTCTTTACTTAATCTTAAATAATTGTCACCAGTAATATTAGAAGATTCATGT
AAAATACAACCATTTACTAAAAAGTATACAAATTTTATTTGATCAGTTGAATGATATATGACTTGTCCTT
TTTTATATTGATAAAGTGTTAAATCCTCTTTATAAGGTCTAACAATACTAACAGGAATATTTAAGTATGA
TGCTAATTGTTTAAGATTATTATCAAATTCATATTCTGAATTTTTAATATAAATATTTTCTTCATACATA
ACTATAAACCCCTTAAAAATTACTTAGTTTAAATCATAACTTAAAATACAGAAATATTACCTGTAATCAA
ACGAACTATTCCTATTATTGCAAGTACAATGATGAATATGAATAACGTATAATCCAATTTTGTCAAATGT
TTGTTATTATCCCTTTGTACGTAGCTGTATACGAGTAATCCAGGTATATATAACAACATCGTTAATAGTA
AATAATCTAATCCAGCTGCATAAACCAACCAAATTGTGTAAATAGATGCAATAATTCCTATTATCCATTG
TTTTAAATTAGCTTTAGATTTATTTTGAATAGTATATTTAACCTGGTAAAAAGCACTGAGTGTATATGGA
ATTAAGATTGCACTTGATGCAAGTGAAAACGCAAACTGATAGGCACTATCTGTAAACAACATACTAATTA
AAAATAACTGAACTAATATATTAGTAATAATTAAAGCGTTGACCGGAGCTTTATTCTTATTTTCTTTAGC
AAACCATTTCGGGAAAAGTCCATCTTTAGCTACAATGAATGGTAATTCACCAGCTAGTAATGTCCATCCT
AACCAAGCTCCTAAAACAGAGATAATTAAGCCTATATTAACTAACACTGAACCCCAATGACCTACAATAT
GTTCTAATACTTGTGCCATTGATGGATTAGCAAGTTTTGAAATTTGGTTCTGCTGAATGACACCTTGGGC
TAGTACAGTCATTAAGAAATAAATGACTAGCACAGAAATCAAACCAATAACGGTAGCAGTTCCTACATCT
TTTTTAGACTTTGCACGTCCAGAAAAGACAACGGCTCCTTCAATCCCTGTGAATACCCATACAGTTACTA
ACATAGTACTTTTTACTTGTGCCATTGTATCTCCCCAACTAAAAACGCCAACACTTCCACTAGTCATACC
ATAAAAACCGGATTTAAAAGTACTGAAGTTGAATACAACTATCATGCATATAATAACTAGAAATATAGGT
ATTAATTTAGCTACTGTAACAATACTATTTATAAACGCTGCAGTTTCTACACCTCTAAGTATTAAAAAAT
GTACACCCCATAATAAAATTGATGCTATGATAATACTTGGAAGTGTGTTACCTCCTTTAAATATAGGGAA
AAAGTTACCCACAGCTGACATTAATAGGGTTGCATAAGCCACATTACCTAGAAATGCTGCAAACCAATAT
CCCCAAGCACTTGAAAAACCAATAAAATCTCCAAACCCTGTTTGAGCATAACTATAAATTCCTCCATCAA
GATCTGGTCGCTCATTTGTTAAATTTTGAAATACGAAAGCAAGAGAAATCATACCAATAGCAGTTATTAT
CCAACCGATAATTATTGCAAGTCCACCAGCTTGGCCACCCATATCTGAGATGATATTGAATGCACCACCG
CCTATCATAGAGCCTATGACTAAACCAATTAAGGAAGTTTTACCTAATTTATTTTCATCCATATTAATCT
CCCCTAATAAAGGTGGTAAAAATCTTGTTATTTGATTTAATGAATGAATTACTTGTGACTTTTACCACCT
TTCAAATTTAAATATCTTCTCTAAATAACGGCTGACTCATACATCTTGGGCCTCCGCGTCCACGTACAAG
TTCACTACCAGTAATTTCAATCACTTTAATTCCTTTGTCGCGTAAAAGTTGGTTTGATACATAGTTGCGA
TCGTATGTCACCACAACCCCTGGTCGAATACATAATGTGTTTGAGCCATCATTCCATTGTTCACGTGCAC
CATCAATAACGTCGCCATTACCTGTTGGAATAAAGTCCACTTTTTCTACTTCTAAAACTTCAGCAAGTGT
TTCACGTAACTTGCTAGAACGAGTAATTTTTATATCGTCCTTACCATCATTTTGTTCTATGGTAAATATA
TTCATATTATTTTCTTCTTTAAATATTGCTGCATGTACTGTAAACTTATCGTAGTCAATCATAGTTAGTA
CTGTATCTAGGTGCATAAATGTACGTGTATTAGGTATTTCAATAGCTACGATTTTTTTAAAACTTGTGTT
TGCATCTTTGAAAATATTACGTGCTAACTTTTCTATTGCTTGAGCTGATGTACGTTCTGATATACCAATA
GCTAAAACATCTTTCGATAATACTAATTCATCTCCACCTTCAATATTAAATGGTGAGTTACGATCTAACC
ATACTGGTACATCTTTATCTTTAAATCTTGGATGATGTTTCAGTATATATGTCATAAAAATAGATTCTCT
ACGTCGTGCTCTCCAATACATTCTGTTAATTGTCATTCCTCTACCAATTGAAGCTTGGGGATCTCTTGTA
AAATAAAGGTTGGGCATTGGATCTAAGTAAAATGGATATCTATCATCCATATATTCTACTAAATGAGTTG
TTTCAAGTTGAATTTCTTCTTTACGTACGCCAGCCATGATTTTATTTACAAGTTCTTGGTCAGATAACTT
TGAAAAGAATTCTTTAATTTCAGTTTCATGACCTAATATTGTCTTTTTAGATTCTGTTAATATATCGTTT
ATGAAGTTCTCGCGTACTTCTGGCTCAGTAATAGATTCTGCTGCAAGTTTTTCTAAATAAACTACTTCGA
TTCCTTCATCTCTCAAAGTTTGAGCAAATTTGTCATGCTCTTCTTGTGCAACTTTTAAGTAGGGAATATC
ATCGAATAATAAACCACTTAAATGATCAGGTACTAAATTTTCTAATTCTTTTCCTGGTCTTTTTAACAAC
ACAGTTTTCAATTTGCCTATTTCACTATTTACTTGAATGGGTCCTTGTACCATTTCAAATTCCTCCTTTG
CTTTATTACATTCACATTATAAAACGCTTTCAAAAAACATCGTGTGATTTAATTCACAATTGTTTAGGGA
GGGTTTTCACATATATAGATTTATTCAATGCAAAATTTTGTATGAATATGTATTTTGTACTATATAATAG
TGAATAATTTGAAAAATCTCATTGTTAAAACCTTATCTTATTCAAACAAAAAGATTTTTTACTCATTTTT
TTGTATTAGTAATCATTCCTATTAATATAATCATTTAATTTTTAAGGGAATAATTGATAACAAACAAATT
CTGCTATTTCATTTGAAGAAGTCAAAATCATCAAAGTATCGTTACCTCCAATAGTTCCTAATATTTCTTT
CATTTGTAATTGATCTATGTAATAACTTATACTTTGAGCAAAGCCAGGAGATGTTTTTATTAAGACATAG
TTATTTAGCGTTATAAATTCAATAATCTCATCACTAAATATTTCTAATTGTTTTTTTGCACTTAATTGAT
TTGTTTGATTTATTTTCTTGTAAATATACTTTTTATTTTCAACAGGGATTTTGTAAATTTCTAATTCTTG
TAAGTCACGAGAAATAGTTGTCAAGCTATAGTAAACTCCAAAATGTCTTGCCATGTAATCCACTATTTGT
TGTTTTTTATTAAACTGATTCTGTTGTATAACAGTTAAGATAAGATTTAAACGTTTTTCTTTTTTCAT
>ACME:4:FR753166.1
TCAATTCTTAATTAATGTTCCTATTTTACCGTCTAAAGCGTCCCCTAATCCTGCTAGAGATGTAATCAAA
ACACTGCCTTTAGTATTTTTTTCAAGAAATTGAAGTGCAGCTTCAACTTTTGGGAGCATACTTCCTTTAG
CAAATTGACCATCAGAGATATGTTTTTTCATTTCATCCACAGACACTTCATCGAGACCTCTTTGGTTTTC
TTTTCCATAGTTAATGTAAACATGGTCCACAGCAGTTAATATGATTAATTGATCAGATTGTAAATGTGCT
GCTAATAAAGCACTCGTTTTATCTTTATCAATAACTGCATCAACACCTGTATAAACTTCATTTTCCTTAA
TTACTGGAATTCCACCACCGCCGGCAGCGATAACTAGTGTTCCATGAGTGATTAATGTTTCTATACTATC
TAACTCAACTATACTTATAGGTTGTGGGGAAGGGACAACGCGACGATAGCCGCGTCCAGAATCTTCTACA
AAAGTATAACCTTTTTCTTTCGTAAATTTATCAGCCTGCTCTTTTGTATAAAATAATCCAATTGGTTTAG
TAGGGTTATTGAAAGCAGAATCATCGCTTGCAACTTGAACTTGTGTTACTAGCGTAACAACTTCTTTATC
TATGCCCATTGAATGAAGTTCGTTTTGTAAACTTTCTTGCATCTGATAGCCAATATAAGCTTGACTCATA
GCACCACATTCAGGGAAAGGAAAAGGAGGACCTTGTTTGTGTTCCGCCGCATAATTTAAACCTAAGTTAA
TACTTCCAACTTGTGGACCATTACCATGACTAATTACAATTTCGTATCCTTTATCGATTAAACTTACTAG
AGATTTAGATGTACTTTTTAATAAATCTAATTGTTCTTTAGGCGATTGTCCTAAAGCGTTACCACCCAAA
GCTACGACGATTTTAGACATATTTATATCCTCCTTTCATTTACTCTCCTAATGTTGCTACCATGACTGCT
TTTATTGTATGTGCTCTATTTTCTGCTTCTTGGAAAACAACTGATTGTTCACTTTCAAATACTTCATTTG
TTACTTCCATTTCAGTTAGACCATATTTTTCTTGAATTTGTTTACCGATTATTGTTTCAGTATCATGGAA
TGATGGTAAGCAATGTTCAAAAATTGTATGTGGATTACCTGTTTTTTTCATTAATTCTTTAGTTACACGG
TATGGTTCTAATAATTTGATACGTTTTTCCCAAACTTCATCAGGTTCACCCATAGATACCCAAACATCTG
TGTAAATTACATCAGATCCTTTGACACCTTCATCAATATCGTCAGTTATAAGGATTTCACCACCGTTTTT
GTCAGCTATATCATTACAACGATTTAATAATTCATCAGTTGGATTTAGTTCTTTAGGACATACAAGATGG
AAAGTCATGCCCATGATTGCTGCTCCTTGCATTAAGGCATTTGCAACGTTATTACGTCCATCTCCAACAT
ATGTGAAGTTAATTTCATTATATGGTTTTTTCAATACTTCTTTAGCTGTTAAAAAATCAGCAAGTACTTG
TGTAGGATGATCTTCATCTGTTAAACCATTCCATACGGGAACGCCAGAATATTTTGCCAAATCCTCAACT
ACTCTTTGTGAGAATCCACGATATTCTATGCCATCATACATTCCACCTAAAACACGAGCAGTATCTTTGG
TAGACTCTTTTTTACCCATTTGAGAACCTGTTGGCCCAAGGTATGTTACATGTGCACCTTGATCATAAGC
CGCTGTTTCAAATGCACATCGAGTGCGTGTTGAATCTTTTTCAAAAAGTAGAGCGATATTTTTACCTTTC
ATTTTTTGTTGTTCTATTCCTGCATATTTTGCGCGTTTAAGATCTTCAGATAAATTAAGTAAAAATTCCA
TTTCTTTTTGTGTGAAGTCTAACAAAGTTAAAAAGTTTCTATTTCTTAAATTTTTCATTTTGAATATCTC
CTTTTCAATTAATATTTTATTCATGTTATTTTTTTATAATCCAATTTCTTTTATCTTTATATATAATATT
TTCTATTTTTAATTCTCTGATTATTTCACCAGTAGTTTTTCTGTTAAGTCCAGATAAATTACTTATTAAT
TGAACAGTCATAATTTGTTTTAATTCATAGAATTCTCCATTATCATCCCCAATTGAAAGGCATAAAATTT
GTAGTATTCTTTCAATTCTTTCTTTAGCTGAATTAGCTCTTAACGCCATAATATATTCTACTTGAAATTG
AATAGTCTCATTAAGTTTCTTGAAGAGACTTTCAAATATTTCATTATGCTTTCTACATAAATACTCAAGT
AAATCTTTCGGTAAAGTTAATATTTTACAATCTGTCAAAGCTGTACATATTTCATATGGTGCAGGGGTTT
CATTAAATATGAAGTTCATTGGAAATATATTTTCGTCTTTACTTAATCTTAAATAATTGTCACCAGTAAT
ATTAGAAGATTCATGTAAAATACAACCATTTACTAAAAAGTATACAAATTTTATTTGATCAGTTGAATGA
TATATGACTTGTCCTTTTTTATATTGATAAAGTGTTAAATCCTCTTTATAAGGTCTAACAATACTAACAG
GAATATTTAAGTATGATGCTAATTGTTTAAGATTATTATCAAATTCATATTCTGAATTTTTAATATAAAT
ATTTTCTTCATACATAACTATAAACCCCTTAAAAATTACTTAGTTTAAATCATAACTTAAAATACAGAAA
TATTACCTGTAATCAAACGAACTATTCCTATTATTGCAAGTACAATGATGAATATGAATAACGTATAATC
CAATTTTGTCAAATGTTTGTTATTATCCCTTTGTACGTAGCTGTATACGAGTAATCCAGGTATATATAAC
AACATCGTTAATAGTAAATAATCTAATCCAGCTGCATAAACCAACCAAATTGTGTAAATAGATGCAATAA
TTCCTATTATCCATTGTTTTAAATTAGCTTTAGATTTATTTTGAATAGTATATTTAACCTGGTAAAAAGC
ACTGAGTGTATATGGAATTAAGATTGCACTTGATGCAAGTGAAAACGCAAACTGATAGGCACTATCTGTA
AACAACATACTAATTAAAAATAACTGAACTAATATATTAGTAATAATTAAAGCGTTGACCGGAGCTTTAT
TCTTATTTTCTTTAGCAAACCATTTCGGGAAAAGTCCATCTTTAGCTACAATGAATGGTAATTCACCAGC
TAGTAATGTCCATCCTAACCAAGCTCCTAAAACAGAGATAATTAAGCCTATATTAACTAACACTGAACCC
CAATGACCTACAATATGTTCTAATACTTGTGCCATTGATGGATTAGCAAGTTTTGAAATTTGGTTCTGCT
GAATGACACCTTGGGCTAGTACAGTCATTAAGAAATAAATGACTAGCACAGAAATCAAACCAATAACGGT
AGCAGTTCCTACATCTTTTTTAGACTTTGCACGTCCAGAAAAGACAACGGCTCCTTCAATCCCTGTGAAT
ACCCATACAGTTACTAACATAGTACTTTTTACTTGTGCCATTGTATCTCCCCAACTAAAAACGCCAACAC
TTCCACTAGTCATACCATAAAAACCGGATTTAAAAGTACTGAAGTTGAATACAACTATCATGCATATAAT
AACTAGAAATATAGGTATTAATTTAGCTACTGTAACAATACTATTTATAAACGCTGCAGTTTCTACACCT
CTAAGTATTAAAAAATGTACACCCCATAATAAAATTGATGCTATGATAATACTTGGAAGTGTGTTACCTC
CTTTAAATATAGGGAAAAAGTTACCCACAGCTGACATTAATAGGGTTGCATAAGCCACATTACCTAGAAA
TGCTGCAAACCAATATCCCCAAGCACTTGAAAAACCAATAAAATCTCCAAACCCTGTTTGAGCATAACTA
TAAATTCCTCCATCAAGATCTGGTCGCTCATTTGTTAAATTTTGAAATACGAAAGCAAGAGAAATCATAC
CAATAGCAGTTATTATCCAACCGATAATTATTGCAAGTCCACCAGCTTGGCCACCCATATCTGAGATGAT
ATTGAATGCACCACCGCCTATCATAGAGCCTATGACTAAACCAATTAAGGAAGTTTTACCTAATTTATTT
TCATCCATATTAATCTCCCCTAATAAAGGTGGTAAAAATCTTGTTATTTGATTTAATGAATGAATTACTT
GTGACTTTTACCACCTTTCAAATTTAAATATCTTCTCTAAATAACGGCTGACTCATACATCTTGGGCCTC
CGCGTCCACGTACAAGTTCACTACCAGTAATTTCAATCACTTTAATTCCTTTGTCGCGTAAAAGTTGGTT
TGATACATAGTTGCGATCGTATGTCACCACAACCCCTGGTCGAATACATAATGTGTTTGAGCCATCATTC
CATTGTTCACGTGCACCATCAATAACGTCGCCATTACCTGTTGGAATAAAGTCCACTTTTTCTACTTCTA
AAACTTCAGCAAGTGTTTCACGTAACTTGCTAGAACGAGTAATTTTTATATCGTCCTTACCATCATTTTG
TTCTATGGTAAATATATTCATATTATTTTCTTCTTTAAATATTGCTGCATGTACTGTAAACTTATCGTAG
TCAATCATAGTTAGTACTGTATCTAGGTGCATAAATGTACGTGTATTAGGTATTTCAATAGCTACGATTT
TTTTAAAACTTGTGTTTGCATCTTTGAAAATATTACGTGCTAACTTTTCTATTGCTTGAGCTGATGTACG
TTCTGATATACCAATAGCTAAAACATCTTTCGATAATACTAATTCATCTCCACCTTCAATATTAAATGGT
GAGTTACGATCTAACCATACTGGTACATCTTTATCTTTAAATCTTGGATGATGTTTCAGTATATATGTCA
TAAAAATAGATTCTCTACGTCGTGCTCTCCAATACATTCTGTTAATTGTCATTCCTCTACCAATTGAAGC
TTGGGGATCTCTTGTAAAATAAAGGTTGGGCATTGGATCTAAGTAAAATGGATATCTATCATCCATATAT
TCTACTAAATGAGTTGTTTCAAGTTGAATTTCTTCTTTACGTACGCCAGCCATGATTTTATTTACAAGTT
CTTGGTCAGATAACTTTGAAAAGAATTCTTTAATTTCAGTTTCATGACCTAATATTGTCTTTTTAGATTC
TGTTAATATATCGTTTATGAAGTTCTCGCGTACTTCTGGCTCAGTAATAGATTCTGCTGCAAGTTTTTCT
AAATAAACTACTTCGATTCCTTCATCTCTCAAAGTTTGAGCAAATTTGTCATGCTCTTCTTGTGCAACTT
TTAAGTAGGGAATATCATCGAATAATAAACCACTTAAATGATCAGGTACTAAATTTTCTAATTCTTTTCC
TGGTCTTTTTAACAACACAGTTTTCAATTTGCCTATTTCACTATTTACTTGAATGGGTCCTTGTACCATT
TCAAATTCCTCCTTTGCTTTATTACATTCACATTATAAAACGCTTTCAAAAAACATCGTGTGATTTAATT
CACAATTGTTTAGGGAGGGTTTTCACATATATAGATTTATTCAATGCAAAATTTTGTATGAATATGTATT
TTGTACTATATAATAGTGAATAATTTGAAAAATCTCATTGTTAAAACCTTATCTTATTCAAACAAAAAGA
TTTTTTACTCATTTTTTTGTATTAGTAATCATTCCTATTAATATAATCATTTAATTTTTAAGGGAATAAT
TGATAACAAACAAATTCTGCTATTTCATTTGAAGAAGTCAAAATCATCAAAGTATCGTTACCTCCAATAG
TTCCTAATATTTCTTTCATTTGTAATTGATCTATGTAATAACTTATACTTTGAGCAAAGCCAGGAGATGT
TTTTATTAAGACATAGTTATTTAGCGTTATAAATTCAATAATCTCATCACTAAATATTTCTAATTGTTTT
TTTGCACTTAATTGATTTGTTTGATTTATTTTCTTGTAAATATACTTTTTATTTTCAACAGGGATTTTGT
AAATTTCTAATTCTTGTAAGTCACGAGAAATAGTTGTCAAGCTATAGTAAACTCCAAAATGTCTTGCCAT
GTAATCCACTATTTGTTGTTTTTTATTAAACTGATTCTGTTGTATAACAGTTAAGATAAGATTTAAACGT
TTTTCTTTTTTCAT
>ACME:5:AB665981.1
TCAATTCTTAATTAATGTTCCTATTTTACCGTCTAAAGCGTCCCCTAATCCTGCTAGAGATGTAATCAAA
ACACTGCCTTTAGTATTTTTTTCAAGAAATTGAAGTGCAGCTTCAACTTTTGGGAGCATACTTCCTTTAG
CAAATTGACCATCAGAGATATGTTTTTTCATTTCATCCACAGACACTTCATCGAGACCTCTTTGGTTTTC
TTTTCCATAGTTAATGTAAACATGGTCCACAGCAGTTAATATGATTAATTGATCAGATTGTAAATGTGCT
GCTAATAAAGCACTCGTTTTATCTTTATCAATAACTGCATCAACACCTGTATAAACTTCATTTTCCTTAA
TTACTGGAATTCCACCACCGCCGGCAGCGATAACTAGTGTTCCATGAGTGATTAATGTTTCTATACTATC
TAACTCAACTATACTTATAGGTTGTGGGGAAGGGACAACGCGACGATAGCCGCGTCCAGAATCTTCTACA
AAAGTATAACCTTTTTCTTTCGTAAATTTATCAGCCTGCTCTTTTGTATAAAATAATCCAATTGGTTTAG
TAGGGTTATTGAAAGCAGAATCATCGCTTGCAACTTGAACTTGTGTTACTAGCGTAACAACTTCTTTATC
TATGCCCATTGAATGAAGTTCGTTTTGTAAACTTTCTTGCATCTGATAGCCAATATAAGCTTGACTCATA
GCACCACATTCAGGGAAAGGAAAAGGAGGACCTTGTTTGTGTTCCGCCGCATAATTTAAACCTAAGTTAA
TACTTCCAACTTGTGGACCATTACCATGACTAATTACAATTTCGTATCCTTTATCGATTAAACTTACTAG
AGATTTAGATGTACTTTTTAATAAATCTAATTGTTCTTTAGGCGATTGTCCTAAAGCGTTACCACCCAAA
GCTACGACGATTTTAGACATATTTATATCCTCCTTTCATTTACTCTCCTAATGTTGCTACCATGACTGCT
TTTATTGTATGTGCTCTATTTTCTGCTTCTTGGAAAACAACTGATTGTTCACTTTCAAATACTTCATTTG
TTACTTCCATTTCAGTTAGACCATATTTTTCTTGAATTTGTTTACCGATTATTGTTTCAGTATCATGGAA
TGATGGTAAGCAATGTTCAAAAATTGTATGTGGATTACCTGTTTTTTTCATTAATTCTTTAGTTACACGG
TATGGTTCTAATAATTTGATACGTTTTTCCCAAACTTCATCAGGTTCACCCATAGATACCCAAACATCTG
TGTAAATTACATCAGATCCTTTGACACCTTCATCAATATCGTCAGTTATAAGGATTTCACCACCGTTTTT
GTCAGCTATATCATTACAACGATTTAATAATTCATCAGTTGGATTTAGTTCTTTAGGACATACAAGATGG
AAAGTCATGCCCATGATTGCTGCTCCTTGCATTAAGGCATTTGCAACGTTATTACGTCCATCTCCAACAT
ATGTGAAGTTAATTTCATTATATGGTTTTTTCAATACTTCTTTAGCTGTTAAAAAATCAGCAAGTACTTG
TGTAGGATGATCTTCATCTGTTAAACCATTCCATACGGGAACGCCAGAATATTTTGCCAAATCCTCAACT
ACTCTTTGTGAGAATCCACGATATTCTATGCCATCATACATTCCACCTAAAACACGAGCAGTATCTTTGG
TAGACTCTTTTTTACCCATTTGAGAACCTGTTGGCCCAAGGTATGTTACATGTGCACCTTGATCATAAGC
CGCTGTTTCAAATGCACATCGAGTGCGTGTTGAATCTTTTTCAAAAAGTAGAGCGATATTTTTACCTTTC
ATTTTTTGTTGTTCTATTCCTGCATATTTTGCGCGTTTAAGATCTTCAGATAAATTAAGTAAAAATTCCA
TTTCTTTTTGTGTGAAGTCTAACAAAGTTAAAAAGTTTCTATTTCTTAAATTTTTCATTTTGAATATCTC
CTTTTCAATTAATATTTTATTCATGTTATTTTTTTATAATCCAATTTCTTTTATCTTGATATATAATATT
TTCTATTTTTAATTCTCTGATTATTTCACCAGTAGTTTTTCTGTTAAGTCCAGATAAATTACTTATTAAT
TGAACAGTCATAATTTGTTTTAATTCATAGAATTCTCCATTATCATCCCCAATTGAAAGGCATAAAATTT
GTAGTATTCTTTCAATTCTTTCTTTAGCTGAATTAGCTCTTAACGCCATAATATATTCTACTTGAAATTG
AATAGTCTCATTAAGTTTCTTGAAGAGACTTTCAAATATTTCATTATGCTTTCTACATAAATACTCAAGT
AAATCTTTCGGTAAAGTTAATATTTTACAATCTGTCAAAGCTGTACATATTTCATATGGTGCAGGGGTTT
CATTAAATATGAAGTTCATTGGAAATATATTTTCGTCTTTACTTAATCTTAAATAATTGTCACCAGTAAT
ATTAGAAGATTCATGTAAAATACAACCATTTACTAAAAAGTATACAAATTTTATTTGATCAGTTGAATGA
TATATGACTTGTCCTTTTTTATATTGATAAAGTGTTAAATCCTCTTTATAAGGTCTAACAATACTAACAG
GAATATTTAAGTATGATGCTAATTGTTTAAGATTATTATCAAATTCATATTCTGAATTTTTAATATAAAT
ATTTTCTTCATACATAACTATAAACCCCTTAAAAATTACTTAGTTTAAATCATAACTTAAAATACAGAAA
TATTACCTGTAATCAAACGAACTATTCCTATTATTGCAAGTACAATGATGAATATGAATAACGTATAATC
CAATTTTGTCAAATGTTTGTTATTATCCCTTTGTACGTAGCTGTATACGAGTAATCCAGGTATATATAAC
AACATCGTTAATAGTAAATAATCTAATCCAGCTGCATAAACCAACCAAATTGTGTAAATAGATGCAATAA
TTCCTATTATCCATTGTTTTAAATTAGCTTTAGATTTATTTTGAATAGTATATTTAACCTGGTAAAAAGC
ACTGAGTGTATATGGAATTAAGATTGCACTTGATGCAAGTGAAAACGCAAACTGATAGGCACTATCTGTA
AACAACATACTAATTAAAAATAACTGAACTAATATATTAGTAATAATTAAAGCGTTGACCGGAGCTTTAT
TCTTATTTTCTTTAGCAAACCATTTCGGGAAAAGTCCATCTTTAGCTACAATGAATGGTAATTCACCAGC
TAGTAATGTCCATCCTAACCAAGCTCCTAAAACAGAGATAATTAAGCCTATATTAACTAACACTGAACCC
CAATGACCTACAATATGTTCTAATACTTGTGCCATTGATGGATTAGCAAGTTTTGAAATTTGGTTCTGCT
GAATGACACCTTGGGCTAGTACAGTCATTAAGAAATAAATGACTAGCACAGAAATCAAACCAATAACGGT
AGCAGTTCCTACATCTTTTTTAGACTTTGCACGTCCAGAAAAGACAACGGCTCCTTCAATCCCTGTGAAT
ACCCATACAGTTACTAACATAGTACTTTTTACTTGTGCCATTGTATCTCCCCAACTAAAAACGCCAACAC
TTCCACTAGTCATACCATAAAAACCGGATTTAAAAGTACTGAAGTTGAATACAACTATCATGCATATAAT
AACTAGAAATATAGGTATTAATTTAGCTACTGTAACAATACTATTTATAAACGCTGCAGTTTCTACACCT
CTAAGTATTAAAAAATGTACACCCCATAATAAAATTGATGCTATGATAATACTTGGAAGTGTGTTACCTC
CTTTAAATATAGGGAAAAAGTTACCCACAGCTGACATTAATAGGGTTGCATAAGCCACATTACCTAGAAA
TGCTGCAAACCAATATCCCCAAGCACTTGAAAAACCAATAAAATCTCCAAACCCTGTTTGAGCATAACTA
TAAATTCCTCCATCAAGATCTGGTCGCTCATTTGTTAAATTTTGAAATACGAAAGCAAGAGAAATCATAC
CAATAGCAGTTATTATCCAACCGATAATTATTGCAAGTCCACCAGCTTGGCCACCCATATCTGAGATGAT
ATTGAATGCACCACCGCCTATCATAGAGCCTATGACTAAACCAATTAAGGAAGTTTTACCTAATTTATTT
TCATCCATATTAATCTCCCCTAATAAAGGTGGTAAAAATCTTGTTATTTGATTTAATGAATGAATTACTT
GTGACTTTTACCACCTTTCAAATTTAAATATCTTCTCTAAATAACGGCTGACTCATACATCTTGGGCCTC
CGCGTCCACGTACAAGTTCACTACCAGTAATTTCAATCACTTTAATTCCTTTGTCGCGTAAAAGTTGGTT
TGATACATAGTTGCGATCGTATGTCACCACAACCCCTGGTCGAATACATAATGTGTTTGAGCCATCATTC
CATTGTTCACGTGCACCATCAATAACGTCGCCATTACCTGTTGGAATAAAGTCCACTTTTTCTACTTCTA
AAACTTCAGCAAGTGTTTCACGTAACTTGCTAGAACGAGTAATTTTTATATCGTCCTTACCATCATTTTG
TTCTATGGTAAATATATTCATATTATTTTCTTCTTTAAATATTGCTGCATGTACTGTAAACTTATCGTAG
TCAATCATAGTTAGTACTGTATCTAGGTGCATAAATGTACGTGTATTAGGTATTTCAATAGCTACGATTT
TTTTAAAACTTGTGTTTGCATCTTTGAAAATATTACGTGCTAACTTTTCTATTGCTTGAGCTGATGTACG
TTCTGATATACCAATAGCTAAAACATCTTTCGATAATACTAATTCATCTCCACCTTCAATATTAAATGGT
GAGTTACGATCTAACCATACTGGTACATCTTTATCTTTAAATCTTGGATGATGTTTCAGTATATATGTCA
TAAAAATAGATTCTCTACGTCGTGCTCTCCAATACATTCTGTTAATTGTCATTCCTCTACCAATTGAAGC
TTGGGGATCTCTTGTAAAATAAAGGTTGGGCATTGGATCTAAGTAAAATGGATATCTATCATCCATATAT
TCTACTAAATGAGTTGTTTCAAGTTGAATTTCTTCTTTACGTACGCCAGCCATGATTTTATTTACAAGTT
CTTGGTCAGATAACTTTGAAAAGAATTCTTTAATTTCAGTTTCATGACCTAATATTGTCTTTTTAGATTC
TGTTAATATATCGTTTATGAAGTTCTCGCGTACTTCTGGCTCAGTAATAGATTCTGCTGCAAGTTTTTCT
AAATAAACTACTTCGATTCCTTCATCTCTCAAAGTTTGAGCAAATTTGTCATGCTCTTCTTGTGCAACTT
TTAAGTAGGGAATATCATCGAATAATAAACCACTTAAATGATCAGGTACTAAATTTTCTAATTCTTTTCC
TGGTCTTTTTAACAACACAGTTTTCAATTTGCCTATTTCACTATTTACTTGAATGGGTCCTTGTACCATT
TCAAATTCCTCCTTTGCTTTATTACATTCACATTATAAAACGCTTTCAAAAAACATCGTGTGATTTAATT
CACAATTGTTTAGGGAGGGTTTTCACATATATAGATTTATTCAATGCAAAATTTTGTATGAATATGTATT
TTGTACTATATAATAGTGAATAATTTGAAAAATCTCATTGTTAAAACCTTATCTTATTCAAACAAAAAGA
TTTTTTACTCATTTTTTTGTATTAGTAATCATTCCTATTAATATAATCATTTAATTTTTAAGGGAATAAT
TGATAACAAACAAATTCTGCTATTTCATTTGAAGAAGTCAAAATCATCAAAGTATCGTTACCTCCAATAG
TTCCTAATATTTCTTTCATTTGTAATTGATCTATGTAATAACTTATACTTTGAGCAAAGCCAGGAGATGT
TTTTATTAAGACATAGTTATTTAGCGTTATAAATTCAATAATCTCATCACTAAATATTTCTAATTGTTTT
TTTGCACTTAATTGATTTGTTTGATTTATTTTCTTGTAAATATACTTTTTATTTTCAACAGGGATTTTGT
AAATTTCTAATTCTTGTAAGTCACGAGAAATAGTTGTCAAGCTATAGTAAACTCCAAAATGTCTTGCCAT
GTAATCCACTATTTGTTGTTTTTTATTAAACTGATTCTGTTGTATAACAGTTAAGATAAGATTTAAACGT
TTTTCTTTTTTCAT
>ACME:6:KF234240.1
TCAATTCTTAATTAATGTTCCTATTTTACCGTCTAAAGCGTCCCCTAATCCTGCTAGAGATGTAATCAAA
ACACTGCCTTTAGTATTTTTTTCAAGAAATTGAAGTGCAGCTTCAACTTTTGGGAGCATACTTCCTTTAG
CAAATTGACCATCAGAGATATGTTTTTTCATTTCATCCACAGACACTTCATCGAGACCTCTTTGGTTTTC
TTTTCCATAGTTAATGTAAACATGGTCCACAGCAGTTAATATGATTAATTGATCAGATTGTAAATGTGCT
GCTAATAAAGCACTCGTTTTATCTTTATCAATAACTGCATCAACACCTGTATAAACTTCATTTTCCTTAA
TTACTGGAATTCCACCACCGCCGGCAGCGATAACTAGTGTTCCATGAGTGATTAATGTTTCTATACTATC
TAACTCAACTATACTTATAGGTTGTGGGGAAGGGACAACGCGACGATAGCCGCGTCCAGAATCTTCTACA
AAAGTATAACCTTTTTCTTTCGTAAATTTATCAGCCTGCTCTTTTGTATAAAATAATCCAATTGGTTTAG
TAGGGTTATTGAAAGCAGAATCATCGCTTGCAACTTGAACTTGTGTTACTAGCGTAACAACTTCTTTATC
TATGCCCATTGAATGAAGTTCGTTTTGTAAACTTTCTTGCATCTGATAGCCAATATAAGCTTGACTCATA
GCACCACATTCAGGGAAAGGAAAAGGAGGACCTTGTTTGTGTTCCGCCGCATAATTTAAACCTAAGTTAA
TACTTCCAACTTGTGGACCATTACCATGACTAATTACAATTTCGTATCCTTTATCGATTAAACTTACTAG
AGATTTAGATGTACTTTTTAATAAATCTAATTGTTCTTTAGGCGATTGTCCTAAAGCGTTACCACCCAAA
GCTACGACGATTTTAGACATATTTATATCCTCCTTTCATTTACTCTCCTAATGTTGCTACCATGACTGCT
TTTATTGTATGTGCTCTATTTTCTGCTTCTTGGAAAACAACTGATTGTTCACTTTCAAATACTTCATTTG
TTACTTCCATTTCAGTTAGACCATATTTTTCTTGAATTTGTTTACCGATTATTGTTTCAGTATCATGGAA
TGATGGTAAGCAATGTTCAAAAATTGTATGTGGATTACCTGTTTTTTTCATTAATTCTTTAGTTACACGG
TATGGTTCTAATAATTTGATACGTTTTTCCCAAACTTCATCAGGTTCACCCATAGATACCCAAACATCTG
TGTAAATTACATCAGATCCTTTGACACCTTCATCAATATCGTCAGTTATAAGGATTTCACCACCGTTTTT
GTCAGCTATATCATTACAACGATTTAATAATTCATCAGTTGGATTTAGTTCTTTAGGACATACAAGATGG
AAAGTCATGCCCATGATTGCTGCTCCTTGCATTAAGGCATTTGCAACGTTATTACGTCCATCTCCAACAT
ATGTGAAGTTAATTTCATTATATGGTTTTTTCAATACTTCTTTAGCTGTTAAAAAATCAGCAAGTACTTG
TGTAGGATGATCTTCATCTGTTAAACCATTCCATACGGGAACGCCAGAATATTTTGCCAAATCCTCAACT
ACTCTTTGTGAGAATCCACGATATTCTATGCCATCATACATTCCACCTAAAACACGAGCAGTATCTTTGG
TAGACTCTTTTTTACCCATTTGAGAACCTGTTGGCCCAAGGTATGTTACATGTGCACCTTGATCATAAGC
CGCTGTTTCAAATGCACATCGAGTGCGTGTTGAATCTTTTTCAAAAAGTAGAGCGATATTTTTACCTTTC
ATTTTTTGTTGTTCTATTCCTGCATATTTTGCGCGTTTAAGATCTTCAGATAAATTAAGTAAAAATTCCA
TTTCTTTTTGTGTGAAGTCTAACAAAGTTAAAAAGTTTCTATTTCTTAAATTTTTCATTTTGAATATCTC
CTTTTCAATTAATATTTTATTCATGTTATTTTTTTATAATCCAATTTCTTTTATCTTGATATATAATATT
TTCTATTTTTAATTCTCTGATTATTTCACCAGTAGTTTTTCTGTTAAGTCCAGATAAATTACTTATTAAT
TGAACAGTCATAATTTGTTTTAATTCATAGAATTCTCCATTATCATCCCCAATTGAAAGGCATAAAATTT
GTAGTATTCTTTCAATTCTTTCTTTAGCTGAATTAGCTCTTAACGCCATAATATATTCTACTTGAAATTG
AATAGTCTCATTAAGTTTCTTGAAGAGACTTTCAAATATTTCATTATGCTTTCTACATAAATACTCAAGT
AAATCTTTCGGTAAAGTTAATATTTTACAATCTGTCAAAGCTGTACATATTTCATATGGTGCAGGGGTTT
CATTAAATATGAAGTTCATTGGAAATATATTTTCGTCTTTACTTAATCTTAAATAATTGTCACCAGTAAT
ATTAGAAGATTCATGTAAAATACAACCATTTACTAAAAAGTATACAAATTTTATTTGATCAGTTGAATGA
TATATGACTTGTCCTTTTTTATATTGATAAAGTGTTAAATCCTCTTTATAAGGTCTAACAATACTAACAG
GAATATTTAAGTATGATGCTAATTGTTTAAGATTATTATCAAATTCATATTCTGAATTTTTAATATAAAT
ATTTTCTTCATACATAACTATAAACCCCTTAAAAATTACTTAGTTTAAATCATAACTTAAAATACAGAAA
TATTACCTGTAATCAAACGAACTATTCCTATTATTGCAAGTACAATGATGAATATGAATAACGTATAATC
CAATTTTGTCAAATGTTTGTTATTATCCCTTTGTACGTAGCTGTATACGAGTAATCCAGGTATATATAAC
AACATCGTTAATAGTAAATAATCTAATCCAGCTGCATAAACCAACCAAATTGTGTAAATAGATGCAATAA
TTCCTATTATCCATTGTTTTAAATTAGCTTTAGATTTATTTTGAATAGTATATTTAACCTGGTAAAAAGC
ACTGAGTGTATATGGAATTAAGATTGCACTTGATGCAAGTGAAAACGCAAACTGATAGGCACTATCTGTA
AACAACATACTAATTAAAAATAACTGAACTAATATATTAGTAATAATTAAAGCGTTGACCGGAGCTTTAT
TCTTATTTTCTTTAGCAAACCATTTCGGGAAAAGTCCATCTTTAGCTACAATGAATGGTAATTCACCAGC
TAGTAATGTCCATCCTAACCAAGCTCCTAAAACAGAGATAATTAAGCCTATATTAACTAACACTGAACCC
CAATGACCTACAATATGTTCTAATACTTGTGCCATTGATGGATTAGCAAGTTTTGAAATTTGGTTCTGCT
GAATGACACCTTGGGCTAGTACAGTCATTAAGAAATAAATGACTAGCACAGAAATCAAACCAATAACGGT
AGCAGTTCCTACATCTTTTTTAGACTTTGCACGTCCAGAAAAGACAACGGCTCCTTCAATCCCTGTGAAT
ACCCATACAGTTACTAACATAGTACTTTTTACTTGTGCCATTGTATCTCCCCAACTAAAAACGCCAACAC
TTCCACTAGTCATACCATAAAAACCGGATTTAAAAGTACTGAAGTTGAATACAACTATCATGCATATAAT
AACTAGAAATATAGGTATTAATTTAGCTACTGTAACAATACTATTTATAAACGCTGCAGTTTCTACACCT
CTAAGTATTAAAAAATGTACACCCCATAATAAAATTGATGCTATGATAATACTTGGAAGTGTGTTACCTC
CTTTAAATATAGGGAAAAAGTTACCCACAGCTGACATTAATAGGGTTGCATAAGCCACATTACCTAGAAA
TGCTGCAAACCAATATCCCCAAGCACTTGAAAAACCAATAAAATCTCCAAACCCTGTTTGAGCATAACTA
TAAATTCCTCCATCAAGATCTGGTCGCTCATTTGTTAAATTTTGAAATACGAAAGCAAGAGAAATCATAC
CAATAGCAGTTATTATCCAACCGATAATTATTGCAAGTCCACCAGCTTGGCCACCCATATCTGAGATGAT
ATTGAATGCACCACCGCCTATCATAGAGCCTATGACTAAACCAATTAAGGAAGTTTTACCTAATTTATTT
TCATCCATATTAATCTCCCCTAATAAAGGTGGTAAAAATCTTGTTATTTGATTTAATGAATGAATTACTT
GTGACTTTTACCACCTTTCAAATTTAAATATCTTCTCTAAATAACGGCTGACTCATACATCTTGGGCCTC
CGCGTCCACGTACAAGTTCACTACCAGTAATTTCAATCACTTTAATTCCTTTGTCGCGTAAAAGTTGGTT
TGATACATAGTTGCGATCGTATGTCACCACAACCCCTGGTCGAATACATAATGTGTTTGAGCCATCATTC
CATTGTTCACGTGCACCATCAATAACGTCGCCATTACCTGTTGGAATAAAGTCCACTTTTTCTACTTCTA
AAACTTCAGCAAGTGTTTCACGTAACTTGCTAGAACGAGTAATTTTTATATCGTCCTTACCATCATTTTG
TTCTATGGTAAATATATTCATATTATTTTCTTCTTTAAATATTGCTGCATGTACTGTAAACTTATCGTAG
TCAATCATAGTTAGTACTGTATCTAGGTGCATAAATGTACGTGTATTAGGTATTTCAATAGCTACGATTT
TTTTAAAACTTGTGTTTGCATCTTTGAAAATATTACGTGCTAACTTTTCTATTGCTTGAGCTGATGTACG
TTCTGATATACCAATAGCTAAAACATCTTTCGATAATACTAATTCATCTCCACCTTCAATATTAAATGGT
GAGTTACGATCTAACCATACTGGTACATCTTTATCTTTAAATCTTGGATGATGTTTCAGTATATATGTCA
TAAAAATAGATTCTCTACGTCGTGCTCTCCAATACATTCTGTTAATTGTCATTCCTCTACCAATTGAAGC
TTGGGGATCTCTTGTAAAATAAAGGTTGGGCATTGGATCTAAGTAAAATGGATATCTATCATCCATATAT
TCTACTAAATGAGTTGTTTCAAGTTGAATTTCTTCTTTACGTACGCCAGCCATGATTTTATTTACAAGTT
CTTGGTCAGATAACTTTGAAAAGAATTCTTTAATTTCAGTTTCATGACCTAATATTGTCTTTTTAGATTC
TGTTAATATATCGTTTATGAAGTTCTCGCGTACTTCTGGCTCAGTAATAGATTCTGCTGCAAGTTTTTCT
AAATAAACTACTTCGATTCCTTCATCTCTCAAAGTTTGAGCAAATTTGTCATGCTCTTCTTGTGCAACTT
TTAAGTAGGGAATATCATCGAATAATAAACCACTTAAATGATCAGGTACTAAATTTTCTAATTCTTTTCC
TGGTCTTTTTAACAACACAGTTTTCAATTTGCCTATTTCACTATTTACTTGAATGGGTCCTTGTACCATT
TCAAATTCCTCCTTTGCTTTATTACATTCACATTATAAAACGCTTTCAAAAAACATCGTGTGATTTAATT
CACAATTGTTTAGGGAGGGTTTTCACATATATAGATTTATTCAATGCAAAATTTTGTATGAATATGTATT
TTGTACTATATAATAGTGAATAATTTGAAAAATCTCATTGTTAAAACCTTATCTTATTCAAACAAAAAGA
TTTTTTACTCATTTTTTTGTATTAGTAATCATTCCTATTAATATAATCATTTAATTTTTAAGGGAATAAT
TGATAACAAACAAATTCTGCTATTTCATTTGAAGAAGTCAAAATCATCAAAGTATCGTTACCTCCAATAG
TTCCTAATATTTCTTTCATTTGTAATTGATCTATGTAATAACTTATACTTTGAGCAAAGCCAGGAGATGT
TTTTATTAAGACATAGTTATTTAGCGTTATAAATTCAATAATCTCATCACTAAATATTTCTAATTGTTTT
TTTGCACTTAATTGATTTGTTTGATTTATTTTCTTGTAAATATACTTTTTATTTTCAACAGGGATTTTGT
AAATTTCTAATTCTTGTAAGTCACGAGAAATAGTTGTCAAGCTATAGTAAACTCCAAAATGTCTTGCCAT
GTAATCCACTATTTGTTGTTTTTTATTAAACTGATTCTGTTGTATAACAGTTAAGATAAGATTTAAACGT
TTTTCTTTTTTCAT
>ACME:7:KF175393.1
TCAATTCTTAATTAATGTTCCTATTTTACCGTCTAAAGCGTCCCCTAATCCTGCTAGAGATGTAATCAAA
ACACTGCCTTTAGTATTTTTTTCAAGAAATTGAAGTGCAGCTTCAACTTTTGGAAGCATACTTCCTTTAG
CAAATTGACCATCAGAGATATGTTTTTTCATTTCATCCACAGACACTTCATCGAGACCTCTTTGGTTTTC
TTTTCCATAGTTAATGTAAACATGGTCCACAGCAGTTAATATGATTAATTGATCAGATTGTAAATGTGCT
GCTAATAAAGCACTCGTTTTATCTTTATCAATAACTGCATCAACACCTGTATAAACTTCATTTTCCTTAA
TTACTGGAATTCCACCACCGCCGGCAGCGATAACTAGTGTTCCATGAGTGATTAATGTTTCTATACTATC
TAACTCAACTATACTTATAGGTTGTGGGGAAGGGACAACGCGACGATAGCCGCGTCCAGAATCTTCTACA
AAAGTATAACCTTTTTCTTTCGTAAATTTATCAGCCTGCTCTTTTGTATAAAATAATCCAATTGGTTTAG
TAGGGTTATTGAAAGCAGAATCATCGCTTGCAACTTGAACTTGTGTTACTAGCGTAACAACTTGTTTATC
TATGCCCATTGAATGAAGTTCGTTTTGTAAACTTTCTTGCATCTGATAGCCAATATAAGCTTGACTCATA
GCACCACATTCAGGGAAAGGAAAAGGAGGACCTTGTTTGTGTTCCGCCGCATAATTTAAACCTAAGTTAA
TACTTCCAACTTGTGGACCATTACCATGACTAATTACAATTTCGTATCCTTTATCGATTAAACTTACTAG
AGATTTAGATGTACTTTTTAATAAATCTAATTGTTCTTTAGGCGATTGTCCTAAAGCGTTACCACCCAAA
GCTACGACGATTTTAGACATATTTATATCCTCCTTTCATTTACTCTCCTAATGTTGCTACCATGACTGCT
TTTATTGTATGTGCTCTATTTTCTGCTTCTTGGAAAACAACTGATTGTTCACTTTCAAATACTTCATTTG
TTACTTCCATTTCAGTTAGACCATATTTTTCTTGAATTTGTTTACCGATTATTGTTTCAGTATCATGGAA
TGATGGTAAGCAATGTTCAAAAATTGTATGTGGATTACCTGTTTTTTTCATTAATTCTTTAGTTACACGG
TATGGTTCTAATAATTTGATACGTTTTTCCCAAACTTCATCAGGTTCACCCATAGATACCCAAACATCTG
TGTAAATTACATCAGATCCTTTGACACCTTCATCAATATCATCAGTTATAAGGATTTCACCACCGTTTTT
GTCAGCTATATCATTACACCGATTTAATAATTCATCAGTTGGATTTAGTTCTTTAGGACATACAAGATGG
AAAGTCATGCCCATGATTGCTGCTCCTTGCATTAAGGCATTTGCAACGTTATTACGTCCATCTCCAACAT
ATGTGAAGTTAATTTCATTATATGGTTTTTTCAATACTTCTTTAGCTGTTAAAAAATCAGCAAGTACTTG
TGTAGGATGATCTTCATCTGTTAAACCATTCCATACGGGAACGCCAGAATATTTTGCCAAATCCTCAACT
ACTCTTTGTGAGAATCCACGATATTCTATGCCATCATACATTCCACCTAAAACACGAGCAGTATCTTTGG
TAGACTCTTTTTTACCCATTTGAGAACCTGTTGGCCCAAGGTATGTTACATGTGCACCTTGATCATAAGC
CGCTGTTTCAAATGCACATCGAGTGCGTGTTGAATCTTTTTCAAAAAGTAGAGCGATATTTTTACCTTTC
ATTTTTTGTTGTTCTATTCCTGCATATTTTGCGCGTTTAAGATCTTCAGATAAATTAAGTAAAAATTCCA
TTTCTTTTTGTGTGAAGTCTAACAAAGTTAAAAAGTTTCTATTTCTTAAATTTTTCATTTTGAATATCTC
CTTTTCAATTAATATTTTATTCATGTTATTTTTTTATAATCCAATTTCTTTTATCTTGATATATAATATT
TTCTATTTTTAATTCTCTGATTATTTCACCAGTAGTTTTTCTGTTAAGTCCAGATAAATTACTTATTAAT
TGAACAGTCATAATTTGTTTTAATTCATAGAATTCTCCATTATCATCCCCAATTGAAAGGCATAAAATTT
GTAGTATTCTTTCAATTCTTTCTTTAGCTGAATTAGCTCTTAACGCCATAATATATTCTACTTGAAATTG
AATAGTCTCATTAAGTTTCTTGAAGAGACTTTCAAATATTTCATTATGCTTTCTACATAAATACTCAAGT
AAATCTTTCGGTAAAGTTAATATTTTACAATCTGTCAAAGCTGTACATATTTCATATGGTGCAGGGGTTT
CATTAAATATGAAGTTCATTGGAAATATATTTTCGTCTTTACTTAATCTTAAATAATTGTCACCAGTAAT
ATTAGAAGATTCATGTAAAATACAACCATTTACTAAAAAGTATACAAATTTTATTTGATCAGTTGAATGA
TATATGACTTGTCCTTTTTTATATTGATAAAGTGTTAAATCCTCTTTATAAGGTCTAACAATACTAACAG
GAATATTTAAGTATGATGCTAATTGTTTAAGATTATTATCAAATTCATATTCTGAATTTTTAATATAAAT
ATTTTCTTCATACATAACTATAAACCCCTTAAAAATTACTTAGTTTAAATCATAACTTAAAATACAGAAA
TATTACCTGTAATCAAACGAACTATTCCTATTATTGCAAGTACAATGATGAATATGAATAACGTATAATC
CAATTTTGTCAAATGTTTGTTATTATCCCTTTGTACGTAGCTGTATACGAGTAATCCAGGTATATATAAC
AACATCGTTAATAGTAAATAATCTAATCCAGCTGCATAAACCAACCAAATTGTGTAAATAGATGCAATAA
TTCCTATTATCCATTGTTTTAAATTAGCTTTAGATTTATTTTGAATAGTATATTTAACCTGGTAAAAAGC
ACTGAGTGTATATGGAATTAAGATTGCACTTGATGCAAGTGAAAACGCAAACTGATAGGCACTATCTGTA
AACAACATACTAATTAAAAATAACTGAACTAATATATTAGTAATAATTAAAGCGTTGACCGGAGCTTTAT
TCTTATTTTCTTTAGCAAACCATTTCGGGAAAAGTCCATCTTTAGCTACAATGAATGGTAATTCACCAGC
TAGTAATGTCCATCCTAACCAAGCTCCTAAAACAGAGATAATTAAGCCTATATTAACTAACACTGAACCC
CAATGACCTACAATATGTTCTAATACTTGTGCCATTGATGGATTAGCAAGTTTTGAAATTTGGTTCTGCT
GAATGACACCTTGGGCTAGTACAGTCATTAAGAAATAAATGACTAGCACAGAAATCAAACCAATAACGGT
AGCAGTTCCTACATCCTTTTTAGACTTTGCACGTCCAGAAAAGACAACGGCTCCTTCAATCCCTGTGAAT
ACCCATACAGTTACTAACATAGTACTTTTTACTTGTGCCATTGTATCTCCCCAACTAAAAACGCCAACAC
TTCCACTAGTCATACCATAAAAACCGGATTTAAAAGTACTGAAGTTGAATACAACTATCATGCATATAAT
AACTAGAAATATAGGTATTAATTTAGCTACTGTAACAATACTATTTATAAACGCTGCAGTTTCTACACCT
CTAAGTATTAAAAAATGTACACCCCATAATAAAATTGATGCTATGATAATACTTGGAAGTGTGTTACCTC
CTTTAAATATAGGGAAAAAGTTACCCACAGCTGACATTAATAGGGTTGCATAAGCCACATTACCTAGAAA
TGCTGCAAACCAATATCCCCAAGCACTTGAAAAACCAATAAAATCTCCAAACCCTGTTTGAGCATAACTA
TAAATTCCTCCATCAAGATCTGGTCGCTCATTTGTTAAATTTTGAAATACGAAAGCAAGAGAAATCATAC
CAATAGCAGTTATTATCCAACCGATAATTATTGCAAGTCCACCAGCTTGGCCACCCATATCTGAGATGAT
ATTGAATGCACCACCGCCTATCATAGAGCCTATGACTAAACCAATTAAGGAAGTTTTACCTAATTTATTT
TCATCCATATTAATCTCCCCTAATAAAGGTGGTAAAAATCTTGTTATTTGATTTAATGAATGAATTACTT
GTGACTTTTACCACCTTTCAAATTTAAATATCTTCTCTAAATAACGGCTGACTCATACATCTTGGGCCTC
CGCGTCCACGTACAAGTTCACTACCAGTAATTTCAATCACTTTAATTCCTTTGTCGCGTAAAAGTTGGTT
TGATACATAGTTGCGATCGTATGTCACCACAACCCCTGGTCGAATACATAATGTGTTTGAGCCATCATTC
CATTGTTCACGTGCACCATCAATAACGTCGCCATTACCTGTTGGAATAAAGTCCACTTTTTCTACTTCTA
AAACTTCAGCAAGTGTTTCACGTAACTTGCTAGAACGAGTAATTTTTATATCGTCCTTACCATCATTTTG
TTCTATGGTAAATATATTCATATTATTTTCTTCTTTAAATATTGCTGCATGTACTGTAAACTTATCGTAG
TCAATCATAGTTAGTACTGTATCTAGGTGCATAAATGTACGTGTATTAGGTATTTCAATAGCTACGATTT
TTTTAAAACTTGTGTTTGCATCTTTGAAAATATTACGTGCTAACTTTTCTATTGCTTGAGCTGATGTACG
TTCTGATATACCAATAGCTAAAACATCTTTCGATAATACTAATTCATCTCCACCTTCAATATTAAATGGT
GAGTTACGATCTAACCATACTGGTACATCTTTATCTTTAAATCTTGGATGATGTTTCAGTATATATGTCA
TAAAAATAGATTCTCTACGTCGTGCTCTCCAATACATTCTGTTAATTGTCATTCCTCTACCAATTGAAGC
TTGGGGATCTCTTGTAAAATAAAGGTTGGGCATTGGATCTAAGTAAAATGGATATCTATCATCCATATAT
TCTACTAAATGGGTTGTTTCAAGTTGAATTTCTTCTTTACGTACGCCAGCCATGATTTTATTTACAAGTT
CTTGGTCAGATAACTTTGAAAAGAATTCTTTAATTTCAGTTTCATGACCTAATATTGTCTTTTTAGATTC
TGTTAATATGTCGTTTATGAAGTTCTCGCGTACTTCTGGCTCAGTAATAGATTCTGCTGCAAGTTTTTCT
AAATAAACTACTTCGATTCCTTCATCTCTCAAAGTTTGAGCAAATTTGTCATGCTCTTCTTGTGCAACTT
TTAAGTAGGGAATATCATCGAATAATAAACCACTTAAATGATCAGGTACTAAATTTTCTAATTCTTTTCC
TGGTCTTTTTAACAACACAGTTTTCAATTTGCCTATTTCACTATTTACTTGAATGGGTCCTTGTACCATT
TCAAATTCCTCCTTTGCTTTATTACATTCACATTATAAAACGCTTTCAAAAAACATCGTGTGATTTAATT
CACAATTGTTTAGGGAGGGTTTTCACATATATAGATTTATTCAATGCAAAATTTTGTATGAATATGTATT
TTGTACTATATAATAGTGAATAATTTGAAAAATCTCATTGTTAAAACCTTATCTTATTCAAGCAAAAAGA
TTTTTTACTCATTTTTTTGTATTAGTAATCATTCCTATTAATATAATCATTTAATTTTTAAGGGAATAAT
TGATAACAAACAAATTCTGCTATTTCATTTGAAGAAGTCAAAATCATCAAAGTATCGTTACCTCCAATAA
TTCCTAATATTTCTTTCATTTGTAATTGATCTATGTAATAACTTATACTTTGAGCAAAGCCAGGAGATGT
TTTTATTAAGACATAGTTATTTAGCGTTATAAATTCAATAATCTCATCACTAAATATTTCTAATTGTTTT
TTTGCACTTAATTGATTTGTTTGATTTATTTTCTTGTAAATATACTTTTTATTTTCAACAGGGATTTTGT
AAATTTCTAATTCTTGTAAGTCACGAGAAATAGTTGTCAAGCTATAGTAAACTCCAAAATGTCTTGCCAT
GTAATCCACTATTTGTTGTTTTTTATTAAACTGATTCTGTTGTATAACAGTTAAGATAAGATTTAAACGT
TTTTCTTTTTTCAT
>atl:1:BX571856.1
ATGGCGAAAAAATTTAATTACAAACTACCATCAATGGTTGCATTAACGCTTGTAGGTTCAGCAGTCACTG
CACATCAAGTTCAAGCAGCTGAGACGACACAAGATCAAACTACTAATAAAAATGTTTTAGATAGTAATAA
AGTTAAAGCAACTACTGAACAAGCAAAAGCTGAGGTAAAAAATCCAACGCAAAACATTTCTGGCACTCAA
GTATATCAAGACCCTGCTATTGTCCAACCAAAAGCAGCGAATAAAACAGGCAATGCTCAAGTAAATCAAA
AGGTTGATACTACACAAGTAAATGGTGACACTCGTGCGACTCAATCAACTACATCAAATAATGCGAAACC
TGTTACAAAGTCAACAAACACAACAGCACCTAAAACGAACAATAATGTTACAAGTGCTGGATATAGTTTA
GTTGATGATGAAGATGATAATTCAGAAAATCAAATTAATCCAGAATTAATTAAATCAGCTGCTAAACCTG
CTGCTCTTGAAACGCAATATAAAGCCGCAGCACCAAAAGCAACACCTGTTGCACCTAAAGCTAAAACTGA
AGCTACACCAAAAGTAACTACTTTTAGTGCTTCAGCACAACCAAGATCAGCCGCTGCAGCACCTAAAACG
AGTTTGCCAAAATATAAACCGCAAGTAAACTCATCAATTAATGATTACATTCGTAAAAATAATTTAAAAG
CACCTAAGATAGAGGAAGATTATACATCTTACTTCCCTAAATACGCATACCGTAACGGTGTAGGTCGTCC
TGAAGGTATCGTTGTTCATGATACAGCTAATGATCGTTCGACGATAAATGGCGAAATTAGTTATATGAAA
AACAACTATCAAAACGCATTCGTACATGCATTTGTTGATGGGGATCGTATAATCGAAACAGCACCAACGG
ATTACTTATCTTGGGGTGTCGGTGCAGTCGGTAACCCTAGATTCATCAATGTTGAAATCGTGCACACACA
CGATTATGCTTCATTTGCACGTTCAATGAATAACTATGCTGACTATGCAGCTACACAATTACAATATTAT
GGTTTAAAACCTGATAGTGCTGAATATGATGGAAATGGTACAGTATGGACTCACTACGCTGTAAGTAAAT
ATTTAGGTGGTACGGACCATGCCGATCCACATGGATATTTAAGAAGTCATAATTATAGTTATGATCAACT
ATATGACTTAATTAATGAAAAATATTTAATAAAAATGGGTAAAGTGGCGCCATGGGGTACGCAATCTACA
ACTACCCCTACTACACCATCAAAACCATCAACACCGTCGAAACCATCAACACCATCAACTGGTAAATTAA
CAGTTGCTGCTAATAATGGTGTCGCACAAATCAAACCTACAAATAGTGGTTTATATACTACTGTTTACGA
CAAAACTGGTAAAGCAACTAATGAAGTTCAAAAAACATTTGCTGTATCTAAAACAGCTACATTAGGTAAT
CAAAAATTCTATCTTGTTCAAGATTACAATTCTGGTAATAAATTTGGTTGGGTTAAAGAAGGCGATGTGG
TTTACAACACAGCTAAATCACCTGTAAATGTAAATCAATCATATTCAATCAAACCTGGTACGAAACTTTA
TACAGTACCTTGGGGTACATCTAAACAAGTTGCTGGTAGCGTGTCTGGTTCTGGAAACCAAACATTTAAG
GCTTCAAAGCAACAACAAATTGATAAATCAATTTATTTATATGGCTCTGTGAATGGTAAATCTGGTTGGG
TAAGTAAAGCATATTTAGTTGATACTGCTAAACCTACGCCTACACCAACACCTAAGCCATCAACACCTAC
AACAAATAATAAATTAACAGTTTCATCATTAAACGGTGTTGCTCAAATTAATGCTAAAAACAATGGCTTA
TTCACTACAGTTTATGACAAAACTGGTAAGCCAACGAAAGAAGTTCAAAAAACATTTGCTGTAACAAAAG
AAGCAAGTCTAGGTGGAAACAAATTCTACTTAGTTAAAGATTACAATAGTCCAACTTTAATTGGTTGGGT
TAAACAAGGTGACGTTATTTATAACAATGCAAAATCACCTGTAAATGTAATGCAAACTTATACAGTAAAA
CCAGGCACTAAATTATATTCAGTACCTTGGGGTACTTATAAACAAGAAGCTGGTGCGGTATCTGGTACAG
GTAACCAAACTTTTAAAGCGACTAAGCAACAACAAATTGATAAATCTATCTATTTATATGGAACTGTAAA
TGGTAAATCTGGTTGGATAAGTAAAGCATATTTAGCTGTACCTGCTGCACCTAAAAAAGCTGTAGCACAA
CCAAAAACTGCTGTAAAAGCTTATGCTGTTACTAAACCTCAAACGACTCAAACAGTTAGCAAAATTGCTC
AAGTTAAACCAAACAACACTGGTATTCGTGCTTCTGTTTATGAAAAAACAGCGAAAAACGGTGCAAAATA
TGCGGATCGTACATTCTATGTAACAAAAGAACGTGCACATGGTAATGAAACATACGTATTATTAAATAAT
ACAAGTCATAATATTCCATTAGGTTGGTTCAATGTAAAAGACTTAAATGTTCAAAACTTAGGCAAAGAAG
TTAAAACGACTCAAAAATATACTGTTAACAGATCAAATAACGGCTTATCAATGGTTCCTTGGGGTACTAA
AAACCAAGTCATTTTAACAGGCAATAACATTGCTCAAGGTACATTTAATGCAACGAAACAAGTATCTGTA
GGCAAAGATGTTTATTTATACGGTACTATTAATAACCGCACTGGTTGGGTAAATTCAAAAGATTTAACTG
CACCAACTGCTGTTAAACCAACTACATCAGCTGCCAAAGATTATAACTACACTTATGTAATTAAAAATGG
TAATGGTTATTACTATGTAACACCAAATTCTGATACAGCTAAATACTCATTAAAAGCATTTAATGAACAA
CCATTCGCAGTTGTTAAAGAACAAGTCATTAATGGACAAACTTGGTACTATGGTAAATTATCTAACGGTA
AATTAGCATGGATTAAATCAACTGATTTAGCTAAAGAATTAATTAAGTATAATCAAATAGGTATGACATT
AAACCAAGTTGCTCAAATACAAGCTGGTTTACAATATAAACCACAAGTACAACGTGTACCAGGTAAGTGG
ACAGATGCTAACTTTAATGATGTTAAGCATGCAATGGATACGAAGCGTTTAGCTCAAGATCCAGCATTAA
AATATCAATTCTTACGCTTAGACCAACCACAAAATATTTCTATTGATAAAATTAATCAATTCTTAAAAGG
TAAAGGTGTATTAGAAAACCAAGGTGCTGCATTTAACAAAGCTGCTCAAATGTATGGCATTAATGAAGTT
TATCTTATCTCACATGCCCTATTAGAAACAGGTAACGGTACTTCTCAATTAGCAAAAGGTGCAGATGTAG
TGAACAACAAAGTTGTAACTAACTCTAACACGAAATACCATAACGTATTTGGTATTGCTGCATATGATAA
CGATCCTTTACGTGAAGGTATTAAATATGCTAAACAAGCTGGTTGGGACACAGTATCAAAAGCAATCGTT
GGTGGTGCTAAATTCATCGGCAACTCATATGTTAAAGCTGGTCAAAATACGCTTTACAAAATGAGATGGA
ATCCTGCACATCCAGGAACACACCAATATGCTACAGATGTAGATTGGGCTAACATCAATGCTAAAATCAT
CAAAGGCTACTATGATAAAATTGGCGAAGTCGGCAAATACTTCGACATCCCACAATATAAATAA

>atl:2:BA000018.3
ATGGCGAAAAAATTCAATTACAAACTACCATCAATGGTTGCATTAACGCTTGTAGGTTCAGCAGTCACTG
CACATCAAGTTCAAGCAGCTGAGACGACACAAGATCAAACTACTAATAAAAATGTTTTAGATAGTAATAA
AGTTAAAGCAACTACTGAACAAGCAAAAGCTGAGGTAAAAAATCCAACGCAAAACATTTCTGGCACTCAA
GTATATCAAGACCCTGCTATTGTCCAACCAAAAACAGCAAATAACAAAACAGGCAATGCTCAAGTAAGTC
AAAAAGTTGATACTGCACAAGTAAATGGTGACACTCGTGCTAATCAATCAGCGACTACAAATAATACGCA
GCCTGTTGCAAAGTCAACAAGCACTACAGCACCTAAAACTAACACTAATGTTACAAATGCTGGTTATAGT
TTAGTTGATGATGAAGATGATAATTCAGAACATCAAATTAATCCAGAATTAATTAAATCAGCTGCTAAAC
CTGCAGCTCTTGAAACGCAATATAAAGCCGCAGCACCTAAAGCTAAAACTGAAGCGACACCTAAAGTAAC
TACTTTTAGCGCTTCAGCACAACCAAGATCAGTTGCTGCAACACCAAAAACGAGTTTGCCAAAATATAAA
CCACAAGTAAACTCTTCAATTAACGATTACATTCGTAAAAATAACTTAAAAGCACCTAAAATTGAAGAAG
ATTATACATCTTACTTCCCTAAATACGCATACCGTAACGGCGTAGGTCGTCCTGAAGGTATCGTAGTTCA
TGATACAGCTAATGATCGTTCGACGATAAATGGTGAAATTAGTTATATGAAAAATAACTATCAAAACGCA
TTCGTACATGCATTTGTTGATGGGGATCGTATAATCGAAACAGCACCAACGGATTACTTATCTTGGGGTG
TCGGTGCAGTCGGTAACCCTAGATTCATCAATGTTGAAATCGTACACACACACGACTATGCTTCATTTGC
ACGTTCAATGAATAACTATGCTGACTATGCAGCTACACAATTACAATATTATGGTTTAAAACCAGACAGT
GCTGAGTATGATGGAAATGGTACAGTATGGACTCACTACGCTGTAAGTAAATATTTAGGTGGTACGGACC
ATGCCGATCCACATGGATATTTAAGAAGTCATAATTATAGTTATGATCAATTATATGACTTAATTAATGA
AAAATATTTAATAAAAATGGGTAAAGTGGCGCCATGGGGTACGCAATTTACAACTACCCCTACTACACCA
TCAAAACCAACAACACCGTCGAAACCATCAACTGGTAAATTAACAGTTGCAGCAAACAATGGTGTCGCAC
AAATCAAACCAACAAATAGTGGTTTATATACTACTGTTTACGACAAAACTGGTAAAGCAACTAATGAAGT
TCAAAAAACATTTGCTGTATCTAAAACAGCTACATTAGGTAATCAAAAATTCTATCTTGTTCAAGATTAC
AATTCTGGTAATAAATTTGGTTGGGTTAAAGAAGGCGATGTGGTTTACAACACAGCTAAATCACCTGTAA
ATGTAAATCAATCATATTCAATCAAATCTGGTACGAAACTTTATACAGTACCTTGGGGTACATCTAAACA
AGTTGCTGGTAGCGTGTCTGGCTCTGGAAACCAAACATTTAAGGCTTCAAAGCAACAACAAATTGATAAA
TCAATTTATTTATATGGCTCTGTGAATGGTAAATCTGGTTGGGTAAGTAAAGCATATTTAGTTGATACTG
CTAAACCTACGCCTACACCAATACCTAAGCCATCAACACCTACAACAAATAATAAATTAACAGTTTCATC
ATTAAACGGTGTTGCTCAAATTAATGCTAAAAACAATGGCTTATTCACTACAGTTTATGACAAAACTGGT
AAGCCAACGAAAGAAGTTCAAAAAACATTTGCTGTAACAAAAGAAGCAAGTTTAGGTGGAAACAAATTCT
ACTTAGTTAAAGATTACAATAGTCCAACTTTAATTGGTTGGGTTAAACAAGGTGACGTTATTTATAACAA
TGCAAAATCACCTGTAAATGTAATGCAAACATATACAGTAAAACCAGGCACTAAATTATATTCAGTACCT
TGGGGCACTTATAAACAAGAAGCTGGTGCAGTTTCTGGTACAGGTAACCAAACTTTTAAAGCGACTAAGC
AACAACAAATTGATAAATCTATCTATTTATTTGGAACTGTAAATGGTAAATCTGGTTGGGTAAGTAAAGC
ATATTTAGCTGTACCTGCTGCACCTAAAAAAGCAGTAGCACAACCAAAAACAGCTGTAAAAGCTTATACT
GTTACTAAACCACAAACGACTCAAACAGTTAGCAAGATTGCTCAAGTTAAACCAAACAACACTGGTATTC
GTGCTTCTGTTTATGAAAAAACAGCGAAAAACGGTGCGAAATATGCAGACCGTACGTTCTATGTAACAAA
AGAGCGTGCTCATGGTAATGAAACGTATGTATTATTAAACAATACAAGCCATAACATCCCATTAGGTTGG
TTCAATGTAAAAGACTTAAATGTTCAAAACCTAGGCAAAGAAGTTAAAACGACTCAAAAATATACTGTTA
ATAAATCAAATAACGGCTTATCAATGGTTCCTTGGGGTACTAAAAACCAAGTCATTTTAACAGGCAATAA
CATTGCTCAAGGTACATTTAATGCAACGAAACAAGTATCTGTAGGCAAAGATGTTTATTTATACGGTACT
ATTAATAACCGCACTGGTTGGGTAAATGCAAAAGATTTAACTGCACCAACTGCTGTGAAACCAACTACAT
CAGCTGCCAAAGATTATAACTACACTTATGTAATTAAAAATGGTAATGGTTATTACTATGTAACACCAAA
TTCTGATACAGCTAAATACTCATTAAAAGCATTTAATGAACAACCATTCGCAGTTGTTAAAGAACAAGTC
ATTAATGGACAAACTTGGTACTATGGTAAATTATCTAACGGTAAATTAGCATGGATTAAATCAACTGATT
TAGCTAAAGAATTAATTAAGTATAATCAAACAGGTATGACATTAAACCAAGTTGCTCAAATACAAGCTGG
TTTACAATATAAACCACAAGTACAACGTGTACCAGGTAAGTGGACAGATGCTAACTTTAATGATGTTAAG
CATGCAATGGATACGAAGCGTTTAGCTCAAGATCCAGCATTAAAATATCAATTCTTACGCTTAGACCAAC
CACAAAATATTTCTATTGATAAAATTAATCAATTCTTAAAAGGTAAAGGTGTATTAGAAAACCAAGGTGC
TGCATTTAACAAAGCTGCTCAAATGTATGGCATTAATGAAGTTTATCTTATCTCACATGCCCTATTAGAA
ACAGGTAACGGTACTTCTCAATTAGCGAAAGGTGCAGATGTAGTGAACAACAAAGTTGTAACTAACTCAA
ACACGAAATACCATAACGTATTTGGTATTGCTGCATATGATAACGATCCTTTACGTGAAGGTATTAAATA
TGCTAAACAAGCTGGTTGGGACACAGTATCAAAAGCAATCGTTGGTGGTGCTAAATTCATCGGCAACTCA
TATGTAAAAGCTGGTCAAAATACACTTTACAAAATGAGATGGAATCCTGCACATCCAGGAACACACCAAT
ATGCTACAGATGTAGATTGGGCTAACATCAATGCTAAAATCATCAAAGGCTACTATGATAAAATTGGCGA
AGTCGGCAAATACTTCGACATCCCACAATATAAATAA

>atl:3:CP000730.1
ATGGCGAAAAAATTCAATTACAAACTACCATCAATGGTTGCATTAACGCTTGTAGGTTCAGCAGTCACTG
CACATCAAGTTCAAGCAGCTGAGACGACACAAGATCAAACTACTAATAAAAACGTTTTAGATAGTAATAA
AGTTAAAGCAACTACTGAACAAGCAAAAGCTGAGGTAAAAAATCCAACGCAAAACATTTCTGGCACTCAA
GTATATCAAGACCCTGCTATTGTCCAACCAAAAACAGCAAATAACAAAACAGGCAATGCTCAAGTAAGTC
AAAAAGTTGATACTGCACAAGTAAATGGTGACACTCGTGCTAATCAATCAGCGACTACAAATAATACGCA
GCCTGTTGCAAAGTCAACAAGCACTACAGCACCTAAAACTAACACTAATGTTACAAATGCTGGTTATAGT
TTAGTTGATGATGAAGATGATAATTCAGAAAATCAAATTAATCCAGAATTAATTAAATCAGCTGCTAAAC
CTGCAGCTCTTGAAACGCAATATAAAACCGCAGCACCTAAAGCTGCAACTACATCAGCACCTAAAGCTAA
AACTGAAGCGACACCTAAAGTAACTACTTTTAGCGCTTCAGCACAACCAAGATCAGTTGCTGCAACACCA
AAAACGAGTTTGCCAAAATATAAACCACAAGTAAACTCTTCAATTAACGATTACATTCGTAAAAATAACT
TAAAAGCACCTAAAATTGAAGAAGATTATACATCTTACTTCCCTAAATACGCATACCGTAACGGCGTAGG
TCGTCCTGAAGGTATCGTAGTTCATGATACAGCTAATGATCGTTCGACGATAAATGGTGAAATTAGTTAT
ATGAAAAATAACTATCAAAACGCATTCGTACATGCATTTGTTGATGGGGATCGTATAATCGAAACAGCAC
CAACGGATTACTTATCTTGGGGTGTCGGTGCAGTCGGTAACCCTAGATTCATCAATGTTGAAATCGTACA
CACACACGACTATGCTTCATTTGCACGTTCAATGAATAACTATGCTGACTATGCAGCTACACAATTACAA
TATTATGGTTTAAAACCAGACAGTGCTGAGTATGATGGAAATGGTACAGTATGGACTCACTACGCTGTAA
GTAAATATTTAGGTGGTACTGACCATGCCGATCCACATGGATATTTAAGAAGTCATAATTATAGTTATGA
TCAATTATATGACTTAATTAATGAAAAATATTTAATAAAAATGGGTAAAGTGGCGCCATGGGGTACGCAA
TCTACAACTACCCCTACTACACCATCAAAACCAACAACACCGTCGAAACCATCAACTGGTAAATTAACAG
TTGCTGCAAACAATGGTGTCGCACAAATCAAACCAACAAATAGTGGTTTATATACTACTGTATACGACAA
AACTGGTAAAGCAACTAATGAAGTTCAAAAAACATTTGCTGTATCTAAAACAGCTACATTAGGTAATCAA
AAATTCTATCTTGTTCAAGATTACAATTCTGGTAATAAATTTGGTTGGGTTAAAGAAGGCGATGTGGTTT
ACAACACAGCTAAATCACCTGTAAATGTAAATCAATCATATTCAATCAAACCTGGTACGAAACTTTATAC
AGTACCTTGGGGTACATCTAAACAAGTTGCTGGTAGTGTGTCTGGCTCTGGAAACCAAACATTTAAGGCT
TCAAAGCAACAACAAATTGATAAATCAATTTATTTATATGGCTCTGTGAATGGTAAATCTGGTTGGGTAA
GTAAAGCATATTTAGTTGATACTGCTAAACCTACGCCTACACCAACACCTAAGCCATCAACACCTACAAC
AAATAATAAATTAACAGTTTCATCATTAAACGGTGTTGCTCAAATTAATGCTAAAAACAATGGCTTATTC
ACTACAGTTTATGACAAAACTGGTAAGCCAACGAAAGAAGTTCAAAAAACATTTGCTGTAACAAAAGAAG
CAAGTTTAGGTGGAAACAAATTCTACTTAGTTAAAGATTACAATAGTCCAACTTTAATTGGTTGGGTTAA
ACAAGGTGACGTTATTTATAACAATGCAAAATCACCTGTAAATGTAATGCAAACATATACAGTAAAACCA
GGCACTAAATTATATTCAGTACCTTGGGGCACTTATAAACAAGAAGCTGGTGCAGTTTCTGGTACAGGTA
ACCAAACTTTTAAAGCGACTAAGCAACAACAAATTGATAAATCTATCTATTTATTTGGAACTGTAAATGG
TAAATCTGGTTGGGTAAGTAAAGCATATTTAGCTGTACCTGCTGCACCTAAAAAAGCAGTAGCACAACCA
AAAACAGCTGTAAAAGCTTATACTGTTACTAAACCACAAACGACTCAAACAGTTAGCAAGATTGCTCAAG
TTAAACCAAACAACACTGGTATTCGTGCTTCTGTTTATGAAAAAACAGCGAAAAACGGTGCGAAATATGC
AGACCGTACGTTCTATGTAACAAAAGAGCGTGCTCATGGTAATGAAACGTATGTATTATTAAACAATACA
AGCCATAACATCCCATTAGGTTGGTTCAATGTAAAAGACTTAAATGTTCAAAACTTAGGCAAAGAAGTTA
AAACGACTCAAAAATATACTGTTAATAAATCAAATAACGGCTTATCAATGGTTCCTTGGGGTACTAAAAA
CCAAGTCATTTTAACAGGCAATAACATTGCTCAAGGTACATTTAATGCAACGAAACAAGTATCTGTAGGC
AAAGATGTTTATTTATACGGTACTATTAATAACCGCACTGGTTGGGTAAATGCAAAAGATTTAACTGCAC
CAACCGCTGTGAAACCAACTACATCAGCTGCCAAAGATTATAACTACACTTATGTAATTAAAAATGGTAA
TGGTTATTACTATGTAACACCAAATTCTGATACAGCTAAATACTCATTAAAAGCATTTAATGAACAACCA
TTCGCAGTTGTTAAAGAACAAGTCATTAATGGACAAACTTGGTACTATGGTAAATTATCTAACGGTAAAT
TAGCATGGATTAAATCAACTGATTTAGCTAAAGAATTAATTAAGTATAATCAAACAGGTATGACATTAAA
CCAAGTTGCTCAAATACAAGCTGGTTTACAATATAAACCACAAGTACAACGTGTACCAGGTAAGTGGACA
GATGCTAACTTTAATGATGTTAAGCATGCAATGGATACGAAGCGTTTAGCTCAAGATCCAGCATTAAAAT
ATCAATTCTTACGCTTAGACCAACCACAAAATATTTCTATTGATAAAATTAATCAATTCTTAAAAGGTAA
AGGTGTATTAGAAAACCAAGGTGCTGCATTTAACAAAGCTGCTCAAATGTATGGCATTAATGAAGTTTAT
CTTATCTCACATGCCCTATTAGAAACAGGTAACGGTACTTCTCAATTAGCGAAAGGTGCAGATGTAGTGA
ACAACAAAGTTGTAACTAACTCAAACACGAAATACCATAACGTATTTGGTATTGCTGCATATGATAACGA
TCCTTTACGTGAAGGTATTAAATATGCTAAACAAGCTGGTTGGGACACAGTATCAAAAGCAATCGTTGGT
GGTGCTAAATTCATCGGCAACTCATATGTAAAAGCTGGTCAAAATACACTTTACAAAATGAGATGGAATC
CTGCACATCCAGGAACACACCAATATGCTACAGATGTAGATTGGGCTAACATCAATGCTAAAATCATCAA
AGGCTACTATGATAAAATTGGCGAAGTCGGCAAATACTTCGACATCCCACAATATAAATAA

>atl:4:BA000033.2
ATGGCGAAAAAATTCAATTACAAACTACCATCAATGGTTGCATTAACGCTTGTAGGTTCAGCAGTCACTG
CACATCAAGTTCAAGCAGCTGAGACGACACAAGATCAAACTACTAATAAAAACGTTTTAGATAGTAATAA
AGTTAAAGCAACTACTGAACAAGCAAAAGCTGAGGTAAAAAATCCAACGCAAAACATTTCTGGCACTCAA
GTATATCAAGACCCTGCTATTGTCCAACCAAAAACAGCAAATAACAAAACAGGCAATGCTCAAGTAAGTC
AAAAAGTTGATACTGCACAAGTAAATGGTGACACTCGTGCTAATCAATCAGCGACTACAAATAATACGCA
GCCTGTTGCAAAGTCAACAAGCACTACAGCACCTAAAACTAACACTAATGTTACAAATGCTGGTTATAGT
TTAGTTGATGATGAAGATGATAATTCAGAAAATCAAATTAATCCAGAATTAATTAAATCAGCTGCTAAAC
CTGCAGCTCTTGAAACGCAATATAAAGCCGCAGCACCTAAAGCTGCAACTACATCAGCACCTAAAGCTAA
AACTGAAGCGACACCTAAAGTAACTACTTTTAGCGCTTCAGCACAACCAAGATCAGTTGCTGCAACACCA
AAAACGAGTTTGCCAAAATATAAACCACAAGTAAACTCTTCAATTAACGATTACATTCGTAAAAATAACT
TAAAAGCACCTAAAATTGAAGAAGATTATACATCTTACTTCCCTAAATACGCATACCGTAACGGCGTAGG
TCGTCCTGAAGGTATCGTAGTTCATGATACAGCTAATGATCGTTCGACGATAAATGGTGAAATTAGTTAT
ATGAAAAATAACTATCAAAACGCATTCGTACATGCATTTGTTGATGGGGATCGTATAATCGAAACAGCAC
CAACGGATTACTTATCTTGGGGTGTCGGTGCAGTCGGTAACCCTAGATTCATCAATGTTGAAATCGTACA
CACACACGACTATGCTTCATTTGCACGTTCAATGAATAACTATGCTGACTATGCAGCTACACAATTACAA
TATTATGGTTTAAAACCAGACAGTGCTGAGTATGATGGAAATGGTACAGTATGGACTCACTACGCTGTAA
GTAAATATTTAGGTGGTACTGACCATGCCGATCCACATGGATATTTAAGAAGTCATAATTATAGTTATGA
TCAATTATATGACTTAATTAATGAAAAATATTTAATAAAAATGGGTAAAGTGGCGCCATGGGGTACGCAA
TCTACAACTACCCCTACTACACCATCAAAACCAACAACACCGTCGAAACCATCAACTGGTAAATTAACAG
TTGCTGCAAACAATGGTGTCGCACAAATCAAACCAACAAATAGTGGTTTATATACTACTGTATACGACAA
AACTGGTAAAGCAACTAATGAAGTTCAAAAAACATTTGCTGTATCTAAAACAGCTACATTAGGTAATCAA
AAATTCTATCTTGTTCAAGATTACAATTCTGGTAATAAATTTGGTTGGGTTAAAGAAGGCGATGTGGTTT
ACAACACAGCTAAATCACCTGTAAATGTAAATCAATCATATTCAATCAAACCTGGTACGAAACTTTATAC
AGTACCTTGGGGTACATCTAAACAAGTTGCTGGTAGTGTGTCTGGCTCTGGAAACCAAACATTTAAGGCT
TCAAAGCAACAACAAATTGATAAATCAATTTATTTATATGGCTCTGTGAATGGTAAATCTGGTTGGGTAA
GTAAAGCATATTTAGTTGATACTGCTAAACCTACGCCTACACCAACACCTAAGCCATCAACACCTACAAC
AAATAATAAATTAACAGTTTCATCATTAAACGGTGTTGCTCAAATTAATGCTAAAAACAATGGCTTATTC
ACTACAGTTTATGACAAAACTGGTAAGCCAACGAAAGAAGTTCAAAAAACATTTGCTGTAACAAAAGAAG
CAAGTTTAGGTGGAAACAAATTCTACTTAGTTAAAGATTACAATAGTCCAACTTTAATTGGTTGGGTTAA
ACAAGGTGACGTTATTTATAACAATGCAAAATCACCTGTAAATGTAATGCAAACATATACAGTAAAACCA
GGCACTAAATTATATTCAGTACCTTGGGGCACTTATAAACAAGAAGCTGGTGCAGTTTCTGGTACAGGTA
ACCAAACTTTTAAAGCGACTAAGCAACAACAAATTGATAAATCTATCTATTTATTTGGAACTGTAAATGG
TAAATCTGGTTGGGTAAGTAAAGCATATTTAGCTGTACCTGCTGCACCTAAAAAAGCAGTAGCACAACCA
AAAACAGCTGTAAAAGCTTATACTGTTACTAAACCACAAACGACTCAAACAGTTAGCAAGATTGCTCAAG
TTAAACCAAACAACACTGGTATTCGTGCTTCTGTTTATGAAAAAACAGCGAAAAACGGTGCGAAATATGC
AGACCGTACGTTCTATGTAACAAAAGAGCGTGCTCATGGTAATGAAACGTATGTATTATTAAACAATACA
AGCCATAACATCCCATTAGGTTGGTTCAATGTAAAAGACTTAAATGTTCAAAACTTAGGCAAAGAAGTTA
AAACGACTCAAAAATATACTGTTAATAAATCAAATAACGGCTTATCAATGGTTCCTTGGGGTACTAAAAA
CCAAGTCATTTTAACAGGCAATAACATTGCTCAAGGTACATTTAATGCAACGAAACAAGTATCTGTAGGC
AAAGATGTTTATTTATACGGTACTATTAATAACCGCACTGGTTGGGTAAATGCAAAAGATTTAACTGCAC
CAACTGCTGTTAAACCAACTACATCAGCTGCCAAAGATTATAACTACACTTATGTAATTAAAAATGGTAA
TGGTTATTACTATGTAACACCAAATTCTGATACAGCTAAATACTCATTAAAAGCATTTAATGAACAACCA
TTCGCAGTTGTTAAAGAACAAGTCATTAATGGACAAACTTGGTACTATGGTAAATTATCTAACGGTAAAT
TAGCATGGATTAAATCAACTGATTTAGCTAAAGAATTAATTAAGTATAATCAAACAGGTATGACATTAAA
CCAAGTTGCTCAAATACAAGCTGGTTTACAATATAAACCACAAGTACAACGTGTACCAGGTAAGTGGACA
GATGCTAACTTTAATGATGTTAAGCATGCAATGGATACGAAGCGTTTAGCTCAAGATCCAGCATTAAAAT
ATCAATTCTTACGCTTAGACCAACCACAAAATATTTCTATTGATAAAATCAATCAATTCTTAAAAGGTAA
AGGTGTATTAGAAAACCAAGGTGCTGCATTTAACAAAGCTGCTCAAATGTATGGCATTAATGAAGTTTAT
CTTATCTCACATGCCCTATTAGAAACAGGTAACGGTACTTCTCAATTAGCGAAAGGTGCAGATGTAGTGA
ACAACAAAGTTGTAACTAACTCAAACACGAAATACCATAACGTATTTGGTATTGCTGCATATGATAACGA
TCCTTTACGTGAAGGTATTAAATATGCTAAACAAGCTGGTTGGGACACAGTATCAAAAGCAATCGTTGGT
GGTGCTAAATTCATCGGCAACTCATATGTAAAAGCTGGTCAAAATACACTTTACAAAATGAGATGGAATC
CTGCACATCCAGGAACACACCAATATGCTACAGATATAGATTGGGCTAACATCAATGCTAAAATCATCAA
AGGCTACTATGATAAAATTGGCGAAGTCGGCAAATACTTCGACATCCCACAATATAAATAA

>atl:5:CP000046.1
ATGGCGAAAAAATTCAATTACAAACTACCATCAATGGTTGCATTAACGCTTGTAGGTTCAGCAGTCACTG
CACATCAAGTTCAAGCAGCTGAGACGACACAAGATCAAACTACTAATAAAAACGTTTTAGATAGTAATAA
AGTTAAAGCAACTACTGAACAAGCAAAAGCTGAGGTAAAAAATCCAACGCAAAACATTTCTGGCACTCAA
GTATATCAAGACCCTGCTATTGTCCAACCAAAAACAGCAAATAACAAAACAGGCAATGCTCAAGTAAGTC
AAAAAGTTGATACTGCACAAGTAAATGGTGACACTCGTGCTAATCAATCAGCGACTACAAATAATACGCA
GCCTGTTGCAAAGTCAACAAGCACTACAGCACCTAAAACTAACACTAATGTTACAAATGCTGGTTATAGT
TTAGTTGATGATGAAGATGATAATTCAGAAAATCAAATTAATCCAGAATTAATTAAATCAGCTGCTAAAC
CTGCAGCTCTTGAAACGCAATATAAAACCGCAGCACCTAAAGCTGCAACTACATCAGCACCTAAAGCTAA
AACTGAAGCGACACCTAAAGTAACTACTTTTAGCGCTTCAGCACAACCAAGATCAGTTGCTGCAACACCA
AAAACGAGTTTGCCAAAATATAAACCACAAGTAAACTCTTCAATTAACGATTACATTCGTAAAAATAACT
TAAAAGCACCTAAAATTGAAGAAGATTATACATCTTACTTCCCTAAATACGCATACCGTAACGGCGTAGG
TCGTCCTGAAGGTATCGTAGTTCATGATACAGCTAATGATCGTTCGACGATAAATGGTGAAATTAGTTAT
ATGAAAAATAACTATCAAAACGCATTCGTACATGCATTTGTTGATGGGGATCGTATAATCGAAACAGCAC
CAACGGATTACTTATCTTGGGGTGTCGGTGCAGTCGGTAACCCTAGATTCATCAATGTTGAAATCGTACA
CACACACGACTATGCTTCATTTGCACGTTCAATGAATAACTATGCTGACTATGCAGCTACACAATTACAA
TATTATGGTTTAAAACCAGACAGTGCTGAGTATGATGGAAATGGTACAGTATGGACTCACTACGCTGTAA
GTAAATATTTAGGTGGTACTGACCATGCCGATCCACATGGATATTTAAGAAGTCATAATTATAGTTATGA
TCAATTATATGACTTAATTAATGAAAAATATTTAATAAAAATGGGTAAAGTGGCGCCATGGGGTACGCAA
TCTACAACTACCCCTACTACACCATCAAAACCAACAACACCGTCGAAACCATCAACTGGTAAATTAACAG
TTGCTGCAAACAATGGTGTCGCACAAATCAAACCAACAAATAGTGGTTTATATACTACTGTATACGACAA
AACTGGTAAAGCAACTAATGAAGTTCAAAAAACATTTGCTGTATCTAAAACAGCTACATTAGGTAATCAA
AAATTCTATCTTGTTCAAGATTACAATTCTGGTAATAAATTTGGTTGGGTTAAAGAAGGCGATGTGGTTT
ACAACACAGCTAAATCACCTGTAAATGTAAATCAATCATATTCAATCAAACCTGGTACGAAACTTTATAC
AGTACCTTGGGGTACATCTAAACAAGTTGCTGGTAGTGTGTCTGGCTCTGGAAACCAAACATTTAAGGCT
TCAAAGCAACAACAAATTGATAAATCAATTTATTTATATGGCTCTGTGAATGGTAAATCTGGTTGGGTAA
GTAAAGCATATTTAGTTGATACTGCTAAACCTACGCCTACACCAACACCTAAGCCATCAACACCTACAAC
AAATAATAAATTAACAGTTTCATCATTAAACGGTGTTGCTCAAATTAATGCTAAAAACAATGGCTTATTC
ACTACAGTTTATGACAAAACTGGTAAGCCAACGAAAGAAGTTCAAAAAACATTTGCTGTAACAAAAGAAG
CAAGTTTAGGTGGAAACAAATTCTACTTAGTTAAAGATTACAATAGTCCAACTTTAATTGGTTGGGTTAA
ACAAGGTGACGTTATTTATAACAATGCAAAATCACCTGTAAATGTAATGCAAACATATACAGTAAAACCA
GGCACTAAATTATATTCAGTACCTTGGGGCACTTATAAACAAGAAGCTGGTGCAGTTTCTGGTACAGGTA
ACCAAACTTTTAAAGCGACTAAGCAACAACAAATTGATAAATCTATCTATTTATTTGGAACTGTAAATGG
TAAATCTGGTTGGGTAAGTAAAGCATATTTAGCTGTACCTGCTGCACCTAAAAAAGCAGTAGCACAACCA
AAAACAGCTGTAAAAGCTTATACTGTTACTAAACCACAAACGACTCAAACAGTTAGCAAGATTGCTCAAG
TTAAACCAAACAACACTGGTATTCGTGCTTCTGTTTATGAAAAAACAGCGAAAAACGGTGCGAAATATGC
AGACCGTACGTTCTATGTAACAAAAGAGCGTGCTCATGGTAATGAAACGTATGTATTATTAAACAATACA
AGCCATAACATCCCATTAGGTTGGTTCAATGTAAAAGACTTAAATGTTCAAAACTTAGGCAAAGAAGTTA
AAACGACTCAAAAATATACTGTTAATAAATCAAATAACGGCTTATCAATGGTTCCTTGGGGTACTAAAAA
CCAAGTCATTTTAACAGGCAATAACATTGCTCAAGGTACATTTAATGCAACGAAACAAGTATCTGTAGGC
AAAGATGTTTATTTATACGGTACTATTAATAACCGCACTGGTTGGGTAAATGCAAAAGATTTAACTGCAC
CAACTGCTGTGAAACCAACTACATCAGCTGCCAAAGATTATAACTACACTTATGTAATTAAAAATGGTAA
TGGTTATTACTATGTAACACCAAATTCTGATACAGCTAAATACTCATTAAAAGCATTTAATGAACAACCA
TTCGCAGTTGTTAAAGAACAAGTCATTAATGGACAAACTTGGTACTATGGTAAATTATCTAACGGTAAAT
TAGCATGGATTAAATCAACTGATTTAGCTAAAGAATTAATTAAGTATAATCAAACAGGTATGGCATTAAA
CCAAGTTGCTCAAATACAAGCTGGTTTACAATATAAACCACAAGTACAACGTGTACCAGGTAAGTGGACA
GGTGCTAACTTTAATGATGTTAAGCATGCAATGGATACGAAGCGTTTAGCTCAAGATCCAGCATTAAAAT
ATCAATTCTTACGCTTAGACCAACCACAAAATATTTCTATTGATAAAATTAATCAATTCTTAAAAGGTAA
AGGTGTATTAGAAAACCAAGGTGCTGCATTTAACAAAGCTGCTCAAATGTATGGCATTAATGAAGTTTAT
CTTATCTCACATGCCCTATTAGAAACAGGTAACGGTACTTCTCAATTAGCGAAAGGTGCAGATGTAGTGA
ACAACAAAGTTGTAACTAACTCAAACACGAAATACCATAACGTATTTGGTATTGCTGCATATGATAACGA
TCCTTTACGTGAAGGTATTAAATATGCTAAACAAGCTGGTTGGGACACAGTATCAAAAGCAATCGTTGGT
GGTGCTAAATTCATCGGCAACTCATATGTAAAAGCTGGTCAAAATACACTTTACAAAATGAGATGGAATC
CTGCACATCCAGGAACACACCAATATGCTACAGATGTAGATTGGGCTAACATCAATGCTAAAATCATCAA
AGGCTACTATGATAAAATTGGCGAAGTCGGCAAATACTTCGACATCCCACAATATAAATAA

>atl:6:AJ938182.1
ATGTTAGGAGTAATAAATAGAATGGCGAAAAAATTCAATTACAAACTACCATCAATGGTTGCATTAATGC
TTGTAGGTTCAGCAGTCACTGCACATCAAGTTCAAGCAGCTGAGACGACACAAGATCAAACTACTAATAA
AAACGTTTTAGATAGTAATAAAGTTAAAGCAACTACTGAACAAGCAAAAGCTGAGGTAAAAAATCCAACG
CAAAACATTTCTGGCACTCAAGTATATCAAGACCCTGCTATTGTCCAACCAAAAACAGCAAATAACAAAA
CAGGCAATGCTCAAGTAAGTCAAAAAGTTGATACTGCACAAGTAAATGGTGACACTCGTGCTAATCAAAC
AGCGACTACAAATAATACGAAGCCTGTTGCAAAGTCAACAAGCACTACAGCACCTAAAACTAACACTAAT
GTTACAAATGCTGGTTATAGTTTAGTTGATGATGAAGATGATAATTCAGAAAATCAAATTAATCCAGAAT
TAATTAAATCAGCTGCTAAACCTGCAGCTCTTGAAACGCAATATAAAGCCGTAGCACCTAAAGCTGCAAC
TACTACAGCACCTAAAGCTAAAACTGAAGCGACACCTAAAGTAACTACTTTTAGCGCTTCAGCACAACCA
AGATCAGTTGCTGCAACACCAAAAACGAGTTTGCCAAAATATAAACCACAAGTAAACTCTTCAATTAACG
ATTACATTCGTAAAAATAACTTAAAAGCACCTAAGATTGAAGAAGATTATACATCTTACTTCCCTAAATA
CGCATACCGTAACGGTGTTGGGCGTCCTGAAGGTATCGTAGTTCATGATACAGCTAATGATCGTTCGACG
ATAAATGGTGAAATTAGTTATATGAAAAACAACTATCAAAACGCATTCGTACATGCATTTGTTGATGGGG
ATCGTATAATCGAAACAGCACCAACGGATTACTTATCTTGGGGTGTCGGTGCAGTCGGTAACCCTAGATT
CATCAATGTTGAAATCGTTCATACACACGATTATGCTTCATTTGCACGTTCAATGAATAACTATGCTGAC
TATGCAGCTACACAATTGCAATATTATGGTTTGAAACCTGATAGTGCTGAATATGATGGAAATGGTACAG
TATGGACTCACTACGCTGTAAGTAAATATTTAGGTGGTACGGACCATGCCGATCCACATGGATATTTAAG
AAGTCATAATTATAGTTATGATCAACTATATGACTTAATTAATGAAAAATATTTAATTAAAATGGGGAAA
GTTGCGCCTTGGGGCACACAATCTACAACTACCCCTACTACACCATCAAAACCATCAACGCCATCGACAC
CATCAACTGGTAAATTAACTGTTGCTACAAACAATGGTGTTGCTCAAATTAAACCGACAAATAGTGGCTT
ATATACTACTGTTTACGACAAAACTGGTAAAGCAACTAATGAAGTTCAAAAAACATTTGCTGTATCTAAA
ACAGCTACATTAGGTAATCAAAAATTCTATCTTGTCCAAGATTACAATTCTGGTAATAAATTTGGTTGGG
TTAAAGAAGGCGATGTGGTTTACAACACAGCTAAATCACCTGTAAATGTAAATCAATCATATTCAATCAA
ACCTGGTACGAAACTTTATACAGTACCTTGGGGTACATCTAAACAAGTTGCTGGTAGCGTGTCTGGCTCT
GGAAACCAAACATTTAAGGCTTCAAAGCAACAACAAATTGATAAATCAATTTATTTATATGGCTCTGTGA
ATGGTAAGTCTGGTTGGGTAAGTAAAGCATATTTAGTTGATACTGCTAAACCTACGCCTACACCAACACC
TAAGCCATCAACACCTACAACAAATAATAAATTAACAGTTTCATCATTAAACGGTGTTGCTCAAATTAAT
GCTAAAAACAATGGCTTATTCACTACAGTTTATGACAAAACTGGTAAGCCAACGAAAGAAGTTCAAAAAA
CATTTGCTGTAACAAAAGAAGCAAGTCTAGGTGGAAACAAATTCTACTTAGTTAAAGATTACAATAGTCC
AACTTTAATTGGTTGGGTTAAACAAGGTGACGTTATTTATAACAATGCAAAATCACCTGTAAATGTAATG
CAAACATATACAGTAAAACCCGGCACTAAATTATATTCAGTACCTTGGGGTACTTATAAACAAGAAGCTG
GTGCGGTATCTGGTACAGGTAACCAAACTTTTAAAGCGACTAAGCAACAACAAATTGATAAATCTATCTA
TTTATATGGAACTGTAAATGGTAAATCCGGTTGGGTAAGTAAAGCATATTTAGCTGAACCTGTTGCACCT
AAAAAAGCTGTAGCACAACCAAAAACAGCTGTAAAAGCTTATGCTGTTACTAAACCACAAACGACTCAAA
CAGTTAGCAAAATTGCTCAAGTTAAACTAAATAATACTGGTATTCGTGCTTCTGTTTATGAAAAAACAGC
GAAAAACGGTGCGAAATATGCAGACCGTACGTTCTATGTAACAAAAGAGCGTGCTCATGGTAATGAAACG
TATGTATTATTAAACAATACAAGCCATAACATCCCATTAGGTTGGTTCAATGTAAAAGACTTAAATGTTC
AAAACTTAGGCAAAGAAGTTAAAACGACTCAAAAATATACTGTTAATAAATCAAATAACGGCTTATCAAT
GGTTCCTTGGGGTACTAAAAACCAAGTCATTTTAACAGGCAATAACATTGCTCAAGGTACATTTAATGCA
ACGAAACAAGTATCTGTAGGCAAAGATGTGTATTTATACGGTACTATTAATAACCGCACTGGTTGGGTAA
ATGCAAAAGATTTAACTGCACCAACTGCTGTTAAACCAACTACATCAGCTGCCAAAGATTATAACTACAC
TTATGTAATTAAAAATGGTAATGGTTATTACTATGTAACACCAAATTCTGATACAGCTAAATACTCATTA
AAAGCATTTAATGAACAACCATTCGCAGTTGTTAAAGAACAAGTCATTAATGGACAAACTTGGTACTATG
GTAAATTATCTAACGGTAAATTAGCATGGATTAAATCAACTGATTTAGCTAAAGAATTAATTAAGTATAA
TCAAACAGGTATGACATTAAACCAAGTTGCTCAAATACAAGCTGGTTTACAATATAAACCACAAGTACAA
CGTGTACCAGGTAAGTGGACAGATGCTAACTTTAATGATGTTAAGCATGCAATGGATACGAAGCGTTTAG
CTCAAGATCCAGCATTAAAATATCAATTCTTACGCTTAGACCAACCACAAAATATTTCTATTGATAAAAT
TAATCAATTCTTAAAAGGTAAAGGTGTATTAGAAAACCAAGGTGCTGCATTTAACAAAGCTGCTCAAATG
TATGGCATTAATGAAGTTTATCTTATCTCACATGCCCTATTAGAAACAGGTAACGGTACTTCTCAATTAG
CAAAAGGTGCAGATGTAGTGAACAACAAAGTTGTAACTAACTCTAACACGAAATACCATAATGTATTTGG
TATTGCTGCATATGATAACGATCCTTTACGTGAAGGTATTAAATATGCTAAACAAGCTGGTTGGGACACA
GTATCAAAAGCAATCGTTGGTGGTGCTAAATTCATCGGCAACTCATATGTAAAAGCTGGTCAAAATACGC
TTTACAAAATGAGATGGAATCCTGCACATCCAGGAACACACCAATATGCAACAGATGTAGATTGGGCTAA
CATCAATGCTAAAATCATCAAAGGCTACTATGATAAAATTGGCGAAGTCGGCAAATACTTCGACATCCCA
CAATATAAATAA

>atl:7:CP001781.1
ATGGCGAAAAAATTCAATTACAAACTACCATCAATGGTTGCATTAACGCTTGTAGGTTCAGCAGTCACTG
CACATCAAGTTCAAGCAGCTGAGACGACACAAGATCAAACTACTAATAAAAATGTTTTAGATAGTAATAA
AGTTAAAGCAACTACTGAACAAGCAAAAGCTGAGGTAAAAAATCCAACGCAAAACATTTCTGGCACTCAA
GTATATCAAGACCCTGCTATTGTCCAACCAAAAACAGCAAATAACAAAACAGGCAATGCTCAAGTAAGTC
AAAAAGTTGATACTGCACAAGTAAATGGTGACACTCGTGCTAATCAATCAGCGACTACAAATAATACGCA
GCCTGTTGCAAAGTCAACAAGCACTACAGCACCTAAAACTAACACTAATGTTACAAATGCTGGTTATAGT
TTAGTTGATGATGAAGATGATAATTCAGAACATCAAATTAATCCAGAATTAATTAAATCAGCTGCTAAAC
CTGCAGCTCTTGAAACGCAATATAAAGCCGCAGCACCTAAAGCTAAAACTGAAGCGACACCTAAAGTAAC
TACTTTTAGCGCTTCAGCACAACCAAGATCAGTTGCTGCAACACCAAAAACGAGTTTGCCAAAATATAAA
CCACAAGTAAACTCTTCAATTAACGATTACATTCGTAAAAATAACTTAAAAGCACCTAAAATTGAAGAAG
ATTATACATCTTACTTCCCTAAATACGCATACCGTAACGGCGTAGGTCGTCCTGAAGGTATCGTAGTTCA
TGATACAGCTAATGATCGTTCGACGATAAATGGTGAAATTAGTTATATGAAAAATAACTATCAAAACGCA
TTCGTACATGCATTTGTTGATGGGGATCGTATAATCGAAACAGCACCAACGGATTACTTATCTTGGGGTG
TCGGTGCAGTCGGTAACCCTAGATTCATCAATGTTGAAATCGTACACACACACGACTATGCTTCATTTGC
ACGTTCAATGAATAACTATGCTGACTATGCAGCTACACAATTACAATATTATGGTTTAAAACCAGACAGT
GCTGAGTATGATGGAAATGGTACAGTATGGACTCACTACGCTGTAAGTAAATATTTAGGTGGTACGGACC
ATGCCGATCCACATGGATATTTAAGAAGTCATAATTATAGTTATGATCAATTATATGACTTAATTAATGA
AAAATATTTAATAAAAATGGGTAAAGTGGCGCCATGGGGTACGCAATTTACAACTACCCCTACTACACCA
TCAAAACCAACAACACCGTCGAAACCATCAACTGGTAAATTAACAGTTGCAGCAAACAATGGTGTCGCAC
AAATCAAACCAACAAATAGTGGTTTATATACTACTGTTTACGACAAAACTGGTAAAGCAACTAATGAAGT
TCAAAAAACATTTGCTGTATCTAAAACAGCTACATTAGGTAATCAAAAATTCTATCTTGTTCAAGATTAC
AATTCTGGTAATAAATTTGGTTGGGTTAAAGAAGGCGATGTGGTTTACAACACAGCTAAATCACCTGTAA
ATGTAAATCAATCATATTCAATCAAATCTGGTACGAAACTTTATACAGTACCTTGGGGTACATCTAAACA
AGTTGCTGGTAGCGTGTCTGGCTCTGGAAACCAAACATTTAAGGCTTCAAAGCAACAACAAATTGATAAA
TCAATTTATTTATATGGCTCTGTGAATGGTAAATCTGGTTGGGTAAGTAAAGCATATTTAGTTGATACTG
CTAAACCTACGCCTACACCAATACCTAAGCCATCAACACCTACAACAAATAATAAATTAACAGTTTCATC
ATTAAACGGTGTTGCTCAAATTAATGCTAAAAACAATGGCTTATTCACTACAGTTTATGACAAAACTGGT
AAGCCAACGAAAGAAGTTCAAAAAACATTTGCTGTAACAAAAGAAGCAAGTTTAGGTGGAAACAAATTCT
ACTTAGTTAAAGATTACAATAGTCCAACTTTAATTGGTTGGGTTAAACAAGGTGACGTTATTTATAACAA
TGCAAAATCACCTGTAAATGTAATGCAAACATATACAGTAAAACCAGGCACTAAATTATATTCAGTACCT
TGGGGCACTTATAAACAAGAAGCTGGTGCAGTTTCTGGTACAGGTAACCAAACTTTTAAAGCGACTAAGC
AACAACAAATTGATAAATCTATCTATTTATTTGGAACTGTAAATGGTAAATCTGGTTGGGTAAGTAAAGC
ATATTTAGCTGTACCTGCTGCACCTAAAAAAGCAGTAGCACAACCAAAAACAGCTGTAAAAGCTTATACT
GTTACTAAACCACAAACGACTCAAACAGTTAGCAAGATTGCTCAAGTTAAACCAAACAACACTGGTATTC
GTGCTTCTGTTTATGAAAAAACAGCGAAAAACGGTGCGAAATATGCAGACCGTACGTTCTATGTAACAAA
AGAGCGTGCTCATGGTAATGAAACGTATGTATTATTAAACAATACAAGCCATAACATCCCATTAGGTTGG
TTCAATGTAAAAGACTTAAATGTTCAAAACTTAGGCAAAGAAGTTAAAACGACTCAAAAATATACTGTTA
ATAAATCAAATAACGGCTTATCAATGGTTCCTTGGGGTACTAAAAACCAAGTCATTTTAACAGGCAATAA
CATTGCTCAAGGTACATTTAATGCAACGAAACAAGTATCTGTAGGCAAAGATGTTTATTTATACGGTACT
ATTAATAACCGCACTGGTTGGGTAAATGCAAAAGATTTAACTGCACCAACTGCTGTGAAACCAACTACAT
CAGCTGCCAAAGATTATAACTACACTTATGTAATTAAAAATGGTAATGGTTATTACTATGTAACACCAAA
TTCTGATACAGCTAAATACTCATTAAAAGCATTTAATGAACAACCATTCGCAGTTGTTAAAGAACAAGTC
ATTAATGGACAAACTTGGTACTATGGTAAATTATCTAACGGTAAATTAGCATGGATTAAATCAACTGATT
TAGCTAAAGAATTAATTAAGTATAATCAAACAGGTATGACATTAAACCAAGTTGCTCAAATACAAGCTGG
TTTACAATATAAACCACAAGTACAACGTGTACCAGGTAAGTGGACAGATGCTAACTTTAATGATGTTAAG
CATGCAATGGATACGAAGCGTTTAGCTCAAGATCCAGCATTAAAATATCAATTCTTACGCTTAGACCAAC
CACAAAATATTTCTATTGATAAAATTAATCAATTCTTAAAAGGTAAAGGTGTATTAGAAAACCAAGGTGC
TGCATTTAACAAAGCTGCTCAAATGTATGGCATTAATGAAGTTTATCTTATCTCACATGCCCTATTAGAA
ACAGGTAACGGTACTTCTCAATTAGCGAAAGGTGCAGATGTAGTGAACAACAAAGTTGTAACTAACTCAA
ACACGAAATACCATAACGTATTTGGTATTGCTGCATATGATAACGATCCTTTACGTGAAGGTATTAAATA
TGCTAAACAAGCTGGTTGGGACACAGTATCAAAAGCAATCGTTGGTGGTGCTAAATTCATCGGCAACTCA
TATGTAAAAGCTGGTCAAAATACACTTTACAAAATGAGATGGAATCCTGCACATCCAGGAACACACCAAT
ATGCTACAGATGTAGATTGGGCTAACATCAATGCTAAAATCATCAAAGGCTACTATGATAAAATTGGCGA
AGTCGGCAAATACTTCGACATCCCACAATATAAATAA

>atl:8:AP009351.1
ATGGCGAAAAAATTCAATTACAAACTACCATCAATGGTTGCATTAACGCTTGTAGGTTCAGCAGTCACTG
CACATCAAGTTCAAGCAGCTGAGACGACACAAGATCAAACTACTAATAAAAACGTTTTAGATAATAATAA
AGTTAAAGCAACTACTGAACAAGCAAAAGCTGAGGTAAAAAATCCAACGCAAAACATTTCTGGCACTCAA
GTATATCAAGACCCTGCTATTGTCCAACCAAAAACAGCAAATAACAAAACAGGCAATGCTCAAGTAAGTC
AAAAAGTTGATACTGCACAAGTAAATGGTGACACTCGTGCTAATCAATCAGCGACTACAAATAATACGCA
GCCTGTTGCAAAGTCAACAAGCACTACAGCACCTAAAACTAACACTAATGTTACAAATGCTGGTTATAGT
TTAGTTGATGATGAAGATGATAATTCAGAAAATCAAATTAATCCAGAATTAATTAAATCAGCTGCTAAAC
CTGCAGCTCTTGAAACGCAATATAAAACCGCAGCACCTAAAGCTGCAACTACATCAGCACCTAAAGCTAA
AACTGAAGCGACACCTAAAGTAACTACTTTTAGCGCTTCAGCACAACCAAGATCAGTTGCTGCAACACCA
AAAACGAGTTTGCCAAAATATAAACCACAAGTAAACTCTTCAATTAACGATTACATTCGTAAAAATAACT
TAAAAGCACCTAAAATTGAAGAAGATTATACATCTTACTTCCCTAAATACGCATACCGTAACGGCGTAGG
TCGTCCTGAAGGTATCGTAGTTCATGATACAGCTAATGATCGTTCGACGATAAATGGTGAAATTAGTTAT
ATGAAAAATAACTATCAAAACGCATTCGTACATGCATTTGTTGATGGGGATCGTATAATCGAAACAGCAC
CAACGGATTACTTATCTTGGGGTGTCGGTGCAGTCGGTAACCCTAGATTCATCAATGTTGAAATCGTACA
CACACACGACTATGCTTCATTTGCACGTTCAATGAATAACTATGCTGACTATGCAGCTACACAATTACAA
TATTATGGTTTAAAACCAGACAGTGCTGAGTATGATGGAAATGGTACAGTATGGACTCACTACGCTGTAA
GTAAATATTTAGGTGGTACTGACCATGCCGATCCACATGGATATTTAAGAAGTCATAATTATAGTTATGA
TCAATTATATGACTTAATTAATGAAAAATATTTAATAAAAATGGGTAAAGTGGCGCCATGGGGTACGCAA
TCTACAACTACCCCTACTACACCATCAAAACCAACAACACCGTCGAAACCATCAACTGGTAAATTAACAG
TTGCTGCAAACAATGGTGTCGCACAAATCAAACCAACAAATAGTGGTTTATATACTACTGTATACGACAA
AACTGGTAAAGCAACTAATGAAGTTCAAAAAACATTTGCTGTATCTAAAACAGCTACATTAGGTAATCAA
AAATTCTATCTTGTTCAAGATTACAATTCTGGTAATAAATTTGGTTGGGTTAAAGAAGGCGATGTGGTTT
ACAACACAGCTAAATCACCTGTAAATGTAAATCAATCATATTCAATCAAACCTGGTACGAAACTTTATAC
AGTACCTTGGGGTACATCTAAACAAGTTGCTGGTAGTGTGTCTGGCTCTGGAAACCAAACATTTAAGGCT
TCAAAGCAACAACAAATTGATAAATCAATTTATTTATATGGCTCTGTGAATGGTAAATCTGGTTGGGTAA
GTAAAGCATATTTAGTTGATACTGCTAAACCTACGCCTACACCAACACCTAAGCCATCAACACCTACAAC
AAATAATAAATTAACAGTTTCATCATTAAACGGTGTTGCTCAAATTAATGCTAAAAACAATGGCTTATTC
ACTACAGTTTATGACAAAACTGGTAAGCCAACGAAAGAAGTTCAAAAAACATTTGCTGTAACAAAAGAAG
CAAGTTTAGGTGGAAACAAATTCTACTTAGTTAAAGATTACAATAGTCCAACTTTAATTGGTTGGGTTAA
ACAAGGTGACGTTATTTATAACAATGCAAAATCACCTGTAAATGTAATGCAAACATATACAGTAAAACCA
GGCACTAAATTATATTCAGTACCTTGGGGCACTTATAAACAAGAAGCTGGTGCAGTTTCTGGTACAGGTA
ACCAAACTTTTAAAGCGACTAAGCAACAACAAATTGATAAATCTATCTATTTATTTGGAACTGTAAATGG
TAAATCTGGTTGGGTAAGTAAAGCATATTTAGCTGTACCTGCTGCACCTAAAAAAGCAGTAGCACAACCA
AAAACAGCTGTAAAAGCTTATACTGTTACTAAACCACAAACGACTCAAACAGTTAGCAAGATTGCTCAAG
TTAAACCAAACAACACTGGTATTCGTGCTTCTGTTTATGAAAAAACAGCGAAAAACGGTGCGAAATATGC
AGACCGTACGTTCTATGTAACAAAAGAGCGTGCTCATGGTAATGAAACGTATGTATTATTAAACAATACA
AGCCATAACATCCCATTAGGTTGGTTCAATGTAAAAGACTTAAATGTTCAAAACTTAGGCAAAGAAGTTA
AAACGACTCAAAAATATACTGTTAATAAATCAAATAACGGCTTATCAATGGTTCCTTGGGGTACTAAAAA
CCAAGTCATTTTAACAGGCAATAACATTGCTCAAGGTACATTTAATGCAACGAAACAAGTATCTGTAGGC
AAAGATGTTTATTTATACGGTACTATTAATAACCGCACTGGTTGGGTAAATGCAAAAGATTTAACTGCAC
CAACTGCTGTGAAACCAACTACATCAGCTGCCAAAGATTATAACTACACTTATGTAATTAAAAATGGTAA
TGGTTATTACTATGTAACACCAAATTCTGATACAGCTAAATACTCATTAAAAGCATTTAATGAACAACCA
TTCGCAGTTGTTAAAGAACAAGTCATTAATGGACAAACTTGGTACTATGGTAAATTATCTAACGGTAAAT
TAGCATGGATTAAATCAACTGATTTAGCTAAAGAATTAATTAAGTATAATCAAACAGGTATGACATTAAA
CCAAGTTGCTCAAATACAAGCTGGTTTACAATATAAACCACAAGTACAACGTGTACCAGGTAAGTGGACA
GGTGCTAACTTTAATGATGTTAAGCATGCAATGGATACGAAGCGTTTAGCTCAAGATCCAGCATTAAAAT
ATCAATTCTTACGCTTAGACCAACCACAAAATATTTCTATTGATAAAATTAATCAATTCTTAAAAGGTAA
AGGTGTATTAGAAAACCAAGGTGCTGCATTTAACAAAGCTGCTCAAATGTATGGCATTAATGAAGTTTAT
CTTATCTCACATGCCCTATTAGAAACAGGTAACGGTACTTCTCAATTAGCGAAAGGTGCAGATGTAGTGA
ACAACAAAGTTGTAACTAACTCAAACACGAAATACCATAACGTATTTGGTATTGCTGCATATGATAACGA
TCCTTTACGTGAAGGTATTAAATATGCTAAACAAGCTGGTTGGGACACAGTATCAAAAGCAATCGTTGGT
GGTGCTAAATTCATCGGCAACTCATATGTAAAAGCTGGTCAAAATACACTTTACAAAATGAGATGGAATC
CTGCACATCCAGGAACACACCAATATGCTACAGATGTAGATTGGGCTAACATCAATGCTAAAATCATCAA
AGGCTACTATGATAAAATTGGCGAAGTCGGCAAATACTTCGACATCCCACAATATAAATAA

>atl:8:CP002120.1
ATGGCGAAAAAATTCAATTACAAACTACCATCAATGGTTGCATTAACGCTTGTAGGTTCAGCAGTCACTG
CACATCAAGTTCAAGCAGCTGAGACGACACAAGATCAAACTACTAATAAAAACGTTTTAGATAGTAATAA
AGTTAAAGCAACTACTGAACAAGCAAAAGCTGAGGTAAAAAATCCAACGCAAAACATTTCTGGCACTCAA
GTATATCAAGACCCTGCTATTGTCCAACCAAAAACAGCAAATAACAAAACAGGCAATGCTCAAGTAAGTC
AAAAAGTTGATACTGCACAAGTAAATGGTGACACTCGTGCTAATCAATCAGCGACTACAAATAATACGCA
GCCTGTTGCAAAGTCAACAAGCACTACAGCACCTAAAACTAACACTAATGTTACAAATGCTGGTTATAGT
TTAGTTGATGATGAAGATGATAATTCAGAAAATCAAATTAATCCAGAATTAATTAAATCAGCTGCTAAAC
CTGCAGCTCTTGAAACGCAATATAAAACCGCAGCACCTAAAGCTGCAACTACATCAGCACCTAAAGCTAA
AACTGAAGCGACACCTAAAGTAACTACTTTTAGCGCTTCAGCACAACCAAGATCAGTTGCTGCAACACCA
AAAACGAGTTTGCCAAAATATAAACCACAAGTAAACTCTTCAATTAACGATTACATTCGTAAAAATAACT
TAAAAGCACCTAAAATTGAAGAAGATTATACATCTTACTTCCCTAAATACGCATACCGTAACGGCGTAGG
TCGTCCTGAAGGTATCGTAGTTCATGATACAGCTAATGATCGTTCGACGATAAATGGTGAAATTAGTTAT
ATGAAAAATAACTATCAAAACGCATTCGTACATGCATTTGTTGATGGGGATCGTATAATCGAAACAGCAC
CAACGGATTACTTATCTTGGGGTGTCGGTGCAGTCGGTAACCCTAGATTCATCAATGTTGAAATCGTACA
CACACACGACTATGCTTCATTTGCACGTTCAATGAATAACTATGCTGACTATGCAGCTACACAATTACAA
TATTATGGTTTAAAACCAGACAGTGCTGAGTATGATGGAAATGGTACAGTATGGACCCACTACGCTGTAA
GTAAATATTTAGGTGGTACTGACCATGCCGATCCACATGGATATTTAAGAAGTCATAATTATAGTTATGA
TCAATTATATGACTTAATTAATGAAAAATATTTAATAAAAATGGGTAAAGTGGCGCCATGGGGTACGCAA
TCTACAACTACCCCTACTACACCATCAAAACCAACAACACCGTCGAAACCATCAACTGGTAAATTAACAG
TTGCTGCAAACAATGGTGTCGCACAAATCAAACCAACAAATAGTGGTTTATATACTACTGTATACGACAA
AACTGGTAAAGCAACTAATGAAGTTCAAAAAACATTTGCTGTATCTAAAACAGCTACATTAGGTAATCAA
AAATTCTATCTTGTTCAAGATTACAATTCTGGTAATAAATTTGGTTGGGTTAAAGAAGGCGATGTGGTTT
ACAACACAGCTAAATCACCTGTAAATGTAAATCAATCATATTCAATCAAACCTGGTACGAAACTTTATAC
AGTACCTTGGGGTACATCTAAACAAGTTGCTGGTAGTGTGTCTGGCTCTGGAAACCAAACATTTAAGGCT
TCAAAGCAACAACAAATTGATAAATCAATTTATTTATATGGCTCTGTGAATGGTAAATCTGGTTGGGTAA
GTAAAGCATATTTAGTTGATACTGCTAAACCTACGCCTACACCAACACCTAAGCCATCAACACCTACAAC
AAATAATAAATTAACAGTTTCATCATTAAACGGTGTTGCTCAAATTAATGCTAAAAACAATGGCTTATTC
ACTACAGTTTATGACAAAACTGGTAAGCCAACGAAAGAAGTTCAAAAAACATTTGCTGTAACAAAAGAAG
CAAGTTTAGGTGGAAACAAATTCTACTTAGTTAAAGATTACAATAGTCCAACTTTAATTGGTTGGGTTAA
ACAAGGTGACGTTATTTATAACAATGCAAAATCACCTGTAAATGTAATGCAAACATATACAGTAAAACCA
GGCACTAAATTATATTCAGTACCTTGGGGCACTTATAAACAAGAAGCTGGTGCAGTTTCTGGTACAGGTA
ACCAAACTTTTAAAGCGACTAAGCAACAACAAATTGATAAATCTATCTATTTATTTGGAACTGTAAATGG
TAAATCTGGTTGGGTAAGTAAAGCATATTTAGCTGTACCTGCTGCACCTAAAAAAGCAGTAGCACAACCA
AAAACAGCTGTAAAAGCTTATACTGTTACTAAACCACAAACGACTCAAACAGTTAGCAAGATTGCTCAAG
TTAAACCAAACAACACTGGTATTCGTGCTTCTGTTTATGAAAAAACAGCGAAAAACGGTGCGAAATATGC
AGACCGTACGTTCTATGTAACAAAAGAGCGTGCTCATGGTAATGAAACGTATGTATTATTAAACAATACA
AGCCATAACATCCCATTAGGTTGGTTCAATGTAAAAGACTTAAATGTTCAAAACTTAGGCAAAGAAGTTA
AAACGACTCAAAAATATACTGTTAATAAATCAAATAACGGCTTATCAATGGTTCCTTGGGGTACTAATAA
CCAAGTCATTTTAACAGGCAATAACATTGCTCAAGGTACATTTAATGCAACGAAACAAGTATCTGTAGGC
AAAGATGTTTATTTATACGGTACTATTAATAACCGCACTGGTTGGGTAAATGCAAAAGATTTAACTGCAC
CAACTGCTGTGAAACCAACTACATCAGCTGCCAAAGATTATAACTACACTTATGTAATTAAAAATGGTAA
TGGTTATTACTATGTAACACCAAATTCTGATACAGCTAAATACTCATTAAAAGCATTTAATGAACAACCA
TTCGCAGTTGTTAAAGAACAAGTCATTAATGGACAAACTTGGTACTATGGTAAATTATCTAACGGTAAAT
TAGCATGGATTAAATCAACTGATTTAGCTAAAGAATTAATTAAGTATAATCAAACAGGTATGACATTAAA
CCAAGTTGCTCAAATACAAGCTGGTTTACAATATAAACCACAAGTACAACGTGTACCAGGTAAGTGGACA
GATGCTAACTTTAATGATGTTAAGCATGCAATGGATACGAAGCGTTTAGCTCAAGATCCAGCATTAAAAT
ATCAATTCTTACGCTTAGACCAACCACAAAATATTTCTATTGATAAAATTAATCAATTCTTAAAAGGTAA
AGGTGTATTAGAAAACCAAGGTGCTGCATTTAACAAAGCTGCTCAAATGTATGGCATTAATGAAGTTTAT
CTTATCTCACATGCCCTATTAGAAACAGGTAACGGTACTTCTCAATTAGCGAAAGGTGCAGATGTAGTGA
ACAACAAAGTTGTAACTAACTCAAACACGAAATACCATAACGTATTTGGTATTGCTGCATATGATAACGA
TCCTTTACGTGAAGGTATTAAATATGCTAAACAAGCTGGTTGGGACACAGTATCAAAAGCAATCGTTGGT
GGTGCTAAATTCATCGGCAACTCATATGTAAAAGCTGGTCAAAATACACTTTACAAAATGAGATGGAATC
CTGCACATCCAGGAACACACCAATATGCTACAGATGTAGATTGGGCTAACATCAATGCTAAAATCATCAA
AGGCTACTATGATAAAATTGGCGAAGTCGGCAAATACTTCGACATCCCACAATATAAATAA

>atl:9:CP002114.2
ATGGCGAAAAAATTCAATTACAAACTACCATCAATGGTTGCATTAACGCTTGTAGGTTCAGCAGTCACTG
CACATCAAGTTCAAGCAGCTGAGACGACACAAGATCAAACTACTAATAAAAACGTTTTAGATAGTAATAA
AGTTAAAGCAACTACTGAACAAGCAAAGGCTGAGGTAAAAAATCCAACGCAAAACATTTCTGGCACTCAA
GTATATCAAGACCCTGCTATTGTCCAACCAAAAACAGCAAATAACAAAACAGGCAATGCTCAAGTAAGTC
AAAAAGTTGATACTGCACAAGTAAATGGTGACACTCGTGCTAATCAATCAGCGACTACAAATAATACGAA
GCCTGTTGCAAAGACAACAAGCACTACAGCACCTAAAACTAACACTAATGTTACAAATGCTGGTTATAGT
TTAGTTGATGATGAAGATGATAATTCAGAAAATCAAATTAATCCAGAATTAATTAAATCAGCTGCTAAAC
CTGCAGCTCTTGAAACGCAATACAAAGCCGCAGCACCTAAAGCTGCAACTACAACAGCACCTAAAGCTAA
AACTGAAGCGACACCTAAAGTAACTACTTTTAGCGCTTCAGCACAACCAAGATCAGTTGCTGCAACACCA
AAAACGAGTTTGCCAAAATATAAACCACAAGTAAACTCTTCAATTAACGATTACATTCGTAAAAATAACT
TAAAAGCACCTAAGATTGAAGAAGATTATACATCTTACTTCCCTAAATACGCATACCGTAACGGTGTTGG
GCGTCCTGAAGGTATCGTAGTTCATGATACAGCTAATGATCGTTCGACGATAAATGGTGAAATTAGTTAT
ATGAAAAACAACTATCAAAACGCATTCGTACATGCATTTGTTGATGGGGATCGTATAATCGAAACAGCAC
CAACGGATTACTTATCTTGGGGTGTCGGTGCAGTCGGTAACCCTAGATTCATCAATGTTGAAATCGTTCA
TACACACGATTATGCTTCATTTGCACGTTCAATGAATAACTATGCTGACTATGCAGCTACACAATTGCAA
TATTATGGTTTGAAACCTGATAGTGCTGAATATGATGGAAATGGTACAGTATGGACTCACTACGCTGTAA
GTAAATATTTAGGTGGTACGGACCATGCCGATCCACATGGATATTTAAGAAGTCATAATTATAGTTATGA
TCAACTATATGACTTAATTAATGAAAAATACTTAATAAAAATGGGTAAAGTGGCGCCATGGGGTACGCAA
TCTACAACTACCCCTACTACACCATCAAAACCAACAACACCGTCGAAACCATCAACACCATCAACTGGTA
AATTAACTGTTGCTGCAAACAATGGTGTTGCTCAAATTAAACCGACAAATAGTGGCTTATATACTACTGT
TTACGACAAAACTGGTAAAGCAACTAATGAAGTTCAAAAAACATTTGCTGTATCTAAAACAGCTACATTA
GGTAATCAAAAATTCTATCTTGTCCAAGATTACAATTCTGGTAATAAATTTGGTTGGGTTAAAGAAGGCG
ATGTGGTTTACAACACAGCTAAATCACCTGTAAATGTAAATCAATCATATTCAATCAAACCTGGTACGAA
ACTTTATACAGTACCTTGGGGTACACCTAAACAAGTTGCTGGTAGCGTGTCTGGCTCTGGAAACCAAACA
TTTAAGGCTTCAAAGCAACAACAAATTGATAAATCAATTTATTTATATGGCTCTGTGAATGGTAAATCTG
GTTGGGTAAGTAAAGCATATTTAGTTGATACTGCTAAACCTACACCAACACCTAAGCCATCAACACCTAC
AACAAATAATAAATTAACAGTTTCATCATTAAATGGTGTTGCTCAAATTAATGCTAAAAACAATGGCTTA
TTCACTACAGTTTATGACAAAACTGGTAAGCCAACGAAAGAAGTTCAAAAAACATTTGCTGTAACAAAAG
AAGCAAGTCTAGGTGGAAACAAATTCTACTTAGTTAAAGATTACAATAGTCCAAGTTTAATTGGTTGGGT
TAAACAAGGTGACGTTATTTATAACAATGCAAAATCACCTGTAAATGTAATGCAAACTTATACAGTAAAA
CCAGGCACTAAATTATATTCAGTACCTTGGGGTACTTATAAACAAGAAGCTGGTGCGGTTTCTGGTACAG
GTAACCAAACTTTTAAAGCAACTAAGCAACAACAAATTGATAAATCTATCTATTTATATGGAACTGTAAA
TGGTAAATCCGGTTGGGTAAGTAAAGCATATTTAGCTGTACCTGCTGCACCTAAAAAAGCTGTAGCACAA
CCAAAAACAGCTGTAAAAGCTTATGCTGTTACTAAACCACAAACGACTCAAACAGTTAGCAAAATTGCTC
AAGTTAAACCAAACAACACTGGTATTCGTGCTTCTGTTTATGAAAAAACAGCGAAAAACGGTGCGAAATA
TGCAGACCGTACGTTCTATGTAACAAAAGAGCGTGCTCATGGTAATGAAACGTATGTATTATTAAACAAT
ACAAGTCATAACATCCCATTAGGTTGGTTCAATGTAAAAGACTTAAATGTTCAAAACTTAGGCAAAGAAG
TTAAAACGACTCAAAAATATACTGTTAATAAATCAAATAACGGCTTATCAATGGTTCCTTGGGGTACTAA
AAACCAAGTCATTTTAACAGGCAATAACATTGCTCAAGGTACATTTAATGCAACAAAACAAGTATCTGTA
GGCAAAGATGTTTATTTATACGGTACTATTAATAACCGCACTGGTTGGGTAAATGCAAAAGATTTAACTG
CACCAACTGCTGTTAAACCAACTACATCAGCTGCCAAAGATTATAACTACACTTATGTAATTAAAAATGG
TAATGGTTATTACTATGTAACACCAAATTCTGATACAGCTAAATACTCATTAAAAGCATTTAATGAACAA
CCATTCGCAGTTGTTAAAGAACAAGTCATTAATGGACAAACTTGGTACTATGGTAAATTATCTAACGGTA
AATTAGCATGGATTAAATCAACTGATTTAGCTAAAGAATTAATTAAGTATAATCAAACAGGTATGACATT
AAACCAAGTTGCTCAAATACAAGCTGGTTTACAATATAAACCACAAGTACAACGTGTACCAGGTAAGTGG
ACAGATGCTAACTTTAATGATGTTAAGCATGCAATGGATACGAAGCGTTTAGCTCAAGATCCAGCATTAA
AATATCAATTCTTACGCTTAGACCAACCACAAAATATTTCTATTGATAAAATTAATCAGTTCTTAAAAGG
TAAAGGTGTATTAGAAAATCAAGGTGCTGCATTTAACAAAGCTGCTCAAATGTATGGCATTAATGAAGTT
TATCTTATCTCACATGCCCTATTAGAAACAGGTAACGGTACTTCTCAATTAGCAAAAGGTGCAGATGTAG
TGAACAACAAAGTTGTAACTAACTCTAACACGAAATACCATAACGTATTTGGTATTGCTGCATATGATAA
CGATCCTTTACGTGAAGGTATTAAATATGCTAAACAAGCTGGTTGGGACACAGTATCAAAAGCAATCGTT
GGTGGTGCTAAATTCATCGGCAACTCATATGTAAAAGCTGGTCAAAATACGCTTTACAAAATGAGATGGA
ATCCTGCACATCCAGGAACACACCAATATGCAACAGATGTAGATTGGGCTAACATCAATGCTAAAATCAT
CAAAGGCTACTATGATAAAATCGGCGAAGTCGGCAAATACTTCGACATCCCACAATATAAATAA

>atl:10:CP003194.1
ATGGCGAAAAAATTCAATTACAAACTACCATCAATGGTTGCATTAACGCTTGTAGGTTCAGCAGTCACTG
CACATCAAGTTCAAGCAGCTGAGACGACACAAGATCAAACTACTAATAAAAACGTTTTAGATAGTAATAA
AGTTAAAGCAACTACTGAACAAGCAAAAGCTGAGGTAAAAAATCCAACGCAAAACATTTCTGGCACTCAA
GTATATCAAGACCCTGCTATTGTCCAACCAAAAACAGCAAATAACAAAACAGGCAATGCTCAAGTAAGTC
AAAAAGTTGATACTGCACAAGTAAATGGTGACACTCGTGCTAATCAATCAGCGACTACAAATAATACGCA
GCCTGTTACAAAGTCAACAAGCACTACAGCACCTAAAACTAACACTAATGTTACAAATGCTGGTTATAGT
TTAGTTGATGATGAAGATGATAATTCAGAAAATCAAATTAATCCAGAATTAATTAAATCAGCTGCTAAAC
CTGCAGCTCTTGAAACGCAATATAAAGCCGCAGCACCTAAAGCTGCAACTACATCAGCACCTAAAGCTAA
AACTGAAGCGACACCTAAAGTAACTACTTTTAGCGCTTCAGCACAACCAAGATCAGCTGCTGCAGCACCA
AAGACGTCTTTACCTAAATATAAACCTCAGGTAAATTCATCAATTAATGATTATATTCGTAAAAATAATT
TAAAAGCACCTAAAATCGAAGAAGATTACACATCTTACTTCCCTAAATACGCATACCGTAACGGTGTTGG
CCGTCCTGAAGGTATCGTAGTTCATGATACAGCTAATGATCGTTCGACGATAAATGGTGAAATTAGTTAT
ATGAAAAATAACTATCAAAACGCATTCGTACATGCATTTGTTGATGGGGATCGTATAATCGAAACAGCAC
CAACGGATTACTTATCTTGGGGTGTCGGTGCAGTCGGTAACCCTAGATTCATCAATGTTGAAATCGTACA
CACACACGACTATGCTTCATTTGCACGTTCAATGAATAACTATGCTGACTATGCAGCTACACAATTACAA
TATTATGGTTTAAAACCAGACAGTGCTGAGTATGATGGAAATGGTACAGTATGGACTCACTACGCTGTAA
GTAAATATTTAGGTGGTACGGACCATGCCGATCCACATGGATATTTAAGAAGTCATAATTATAGTTATGA
TCAATTATATGACTTAATTAATGAAAAATATTTAATAAAAATGGGTAAAGTGGCGCCATGGGGTACGCAA
TCTTCAACTACCCCTACTACACCATCAAAACCAACAACACCGTCGAAACCATCAACTGGTAAATTAACAG
TTGCAGCAAACAATGGTGTCGCACAAATCAAACCAACAAATAGTGGTTTATATACTACTGTTTACGACAA
AACTGGTAAAGCAACTAATGAAGTTCAAAAAACATTTGCTGTATCTAAAACAGCTACATTAGGTAATCAA
AAATTCTATCTTGTTCAAGATTACAATTCTGGTAATAAATTTGGTTGGGTTAAAGAAGGCGATGTGGTTT
ACAACACAGCTAAATCACCTGTAAATGTAAATCAATCATATTCAATCAAACCTGGTACGAAACTTTATAC
AGTACCTTGGGGTACATCTAAACAAGTTGCTGGTAGCGTGTCTGGCTCTGGAAACCAAACATTTAAGGCT
TCAAAGCAACAACAAATTGATAAATCAATTTATTTATATGGCTCTGTGAATGGTAAATCTGGTTGGGTAA
GTAAAGCATATTTAGTTGATACTGCTAAACCTACGCCTACACCAACACCTAAGCCATCAACACCTACAAC
AAATAATAAATTAACAGTTTCATCATTAAACGGTGTTGCTCAAATTAATGCTAAAAACAATGGCTTATTC
ACTACAGTTTATGACAAAACTGGTAAGCCAACGAAAGAAGTTCAAAAAACATTTGCTGTAACAAAAGAAG
CAAGTCTAGGTGGAAACAAATTCTACTTAGTTAAAGATTACAATAGTCCAACTTTAATTGGTTGGGTTAA
ACAAGGTGACGTTATTTATAACAATGCAAAATCACCTGTAAATGTAATGCAAACATATACAGTAAAACCA
GGCACTAAATTATATTCAGTACCTTGGGGCACTTATAAACAAGAAGCTGGTGCGGTTTCTGGTACAGGTA
ACCAAACTTTTAAAGCGACTAAGCAACAACAAATTGATAAATCTATCTATTTATTTGGAACTGTAAATGG
TAAATCTGGTTGGGTTAGTAAAGCATATTTAGCTGTACCTGCTGCACCTAAAAAAGCAGTAGCACAACCA
AAAACAGCTGTAAAAGCTTATACTGTTACTAAACCACAAACGACTCAAACAGTTAGCAAGATTGCTCAAG
TTAAACCAAACAACACTGGTATTCGTGCTTCTGTTTATGAAAAAACAGCGAAAAACGGTGCGAAATATGC
AGACCGTACGTTCTATGTAACAAAAGAGCGTGCTCATGGTAATGAAACGTATGTATTATTAAACAATACA
AGCCATAACATCCCATTAGGTTGGTTCAATGTAAAAGACTTAAATGTTCAAAACTTAGGCAAAGAAGTTA
AAACGACTCAAAAATATACTGTTAATAAATCAAATAACGGCTTATCAATGGTTCCTTGGGGTACTAAAAA
CCAAGTCATTTTAACAGGCAATAACATTGCTCAAGGTACATTTAATGCAACGAAACAAGTATCTGTAGGC
AAAGATGTTTATTTATACGGTACTATTAATAACCGCACTGGTTGGGTAAATGCAAAAGATTTAACTGCAC
CAACTGCTGTGAAACCAACTACATCAGCTGCCAAAGATTATAACTACACTTATGTAATTAAAAATGGTAA
TGGTTATTACTATGTAACACCAAATTCTGATACAGCTAAATACTCATTAAAAGCATTTAATGAACAACCA
TTCGCAGTTGTTAAAGAACAAGTCATTAATGGACAAACTTGGTACTATGGTAAATTATCTAACGGTAAAT
TAGCATGGATTAAATCAACTGATTTAGCTAAAGAATTAATTAAGTATAATCAAACAGGTATGACATTAAA
CCAAGTTGCTCAAATACAAGCTGGTTTACAATATAAACCACAAGTACAACGTGTACCAGGTAAGTGGACA
GATGCTAACTTTAATGATGTTAAGCATGCAATGGATACGAAGCGTTTAGCTCAAGATCCAGCATTAAAAT
ATCAATTCTTACGCTTAGACCAACCACAAAATATTTCTATTGATAAAATTAATCAATTCTTAAAAGGTAA
AGGTGTATTAGAAAACCAAGGTGCTGCATTTAACAAAGCTGCTCAAATGTATGGCATTAATGAAGTTTAT
CTTATCTCACATGCCCTATTAGAAACAGGTAACGGTACTTCTCAATTAGCGAAAGGTGCAGATGTAGTGA
ACAACAAAGTTGTAACTAACTCAAACACGAAATACCATAACGTATTTGGTATTGCTGCATATGATAACGA
TCCTTTACGTGAAGGTATTAAATATGCTAAACAAGCTGGTTGGGACACAGTATCAAAAGCAATCGTTGGT
GGTGCTAAATTCATCGGCAACTCATATGTAAAAGCTGGTCAAAATACACTTTACAAAATGAGATGGAATC
CTGCACATCCAGGAACACACCAATATGCTACAGATGTAGATTGGGCTAACATCAATGCTAAAATCATCAA
AGGCTACTATGATAAAATTGGCGAAGTCGGCAAATACTTCGACATCCCACAATATAAATAA

>atl:11:HE681097.1
ATGGCGAAAAAATTTAATTACAAACTACCATCAATGGTTGCATTAACGCTTGTAGGTTCAGCAGTCACTG
CACATCAAGTTCAAGCAGCTGAGACGACACAAGATCAAACTACTAATAAAAACGTTTTAGATAGTAATAA
AGTTAAAGCAACTACTGAACAAGCAAAAGCTGAGGTAAAAAATCCAACGCAAAACATTTCTGGCACTCAA
GTATATCAAGACCCTGCTATTGTCCAACCAAAAGCAGCGAATAAAACAGGCAATGCTCAAGTAAATCAAA
AGGTTGATACTACACAAGTAAATGGTGACACTCGTGAGACTCAATCAACTACATCAAATAATGCGAAACC
TGTTACAAAAACAACTAACACAACAGCATCTAAAACGAACAATAATGTTACAAGTGCTGGATATAGTTTA
GTTGATGATGAAGATGATAATTCAGAAAATCAAATAAATCCAGAATTAATTAAATCAGCTGCTAAACCTG
CTGCTCTTGAAACGCAATATAAAGCCGCAGCACCAAAAGCAACACCTGTTGCACCTAAAGCTAAAACTGA
AGCTACACCAAAAGTAACTACTTTTAGTGCTTCAGCACAACCAAGATCAGTCGCTGCAGCACCAAAAACG
AGTTTGCCAAAATATAAACCGCAAGTAAACTCATCAATTAACGATTACATTCGTAAAAATAATTTAAAAG
CACCTAAGATTGAAGAAGATTATACATCTTACTTCCCTAAATACGCATACCGTAACGGCGTAGGTCGTCC
TGAAGGAATCGTAGTTCATGATACAGCTAATGATCGTTCGACGATAAATGGCGAAATTAGTTATATGAAA
AACAATTATCAAAATGCTTTCGTTCATGCGTTTGTTGATGGGGATCGTATAATTGAAACAGCACCAACGG
ATTACTTATCATGGGGTGTAGGTGCAGTCGGTAACCCTAGATTCATCAATGTTGAAATCGTACACACACA
CGATTATGCTTCATTTGCACGTTCAATGAATAACTATGCTGACTATGCAGCTACACAATTACAATATTAT
GGTTTAAAACCAGACAGTGCTGAGTATGATGGAAATGGTACAGTATGGACTCACTACGCTGTAAGTAAAT
ATTTAGGTGGTACGGACCATGCCGATCCACATGGATATTTAAGAAGTCATAATTATAGTTATGATCAATT
ATATGACTTAATTAATGAAAAATATTTAATAAAAATGGGTAAAGTGGCGCCATGGGGTACGCAATCTACA
ACTACCCCTACTACACCATCAAAACCAACAACACCGTCGAAACCATCAACACCATCAACTGGTAAATTAA
CAGTTGATGCTAATAATGGTGTCGCACAAATCAAACCAACAAATAGTGGTTTATATACTACTGTTTACGA
CAAAACTGGTAAGGCAACTAATGAAGTTCAAAAAACATTTGCTGTATCTAAAACAGCTACATTAGGTAAT
CAAAAATTCTATCTCGTTCAAGATTACAATTCTGGTAATAAATTTGGTTGGGTTAAAGAAGGCGATGTGG
TTTACAACACAGCTAAATCACCTGTAAATGTAAATCAATCATATTCAATCAAACCTGGTACGAAACTTTA
TACAGTACCTTGGGGTACATCTAAACAAGTTGCTGGTAGCGTGTCTGGCTCTGGAAACCAAACATTTAAG
GCTTCAAAGCAACAACAAATTGATAAATCAATTTATTTATATGGCTCTGTGAATGGTAAATCTGGTTGGG
TAAGTAAAGCATATTTAGTTGATACTGCTAAACCTACACCTGCACCAACACCTAAGCCATCAACGCCGAC
AACAAATAATAAATTAACAGTCTCAGCATTAAATGGTGTTGCTCAAATTAATGCTAAAAACAATGGTTTA
TTCACTACAGTTTATGACAAAACTGGTAAGCCAACGAAAGAAGTTCAAAAAACATTTTCTGTAACAAAAG
AAGCAAGTCTAGGTGGAAACAAATTCTACCTAGTTAAAGATTACAATAGTCCAACTTTAATTGGTTGGGT
TAAACAAGGTGACGTTATTTATAACAATGCAAAATCACCTGTAAATGTAATGCAAACATATACAGTAAAA
CCAGGCACTAAATTATATTCAGTACCTTGGGGTACTTATAAACAAGAAGCTGGTGCGGTTTCTGGCACAG
GTAACCAAACTTTTAAAGCGACTAAGCAACAACAAATTGATAAATCTATCTATTTATATGGAACTGTAAA
TGGTAAATCCGGATGGATTAGTAAAGCATATTTAGCTGTACCTGCTGCACCTAAAAAAGCTGTAGAACAA
CCAAAAACAGCTGTAAAAGCTTATGCTGTTACTAAACCACAAACGACTCAAACAGTTAGCAAAATTGCTC
AAGTTAAACCAAACAACACTGGTATTCGTGCTTCTGTTTATGAAAAAACAGCGAAAAACGGCGCAAAATA
TGCGGATCGTACATTCTATGTAACAAAAGAACGTGCACATGGTAATGAAACATATGTATTATTAAATAAT
ACAAGTCATAATATTCCATTAGGTTGGTTCAATGTTAAAGACTTAAATGTTCAAAACTTAGGCAAAGAAG
TTAAAACGACTCAAAAATATACTGTTAATAAATCAAATAACGGCTTATCAATGGTTCCTTGGGGTACTAA
AAACCAAGTCATTTTAACAGGCAATAACATTGCTCAAGGTACATTTAATGCAGCGAAACAAGTATCTGTA
GGCAAAGATGTTTATTTATACGGTACTATTAATAACCGCACTGGTTGGGTAAATGCAAAAGATTTAACTG
CACCAACTGCTGTTAAACCAACTACATCAGCTGCCAAAGATTATAACTACACTTATGTAATTAAAAATGG
TAATGGTTATTACTATGTAACACCAAATTCTGATACAGCTAAATACTCATTAAAAGCATTTAATGAACAA
CCATTCTCAGTTGTTAAAGAACAAGTCATTAATGGACAAACTTGGTACTATGGTAAATTATCTAACGGTA
AATTAGCATGGATTAAATCGACTGATTTAGCTAAAGAATTAATTAAGTATAATCAAACAGGTATGACATT
AAACCAAGTTGCTCAAATTCAAGCTGGTTTACAATATAAACCACAAGTACAACGTGTACCAGGTAAGTGG
ACAGATGCTAACTTTAATGATGTTAAGCATGCAATGGATACGAAGCGTTTAGCTCAAGATCCAGCATTAA
AATATCAATTCTTACGCTTAGACCAACCACAAAATATTTCTATTGATAAAATTAATCAATTCTTAAAAGG
TAAAGGTGTATTAGAAAACCAAGGTGCTGCATTTAACAAAGCTGCTCAAATGTATGGCATTAATGAAGTT
TATCTTATCTCACATGCCCTATTAGAAACAGGTAACGGTACTTCTCAATTAGCAAAAGGTGCAGATGTAG
TGAACAACAAAGTTGTAACTAACTCTAACACGAAATACCATAACGTATTTGGTATTGCTGCATATGATAA
CGATCCTTTACGTGAAGGTATTAAATATGCTAAACAAGCTGGTTGGGACACAGTTTCAAAAGCCATCGTT
GGTGGTGCTAAATTCATCGGCAACTCATATGTAAAAGCTGGTCAAAATACGCTTTACAAAATGAGATGGA
ATCCTGCACATCCAGGAACACACCAATATGCTACAGATGTAGATTGGGCTAACATCAATGCTAAAATCAT
CAAAGGCTACTATGATAAAATGGGCGAAGTCGGCAAATACTTCGACATCCCACAATATAAATAA

>atl:12:FR821779.1
ATGGCGAAAAAATTCAATTACAAACTACCATCAATGGTTGCATTAACGCTTGTAGGTTCAGCAGTCACTG
CACATCAAGTTCAAGCAGCTGAGACGACACAAGATCAAACTACTAATAAAAACGTTTTAGATAGTAATAA
AGTTAAAGCAACTACTGAACAAGCAAAGGCTGAGGTAAAAAATCCAACGCAAAACATTTCTGGCACTCAA
GTATATCAAGACCCTGCTATTGTCCAACCAAAAACAGCAAATAACAAAACAGGCAATGCTCAAGTAAGTC
AAAAAGTTGATACTGCACAAGTAAATGGTGACACTCGTGCTAATCAATCAGCGACTACAAATAATACGAA
GCCTGTTGCAAAGTCAACAAGCACTACAGCACCTAAAACTAACACTAATGTTACAAATGCTGGTTATAGT
TTAGTTGATGATGAAGATGATAATTCAGAAAATCAAATTAATCCAGAATTAATTAAATCAGCTGCTAAAC
CTGCAGCTCTTGAAACGCAATATAAAGCCGCAGCACCTAAAGCTGCAACTACAACAGCACCTAAAGCTAA
AACTGAAGCGACACCTAAAGTAACTACTTTTAGCGCTTCAGCACAACCAAGATCAGTTGCTGCAACACCA
AAAACGAGTTTGCCAAAATATAAACCACAAGTAAACTCTTCAATTAACGATTACATTCGTAAAAATAACT
TAAAAGCACCTAAGATTGAAGAAGATTATACATCTTACTTCCCTAAATACGCATACCGTAACGGTGTTGG
GCGTCCTGAAGGTATCGTAGTTCATGATACAGCTAATGATCGTTCGACGATAAATGGTGAAATTAGTTAT
ATGAAAAACAACTATCAAAACGCATTCGTACATGCATTTGTTGATGGGGATCGTATAATCGAAACAGCAC
CAACGGATTACTTATCTTGGGGTGTCGGTGCAGTCGGTAACCCTAGATTCATCAATGTTGAAATCGTTCA
TACACACGATTATGCTTCATTTGCACGTTCAATGAATAACTATGCTGACTATGCAGCTACACAATTGCAA
TATTATGGTTTGAAACCTGATAGTGCTGAATATGATGGAAATGGTACAGTATGGACTCACTACGCTGTAA
GTAAATATTTAGGTGGTACGGACCATGCCGATCCACATGGATATTTAAGAAGTCATAATTATAGTTATGA
TCAATTATATGACTTAATTAATGAAAAATATTTAATAAAAATGGGTAAAGTGGCGCCATGGGGTACGCAA
TCTACAACTACCCCTACTACACCATCGAAACCAACAACACCGTCGAAACCATCAACACCATCAACTGGTA
AATTAACAGTTGCTGCTAATAATGGTGTCGCTCAAATTAAACCGACAAATAGTGGCTTATATACTACTGT
TTACGACAAAACTGGTAAAGCAACTAATGAAGTTCAAAAAACATTTGCTGTATCTAAAACAGCTACATTA
GGTAATCAAAAATTCTATCTTGTTCAAGATTACAATTCTGGTAATAAATTTGGTTGGGTTAAAGAAGGCG
ATGTGGTTTACAACACAGCTAAATCACCTGTAAATGTAAATCAATCATATTCAATCAAACCTGGTACGAA
ACTTTATACAGTACCTTGGGGTACATCTAAGCAAGTTGCTGGTAGCGTGTCTGGCTCTGGAAACCAAACA
TTTAAGGCTTCAAAGCAACAACAAATTGATAAATCAATTTATTTATATGGCTCTGTGAATGGTAAATCTG
GTTGGGTAAGTAAAGCATATTTAGTTGATACTGCTAAACCTACGCCTACACCAACACCTAAGCCATCAAC
ACCTACAACAAACAATAAATTAACAGTTTCATCATTAAACGGTGTTGCTCAAATTAATGCTAAAAACAAA
GGCTTATTCACTACAGTTTATGACAAAACTGGTAAGCCAACGAAAGAAGTTCAAAAAACATTTGCTGTAA
CAAAAGAAGCAAGTCTAGGTGGAAACAAATTCTACTTAGTTAAAGATTACAATAGTCCAACTTTAATTGG
TTGGGTTAAACAAGGTGACGTTATTTATAACAATGCAAAATCACCTGTAAATGTAATGCAAACATATACA
GTAAAACCAGGCACTAAATTATATTCAGTACCTTGGGGTACTTATAAACAAGAAGCTGGTGCGGTATCTG
GTACAGGTAACCAAACTTTTAAAGCGACTAAGCAACAACAAATTGATAAATCTATCTATTTATATGGAAC
TGTAAATGGTAAATCCGGTTGGGTAAGTAAAGCATATTTAGCTGTACCTGCTGCACCAAAAAAAGCAGTA
GCACAACCAAAAACAGCTGTAAAAGCTTATGCTGTTACTAAACCTCAAACGACTCAAACAGTTAGCAAAA
TTGCTCAAGTTAAACCAAACAACACTGGTATTCGTGCTTCTGTTTATGAAAAAACAGCGAAAAACGGCGC
AAAATATGCGGATCGTACATTCTATGTAACAAAAGAACGTGCACATGGTAATGAAACATATGTATTATTA
AACAATACAAGTCATAATATTCCATTAGGTTGGTTCAATGTTAAAGACTTAAATGTTCAAAACTTAGGCA
AAGAAGTTAAAACAACTCAAAAATATACTGTTAATAAATCAAATAACGGCTTATCAATGGTTCCTTGGGG
TACTAAAAACCAAGTCATTTTAACAGGCAATAACATTGCTCAAGGTACATTTAATGCAACGAAACAAGTA
TCTGTAGGCAAAGATGTTTATTTATACGGTACTATTAATAACCGCACTGGTTGGGTAAATGCAAAAGATT
TAACTGCACCAACTGCTGTTAAACCAACTACATCAGCTGCCAAAGATTATAACTACACTTATGTAATTAA
AAATGGTAATGGTTATTACTATGTAACACCAAATTCTGATACAGCTAAATACTCATTAAAAGCATTTAAT
GAACAACCATTCGCAGTTGTTAAAGAACAAGTCATTAATGGACAAACTTGGTACTATGGTAAATTATCTA
ACGGTAAATTAGCATGGATTAAATCAACTGATTTAGCTAAAGAATTAATTAAGTATAATCAAACAGGTAT
GACATTAAACCAAGTTGCTCAAATACAAGCTGGTTTACAATATAAACCACAAGTACAACGTGTACCAGGT
AAGTGGACAGATGCTAACTTTAATGATGTTAAGCATGCAATGGATACGAAGCGTTTAGCTCAAGATCCAG
CATTAAAATATCAATTCTTACGCTTAGACCAACCACAAAATATTTCTATTGATAAAATTAATCAATTCTT
AAAAGGTAAAGGTGTATTAGAAAACCAAGGTGCTGCATTTAACAAAGCTGCTCAAATGTATGGCATTAAT
GAAGTTTATCTTATCTCACATGCCCTATTAGAAACAGGTAACGGTACTTCTCAATTAGCAAAAGGTGCAG
ATGTAGTGAACAACAAAGTTGTAACTAACTCAAACACGAAATACCATAACGTATTTGGTATTGCTGCATA
TGATAATGATCCTTTACGTGAAGGTATTAAATATGCTAAACAAGCTGGTTGGGACACAGTATCAAAAGCA
ATCGTTGGTGGTGCTAAATTCATCGGCAACTCATATGTAAAAGCTGGTCAAAATACGCTTTACAAAATGA
GATGGAATCCTGCACATCCAGGAACACACCAATATGCTACAGATGTAGATTGGGCTAACATCAATGCTAA
AATCATCAAAGGCTACTATGATAAAATTGGCGAAGTCGGCAAATACTTCGACATCCCACAATATAAATAA

>atl:13:FN433596.1
ATGGCGAAAAAATTCAATTACAAACTACCATCAATGGTTGCATTAACGCTTGTAGGTTCAGCAGTCACTG
CACATCAAGTTCAAGCAGCTGAGACGACACAAGATCAAACTACTAATAAAAACGTTTTAGATAGTAATAA
AGTTAAAGCAACTACTGAACAAGCAAAAGCTGAGGTAAAAAATCCAACGCAAAACATTTCTGGCACTCAA
GTATATCAAGACCCTGCTATTGTCCAACCAAAAACAGCAAATAACAAAACAGGCAATGCTCAAGTAAGTC
AAAAAGTTGATACTGCACAAGTAAATGGTGACACTCGTGCTAATCAATCAGCGACTACAAATAATACGCA
GCCTGTTGCAAAGTCAACAAGCACTACAGCACCTAAAACTAACACTAATGTTACAAATGCTGGTTATAGT
TTAGTTGATGATGAAGATGATAATTCAGAAAATCAAATTAATCCAGAATTAATTAAATCAGCTGCTAAAC
CTGCAGCTCTTGAAACGCAATATAAAACCGCAGCACCTAAAGCTGCAACTACATCAGCACCTAAAGCTAA
AACTGAAGCGACACCTAAAGTAACTACTTTTAGCGCTTCAGCACAACCAAGATCAGTTGCTGCAACACCA
AAAACGAGTTTGCCAAAATATAAACCACAAGTAAACTCTTCAATTAACGATTACATTCGTAAAAATAACT
TAAAAGCACCTAAAATTGAAGAAGATTATACATCTTACTTCCCTAAATACGCATACCGTAACGGCGTAGG
TCGTCCTGAAGGTATCGTAGTTCATGATACAGCTAATGATCGTTCGACGATAAATGGTGAAATTAGTTAT
ATGAAAAATAACTATCAAAACGCATTCGTACATGCATTTGTTGATGGGGATCGTATAATCGAAACAGCAC
CAACGGATTACTTATCTTGGGGTGTCGGTGCAGTCGGTAACCCTAGATTCATCAATGTTGAAATCGTACA
CACACACGACTATGCTTCATTTGCACGTTCAATGAATAACTATGCTGACTATGCAGCTACACAATTACAA
TATTATGGTTTAAAACCAGACAGTGCTGAGTATGATGGAAATGGTACAGTATGGACTCACTACGCTGTAA
GTAAATATTTAGGTGGTACTGACCATGCCGATCCACATGGATATTTAAGAAGTCATAATTATAGTTATGA
TCAATTATATGACTTAATTAATGAAAAATATTTAATAAAAATGGGTAAAGTGGCGCCATGGGGTACGCAA
TCTACAACTACCCCTACTACACCATCAAAACCAACAACACCGTCGAAACCATCAACTGGTAAATTAACAG
TTGCTGCAAACAATGGTGTCGCACAAATCAAACCAACAAATAGTGGTTTATATACTACTGTATACGACAA
AACTGGTAAAGCAACTAATGAAGTTCAAAAAACATTTGCTGTATCTAAAACAGCTACATTAGGTAATCAA
AAATTCTATCTTGTTCAAGATTACAATTCTGGTAATAAATTTGGTTGGGTTAAAGAAGGCGATGTGGTTT
ACAACACAGCTAAATCACCTGTAAATGTAAATCAATCATATTCAATCAAACCTGGTACGAAACTTTATAC
AGTACCTTGGGGTACATCTAAACAAGTTGCTGGTAGTGTGTCTGGCTCTGGAAACCAAACATTTAAGGCT
TCAAAGCAACAACAAATTGATAAATCAATTTATTTATATGGCTCTGTGAATGGTAAATCTGGTTGGGTAA
GTAAAGCATATTTAGTTGATACTGCTAAACCTACGCCTACACCAACACCTAAGCCATCAACACCTACAAC
AAATAATAAATTAACAGTTTCATCATTAAACGGTGTTGCTCAAATTAATGCTAAAAACAATGGCTTATTC
ACTACAGTTTATGACAAAACTGGTAAGCCAACGAAAGAAGTTCAAAAAACATTTGCTGTAACAAAAGAAG
CAAGTTTAGGTGGAAACAAATTCTACTTAGTTAAAGATTACAATAGTCCAACTTTAATTGGTTGGGTTAA
ACAAGGTGACGTTATTTATAACAATGCAAAATCACCTGTAAATGTAATGCAAACATATACAGTAAAACCA
GGCACTAAATTATATTCAGTACCTTGGGGCACTTATAAACAAGAAGCTGGTGCAGTTTCTGGTACAGGTA
ACCAAACTTTTAAAGCGACTAAGCAACAACAAATTGATAAATCTATCTATTTATTTGGAACTGTAAATGG
TAAATCTGGTTGGGTAAGTAAAGCATATTTAGCTGTACCTGCTGCACCTAAAAAAGCAGTAGCACAACCA
AAAACAGCTGTAAAAGCTTATACTGTTACTAAACCACAAACGACTCAAACAGTTAGCAAGATTGCTCAAG
TTAAACCAAACAACACTGGTATTCGTGCTTCTGTTTATGAAAAAACAGCGAAAAACGGTGCGAAATATGC
AGACCGTACGTTCTATGTAACAAAAGAGCGTGCTCATGGTAATGAAACGTATGTATTATTAAACAATACA
AGCCATAACATCCCATTAGGTTGGTTCAATGTAAAAGACTTAAATGTTCAAAACTTAGGCAAAGAAGTTA
AAACGACTCAAAAATATACTGTTAATAAATCAAATAACGGCTTATCAATGGTTCCTTGGGGTACTAATAA
CCAAGTCATTTTAACAGGCAATAACATTGCTCAAGGTACATTTAATGCAACGAAACAAGTATCTGTAGGC
AAAGATGTTTATTTATACGGTACTATTAATAACCGCACTGGTTGGGTAAATGCAAAAGATTTAACTGCAC
CAACTGCTGTGAAACCAACTACATCAGCTGCCAAAGATTATAACTACACTTATGTAATTAAAAATGGTAA
TGGTTATTACTATGTAACACCAAATTCTGATACAGCTAAATACTCATTAAAAGCATTTAATGAACAACCA
TTCGCAGTTGTTAAAGAACAAGTCATTAATGGACAAACTTGGTACTATGGTAAATTATCTAACGGTAAAT
TAGCATGGATTAAATCAACTGATTTAGCTAAAGAATTAATTAAGTATAATCAAACAGGTATGACATTAAA
CCAAGTTGCTCAAATACAAGCTGGTTTACAATATAAACCACAAGTACAACGTGTACCAGGTAAGTGGACA
GATGCTAACTTTAATGATGTTAAGCATGCAATGGATACGAAGCGTTTAGCTCAAGATCCAGCATTAAAAT
ATCAATTCTTACGCTTAGACCAACCACAAAATATTTCTATTGATAAAATTAATCAATTCTTAAAAGGTAA
AGGTGTATTAGAAAACCAAGGTGCTGCATTTAACAAAGCTGCTCAAATGTATGGCATTAATGAAGTTTAT
CTTATCTCACATGCCCTATTAGAAACAGGTAACGGTACTTCTCAATTAGCGAAAGGTGCAGATGTAGTGA
ACAACAAAGTTGTAACTAACTCAAACACGAAATACCATAACGTATTTGGTATTGCTGCATATGATAACGA
TCCTTTACGTGAAGGTATTAAATATGCTAAACAAGCTGGTTGGGACACAGTATCAAAAGCAATCGTTGGT
GGTGCTAAATTCATCGGCAACTCATATGTAAAAGCTGGTCAAAATACACTTTACAAAATGAGATGGAATC
CTGCACATCCAGGAACACACCAATATGCTACAGATGTAGATTGGGCTAACATCAATGCTAAAATCATCAA
AGGCTACTATGATAAAATTGGCGAAGTCGGCAAATACTTCGACATCCCACAATATAAATAA

>atl:14:CP003166.1
ATGGCGAAAAAATTCAATTACAAACTACCATCAATGGTTGCATTAACGCTTGTAGGTTCAGCAGTCACTG
CACATCAAGTTCAAGCAGCTGAGACGACACAAGATCAAACTACTAATAAAAACGTTTTAGATAGTAATAA
AGTTAAAGCAACTACTGAACAAGCAAAAGCTGAGGTAAAAAATCCAACGCAAAACATTTCTGGCACTCAA
GTATATCAAGACCCTGCTATTGTCCAACCAAAAACAGCAAATAACAAAACAGGCAATGCTCAAGTAAGTC
AAAAAGTTGATACTGCACAAGTAAATGGTGACACTCGTGCTAATCAATCAGCGACTACAAATAATACGAA
GCCTGTTGCAAAGTCAACAAGCACTACAGCACCTAAAACTAACACTAATGTTACAAATGCTGGTTATAGT
TTAGTTGATGATGAAGATGATAATTCAGAAAATCAAATTAATCCAGAATTAATTAAATCAGCTGCTAAAC
CTGCAGCTCTTGAAACGCAATATAAAGCCGCAGCACCTAAAGCTGCAACTACAACAGCACCTAAAGCTAA
AACTGAAGCGACACCTAAAGTAACTACTTTTAGCGCTTCAGCACAACCAAGATCAGTTGCTGCAACACCA
AAAACGAGTTTGCCAAAATATAAACCACAAGTAAACTCTTCAATTAACGATTACATTCGTAAAAATAACT
TAAAAGCACCTAAGATTGAAGAAGATTATACATCTTACTTCCCTAAATACGCATACCGTAACGGTGTTGG
GCGTCCTGAAGGTATCGTAGTTCATGATACAGCTAATGATCGTTCGACGATAAATGGTGAAATTAGTTAT
ATGAAAAACAACTATCAAAACGCATTCGTACATGCATTTGTTGATGGGGATCGTATAATCGAAACAGCAC
CAACGGATTACTTATCTTGGGGTGTCGGTGCAGTCGGTAATCCTAGATTCATCAATGTTGAAATCGTTCA
TACACACGATTATGCTTCATTTGCACGTTCAATGAATAACTATGCTGACTATGCAGCTACACAATTGCAA
TATTATGGTTTGAAACCTGATAGTGCTGAATATGATGGAAATGGTACAGTATGGACTCACTACGCTGTAA
GTAAATATTTAGGTGGTACGGACCATGCCGATCCACATGGATATTTAAGAAGTCATAATTATAGTTATGA
TCAACTATATGACTTAATTAATGAAAAATATTTAATTAAAATGGGGAAAGTTGCGCCTTGGGGCACACAA
TCTACAACTACCCCTACTACACCATCAAAACCATCAACACCGTCGACACCATCAACTGGTAAATTAACTG
TTGCTGCAAACAATGGTGTTGCTCAAATTAAACCGACAAATAGTGGCTTATATACTACTGTTTACGACAA
AACTGGTAAAGCAACTAATGAAGTTCAAAAAACATTTGCTGTATCTAAAACAGCTACATTAGGTAATCAA
AAATTCTATCTTGTTCAAGATTACAATTCTGGTAATAAATTTGGTTGGGTTAAAGAAGGCGATGTGGTTT
ACAACACATCTAAATCACCTGTAAATGTAAATCAATCATATTCAATCAAACCTGGTACGAAACTTTATAC
AGTACCTTGGGGTACATCTAAACAAGTTGCTGGTAGCGTGTCTGGCTCTGGTAACCAAACATTTAAGGCT
TCAAAGCAACAACAAATTGATAAATCAATTTATTTATATGGCTCTGTGAATGGTAAATCTGGTTGGGTAA
GTAAAGCATATTTAGTTGATACTGCTAAACCTACACCAACACCTAAGCCATCAACACCTACAACAAATAA
TAAATTAACAGTTTCATCATTAAACGGTGTTGCTCAAATTAATGCTAAAAACAATGGCTTATTCACTACA
GTTTATGACAAAACTGGTAAGCCAACGAAAGAAGTTCAAAAAACATTTGCTGTAACAAAAGAAGCAAGTC
TAGGTGGAAACAAATTCTACTTAGTTAAAGATTACAATAGTCCAACTTTAATTGGTTGGGTTAAACAAGG
TGACGTTATTTATAACAATGCAAAATCACCTGTAAATGTAATGCAAACATATACAGTAAAACCCGGCACT
AAATTATATTCAGTACCTTGGGGTACTTATAAACAAGAAGCTGGTGCGGTATCTGGTACAGGTAACCAAA
CTTTTAAAGCGACTAAGCAACAACAAATTGATAAATCTATCTATTTATATGGAACTGTAAATGGTAAATC
CGGTTGGGTAAGTAAAGCATATTTAGCTGAACCTGTTGCACCTAAAAAAGCTGTAGCACAACCAAAAACA
GCTGTAAAAGCTTATGCTGTTACTAAACCACAAACGACTCAAACAGTTAGCAAAATTGCTCAAGTTAAAC
CAAACAACACTGGTATTCGTGCTTCTGTTTATGAAAAAACAGCGAAAAACGGTGCGAAATATGCAGACCG
CACGTTCTATGTAACAAAAGAGCGTGCTCATGGTAATGAAACGTATGTATTATTAAACAATACAAGCCAT
AACATCCCATTAGGTTGGTTCAATGTAAAAGACTTAAATGTTCAAAACTTAGGCAAAGAAGTTAAAACGA
CTCAAAAATATACTGTTAATAAATCAAATAACGGCTTATCAATGGTTCCTTGGGGTACTAAAAACCAAGT
CATTTTAACAGGCAATAACATTGCTCAAGGTACATTTAATGCAACGAAACAAGTATCTGTAGGCAAAGAT
GTTTATTTATACGGTACTATTAATAACCGCACTGGTTGGGTAAATGCAAAAGATTTAACTGCACCAACTG
CTGTTAAACCAACTACATCAGCTGCCAAAGATTATAACTACACTTATGTAATTAAAAATGGTAATGGTTA
TTACTATGTAACACCAAATTCTGATACAGCTAAATACTCATTAAAAGCATTTAATGAACAACCATTCGCA
GTTGTTAAAGAACAAGTCATTAATGGACAAACTTGGTACTATGGTAAATTATCTAACGGTAAATTAGCAT
GGATTAAATCAACTGATTTAGCTAAAGAATTAATTAAGTATAATCAAACAGGTATGACATTAAACCAAGT
TGCTCAAATACAAGCTGGTTTACAATATAAACCACAAGTACAACGTGTACCAGGTAAGTGGACTGATGCT
AACTTTAATGATGTTAAGCATGCAATGGATACGAAGCGTTTAGCTCAAGATCCAGCATTAAAATATCAAT
TCTTACGCTTAGACCAACCACAAAATATTTCTATTGATAAAATTAATCAATTCTTAAAAGGTAAAGGTGT
ATTAGAAAACCAAGGTGCTGCATTTAACAAAGCTGCTCAAATGTATGGCATTAATGAAGTTTATCTTATC
TCACATGCCCTATTAGAAACAGGTAACGGTACTTCTCAATTAGCAAAAGGTGCAGATGTTGTGAACAACA
AAGTTGTAACTAACTCTAACACGAAATACCATAACGTATTTGGTATTGCTGCATATGATAACGATCCTTT
ACGTGAAGGTATTAAATATGCTAAACAAGCTGGTTGGGACACAGTATCAAAAGCAATCGTTGGTGGTGCT
AAATTCATCGGCAACTCATATGTAAAAGCTGGTCAAAATACGCTTTACAAAATGAGATGGAATCCTGCAC
ATCCAGGAACACACCAATATGCAACAGATGTAGATTGGGCTAACATCAATGCTAAAATCATCAAAGGCTA
CTATGATAAAATTGGCGAAGTCGGCAAATACTTCGACATCCCACAATATAAATAA

>atl:15:AM990992.1
ATGGCGAAAAAATTTAATTACAAACTACCATCAATGGTTGCATTAACGCTAGTAGGTTCAGCAGTCACTG
CACATCAAGTTCAAGCAGCTGAGACGACACAAGATCAAACTACTAATAAAAATGTTTTAGATAGTAATAA
AGTTAAAGCAACTACTGAACAAGCAAAAGCTGAGGTAAAAAATCCAACGCAAAACATTTCTGGCACTCAA
GTATATCAAGACCCTGCTATTGTCCAACCAAAAGCAGCGAATAAAACAGGCAATGCTCAAGTAAATCAAA
AGGTTGATACTACACAAGTAAATGGTGACACTCGTGCGACTCAATCAACTACATCAAATAATGCGAAACC
TGTTACAAAAACAACTAACACAACAGCACCTAAAACGAACAATAATGTTACAAGTGCTGGATATAGTTTA
GTTGATGATGAAGATGATAATTCAGAAAATCAAATTAATCCAGAATTAATTAAATCAGCTGCTAAACCTG
CTGCTCTTGAAACGCAATATAAAGCCGCAGCACCAAAAGCAACACCTGTTGCACCTAAAGCTAAAACTGA
AGTTACACCAAAAGTAACTACGTTTAGTGCTTCAGCACAACCAAGATCAGCCGCTGCAGCACCAAAAACG
AGTTTGCCAAAATATAAACCGCAAGTAAACTCATCAATTAATGATTACATTCGTAAAAATAATTTAAAAG
CACCTAAGATTGAAGAAGATTATACATCTTACTTCCCTAAATACGCATACCGTAACGGTGTAGGTCGTCC
TGAAGGAATCGTAGTTCATGATACAGCTAATGATCGTTCGACGATAAATGGCGAAATTAGTTATATGAAA
AACAATTATCAAAATGCTTTCGTTCATGCATTTGTTGATGGGGATCGTATAATCGAAACAGCACCAACGG
ATTACTTATCTTGGGGTGTCGGTGCAGTCGGTAACCCTAGATTCATCAATGTTGAAATCGTGCACACACA
CGACTATGCATCATTTGCACGTTCAATGAATAACTATGCTGACTATGCAGCTACACAATTACAATATTAT
GGTTTAAAACCAGACAGTGCTGAGTATGATGGAAATGGTACAGTATGGACTCACTATGCTGTAAGTAAAT
ATTTAGGTGGTACGGACCATGCCGATCCACATGGATATTTAAGAAGTCATAATTATAGTTATGATCAATT
ATATGACTTAATTAATGAAAAATATTTAATAAAAATGGGTAAAGTGGCGCCATGGGGTACGCAATCTACA
ACTACCCCTACTACACCATCAAAACCATCAACTGGTAAATTAACAGTTGCTGCTAATAATGGTGTCGCAC
AAATCAAACCTACTAATAGTGGTTTATATACTACTGTTTATGACAAAACTGGTAAAGCAACTAATGAAGT
TCAAAAAACATTTGCTGTATCTAAAACAGCTACATTAGGTAATCAAAAATTCTATCTTGTACAAGATTAC
AATTCTGGTAATAAATTTGGTTGGGTTAAAGAAGGCGATGTGGTTTACAACACAGCTAAATCACCTGTAA
ATGTAAATCAAACATATTCAATCAAACCTGGTACGAAACTTTATACAGTACCTTGGGGTACATCTAAACA
AATTGCTGGTAGCGTGTCTGGCTCTGGAAATCAAACATTTAAGGCTTCAAAGCAACAACAAATTGATAAA
TCAATTTATTTATATGGCTCTGTGAATGGTAAATCTGGTTGGGTAAGTAAAGCATATTTAGTTGATACTG
CTAAACCTACGCCTACACCAACACCTAAGCCATCAACACCTACAACAAATAATAAATTAACAGTTTCATC
ATTAAACGGTGTTGCTCAAATTAATGCTAAAAACAATGGCTTATTCACTACAGTTTATGACAAAACTGGT
AAGCCAACGAAAGAAGTTCAAAAAACATTTGCTGTAACAAAAGAGGCAAGTCTAGGTGGAAACAAATTCT
ACTTAGTTAAAGATTACAATAGTCCAACTTTAATTGGTTGGGTTAAACAAGGTGACGTTATTTATAACAA
TGCAAAATCACCTGTAAATGTAATGCAAACATATACAGTAAAACCAGGCACTAAATTATATTCAGTACCT
TGGGGTACTTATAAACAAGAAGCTGGTGCGGTATCTGGTACAGGTAACCAAACTTTTAAAGCGACTAAGC
AACAACAAATTGATAAATCTATCTATTTATATGGAACTGTAAATGGTAAATCTGGTTGGATAAGTAAAGC
ATATTTAGCTGTACCTGCTGCACCTAAAAAAGCAGTAGCACAACCAAAAACAGCTGTAAAAGCTTATGCT
GTTACTAAACCTCAAACGACTCAAACAGTTAGCAAAATTGCGCAAGTTAAACCAAACAACACTGGTATTC
GTGCTTCTGTTTATGAAAAAACAGCGAAAAACGGCGCAAAATATGCAGACCGTACGTTCTATGTAACAAA
AGAACGTGCACATGGTAATGAAACATACGTATTATTAAATAATACAAGTCATAATATTCCATTAGGTTGG
TTCAATGTTAAAGACTTAAATGTTCAAAACTTAGGCAAAGAAGTTAAAACAACACAAAAATATACTGTTA
ATAAATCAAATAATGGCTTATCAATGGTTCCTTGGGGTACTAAAAATCAAGTCATTTTAACAGGTGACCA
TATTGCACAAGGTACATTTAATGCAGCGAAACAAGTATCTGTAGGCAAAGATGTTTATTTATACGGAACT
ATTAATAACCGCACTGGTTGGGTAAATGCAAAAGATTTAACTGCACCAACTGCTGTTAAACCAAATACAT
CAGCTGCAAAAGATTACAACTACACTTATGTAATTAAAAACGGTAATGGTTATTACTATGTAACACCAAA
TTCTGATACAGCTAAATACTCATTAAAAGCATTTAATGAACAACCATTCTCAGTTGTTAAAGAACAAGTC
ATTAATGGACAAACTTGGTACTATGGTAAATTATCTAACGGTAAATTAGCATGGATTAAATCAACTGATT
TAGCTAAAGAATTAATTAAGTATAATCAAACAGGTATGACATTAAACCAAGTTGCTCAAATACAAGCTGG
TTTACAATATAAACCACAAGTACAACGTGTACCAGGTAAGTGGACAGATGCTAACTTTAATGATGTTAAG
CATGCAATGGATACGAAGCGTTTAGCTCAAGATCCAGCATTAAAATATCAATTCTTACGCTTAGACCAAC
CACAAAATATTTCTATTGATAAAATTAATCAATTCTTAAAAGGTAAAGGTGTATTAGAAAACCAAGGTGC
TGCATTTAACAAAGCTGCTCAAATGTATGGCATTAATGAAGTTTATCTTATCTCACATGCCCTATTAGAA
ACAGGTAACGGTACTTCTCAATTAGCAAAAGGTGCAGATGTAGTGAACAACAAAGTTGTAACTAACTCAA
ACACGAAATACCATAACGTATTTGGTATTGCTGCATATGATAACGATCCTTTACGTGAAGGTATTAAATA
TGCTAAACAAGCTGGTTGGGACACAGTATCAAAAGCAATCGTTGGTGGTGCTAAATTCATCGGCAACTCA
TATGTTAAAGCTGGTCAAAATACGCTTTACAAAATGAGATGGAATCCTGCACATCCAGGAACACACCAAT
ATGCTACAGATGTAGATTGGGCTAACATCAATGCTAAAATCATCAAAGGCTACTATGATAAAATTGGCGA
AGTCGGCAAATACTTCGACATCCCACAATATAAATAA
>clfA:1:AP009351.1
ATGAATATGAAGAAAAAAGAAAAACACGCAATTCGGAAAAAATCGATTGGCGTGGCTTCAGTGCTTGTAG
GTACGTTAATCGGTTTTGGACTACTCAGCAGTAAAGAAGCAGATGCAAGTGAAAATAGTGTTACGCAATC
TGATAGCGCAAGTAACGAAAGCAAAAGTAATGATTCAAGTAGCGTTAGTGCTGCACCTAAAACAGACGAC
ACAAACGTGAGTGATACTAAAACATCGTCAAACACTAATAATGGCGAAACGAGTGTGGCGCAAAATCCAG
CACAACAGGAAACGACACAATCATCATCAACAAATGCAACTACGGAAGAAACGCCGGTAACTGGTGAAGC
TACTACTACGACAACGAATCAAGCTAATACACCGGCAACAACTCAATCAAGCAATACAAATGCGGAGGAA
TTAGTGAATCAAACAAGTAATGAAACGACTTTTAATGATACTAATACAGTATCATCTGTAAATTCACCTC
AAAATTCTACAAATGCGGAAAATGTTTCAACAACGCAAGATACTTCAACTGAAGCAACACCTTCAAACAA
TGAATCAGCTCCACAGAGTACAGATGCAAGTAATAAAGATGTAGTTAATCAAGCGGTTAATACAAGTGCG
CCTAGAATGAGAGCATTTAGTTTAGCGGCAGTAGCTGCAGATGCACCGGCAGCTGGCACAGATATTACGA
ATCAGTTGACGAATGTGACAGTTGGTATTGACTCTGGTACGACTGTGTATCCGCACCAAGCAGGTTATGT
CAAACTGAATTATGGTTTTTCAGTGCCTAATTCTGCTGTTAAAGGTGACACATTCAAAATAACTGTACCT
AAAGAATTAAACTTAAATGGTGTAACTTCAACTGCTAAAGTGCCACCAATTATGGCTGGAGATCAAGTAT
TGGCAAATGGTGTAATCGATAGTGATGGTAATGTTATTTATACATTTACAGACTATGTAAATACTAAAGA
TGATGTAAAAGCAACTTTGACCATGCCCGCTTATATTGACCCTGAAAATGTTAAAAAGACAGGTAATGTG
ACATTGGCTACTGGCATAGGTAGTACAACAGCAAACAAAACAGTATTAGTAGATTATGAAAAATATGGTA
AGTTTTATAACTTATCTATTAAAGGTACAATTGACCAAATCGATAAAACAAATAATACGTATCGTCAGAC
AATTTATGTCAATCCAAGTGGAGATAACGTTATTGCGCCGGTTTTAACAGGTAATTTAAAACCAAATACG
GATAGTAATGCATTAATAGATCAGCAAAATACAAGTATTAAAGTATATAAAGTAGATAATGCAGCTGATT
TATCTGAAAGTTACTTTGTGAATCCAGAAAACTTTGAGGATGTCACTAATAGTGTGAATATTACATTCCC
AAATCCAAATCAATATAAAGTAGAGTTTAATACGCCTGATGATCAAATTACAACACCGTATATAGTAGTT
GTTAATGGTCATATTGATCCGAATAGCAAAGGTGATTTAGCTTTACGTTCAACTTTATATGGGTATAACT
CGAATATAATTTGGCGCTCTATGTCATGGGACAACGAAGTAGCATTTAATAACGGATCAGGTTCTGGTGA
CGGTATCGATAAACCAGTTGTTCCTGAACAACCTGATGAGCCTGGTGAAATTGAACCAATTCCAGAGGAT
TCAGATTCTGACCCAGGTTCAGATTCTGGCAGCGATTCTAATTCAGATAGCGGTTCAGATTCGGGTAGTG
ATTCTACATCAGATAGTGGTTCAGATTCAGCGAGTGATTCAGATTCAGCAAGTGATTCAGACTCAGCGAG
TGATTCAGATTCAGCAAGCGATTCCGACTCAGCGAGCGATTCCGACTCAGACAATGACTCGGATTCAGAT
AGCGATTCTGACTCAGACAGTGACTCAGATTCCGACAGTGACTCAGATTCAGATAGCGATTCTGACTCAG
ACAGTGACTCAGATTCAGATAGCGATTCAGATTCAGATAGCGATTCAGATTCCGACAGTGATTCCGACTC
AGACAGCGATTCTGACTCCGACAGTGATTCCGACTCAGACAGCGATTCAGATTCCGACAGTGATTCCGAC
TCAGATAGCGATTCCGACTCAGATAGCGACTCAGATTCAGACAGCGATTCAGATTCAGACAGCGATTCAG
ATTCAGATAGCGATTCAGATTCCGACAGTGACTCAGATTCCGACAGTGACTCGGATTCAGATAGCGATTC
AGATTCCGACAGTGACTCAGATTCCGACAGTGACTCAGACTCAGACAGTGATTCGGATTCAGCGAGTGAT
TCGGATTCAGATAGTGATTCCGACTCCGACAGTGACTCGGATTCAGATAGCGACTCAGACTCGGATAGCG
ACTCGGATTCAGATAGCGATTCGGACTCAGATAGCGATTCAGAATCAGACAGCGATTCAGAATCAGACAG
CGATTCAGATTCAGACAGCGACTCAGACAGTGACTCAGATTCAGATAGTGACTCGGATTCAGCGAGTGAT
TCAGACTCAGGTAGTGACTCCGATTCATCAAGTGATTCCGACTCAGAAAGTGATTCAAATAGCGATTCCG
AGTCAGGTTCTAACAATAATGTAGTTCCGCCTAATTCACCTAAAAATGGTACTAATGCTTCTAATAAAAA
TGAGGCTAAAGATAGTAAAGAACCATTACCAGATACAGGTTCTGAAGATGAAGCAAATACGTCACTAATT
TGGGGATTATTAGCATCAATAGGTTCATTACTACTTTTCAGAAGAAAAAAAGAAAATAAAGATAAGAAAT
AA
>clfA:2:BA000033.2
ATGAATATGAAGAAAAAAGAAAAACACGCAATTCGGAAAAAATCGATTGGCGTGGCTTCAGTGCTTGTAG
GTACGTTAATCGGTTTTGGACTACTCAGCAGTAAAGAAGCAGATGCAAGTGAAAATAGTGTTACGCAATC
TGATAGCGCAAGTAACGAAAGCAAAAGTAATGATTCAAGTAGCGTTAGTGCTGCACCTAAAACAGACGAC
ACAAACGTGAGTGATACTAAAACATCGTCAAACACTAATAATGGCGAAACGAGTGTGGCGCAAAATCCAG
CACAACAGGAAACGACACAATCAGCATTAACAAATGCAACTACGGAAGAAACTCCGGTAACTGGTGAAGC
TACTACGGCAACGAATCAAGCTAATACACCGGCAACAACTCAATCAAGCAATACAAATGCGGAGGAATTA
GTGAATCAAACAAGTAATGAAACGACTTCTAATGATACTAATACAGTATCATCTGTAAATTCACCTCAAA
ATTCTACAAATGCGGAAAATGTTTCAACAACGCAAGATACTTCAACTGAAGCAACACCTTCAAACAATGA
ATCAGCTCCACAGAGTACAGATGCAAGTAATAAAGATGTAGTTAATCAAGCGGTTAATACAAGTGCGCCT
AGAATGAGAGCATTTAGTTTATCGGCAGTAGCTGCAGATGCACCGGCAGCTGGCAAAGATATTACGAATC
AGTTGACGAATGTGACAGTTGGTATTGACTCTGGAGATACAGTTTATCCGCACCAAGCAGGCTATGTCAA
ACTGAATTATGGTTTTTCAGTGCCTAATTCTGCTGTTAAAGGTGACACATTCAAAATAACTGTACCTAAA
GAATTAAACTTAAATGGTGTAACTTCAACTGCTAAAGTGCCTCCAATTATGGCCGGAGATCAAGTATTGG
CAAATGGTGTAATCGATAGTGATGGTAATGTTATTTATACATTTACAGACTATGTTGATACTAAAGAAAA
TGTAACAGCTAATATTACTATGCCAGCTTATATTGACCCTGAAAATGTTACAAAGACAGGTAATGTAACA
TTGACAACTGGCATAGGTAGTACAACAGCAAACAAAACAGTATTAGTAGATTATGAAAAATATGGTAAGT
TTTATAACTTATCTATTAAAGGTACAATTGACCAAATCGATAAAACAAATAATACGTATCGTCAGACAAT
TTATGTCAATCCAAGTGGAGATAATGTTATTGCGCCGGTTTTAACAGGTAATTTAAAACCAAATACGGAT
AGTAATGCATTAATAGATCAGCAAAATACAAGTATTAAAGTATATAAAGTAGATAATGCAGCTGATTTAT
CTGAAAGTTACTTTGTGAATCCAGAAAACTTTGAGGATGTCACTAATAGTGTGAATATTACATTCCCAAA
TCCAAATCAATATAAAGTAGAGTTTAATACGCCTGATGATCAAATTACAACACCGTATATTGTAGTTGTT
AATGGTCATATTGATCCGAATAGCAAAGGTGATTTAGCTTTACGTTCAACTTTATATGGATATGACTCAA
GGTTTGTATGGAGATCTATGTCATGGGACAACGAAGTAGCATTTAATAACGGATCAGGTTCTGGTGACGG
TATCGATAAACCAGTTGTTCCTGAACAACCTGATGAGCCTGGTGAAATTGAACCAATTCCAGAGGATTCA
GATTCTGACCCAGGTTCAGATTCTGGCAGCGATTCTAATTCAGATAGCGGTTCAGATTCGGGTAGTGATT
CTACATCAGATAGTGGTTCAGATTCAGCGAGTGATTCAGATTCAGCGAGTGATTCAGATTCAGCAAGTGA
TTCAGACTCAGCGAGTGATTCAGATTCAGCAAGCGATTCAGATTCAGCGAGCGATTCAGATTCAGCGAGT
GATTCAGATTCAGCGAGTGATTCAGATTCAGCAAGCGATTCCGACTCAGACAATGACTCGGATTCAGATA
GCGATTCTGACTCAGACAGTGACTCAGATTCCGATAGCGATTCTGACTCAGACAGTGACTCAGATTCAGA
TAGCGATTCAGATTCAGATAGCGATTCAGATTCCGACAGTGATTCCGACTCAGACAGCGATTCTGACTCC
GACAGTGATTCCGACTCAGACAGCGATTCAGATTCCGACAGTGATTCCGACTCAGATAGCGATTCCGACT
CAGATAGCGACTCAGATTCAGACAGCGATTCAGATTCAGACAGCGATTCAGATTCAGATAGCGATTCAGA
TTCCAACAGTGACTCAGATTCCGACAGTGACTCGGATTCAGATAGCGATTCAGATTCCGACAGTGACTCA
GATTCCGACAGTGACTCAGACTCAGACAGTGATTCGGATTCAGCGAGTGATTCGGATTCAGATAGTGATT
CCGACTCCGACAGTGACTCGGATTCAGATAGCGACTCAGACTCGGATAGCGACTCGGATTCAGATAGCGA
TTCGGACTCAGATAGCGATTCAGAATCAGACAGCGATTCAGAATCAGACAGCGATTCAGATTCAGACAGC
GACTCAGATTCAGATAGTGACTCGGATTCAGCGAGTGATTCAGACTCAGGTAGTGACTCCGATTCATCAA
GTGATTCCGACTCAGAAAGTGATTCAAATAGCGATTCCGAGTCAGGTTCTAACAATAATGTAGTTCCGCC
TAATTCACCTAAAAATGGTACTAATGCTTCTAATAAAAATGAGGCTAAAGATAGTAAAGAACCATTACCA
GATACAGGTTCTGAAGATGAAGCAAATACGTCACTAATTTGGGGATTATTAGCATCAATAGGTTCATTAC
TACTTTTCAGAAGAAAAAAAGAAAATAAAGATAAGAAATAA
>clfA:3:AJ938182.1
GTGGCTTCAGTGCTTGTAGGTACGTTAATCGGTTTTGGACTACTCAGCAGTAAAGAAGCAGATGCAAGTG
AAAACAGTGTTACGCAATCCGATAGCGCAAGTATTGAAATCAAAAGTAGTGATTCAAGTAGCGTTAATGT
TGCACCTAAAACAGACAACACAAACGTGAGTGATACTAAAACAACGTCAAACACTAATAATGGCGAAACG
AGTGTGGCGCAAAATCCAGCACAACAGGAAACGACACAATCAGCATCAACAAATGCAACTACTGAAGAAA
CGCCGGTAACTGGTGAAACTACTACGGCAACGAATCAAGCTAATACACCGGCAACAACTCAATCAAGCAA
TACAAATGCGGAGGAATTAGTGAATCAAACAAGTAATGAAACGACTTCTAATGATACTAATACAGTATCA
TCTGTAAATTCACCTCAAAATTCTACAAATGCGGAAAATGTTTCAACAACGCAAGATACTTCAACTGAAG
CAACACCTTCAAACAATGAATCAGCTCCACAGAGTACAGATGCAAGTAATAAAGATGTAGTTAATCAAGC
GGTTAATACAAGTGCGCCTAGAATGAGAGCATTTAGTTTAGCGGCTGTAGCTGCAGATGCACCTGCAGCT
GGCAAAGATATTACGAATCAGTTGACGAATGTGACAGTTGGTATTGACTCTGGAGATACAGTTTATCCGC
ACCAAGCAGGCTATGTCAAACTGAATTATGGGTTCTCAGTACCAAATGAGGCTGTTCAAGGTGACACATT
CAAAATAACTGTGCCCAAAGAATTAAACTTAAATGGTGTAACTTCAACTGCTAAAGTGCCACCAATTATG
GCCGGAGATCAAGTATTGGCAAATGGTGTAATCGATAGTTTTGGTAATGTTATTTATACTTTTACAGACT
ATGTAAATACTAAAGAAAATGTAACAGCTAATATTACTATGCCAGCTTATATTGACCCTGAAAATGTTAC
AAAGACAGGTAATGTAACATTGGCTACTGGCATAGGTAGTACAACAGCAAACAAAACAGTATTAGTAGAT
TATGAAAAATATGGTAAGTTTTATAACTTATCTATTAAAGGTACAATTGACCAAATCGATAAAACAAATA
ATACGTATCGTCAGACAATTTATGTCAATCCAAGTGGAGATAACGTTATTGCGCCGGTTTTAACAGGTAA
TTTAAAACCAAATACGGATAGTAATGCATTAATAGATCAGCAAAATACAAGTATTAAAGTATATAAAGTA
GATAATGTAGCTGATTTATCTGAAAGTTACTTTGTGAATCCAGAAAACTTTGAGGATGTCACTAATAGTG
TGAATATTACATTCCCAAATCCAAATCAATATAAAGTAGAGTTTAATACGCCTGATGATCAAATTACAAC
ACCGTATATTGTAGTTGTTAATGGTCATATTGATCCGAATAGCAAAGGTGATTTAGCTTTACGTTCAACT
TTATATGGGTATAACTCGAATATAATTTGGCGCTCTATGTCATGGGACAACGAAGTAGCATTTAATAACG
GATCAGGTTCTGGTGACGGTATCGATAAACCAGTTGTTCCTGAACAACCTGATGAGCCTGGTGAAATTGA
ACCAATTCCAGAGAATTCAGATTCTGACCCAGGTTCAGATTCTGGTAGCGATTCTAATTCAGATAGCGGT
TCAGATTCGGGTAGTGATTCTACATCAGATAGTGATTCAGATTCAGCGAGTGATTCAGATTCAGCGAGTG
ATTCAGATTCAGCGAGTGATTCAGATTCAGCGAGTGATTCAGATTCAGCGAGTGATTCAGATTCAGCGAG
TGATTCAGATTCAGCAAGCGATTCAGATTCGGATAGCGATTCCGACTCAGACAGTGACTCAGATTCGGAT
AGCGATTCCGACTCAGACAGTGACTCAGATTCGGATAGCGATTCCGACTCAGACAGTGATTCAGATTCGG
ATAGCGATTCCGACTCAGACAGTGACTCAGATTCGGATAGCGATTCCGACTCAGACAGTGACTCAGATTC
GGATAGCGATTCAGATTCAGCAAGCGATTCAGATTCCGATAGTGATTCAGATTCAGCAAGCGATTCAGAT
TCCGACAGTGATTCCGACTCGGACAGCGACTCAGACTCAGACAGTGACTCAGATTCCGACAGTGATTCAG
ACTCAGACAGCGATTCCGACTCAGACAGTGATTCAGATTCCGACAGTGATTCCGACTCAAATAGTGACTC
CGATTCAGACAGTGCCTCTGATTCAGCGAGTGATTCAGACTCAGGTAGTGCCTCTGATTCAGATAGTGAC
TCAGATTCAGCAAGTGATTCCGACACAGATAGCGACTCAGATTCTGACAATGCTTCAGATTCCGACAGCG
ATTCGGATTCAGCGAGTGATTCCGATTCTGATTCAACGAGTGACACAGGATCAGACAATGACTCCGACTC
AGAAAGTGATTCAAATAGCGATTCCGACTCAGGTTCTAACAATAATGTAGTTCTGCCTAATTCACCTAAA
AATGGTACTAATGCTTCTAATAAAAATGAAGCTAAAGATAGTAAAGAGCCATTACCAGATACAGGTTCTG
AAGGTGAAGCGAATACGTCACTAATTTGGGGATTATTAGCATCATTAGGTTCATTACTACTTTTCAGAAG
AAAAAAAGAAAATAAAGATAAGAAATAA
>clfA:4:CP000730.1
ATGAATATGAAGAAAAAAGAAAAACACGCAATTCGGAAAAAATCGATTGGCGTGGCTTCAGTGCTTGTAG
GTACGTTAATCGGTTTTGGACTACTCAGCAGTAAAGAAGCAGATGCAAGTGAAAATAGTGTTACGCAATC
TGATAGCGCAAGTAACGAAAGCAAAAGTAATGATTCAAGTAGCGTTAGTGCTGCACCTAAAACAGACGAC
ACAAACGTGAGTGATACTAAAACATCGTCAAACACTAATAATGGCGAAACGAGTGTGGCGCAAAATCCAG
CACAACAGGAAACGACACAATCATCATCAACAAATGCAACTACGGAAGAAACGCCGGTAACTGGTGAAGC
TACTACTACGACAACGAATCAAGCTAATACACCGGCAACAACTCAATCAAGCAATACAAATGCGGAGGAA
TTAGTGAATCAAACAAGTAATGAAACGACTTCTAATGATACTAATACAGTATCATCTGTAAATTCACCTC
AAAATTCTACAAATGCGGAAAATGTTTCAACAACGCAAGATACTTCAACTGAAGCAACACCTTCAAACAA
TGAATCAGCTCCACAGAGTACAGATGCAAGTAATAAAGATGTAGTTAATCAAGCGGTTAATACAAGTGCG
CCTAGAATGAGAGCATTTAGTTTAGCGGCAGTAGCTGCAGATGCACCGGCAGCTGGCACAGATATTACGA
ATCAGTTGACGAATGTGACAGTTGGTATTGACTCTGGTACGACTGTGTATCCGCACCAAGCAGGTTATGT
CAAACTGAATTATGGTTTTTCAGTGCCTAATTCTGCTGTTAAAGGTGACACATTCAAAATAACTGTACCT
AAAGAATTAAACTTAAATGGTGTAACTTCAACTGCTAAAGTGCCACCAATTATGGCTGGAGATCAAGTAT
TGGCAAATGGTGTAATCGATAGTGATGGTAATGTTATTTATACATTTACAGACTATGTAAATACTAAAGA
TGATGTAAAAGCAACTTTGACCATGCCCGCTTATATTGACCCTGAAAATGTTAAAAAGACAGGTAATGTG
ACATTGGCTACTGGCATAGGTAGTACAACAGCAAACAAAACAGTATTAGTAGATTATGAAAAATATGGTA
AGTTTTATAACTTATCTATTAAAGGTACAATTGACCAAATCGATAAAACAAATAATACGTATCGTCAGAC
AATTTATGTCAATCCAAGTGGAGATAACGTTATTGCGCCGGTTTTAACAGGTAATTTAAAACCAAATACG
GATAGTAATGCATTAATAGATCAGCAAAATACAAGTATTAAAGTATATAAAGTAGATAATGCAGCTGATT
TATCTGAAAGTTACTTTGTGAATCCAGAAAACTTTGAGGATGTCACTAATAGTGTGAATATTACATTCCC
AAATCCAAATCAATATAAAGTAGAGTTTAATACGCCTGATGATCAAATTACAACACCGTATATAGTAGTT
GTTAATGGTCATATTGATCCGAATAGCAAAGGTGATTTAGCTTTACGTTCAACTTTATATGGGTATAACT
CGAATATAATTTGGCGCTCTATGTCATGGGACAACGAAGTAGCATTTAATAACGGATCAGGTTCTGGTGA
CGGTATCGATAAACCAGTTGTTCCTGAACAACCTGATGAGCCTGGTGAAATTGAACCAATTCCAGAGGAT
TCAGATTCTGACCCAGGTTCAGATTCTGGCAGCGATTCTAATTCAGATAGCGGTTCAGATTCGGGTAGTG
ATTCTACATCAGATAGTGGTTCAGATTCAGCGAGTGATTCAGATTCAGCAAGTGATTCAGACTCAGCGAG
TGATTCAGATTCAGCAAGCGATTCCGACTCAGCGAGCGATTCCGACTCAGACAATGACTCGGATTCAGAT
AGCGATTCTGACTCAGACAGTGACTCAGATTCCGACAGTGACTCAGATTCAGATAGCGATTCTGACTCAG
ACAGTGACTCAGATTCAGATAGCGATTCAGATTCAGATAGCGATTCAGATTCCGACAGTGATTCCGACTC
AGACAGCGATTCTGACTCCGACAGTGATTCCGACTCAGACAGCGATTCAGATTCCGACAGTGATTCCGAC
TCAGATAGCGATTCCGACTCAGATAGCGACTCAGATTCAGACAGCGATTCAGATTCAGACAGCGATTCAG
ATTCAGATAGCGATTCAGATTCCGACAGTGACTCAGATTCCGACAGTGACTCGGATTCAGATAGCGATTC
AGATTCCGACAGTGACTCAGATTCCGACAGTGACTCAGACTCAGACAGTGATTCGGATTCAGCGAGTGAT
TCGGATTCAGATAGTGATTCCGACTCCGACAGTGACTCGGATTCAGATAGCGACTCAGACTCGGATAGCG
ACTCGGATTCAGATAGCGATTCGGACTCAGATAGCGATTCAGAATCAGACAGCGATTCAGAATCAGACAG
CGATTCAGATTCAGACAGCGACTCAGACAGTGACTCAGATTCAGATAGTGACTCGGATTCAGCGAGTGAT
TCAGACTCAGGTAGTGACTCCGATTCATCAAGTGATTCCGACTCAGAAAGTGATTCAAATAGCGATTCCG
AGTCAGGTTCTAACAATAATGTAGTTCCGCCTAATTCACCTAAAAATGGTACTAATGCTTCTAATAAAAA
TGAGGCTAAAGATAGTAAAGAACCATTACCAGATACAGGTTCTGAAGATGAAGCAAATACGTCACTAATT
TGGGGATTATTAGCATCAATAGGTTCATTACTACTTTTCAGAAGAAAAAAAGAAAATAAAGATAAGAAAT
AA
>clfA:5:BX571856.1
ATGAATATGAAGAAACAAGAAAAACACGCAATTCGTAAAAAATCGATTGGCGTGGCTTCAGTGCTTGTAG
GTACGTTAATCGGTTTTGGACTACTCAGCAGTAAAGAAGCAGATGCAAGTGAAAATAGTATGACACAAAC
GGAAAATACGAGTAATGAGAGCAAAAGTAATGATCCAAGTAGCGTTAATGCTGCACCTAAAACAGACAAC
ACAAACGTGAGTGATTCTAATACAACGACAAACACTAATAGTGACGAAACGAATGTAGCGCAAAATCCAG
CACAACAGGAAACGACACAATCAGCATCAACAAATGCAACTACAGAAGAAACACCGGTAACTGGTGAAGT
TACTACTACGGCAACGAATCAAGCTAATACACCGGCAACAACTCAATCAAGCAATACAAATGCGGAAGAA
TCAGTGAATCAAACAAGTAATGAAACGACTTCTAATGATACTAATACAGTATCATCTGTAAATTCACCTC
AAAATTCTACAAATGCGGAAAATGTTTCAACAACGCAAGACATTTCAACTGAAGCAACACCTTCAAACAA
TGAATCAGCTCCACAGAGTACAGATGCAAGTAATAAAGATGTAGTTAATCAAGCGGTTAATACAAGTGCG
CCTAGAATGAGAGCATTTAGTTTAGCGGCTGTAGCTGCAGATGCACCGGCTGCTGGCAAAGATATTACGA
ATCAGTTGACGAATGTGACAGTTGGTATTGACTCTGGAGATACAGTTTATCCGCACCAAGCAGGCTATGT
CAAACTGAATTATGGGTTCTCAGTACCAAATGAGGCTGTTCAAGGTGACACATTCAAAATAACTGTGCCC
AAAGAATTAAACTTAAATGGTGTAACTTCAACTGCTAAAGTGCCACCAATTATGGCCGGAGATCAAGTAT
TGGCAAATGGTGTAATCGATAGTGATGGTAATGTTATTTATACATTTACAGACTATGTAAATACTAAAGA
TGATGTTAAAGCAACTTTGACCATGCCCGCTTATATTGACCCTGAAAATGTTACAAAGACAGGTAATGTG
ACATTGGCTACTGGCATAGGTAGTACAACAGCAAACAAAACAGTATTAGTAGATTATGAAAAATATGGTA
AGTTTTATAACTTATCTATTAAAGGTACAATTGACCAAATCGATAAAACAAATAATACGTATCGTCAGAC
AATTTATGTCAATCCAAGTGGAGATAACGTTATTGCGCCGGTTTTAACAGGTAATTTAAAACCAAATACG
GATAGTAATGCATTAATAGATGCACAAAATACTAGTATTAAAGTATATAAAGTTGATAATGCATCAGACT
TGTCTGAAAGTTATTATGTGAATCCAGATAACTTTGAAGATGTCACTGATAGTGTGAATATTACATTCCC
AAATCCAAATCAATATAAAGTAGAGTTCAATACGCCTGATGATCAAATAACAACACCATATATTGTAGTT
GTTAATGGGCATATTGATCCTAATAGTAAAGGTGATTTAGCTTTACGTTCAACTTTATATGGATATAATT
CGAATATAATTTGGCGATCAATGTCATGGGATAATGAAGTAGCATTTAATAACGGATCAGGTTCTGGTGA
CGGTATCGATAAACCTGTTGTTCCTGAACAACCTGATGAGCCGGGTGAAATTGAACCAATTCCAGAGGAT
TCAGATTCTGACCCAGGTTCAGATAGTGGTTCAGATTCTGGCAGCGATTCTAATTCAGATAGCGGTTCAG
ATTCGGGTAGTGATTCTACATCAGATAGTGGTTCAGATTCAGCGAGCGATTCAGATTCAGCAAGTGATTC
AGATTCAGCGAGTGATTCAGATTCAGCAAGTGATTCAGATTCAGCGAGTGATTCAGATTCAGCAAGTGAT
TCAGATTCAGCGAGTGATTCAGATTCAACGAGTGATTCAGATTCAACGAGTGATTCCGATTCAGCAAGCG
ATTCAGATTCAGATAGTGACTCAGACTCAGACAGCGATTCAGATTCAGATAGTGACTCAGACTCAGATAG
CGATTCAGATTCCGACAGTGACTCGGATTCAGATAGCGATTCCGACTCAGACAGTGACTCAGATTCAGAT
AGCGACTCAGACTCAGAAAGCGACTCAGATTCAGACAGCGATTCCGACTCAGATAGTGATTCAGATTCAG
ACAGCGACTCAGACAGTGTTTCAGATTCAGACAGTGACTCAGACTCGGATAGTGAATCAGACTCAGACAG
CGACTCAGATTCAGACAGCGACTCAGACTCGGATAGTGAATCAGACTCAGACAGTGACTCAGACTCAGAC
AGCGACTCAGACTCAGATAGCGACTCAGATTCAGATAGCGATTCAGACTCAGACAGCGACTCAGACTCAG
ATAGCGATTCCGACTCGGATAGCGACTCAGACTCAGATAGCGATTCCGACTCGGATAGCGATTCAGAATC
AGATAGTGACTCAGATTCAGATAGCGATTCCGACTCAGATAGCGACTCAGATTCCGACAGCGATTCAGAT
TCAGACAGTGATTTAGACTCAGACAGTGACTCGGATTCAGATAGCGATTCCGACTCAGACAGTGACTCGG
ATTCCGACAGCGATTCAGATTCAGACAGTGATTTAGACTCAGACAGTGACTCGGATTCAGATAGCGATTC
CGACTCAGATAGTGCCTCAGATTCAGATAGCGACTCAGACTCAGACAGCGATTCAGAATCAGATAGTGAC
TCAGATTCAGATAGCGATTCCGACTCAGACAGTGCCTCAGATTCAGATAGTGACTCGGATTCAGCGAGTG
ATTCCGATTCAGATTCAACGAGTGACACAGGATCAGATAACGACTCAGACTCAGAAAGTGATTCGAATAG
CGATTCCGATTCAGGTTCTAACAATAATGTAGTGCCGCCTAATTCACCTAAAAGTGGTACTAATGCTTCA
AATAAAAATGAGGCTAAAGAAAGTAAAGAACCATTACCAGATACAGGTTCTGAAGATGAAGCTAATACGT
CACTAATTTGGGGATTATTAGCATCATTAGGTTCATTACTACTTTTCAGAAGAAAAAAAGAAAATAAAGA
TAAGAAATAA
>clfA:6:BA000018.3
ATGAATATGAAGAAAAAAGAAAAACACGCAATTCGGAAAAAATCGATTGGCGTGGCTTCAGTGCTTGTAG
GTACGTTAATCGGTTTTGGACTACTCAGCAGTAAAGAAGCAGATGCAAGTGAAAATAGTGTTACGCAATC
TGATAGCGCAAGTAACGAAAGCAAAAGTAATGATTCAAGTAGCGTTAGTGCTGCACCTAAAACAGACGAC
ACAAACGTGAGTGATACTAAAACATCGTCAAACACTAATAATGGCGAAACGAGTGTGGCGCAAAATCCAG
CACAACAGGAAACGACACAATCATCATCAACAAATGCAACTACGGAAGAAACGCCGGTAACTGGTGAAGC
TACTACTACGACAACGAATCAAGCTAATACACCGGCAACAACTCAATCAAGCAATACAAATGCGGAGGAA
TTAGTGAATCAAACAAGTAATGAAACGACTTCTAATGATACTAATACAGTATCATCTGTAAATTCACCTC
AAAATTCTACAAATGCGGAAAATGTTTCAACAACGCAAGATACTTCAACTGAAGCAACACCTTCAAACAA
TGAATCAGCTCCACAGAATACAGATGCAAGTAATAAAGATGTAGTTAGTCAAGCGGTTAATCCAAGTACG
CCTAGAATGAGAGCATTTAGTTTAGCGGCAGTAGCTGCAGATGCACCGGCAGCTGGCACAGATATTACGA
ATCAGTTGACAGATGTGAAAGTTACTATTGACTCTGGTACGACTGTGTATCCGCACCAAGCAGGTTATGT
CAAACTGAATTATGGTTTTTCAGTGCCTAATTCTGCTGTTAAAGGTGACACATTCAAAATAACTGTACCT
AAAGAATTAAACTTAAATGGTGTAACTTCAACTGCTAAAGTGCCACCAATTATGGCTGGAGATCAAGTAT
TGGCAAATGGTGTAATCGATAGTGATGGTAATGTTATTTATACATTTACAGACTATGTTGATAATAAAGA
AAATGTAACAGCTAATATTACTATGCCAGCTTATATTGACCCTGAAAATGTTACAAAGACAGGTAATGTG
ACATTGACAACTGGCATAGGAACCAATACTGCTAGTAAGACAGTATTAATCGACTATGAGAAATATGGAC
AATTCCATAATTTATCAATTAAAGGTACGATTGATCAAATCGATAAAACAAATAATACGTATCGCCAAAC
AATTTATGTCAATCCAAGCGGAGATAACGTTGTGTTACCTGCCTTAACAGGTAATTTAATTCCTAATACA
AAGAGTAATGCGTTAATAGATGCAAAAAACACTGATATTAAAGTTTATAGAGTCGATAATGCTAATGATT
TATCTGAAAGTTATTATGTGAATCCTAGCGATTTTGAAGATGTAACTAATCAAGTTAGAATTTCATTTCC
AAATGCTAATCAATACAAAGTAGAATTTCCTACGGACGATGACCAAATTACAACACCGTATATTGTAGTT
GTTAATGGCCATATTGATCCTGCTAGTACAGGTGATTTAGCACTACGTTCGACATTTTATGGTTATGATT
CTAATTTTATATGGAGATCTATGTCATGGGACAACGAAGTAGCATTTAATAACGGATCAGGTTCTGGTGA
CGGTATCGATAAACCAGTTGTTCCTGAACAACCTGATGAGCCTGGTGAAATTGAACCAATTCCAGAGGAT
TCAGATTCTGACCCAGGTTCAGATTCTGGCAGCGATTCTAATTCAGATAGCGGTTCAGATTCTGGCAGTG
ATTCTACATCAGATAGTGGTTCAGATTCAGCGAGTGATTCAGATTCAGCAAGTGATTCAGACTCAGCGAG
TGATTCAGATTCAGCAAGTGATTCAGATTCAGCAAGTGATTCAGATTCAGCAAGTGATTCAGACTCAGCA
AGTGATTCAGATTCAGCAAGTGATTCAGATTCAGCAAGCGATTCAGATTCAGCGAGCGATTCAGATTCAG
CGAGCGATTCAGATTCAGCGAGTGATTCCGACTCAGCGAGCGATTCAGACTCAGATAGTGACTCAGATTC
CGATAGCGATTCCGACTCAGATAGCGACTCAGATTCAGACAGCGATTCTGACTCAGACAGCGATTCTGAC
TCAGACAGTGACTCAGATTCCGATAGCGATTCCGACTCAGACAGTGACTCAGATTCCGATAGCGATTCCG
ACTCAGACAGTGACTCAGATTCCGATAGCGATTCAGATTCCGACAGTGATTCCGACTCAGATAGCGATTC
CGACTCAGATAGCGACTCAGATTCAGACAGCGATTCAGATTCAGACAGCGATTCTGACTCAGACAGTGAC
TCAGATTCCGATAGCGATTCAGATTCAGACAGTGATTCAGACTCAGATAGCGATTCAGATTCCGACAGTG
ACTCAGACTCAGACAGCGATTCAGATTCCGATAGCGATTCAGATTCCGACAGTGACTCAGATTCCGATAG
TGACTCGGATTCAGCGAGTGATTCAGATTCAGATAGCGATTCAGAATCAGATAGTGACTCAGACTCAGAC
AGTGATTCAGATTCAGATAGTGACTCAGACTCAGACAGCGATTCAGAATCAGATAGTGACTCCGATTCAG
ACAGCGATTCAGAATCAGATAGTGACTCCGATTCAGATAGCGATTCGGATTCAGCGAGTGATTCAGACTC
AGGTAGTGACTCCGATTCATCAAGTGATTCAGATTCCGATTCAACGAGTGACACAGGATCAGACAACGAC
TCAGACAGTGATTCAAATAGCGATTCCGAGTCAGGTTCTAACAATAATGTAGTTCCGCCTAATTCACCTA
AAAATGGTACTAATGCTTCTAATAAAAATGAGGCTAAAGATAGTAAAGAACCATTACCAGATACAGGTTC
TGAAGATGAAGCGAATACGTCACTAATTTGGGGATTATTAGCATCATTAGGTTCATTACTACTTTTCAGA
AGAAAAAAAGAAAATAAAGATAAGAAATAA
>clfA:7:CP001781.1
ATGAAGAAAAAAGAAAAACACGCAATTCGGAAAAAATCGATTGGCGTGGCTTCAGTGCTTGTAGGTACGT
TAATCGGTTTTGGACTACTCAGCAGTAAAGAAGCAGATGCAAGTGAAAATAGTGTTACGCAATCTGATAG
CGCAAGTAACGAAAGCAAAAGTAATGATTCAAGTAGCGTTAGTGCTGCACCTAAAACAGACGACACAAAC
GTGAGTGATACTAAAACATCGTCAAACACTAATAATGGCGAAACGAGTGTGGCGCAAAATCCAGCACAAC
AGGAAACGACACAATCATCATCAACAAATGCAACTACGGAAGAAACGCCGGTAACTGGTGAAGCTACTAC
TACGACAACGAATCAAGCTAATACACCGGCAACAACTCAATCAAGCAATACAAATGCGGAGGAATTAGTG
AATCAAACAAGTAATGAAACGACTTCTAATGATACTAATACAGTATCATCTGTAAATTCACCTCAAAATT
CTACAAATGCGGAAAATGTTTCAACAACGCAAGATACTTCAACTGAAGCAACACCTTCAAACAATGAATC
AGCTCCACAGAATACAGATGCAAGTAATAAAGATGTAGTTAGTCAAGCGGTTAATCCAAGTACGCCTAGA
ATGAGAGCATTTAGTTTAGCGGCAGTAGCTGCAGATGCACCGGCAGCTGGCACAGATATTACGAATCAGT
TGACAGATGTGAAAGTTACTATTGACTCTGGTACGACTGTGTATCCGCACCAAGCAGGTTATGTCAAACT
GAATTATGGTTTTTCAGTGCCTAATTCTGCTGTTAAAGGTGACACATTCAAAATAACTGTACCTAAAGAA
TTAAACTTAAATGGTGTAACTTCAACTGCTAAAGTGCCACCAATTATGGCTGGAGATCAAGTATTGGCAA
ATGGTGTAATCGATAGTGATGGTAATGTTATTTATACATTTACAGACTATGTTGATAATAAAGAAAATGT
AACAGCTAATATTACTATGCCAGCTTATATTGACCCTGAAAATGTTACAAAGACAGGTAATGTGACATTG
ACAACTGGCATAGGAACCAATACTGCTAGTAAGACAGTATTAATCGACTATGAGAAATATGGACAATTCC
ATAATTTATCAATTAAAGGTACGATTGATCAAATCGATAAAACAAATAATACGTATCGCCAAACAATTTA
TGTCAATCCAAGCGGAGATAACGTTGTGTTACCTGCCTTAACAGGTAATTTAATTCCTAATACAAAGAGT
AATGCGTTAATAGATGCAAAAAACACTGATATTAAAGTTTATAGAGTCGATAATGCTAATGATTTATCTG
AAAGTTATTATGTGAATCCTAGCGATTTTGAAGATGTAACTAATCAAGTTAGAATTTCATTTCCAAATGC
TAATCAATACAAAGTAGAATTTCCTACGGACGATGACCAAATTACAACACCGTATATTGTAGTTGTTAAT
GGCCATATTGATCCTGCTAGTACAGGTGATTTAGCACTACGTTCGACATTTTATGGTTATGATTCTAATT
TTATATGGAGATCTATGTCATGGGACAACGAAGTAGCATTTAATAACGGATCAGGTTCTGGTGACGGTAT
CGATAAACCAGTTGTTCCTGAACAACCTGATGAGCCTGGTGAAATTGAACCAATTCCAGAGGATTCAGAT
TCTGACCCAGGTTCAGATTCTGGCAGCGATTCTAATTCAGATAGCGGTTCAGATTCTGGCAGTGATTCTA
CATCAGATAGTGGTTCAGATTCAGCGAGTGATTCAGATTCAGCAAGTGATTCAGACTCAGCGAGTGATTC
AGATTCAGCAAGTGATTCAGATTCAGCAAGTGATTCAGATTCAGCAAGTGATTCAGACTCAGCAAGTGAT
TCAGATTCAGCAAGTGATTCAGATTCAGCAAGCGATTCAGATTCAGCGAGCGATTCAGATTCAGCGAGCG
ATTCAGATTCAGCGAGTGATTCCGACTCAGCGAGCGATTCAGACTCAGATAGTGACTCAGATTCCGATAG
CGATTCCGACTCAGATAGCGACTCAGATTCAGACAGCGATTCTGACTCAGACAGCGATTCTGACTCAGAC
AGTGACTCAGATTCCGATAGCGATTCCGACTCAGACAGTGACTCAGATTCCGATAGCGATTCCGACTCAG
ACAGTGACTCAGATTCCGATAGCGATTCAGATTCCGACAGTGATTCCGACTCAGATAGCGATTCCGACTC
AGATAGCGACTCAGATTCAGACAGCGATTCAGATTCAGACAGCGATTCTGACTCAGACAGTGACTCAGAT
TCCGATAGCGATTCAGATTCAGACAGTGATTCAGACTCAGATAGCGATTCAGATTCCGACAGTGACTCAG
ACTCAGACAGCGATTCAGATTCCGATAGCGATTCAGATTCCGACAGTGACTCAGATTCCGATAGTGACTC
GGATTCAGCGAGTGATTCAGATTCAGCAAGCGATTCAGAATCAGATAGTGACTCAGACTCAGACAGTGAT
TCAGATTCAGACAGCGATTCAGAATCAGATAGTGACTCCGATTCAGACAGCGATTCAGAATCAGATAGTG
ACTCCGATTCAGATAGCGATTCGGATTCAGCGAGTGATTCAGACTCAGGTAGTGACTCCGATTCATCAAG
TGATTCAGATTCCGATTCAACGAGTGACACAGGATCAGACAACGACTCAGACAGTGATTCAAATAGCGAT
TCCGAGTCAGGTTCTAACAATAATGTAGTTCCGCCTAATTCACCTAAAAATGGTACTAATGCTTCTAATA
AAAATGAGGCTAAAGATAGTAAAGAACCATTACCAGATACAGGTTCTGAAGATGAAGCGAATACGTCACT
AATTTGGGGATTATTAGCATCATTAGGTTCATTACTACTTTTCAGAAGAAAAAAAGAAAATAAAGATAAG
AAATAA
>clfA:8:CP001996.1
ATGAATATGAAGAAAAAAGAAAAACACGCAATTCGGAAAAAATCGATTGGCGTGGCTTCAGTGCTTGTAG
GTACGTTAATCGGTTTTGGACTACTCAGCAGTAAAGAAGCAGATGCAAGTGAAAACAGTGTTACGCAATC
CGATAGCGCAAGTAACGAAAGCAAAAGTAGTGATTCAAGTAGCGTTAATGCTGCACCTAAAACAGACAAC
ACAAACGTGAGTGATACTAAAACAACGTCAAACACTAATAATGGCGAAACGAGTGTGGCGCAAAATCCAG
CACAACAGGAAACGACACAATCAGCATCAACAAATGCAACTACGGAAGAAACACCGGTAACTGGTGAAGC
TACTACTACGGCAACGAAGCAAGCTAATACACCGGCAACAACTCAATCAAGCAATACAAATGCGGAGGAA
TTAGTGAATCAAACAAGTAATGAAAGGGCTTCTAATGATACTAATACAGTATCATCTGTAAATTCACCTC
AAAATTCTACAAATGCGGAAAATGTTTCAACAACGCAAGATACTTCAACTGAAGCAACACCTTCAAACAA
TGAATCAGCTCCACAGAGTACAGATGCAAGTAATAAAGATGTAGTTAATCAAGCGGTTAATACAAGTGCG
CCTAGAATGAGAGCATTTAGTTTAGCGGCTGTAGCTGCAGATGCACCGGCTGCTGGCACAGATATTACGA
ATCAGTTGACAGATGTGAAAGTTACTATTGACTCTGGTACGACTGTGTATCCGCACCAAGCAGGTTATGT
CAAACTGAATTATGGTTTTTCAGTGCCTAATTCTGCTGTTAAAGGTGACACATTCAAAATAACTGTACCT
AAAGAATTAAACTTAAATGGTGTAACTTCAACTGCTAAAGTGCCACCAATTATGGCCGGAGATCAAGTAT
TGGCAAATGGTGTAATCGATAGTGATGGTAATGTTATTTATACATTTACAGACTATGTTGATACTAAAGA
AAATGTAACAGCTAATATTACTATGCCAGCTTATATTGACCCTGAAAATGTTACAAAGACAGGTAATGTA
ACATTGACAACTGGCATAGGAACCAATACTGCTAGTAAGACAGTATTAATCGACTATGAGAAATATGGAC
AATTCCATAATTTATCAATTAAAGGTACGATTGATCAAATCGATAAAACAAATAATACGTATCGCCAAAC
AATTTATGTCAATCCAAGCGGAGATAACGTTGTGTTACCTGCCTTAACAGGTAATTTAATTCCTAATACA
AAGAGTAATGCGTTAATAGATGCAAAAAACACTGATATTAAAGTTTATAGAGTAGATAATGCTAATGATT
TATCTGAAAGTTATTATGTGAATCCTAGCGATTTTGAAGATGTAACTAATCAAGTTAGAATTTCATTTCC
AAATGCTAATCAATACAAAGTAGAATTTCCTACGGACGAGGATCAAATTACAACACCGTATATTGTAGTT
GTTAATGGTCATATTGATCCTGCTAGCACAGGTGATTTAGCACTACGTTCGACATTTTATGGTTATGATT
CTAATTTTATATGGAGATCTATGTCATGGGACAACGAAGTAGCATTTAATAACGGATCAGGTTCAGGTGA
CGGTATCGATAAACCTGTTGTTCCTGAACAACCTGATGAGCCTGGTGAAATTGAACCAATTCCAGAGGAT
TCAGATTCTGATCCAGGTTCAGATAGTGGTTCAGATTCTAATTCAGATAGCGGTTCAGATTCGGGTAGTG
ATTCTACATCAGATAGTGATTCAGATTCAGCGAGTGATTCAGATTCAGCGAGTGATTCAGATTCAGCGAG
TGATTCAGATTCAGCGAGTGATTCAGATTCAGCAAGCGATTCAGACTCAGACAGTGACTCAGACAGTGAT
TCAGATTCCGACAGTGACTCAGACTCAGATAGCGATTCAGATTCAGCAAGCGATTCAGACTCAGACAGTG
ACTCAGACAGTGATTCAGATTCCGACAGCGACTCAGATTCCGATAGCGATTCCGACTCAGATAGCGACTC
AGATTCAGATAGCGATTCCGACTCAGATAGCGACTCAGACTCAGACAGTGACTCGGATTCAGATAGCGAT
TCTGACTCAGACAGTGACTCGGATTCAGATAGCGATTCCGATTCAGATAGCGATTCAGACTCAGACAGTG
ACTCGGATTCAGATAGCGATTCAGATTCCGATAGTGACTCAGACTCAGACAGCGATTCCGACTCAGACAG
CGATTCCGATTCCGACAGTGATTCAGACTCAGACAGCGACTCAGATTCAGATAGCGATTCGGATTCAGAT
AGTGACTCAGATTCAGATAGCGATTCAGAATCAGATAGTGATTCCGATTCCGACAGCGACTCAGATTCAG
CGAGTGATTCCGACTCAGGTAGTGACTCAGATTCAGCGAGTGATTCCGACTCAGGTAGTGACTCAGATTC
AGCGAGTGATTCCGACTCAGGTAGTGACTCAGATTCATCAAGTGATTCAGACTCAGACAGTGCCTCTGAT
TCAACGAGTGACACAGAATCAGACAACGACTCTGACTCAGAAAGTGATTCAAATAGCGATTCCGACTCAG
GTTCTAACAATAATGTAGTTCCGCCTAATTCACCTAAAAATGGTACAAATGCTTTTAATAAAAATGAGGC
TAAAGATAGTAAAGAGCCATTACCAGATACAGGTTCTGAAGGTGAAGCGAATTCGTCACTAATTTGGGGA
TTATTAGCATCATTAGGTTCATTACTACTTTTCAGAAGAAAAAAAGAAAATAAAGATAAGAAATAA
>clfA:9:CP003194.1
ATGAATATGAAGAAAAAAGAAAAACACGCAATTCGGAAAAAATCGATTGGCGTGGCTTCAGTGCTTGTAG
GTACGTTAATCGGTTTTGGACTACTCAGCAGTAAAGAAGCAGATGCAAGTGAAAATAGTGTTACGCAATC
TGATAGCGCAAGTAACGAAAGCAAAAGTAATGATTCAAGTAGCGTTAGTGCTGCACCTAAAACAGACGAC
ACAAACGTGAGTGATACTAAAACATCGTCAAACACTAATAATGGCGAAACGAGTGTGGCGCAAAATCCAG
CACAACAGGAAACGACACAATCAGCATTAACAAATGCAACTACGGAAGAAACTCCGTTAACTGGTGAAGC
TACTACGGCAACGAATCAAGCTAATACACCGGCAACAACTCAATCAAGCAATACAAATGCGGAGGAATTA
GTGAATCAAACAAGTAATGAAACGACTTCTAATGATACTAATACAGTATCATCTGTAAATTCACCTCAAA
ATTCTACAAATGCGGAAAATGTTTCAACAACGCAAGATACTTCAACTGAAGCAACACCTTCAAACAATGA
ATCAGCTCCACAGAGTACAGATGCAAGTAATAAAGATGTAGTTAATCAAGCGGTTAATACAAGTGCGCCT
AGAATGAGAGCATTTAGTTTAGCGGCAGTAGCTGCAGATGCACCGGCAGCTGGCACAGATATTACGAATC
AGTTGACAGATGTGAAAGTTACTATTGACTCTGGTACGACTGTGTATCCGCACCAAGCAGGTTATGTCAA
ACTGAATTATGGTTTTTCAGTGCCTAATTCTGCTGTTAAAGGTGACACATTCAAAATAACTGTACCTAAA
GAATTAAACTTAAATGGTGTAACTTCAACTGCTAAAGTGCCTCCAATTATGGCCGGAGATCAAGTATTGG
CAAATGGTGTAATCGATAGTGATGGTAATGTTATTTATACATTTACAGACTATGTTGATAATAAAAACGA
TGTTAAAGCAACACTAACTGTTCCTGCATACATTGATCCAGAAAATGTAACGAAAACAGGTAATGTAACA
TTGACAACTGGCATAGGAACCAATACTGCTAGTAAGACAGTTTTAATCGACTATGAGAAATATGGACAAT
TCCATAATTTATCAATTAAAGGTACAATTGATCAAATCGACAAAACAAACAATACGTATCGTCAAACGAT
TTATGTCAATCCAAGTGGAGACAATGTTGTATTACCAGTGTTAACTGGTAATCTAATTCCTAAGAGTAAT
AGTAATGCTTTAATAGATGCCAACAATACTAATATTAAAGTTTATAAAGTGGATAATGCTAATGATTTAT
CTGAAAGTTATTATGTGAATCCTAGCGATTTTGAAGATGTAACTAATCAAGTTAGAATTTCATTTCCAAA
TGCTAATCAATACAAAGTAGAATTTCCTACGGACGATGACCAAATTACAACACCGTATATTGTAGTTGTT
AATGGCCATATTGATCCTGCTAGTACAGGTGATTTAGCACTACGTTCGACATTTTATGGTTATGATTCTA
ATTTTATATGGAGATCTATGTCATGGGACAACGAAGTAGCATTTAATAACGGATCAGGTTCTGGTGACGG
TATCGATAAACCAGTTGTTCCTGAACAACCTGATGAGCCTGGTGAAATTGAACCAATTCCAGAGGATTCA
GATTCTGACCCAGGTTCAGATTCTGGCAGCGATTCTAATTCAGATAGCGGTTCAGATTCGGGTAGTGACT
CTACATCAGATAGTGGTTCAGATTCAGCAAGCGATTCAGATTCAGCAAGTGATTCAGATTCAGCGAGTGA
TTCAGATTCAGCGAGTGATTCAGATTCAGCAAGTGATTCAGACTCAGCAAGTGATTCAGATTCAGCAAGT
GATTCAGACTCAGCAAGTGATTCAGATTCAGCGAGCGATTCAGATTCAGCGAGTGATTCAGATTCAGCGA
GTGATTCAGATTCAGACAGCGATTCAGACTCAGACAGTGACTCAGATTCCGATAGTGACTCAGACTCAGA
TAGCGACTCAGATTCCGATAGTGACTCAGACTCAGACAGCGATTCAGATTCAGATAGTGATTCAGATTCA
GATAGCGATTCGGATTCAGATAGTGACTCAGATTCAGATAGCGACTCAGATTCAGATAGCGATTCAGATT
CCGACAGTGACTCAGATTCCGACAGCGATTCAGATTCCGACAGTGACTCAGACTCAGACAGTGATTCGGA
TTCAGATAGCGATTCAGACTCAGACAGTGACTCGGATTCAGATAGCGATTCCGACTCAGACAGTGACTCA
GATTCCGACAGCGATTCAGATTCCGACAGTGACTCAGACTCAGACAGTGATTCGGATTCAGATAGCGATT
CAGACTCAGACAGTGACTCGGATTCAGATAGCGATTCCGACTCAGACAGTGACTCGGATTCAGATAGCGA
TTCTGACTCAGATAGCGATTCAGACTCAGACAGTGACTCAGACTCAGACAGCGATTCAGATTCCGATAGC
GATTCAGATTCCGACAGTGACTCAGACAGCGATTCAGACTCAGACAGTGACTCGGATTCAGATAGCGATT
CTGACTCAGATAGTGACTCCGACTTAGACAGCGACTCAGATTCAGATAGCGATTCAGATTCCGACAGTGA
CTCAGATTCGGATAGCGATTCAGAATCAGATAGTGACTCCGACTCAGGTTCTAACAATAATGTAGTGCCG
CCTAATTCACCTAAAAATGGTACTAATGCTTCTAATAAAAATGAGGCTAAAGATAGTAAAGAGCCATTAC
CAGATACAGGTTCTGAAGATGAAGCGAATACGTCACTAATTTGGGGATTATTAGCATCATTAGGTTCATT
ACTACTTTTCAGAAGAAAAAAAGAAAATAAAGATAAGAAATAA
>clfA:10:HE681097.1
ATGAATATGAAGAAAAAAGAAAAACACGCAATTCGGAAAAAATCGATTGGCGTGGCTTCAGTGCTTGTAG
GTACGTTAATCGGTTTTGGACTACTCAGCAGTAAAGAAGCAGATGCAAGTGAAAATAGTGTTACGCAATC
CGATAGCGCAAGTAACGAAAGCAAAAGTAATGATTCAAGTAGCGTTAGTGCTGCACCTAAAACAGTCGAC
ACAAACGTGAGTGATACTAAAACAACGTCAAACACTAATAGTGGCGAAACAAGTGTGGCGCAAAATCCGG
CACAACAGGAAACGACACAATCAGCATCAACAAATGCAACTACGGAAGAAACTCCGGCAACTGGTGAAGC
TACTACTACGGCAACGAATCAAGCTAATACACCGGCAACAACTCAATCAAGCAATACAAATGCGGAGGAA
TTAGTGAATCAAACAAATAATGAAACGACTTCTAATGATACTAATACAGTATCATCTGTAAATTCACCTC
AAAATTCTACAAATGCGGAAAATGTTTCAACAACGCAAGATACTTCAACTGAAGCAACACCTTCAAACAA
TGAATCAGCTCCACAGAGTACAGATGCAAGTAATAAAGATGTAGTTAATCAAGCGGTTAATACAAGTGCG
CCTAGAATGAGAGCATTTAGTTTAGCGGCAGTAGCTGCAGATGCACCGGCTGCTGGCACAGATATTACGA
ATCAGTTGACAGATGTGAAAGTTACTATTGACTCTGGTACGACTGTGTATCCGCACCAAGCAGGTTATGT
CAAACTGAATTATGGTTTTTCAGTCCCTAATTCTGCTGTTAAAGGTGACACATTCAAAATAACTGTACCT
AAAGAATTAAACTTAAATGGTGTAACTTCAACTGCTAAGGTGCCACCAATTATGGCCGGAGATCAAGTAT
TGGCAAATGGTGTAATCGATAGTGATGGTAATGTTATTTATACATTTACAGACTATGTTGATAATAAAGA
AAATGTAACAGCTAATATTACTATGCCAGCTTATATTGACCCTGAAAATGTTACAAAGACAGGTAATGTG
ACATTGACAACTGGCATAGGAACCAATACTGCTAGTAAGACAGTATTAATCGACTATGAGAAATATGGAC
AATTCCATAATTTATCAATTAAAGGTACGATTGATCAAATCGATAAAACAAATAATACGTATCGCCAAAC
AATTTATGTCAATCCAAGCGGAGATAACGTTGTGTTACCTGCCTTAACAGGTAATTTAATTCCTAATACA
AAGAGTAATGCGTTAATAGATGCAAAAAACACTGATATTAAAGTTTATAGAGTCGATAATGCTAATGATT
TATCTGAAAGTTATTATGTGAATCCTAGCGATTTTGAAGATGTAACTAATCAAGTTAGAATTTCATTTCC
AAATGCTAATCAATACAAAGTAGAATTTCCTACGGACGATGACCAAATTACAACACCGTATATTGTAGTT
GTTAATGGCCATATTGATCCTGCTAGTACAGGTGATTTAGCACTACGTTCGACATTTTATGGTTATGATT
CTAATTTTATATGGAGATCTATGTCATGGGACAACGAAGTAGCATTTAATAACGGATCAGGCTCTGGTGA
CGGTATCGATAAACCAGTTGTTCCTGAACAACCTGATGAGCCTGGTGAAATTGAACCAATTCCAGAGGAT
TCAGATTCTGACCCAGGTTCAGATTCTGGCAGCGATTCTAATTCAGATAGCGGTTCAGATTCGGGTAGTG
ATTCTACATCAGATAGTGGTTCAGATTCAGCAAGCGATTCAGATTCAGCAAGTGATTCAGATTCAGCAAG
TGATTCAGACTCAGCAAGTGATTCAGATTCAGCAAGTGATTCAGATTCAGCAAGTGATTCAGACTCAGCA
AGTGATTCAGATTCAGCAAGTGATTCAGACTCAGCAAGTGATTCAGATTCAGCGAGCGATTCAGATTCAG
CGAGTGATTCAGATTCAGACAGCGATTCAGACTCAGACAGTGACTCAGATTCCGATAGTGACTCAGACTC
AGATAGCGACTCAGATTCCGATAGTGACTCCGACTCAGACAGCGATTCAGATTCAGATAGTGATTCAGAT
TCAGATAGCGATTCGGATTCAGATAGTGACTCAGATTCAGATAGCGACTCAGATTCAGATAGCGATTCAG
ATTCCGACAGTGACTCAGATTCCGACAGCGATTCAGATTCCGACAGTGACTCAGACTCAGACAGTGATTC
GGATTCAGATAGCGATTCAGACTCAGACAGTGACTCGGATTCAGATAGCGATTCAGACTCAGACAGTGAC
TCGGATTCAGATAGCGATTCCAACTCAGACAGTGATTCAGACTCAGACAGCGATTCAGATTCCGACAGTG
ACTCAGACTCAGACAGCGATTCCGACTCAGACAGTGACTCGGATTCAGATAGCGATTCTGACTCAGATAG
TGACTCCGACTCAGACAGCGACTCAGATTCAGATAGCGATTCAGATTCCGACAGTGACTCAGATTCGGAT
AGCGATTCAGAATCAGATAGTGACTCCGACTCAGACAGCGACTCAGATTCAGATAGCGATTCAGAATCAG
ATAGTGACTCCGACTCAGGTTCTAACAATAATGTAGTGCCGCCTAATTCACCTAAAAATGGTACTAATGC
TTCTAATAAAAATGAGGCTAAAGATAGTAAAGAGCCATTACCAGATACAGGTTCTGAAGATGAAGCGAAT
ACGTCACTAATTTGGGGATTATTAGCATCATTAGGTTCATTACTACTTTTCAGAAGAAAAAAAGAAAATA
AAGATAAGAAATAA
>clfA:11:CP002110.1
ATGAATATGAAGAAACAAGAAAAACACGCAATTCGTAAAAAATCGATTGGCGTGGCTTCAGTGCTTGTAG
GTACGTTAATCGGTTTTGGACTACTCAGCAGTAAAGAAGCAGATGCAAGTGAAAATAGTATGACACAAAC
GGAAAATACGAGTAATGAGAGCAAAAGTAATGATCCAAGTAGCGTTAATGCTGCACCTAAAACAGACAAC
ACAAACGTGAGTGATTCTAATACAACGACAAACACTAATAGTGACGAAACGAATGTAGCGCAAAATCCAG
CACAACAGGAAACGACACAATCAGCATCAACAAATGCAACTACAGAAGAAACACCGGTAACTGGTGAAGT
TACTACTACGGCAACGAATCAAGCTAATACACCGGCAACAACTCAATCAAGCAATACAAATGCGGAAGAA
TCAGTGAATCAAACAAGTAATGAAACGACTTCTAATGATACTAATACAGTATCATCTGTAAATTCACCTC
AAAATTCTACAAATGCGGAAAATGTTTCAACAACGCAAGACATTTCAACTGAAGCAACACCTTCAAACAA
TGAATCAGCTCCACAGAGTACAGATGCAAGTAATAAAGATGTAGTTAATCAAGCGGTTAATACAAGTGCG
CCTAGAATGAGAGCATTTAGTTTAGCGGCTGTAGCTGCAGATGCACCGGCTGCTGGCAAAGATATTACGA
ATCAGTTGACGAATGTGACAGTTGGTATTGACTCTGGAGATACAGTTTATCCGCACCAAGCAGGCTATGT
CAAACTGAATTATGGGTTCTCAGTACCAAATGAGGCTGTTCAAGGTGACACATTCAAAATAACTGTGCCC
AAAGAATTAAACTTAAATGGTGTAACTTCAACTGCTAAAGTGCCACCAATTATGGCCGGAGATCAAGTAT
TGGCAAATGGTGTAATCGATAGTGATGGTAATGTTATTTATACATTTACAGACTATGTAAATACTAAAGA
TGATGTTAAAGCAACTTTGACCATGCCCGCTTATATTGACCCTGAAAATGTTACAAAGACAGGTAATGTG
ACATTGGCTACTGGCATAGGTAGTACAACAGCAAACAAAACAGTATTAGTAGATTATGAAAAATATGGTA
AGTTTTATAACTTATCTATTAAAGGTACAATTGACCAAATCGATAAAACAAATAATACGTATCGTCAGAC
AATTTATGTCAATCCAAGTGGAGATAACGTTATTGCGCCGGTTTTAACAGGTAATTTAAAACCAAATACG
GATAGTAATGCATTAATAGATGCACAAAATACTAGTATTAAAGTATATAAAGTTGATAATGCATCAGACT
TGTCTGAAAGTTATTATGTGAATCCAGATAACTTTGAAGATGTCACTGATAGTGTGAATATTACATTCCC
AAATCCAAATCAATATAAAGTAGAGTTCAATACGCCTGATGATCAAATAACAACACCATATATTGTAGTT
GTTAATGGGCATATTGATCCTAATAGTAAAGGTGATTTAGCTTTACGTTCAACTTTATATGGATATAATT
CGAATATAATTTGGCGATCAATGTCATGGGATAATGAAGTAGCATTTAATAACGGATCAGGTTCTGGTGA
CGGTATCGATAAACCTGTTGTTCCTGAACAACCTGATGAGCCGGGTGAAATTGAACCAATTCCAGAGGAT
TCAGATTCTGACCCAGGTTCAGATAGTGGTTCAGATTCTGGCAGCGATTCTAATTCAGATAGCGGTTCAG
ATTCGGGTAGTGATTCTACATCAGATAGTGGTTCAGATTCAGCGAGCGATTCAGATTCAGCAAGTGATTC
AGATTCAGCGAGTGATTCAGATTCAACGAGTGATTCAGATTCAACGAGTGATTCCGATTCAGCAAGCGAT
TCAGATTCAGATAGTGACTCAGACTCAGATAGCGATTCAGATTCCGACAGTGACTCGGATTCAGATAGCG
ATTCCGACTCAGACAGTGACTCAGATTCAGATAGCGACTCAGACTCAGAAAGCGACTCAGATTCAGACAG
CGATTCCGACTCAGATAGTGATTCAGATTCAGACAGCGACTCAGACAGTGTTTCAGATTCAGACAGTGAC
TCAGACTCGGATAGTGAATCAGACTCAGACAGCGACTCAGATTCAGACAGCGACTCAGACTCGGATAGTG
AATCAGACTCAGACAGTGACTCAGACTCAGACAGCGACTCAGACTCAGATAGCGACTCAGATTCAGATAG
CGATTCAGACTCAGACAGCGACTCAGACTCAGATAGCGATTCCGACTCGGATAGCGACTCAGACTCAGAT
AGCGATTCCGACTCGGATAGCGATTCAGAATCAGATAGTGACTCAGATTCAGATAGCGATTCCGACTCAG
ATAGCGATTCCGACTCAGATAGCGACTCAGATTCAGACAGTGATTTAGACTCAGACAGTGACTCGGATTC
AGATAGCGATTCCGACTCAGACAGTGACTCGGATTCCGACAGCGATTCAGATTCAGACAGTGATTTAGAC
TCAGACAGTGACTCGGATTCAGATAGCGATTCCGACTCAGATAGTGCCTCAGATTCAGATAGCGACTCAG
ACTCAGACAGCGATTCAGAATCAGATAGTGACTCAGATTCAGATAGCGATTCCGACTCAGACAGTGCCTC
AGATTCAGATAGTGACTCGGATTCAGCGAGTGATTCCGATTCAGATTCAACGAGTGACACAGGATCAGAT
AACGACTCAGACTCAGAAAGTGATTCGAATAGCGATTCCGATTCAGGTTCTAACAATAATGTAGTGCCGC
CTAATTCACCTAAAAGTGGTACTAATGCTTCAAATAAAAATGAGGCTAAAGAAAGTAAAGAACCATTACC
AGATACAGGTTCTGAAGATGAAGCTAATACGTCACTAATTTGGGGATTATTAGCATCATTAGGTTCATTA
CTACTTTTCAGAAGAAAAAAGAAAATAAAGATAAGAAATAAGTAA
>clfA:12:FR821779.1
ATGAATATGAAGAAAAAAGAAAAACACGCAATTCGGAAAAAATCGATTGGCGTGGCTTCAGTGCTTGTAG
GTACGTTAATCGGTTTTGGACTACTCAGCAGTAAAGAAGCAGATGCAAGTGAAAACAGTGTTACGCAATC
CGATAGCGCAAGTAACGAAAGCAAAAGTAGTGATTCAAGTAGCGTTAATGCTGCACCTAAAACAGACAAC
ACAAACGTGAGTGATACTAAAACAACGTCAAACACTAATAATGGCGAAACGAGTGTGGCGCAAAATCTAG
CACAACAGGAAACGACACAATCAGCATCAACAAATGCAACTACGGAAGAAACACCGGTAACTGGTGAAGC
TACTACTACGGCAACGAATCAAGCTAATACACCGGCAACAACTCAATCAAGCAATACAAATGCGGAGGAA
TTAGTGAATCAAACAAGTAATGAAACGACTTCTAATGATACTAATAATGTATCATCTGTAAATTCACCTC
AAAATTCTACAAATGCGGAAAATGTTTCAACAACGCAAGATACTTCAACTGAAGCAACACCTTCAAACAA
TGAATCAGCTCCACAGAGTACAGATGCAAGTAATAAAGATGTAGTTAATCAAGCGGTTAATACAAGTACG
CCTAGAATGAGAGCATTTAGTTTAGCGGCTGTAGCTGCAGATGCACCGGCTGCTGGCACAGATATTACGA
ATCAGTTGACAGATGTGAAAGTTACTATTGACTCTGGTACGACTGTGTATCCGCACCAAGCAGGTTATGT
CAAACTGAATTATGGTTTTTCAGTGCCTAATTCTGCTGTTAAAGGTGACACATTCAAAATAACTGTACCT
AAAGAATTAAACTTAAATGGTGTAACTTCAACTGCTAAAGTGCCACCAATTATGGCTGGAGATCAAGTAT
TGGCAAATGGTGTAATCGATAGTGATGGTAATGTTATTTATACATTTACAGACTATGTTGATACTAAAAA
TGACGTTAAAGCAACACTAACTGTGCCTGCATACATTGATCCAGAAAATGTTACAAAGACAGGTAATGTA
ACATTGACAACTGGCATAGGAACCAATACTGATAGTAAGACAGTTTTAATCGACTATGAGAAATATGGAC
AATTCCATAATTTGTCAATTAAAGGTACAATTGATCAAATCGATAAAACAAATAATACGTATCGTCAAAC
AATTTATGTCAATCCAAGCGGAGATAACGTTGTGTTACCTGCCTTAACAGGTAATTTAATTCCTAATACA
AAGAGTAATGCGTTAATAGATGCAAAAAACACTGATATTAAAGTTTATAGAGTAGATAATGCTAATGATT
TATCTGAAAGTTATTATGTGAATCCTAGCGATTTTGAAGATGTAACTAATCAAGTTAGAATTTCATTTCC
AAATGCTAATCAATACAAAGTAGAATTTCCTACGGACGATGATCAAATTACAACACCGTATATTGTAGTT
GTTAATGGCCATATTGATCCTGCTAGTACAGGTGATTTAGCACTACGTTCGACATTTTATGGTTATGATT
CTAATTTTATATGGAGATCTATGTCATGGGACAACGAAGTAGCATTTAATAACGGATCAGGTTCTGGTGA
CGGTATCGATAAACCTGTTGTTCCTGAACAACCTGATGAGCCTGGTGAAATTGAACCAATTCCAGAGGAT
TCAGATTCTGACCCAGGTTCAGATAGCGGTTCAGATTCTGGCAGCGATTCTAATTCAGATAGCGGTTCAG
ATTCGGGTAGTGATTCTACATCAGATAGTGGTTCAGATTCAGCGAGTGATTCAGATTCAACGAGTGATTC
AGATTCAACGAGTGATTCAGATTCAGCAAGCGATTCAGATTCAGCAAGCGATTCAGACTCAGACAGTGAC
TCAGATTCCGATAGCGATTCCGACTCAGATAGCGACTCAGACTCAGACAGCGATTCAGATTCCGACAGTG
ACTCAGACTCAGATAGCGATTCAGATTCCGATAGCGATTCTGACTCAGACAGCGATTCAGATTCCGATAG
CGATTCTGACTCAGACAGCGATTCCGACTCAGATAGCGATTCAGATTCCGATAGTGACTCAGACTCAGAT
AGCGATTCAGATTCCGATAGCGATTCTGACTCAGACAGCGATTCCGACTCAGATAGTGATTCGGATTCAG
ACAGCGATTCAGATTCCGACAGTGATTCCGACTCAGACAGCGATTCTGACTCAGATAGTGATTCGGATTC
AGACAGCGATTCAGATTCCGACAGTGATTCCGACTCAGATAGCGATTCAGATTCAGCAAGTGATTCCGAC
TCAGACAGTGACTCGGATTCAGATAGCGATTCAGAATCAGATAGTGATTCAGATTCCGACAGCGACTCAG
ATTCAGCGAGTGATTCAGAATCAGATAGTGATTCAGATTCCGACAGCGACTCAGATTCAGCGAGTGATTC
CAACTCAGGTAGTGACTCAGATTCATCAAGTGATTCCGACTCAGGTAGTGACTCAGATTCATCAAGTGAT
TCAGAATCAGATAGTGATTCAGATTCCGACAGCGACTCAGATTCAGCGAGTGATTCCGACTCAGGTAGTG
ACTCAGATTCATCAAGTGATTCCGACTCAGACAGTGCCTCAGATTCAGATAGTGACTCGGATTCAGCGAG
TGATTCCGACTCAGGTAGTGACTCAGATTCATCAAGTGATTCAGAATCAGATAGTGATTCAGATTCCGAC
AGCGACTCAGATTCAGCGAGTGATTCCGACTCAGGTAGTGACTCAGATTCAGATAGCGATTCAGAATCAG
ATAGTGATTCAGATTCCGACAGTGACTCAGATTCGGATAGCGATTCCGACTCAGGTTCTAACAATAATGT
AGTTCCGCCTAATTCACCTAAAAATGGTACAAATGCTTTTAATAAAAATGAGGCTAAAGATAGTAAAGAG
CCATTACCAGATACAGGTTCTGAAGGTGAAGCGAATACGTCACTAATTTGGGGATTATTAGCATCATTAG
GTTCATTACTACTTTTCAGAAGAAAAAAAGAAAATAAAGATAAGAAATAA
>clfA:13:FN433596.1
ATGAATATGAAGAAAAAAGAAAAACACGCAATTCGGAAAAAATCGATTGGCGTGGCTTCAGTGCTTGTAG
GTACGTTAATCGGTTTTGGACTACTCAGCAGTAAAGAAGCAGATGCAAGTGAAAATAGTGTTACGCAATC
TGATAGCGCAAGTAACGAAAGCAAAAGTAATGATTCAAGTAGCGTTAGTGCTGCACCTAAAACAGACGAC
ACAAACGTGAGTGATACTAAAACATCGTCAAACACTAATAATGGCGAAACGAGTGTGGCGCAAAATCCAG
CACAACAGGAAACGACACAATCATCATCAACAAATGCAACTACGGAAGAAACGCCGGTAACTGGTGAAGC
TACTACTACGACAACGAATCAAGCTAATACACCGGCAACAACTCAATCAAGCAATACAAATGCGGAGGAA
TTAGTGAATCAAACAAGTAATGAAACGACTTCTAATGATACTAATACAGTATCATCTGTAAATTCACCTC
AAAATTCTACAAATGCGGAAAATGTTTCAACAACGCAAGATACTTCAACTGAAGCAACACCTTCAAACAA
TGAATCAGCTCCACAGAGTACAGATGCAAGTAATAAAGATGTAGTTAATCAAGCGGTTAATACAAGTGCG
CCTAGAATGAGAGCATTTAGTTTAGCGGCAGTAGCTGCAGATGCACCGGCAGCTGGCACAGATATTACGA
ATCAGTTGACGAATGTGACAGTTGGTATTGACTCTGGTACGACTGTGTATCCGCACCAAGCAGGTTATGT
CAAACTGAATTATGGTTTTTCAGTGCCTAATTCTGCTGTTAAAGGTGACACATTCAAAATAACTGTACCT
AAAGAATTAAACTTAAATGGTGTAACTTCAACTGCTAAAGTGCCACCAATTATGGCTGGAGATCAAGTAT
TGGCAAATGGTGTAATCGATAGTGATGGTAATGTTATTTATACATTTACAGACTATGTAAATACTAAAGA
TGATGTAAAAGCAACTTTGACCATGCCCGCTTATATTAACCCTGAAAATGTTAAAAAGACAGGTAATGTG
ACATTGGCTACTGGCATAGGTAGTACAACAGCAAACAAAACAGTATTAGTAGATTATGAAAAATATGGTA
AGTTTTATAACTTATCTATTAAAGGTACAATTGACCAAATCGATAAAACAAATAATACGTATCGTCAGAC
AATTTATGTCAATCCAAGTGGAGATAACGTTATTGCGCCGGTTTTAACAGGTAATTTAAAACCAAATACG
GATAGTAATGCATTAATAGATCAGCAAAATACAAGTATTAAAGTATATAAAGTAGATAATGCAGCTGATT
TATCTGAAAGTTACTTTGTGAATCCAGAAAACTTTGAGGATGTCACTAATAGTGTGAATATTACATTCCC
AAATCCAAATCAATATAAAGTAGAGTTTAATACGCCTGATGATCAAATTACAACACCGTATATAGTAGTT
GTTAATGGTCATATTGATCCGAATAGCAAAGGTGATTTAGCTTTACGTTCAACTTTATATGGGTATAACT
CGAATATAATTTGGCGCTCTATGTCATGGGACAACGAAGTAGCATTTAATAACGGATCAGGTTCTGGTGA
CGGTATCGATAAACCAGTTGTTCCTGAACAACCTGATGAGCCTGGTGAAATTGAACCAATTCCAGAGGAT
TCAGATTCTGACCCAGGTTCAGATTCTGGCAGCGATTCTAATTCAGATAGCGGTTCAGATTCGGGTAGTG
ATTCTACATCAGATAGTGGTTCAGATTCAGCGAGTGATTCAGATTCAGCAAGTGATTCAGACTCAGCGAG
TGATTCAGATTCAGCAAGCGATTCCGACTCAGCGAGCGATTCCGACTCAGACAATGACTCGGATTCAGAT
AGCGATTCTGACTCAGACAGTGACTCAGATTCCGACAGTGACTCAGATTCAGATAGCGATTCTGACTCAG
ACAGTGACTCAGATTCAGATAGCGATTCAGATTCAGATAGCGATTCAGATTCCGACAGTGATTCCGACTC
AGACAGCGATTCTGACTCCGACAGTGATTCCGACTCAGACAGCGATTCAGATTCCGACAGTGATTCCGAC
TCAGATAGCGATTCCGACTCAGATAGCGACTCAGATTCAGACAGCGATTCAGATTCAGACAGCGATTCAG
ATTCAGATAGCGATTCAGATTCCGACAGTGACTCAGATTCCGACAGTGACTCGGATTCAGATAGCGATTC
AGATTCCGACAGTGACTCAGATTCCGACAGTGACTCAGACTCAGACAGTGATTCGGATTCAGCGAGTGAT
TCGGATTCAGATAGTGATTCCGACTCCGACAGTGACTCGGATTCAGATAGCGACTCAGACTCGGATAGCG
ACTCGGATTCAGATAGCGATTCGGACTCAGATAGCGATTCAGAATCAGACAGCGATTCAGATTCAGACAG
CGACTCAGACAGTGACTCAGATTCAGATAGTGACTCGGATTCAGCGAGTGATTCAGACTCAGGTAGTGAC
TCCGATTCATCAAGTGATTCCGACTCAGAAAGTGATTCAAATAGCGATTCCGAGTCAGGTTCTAACAATA
ATGTAGTTCCGCCTAATTCACCTAAAAATGGTACTAATGCTTCTAATAAAAATGAGGCTAAAGATAGTAA
AGAACCATTACCAGATACAGGTTCTGAAGATGAAGCAAATACGTCACTAATTTGGGGATTATTAGCATCA
ATAGGTTCATTACTACTTTTCAGAAGAAAAAAAGAAAATAAAGATAAGAAATAA
>clfA:14:CP003166.1
GTGCTTGTAGGTACGTTAATCGGTTTTGGACTACTCAGCAGTAAAGAAGCAGATGCAAGTGAAAATAGTG
TTACGCAATCTGATAGCGCAAGTAACGAAAGCAAAAGTAATGATTCAAGTAGCGTTAATGCTGCACCTAA
AACAGACAACACAAACGTGAGTGATACTAAAACAACGTCAAACACTAATAATGGCGAAACGAGTGTGGCG
CAATATCTAGCACAACAGGAAACGACACAATCAGTATCAACAAATGCAACTACGGAAGAAACACCGGTAA
CTGGTGAAGCTACTACGGCAACGAATCAAGCTAATACACCGGCAACAACTCAATCAAGCAATACAAATGC
GGAGGAATTAGTGAATCAAACAAGTAATGAAACGACTTCTAATGATACTAATACAGTATCATCTGTAAAT
TCACCTCAAAATTCTACAAATGCGGAAAATGTTTCAACAACGCAAGATACTTCAACTGAAGCAACACCTT
CAAACAATGAATCAGCTCCACAGAGTACAGATGCAAGTAATAAAGATGTAGTTAATCAAGCGGTTAATAC
AAGTGCGCCTAGAATGAGAGCATTTAGTTTAGCGGCTGTAGCTGCAGATGCACCGGCAGCTGGCACAGAT
ATTACGAATCAGTTGACGAATGTGACAGTTGGTATTGACTCTGGTACGACTGTGTATCCGCACCAAGCAG
GTTATGTCAAACTGAATTATGGTTTTTCAGTGCCTAATTCTGCTGTTAAAGGTGACACATTCAAAATAAC
TGTACCTAAAGAATTAAACTTAAATGGTGTAACTTCAACTGCTAAAGTGCCTCCAATTATGGCTGGAGAT
CAAGTATTGGCAAATGGTGTAATCGATAATGATGGTAATGTTATTTATACATTTACAGACTATGTAAATA
CTAAAGATGATGTTAAAGCAACTTTGACTATGCCCGCTTATATTGACCCTGAAAATGTTACAAAGACAGG
TAATGTGACATTGGCTACTGGCATAGGTAGTACAACAGCAAACAAAACAGTATTAGTAGATTATGAAAAA
TATGGTAAGTTTTATAACTTATCTATTAAAGGTACAATTGACCAAATCGATAAAACAAATAATACGTATC
GTCAGACAATTTATGTCAATCCAAGTGGAGATAACGTTATTGCGCCGGTTTTAACAGGTAATTTAAAACC
AAATACGGATAGTAATGCATTAATAGATCAGCAAAATACAAGTATTAAAGTATATAAAGTAGATAATGCA
GCTGATTTATCTGAAAGTTACTTTGTGAATCCAGAAAACTTTGAGGATGTCACTAATAGTGTGAATATTA
CATTCCCAAATCCAAATCAATATAAAGTAGAGTTTCCAACAGACGATGATCAAATTACAACACCGTATAT
TGTAGTTGTTAATGGTCATATTGATCCGAATAGCAAAGGTGATTTAGCTTTACGTTCAACTTTATATGGG
TATAACTCGAATATAATTTGGCGCTCTATGTCATGGGACAACGAAGTAGCATTTAATAACGGATCAGGTT
CTGGTGACGGTATCGATAAACCTGTTGTTCCTGAACAACCTGATGAGCCTGGTGAAATTGAACCAATTCC
AGAGGATTCAGATTCTGACCCAGGTTCAGATAGTGGTTCAGATTCTGGCAGCGATTCTAATTCAGATAGC
GGTTCAGATTCGGGTAGTGATTCTACATCAGATAGTGATTCAGATTCAGATAGTGATTCAGATTCAGCAA
GCGATTCAGATTCAGCGAGCGATTCAGATTCAGCAAGTGATTCTACATCAGATAGTGATTCAGATTCAGC
AAGTGATTCCGATTCAGCGAGTGATTCAGATTCAGCAAGCGATTCCGACTCCGACAGTGACTCCGACTCA
GATAACGATTCTGACTCAGACAGTGACTCAGACTCAGATAGCGATTCAGATTCAGAGAGCGATTCCGACT
CCGACAGTGACTCGGATTCAGATAGTGATTCTGACTCAGACAGCGACTCAGACTCAGACAGCGACTCAGA
CTCAGACAGTGATTCAGATTCCGACAGTGATTTAGACTCAGACAGCGACTCAGACTCAGACAGTGACTCA
GATTCCGACAGTGACTCGGATTCCGATAGCGATTCCGACTCAGACAGCGACTCAGACTCAGATAGCGATT
CCGACTCAGACAGCGATTCCGACTCAGATAGCGACTCAGACTCAGACAGCGATTCCGACTCAGATAGCGA
CTCAGATTCAGCGAGTGATTCAGATTCAGACAGTGATTCCGACTCAGACAGCGATTCAGATTCCGATAGC
GATTCAGAATCAGATAGCGACTCCGACTCAGTTAGCGATTCTGACTCAGACAGTGACTCAGATTCAGATA
GCAATTCAGAATCAGATAGTGATTCAGATTCCGACAGCGACTCAGATTCAGCGAGTGATTCCGACTCAGG
TAGTGACTCAGATTCCGATAGCGATTCCGACTCAGATAGTGATTCAGATTCCGACAGCGACTCAGATTCA
ACGAGTGATTCCGATTCTGATTCAACGAGTGACACAGGATCAGACAACGACTCTGACTCAGAAAGTGATT
CAAATAGCGATTCCGACTCAGGTTCTAACAATAATGTAGTTCCGCCTAATTCACCTAAAAATGGTACTAA
TGCTTCTAATAAAAATGAGGCTAAAGATAGTAAAGAGCCATTACCAGATACAGGTTCTGAAGGTGAAGAG
AATACGTCACTAATTTGGGGATTATTAGCATCATTAGGTTCATTACTACTTTTTAGAAGAAAAAAAGAAA
ATAAAGATAAGAAATAA
>clfA:15:AM990992.1
ATGAATATGAAGAAACAAGAAAAACACGCAATTCGTAAAAAATCGATTGGCGTGGCTTCAGTGCTTGTAG
GTACGTTAATCGGTTTTGGACTACTCAGCAGTAAAGAAGCAGATGCAAGTGAAAATAGTATGACACAAAC
GGAAAATACGAGAAATGAGAGCAAAAGTAATGATCCAAGTAGCGTTAATGCTGCACCTAAAACAGACAAC
ACAAACGTGAGTGATTCTAATACAACGACAAACACTAATAGTGACGAAACGAATGTAGCGCAAAATCCAG
CACAACAGGAAACGACACAATCAGCATCAACAAATGCAACTACAGAAGAAACACCGGTAACTGGTGAAGT
TACTACTACGGCAACGAATCAAGCTAATACACCGGCAACAACTCAATCAAGCAATACAAATGCGGAAGAA
TCAGTGAATCAAACAAGTAATGAAACGACTTCTAATGATACTAATACAGTATCATCTGTAAATTCACCTC
AAAATTCTACAAATGCGGAAAATGTTTCAACAACGCAAGACACTTCAACTGAAGTAACACCTTCAAACAA
TGAATCAGCTCCACAGAGTACAGATGCAAGTAATAAAGATGTAGTTAATCAAACGGTTAATACAAGTGCG
TCTAGAATGAGAGCATTTAGTTTAGCGGCTGCAGATGCACCGGCTGTTGGCACAGATATTACGAATCAGT
TGACGAATGTGACAGTTGGTATTGACTCTGGTACGACTGTGTATCCGCACCAAGCAGGTTATGTCAAACT
GAATTATGGTTTCTCAGTACCAAATTCTGCGGTTCAAGGTGACACATTCAAAATAACTGTGCCCAAAGAA
TTAAACTTAAATGGTGTAACTTCAACTGCTAAAGTGCCACCAATTATGGCCGGAGATCAAGTATTGGCAA
ATGGTGTAATCGATAGTGATGGTAATGTTATTTATACATTTACAGACTATGTTGATACTAAAAATGATGT
TAAAGCAACACTAACTGTGCCTGCATACATTGATCCAGAAAATGTAACGAAAACAGGTAATGTGACATTG
ACAACTGGCATAGGAAATACAACAGCAAACAAAACAGTATTAGTAGATTATGAAAAATATGGTAAGTTTT
ATAACTTATCTATTAAAGGTACAATTGACCAAATCGATAAAACAAATAATACGTATCGTCAGACAATTTA
TGTCAATCCAAGTGGAGATAACGTTATTGCACCGGTTTTAACAGGTAATTTAAAACCAAATACGGATAGT
AATGCATTAATAGATCAGCAAAATACAAGTATTAAAGTATATAAAGTAGATAATGCAGCTGATTTATCTG
AAAGTTACTTTGTGAATCCAGAAAACTTTGAGGATGTCACTAATAGTGTAAATATTACATTCCCAAATCC
AAATCAATATAAAGTAGAGTTTAATACGCCTGATGATCAAATTACAACACCGTATATTGTAGTTGTTAAT
GGTCATATTGATCCGAATAGCAAAGGTGATTTAGCTTTACGTTCAACTTTATATGGATATAACTCAAATA
TAATTTGGCGCTCTATGTCATGGGACAACGAAGTAGCATTTAATAACGGATCAGGTTCTGGTGACGGTAT
CGATAAACCTGTGGTTCCTGAACAACCTGATGAGCCGGGTGAAATTGAACCAATTCCAGAGGATTCAGAT
TCTGACCCAGGTTCAGATAGTGGTTCAGATTCTGGCAGCGATTCTAATTCAGATAGCGGTTCAGATTCGG
GTAGTGATTCTACATCAGATAGTGATTCAGATTCAGCGAGCGATTCAGATCAGCGAGCGATCAGATTCAG
CGAGTGA
>clfB:1:AP009351.1 
TTGAAAAAAAGAATTGATTATTTGTCGAATAAGCAGAATAAGTATTCGATTAGACGTTTTACAGTAGGTA
CCACATCAGTAATAGTAGGGGCAACTATACTATTTGGGATAGGCAATCATCAAGCACAAGCTTCAGAACA
ATCGAACGATACAACGCAATCTTCGAAAAATAATGCAAGTGCAGATTCCGAAAAAAACAATATGATAGAA
ACACCTCAATTAAATACAACGGCTAATGATACATCTGATATTAGTGCAAACACAAACAGTGCGAATGTAG
ATAGCACAACAAAACCAATGTCTACACAAACGAGCAATACCACTACAACAGAGCCAGCTTCAACAAATGA
AACACCTCAACCGACGGCAATTAAAAATCAAGCAACTGCTGCAAAAATGCAAGATCAAACTGTTCCTCAA
GAAGCAAATTCTCAAGTAGATAATAAAACAACGAATGATGCTAATAGCATAGCAACAAACAGTGAGCTTA
AAAATTCTCAAACATTAGATTTACCACAATCATCACCACAAACGATTTCCAATGCGCAAGGAACTAGTAA
ACCAAGTGTTAGAACGAGAGCTGTACGTAGTTTAGCTGTTGCTGAACCGGTAGTAAATGCTGCTGATGCT
AAAGGTACAAATGTAAATGATAAAGTTACGGCAAGTAATTTCAAGTTAGAAAAGACTACATTTGACCCTA
ATCAAAGTGGTAACACATTTATGGCGGCAAATTTTACAGTGACAGATAAAGTGAAATCAGGGGATTATTT
TACAGCGAAGTTACCAGATAGTTTAACTGGTAATGGAGACGTGGATTATTCTAATTCAAATAATACGATG
CCAATTGCAGACATTAAAAGTACGAATGGCGATGTTGTAGCTAAAGCAACATATGATATCTTGACTAAGA
CGTATACATTTGTCTTTACAGATTATGTAAATAATAAAGAAAATATTAACGGACAATTTTCATTACCTTT
ATTTACAGACCGAGCAAAGGCACCTAAATCAGGAACATATGATGCGAATATTAATATTGCGGATGAAATG
TTTAATAATAAAATTACTTATAACTATAGTTCGCCAATTGCAGGAATTGATAAACCAAATGGCGCGAACA
TTTCTTCTCAAATTATTGGTGTAGATACAGCTTCAGGTCAAAACACATACAAGCAAACAGTATTTGTTAA
CCCTAAGCAACGAGTTTTAGGTAATACGTGGGTGTATATTAAAGGCTACCAAGATAAAATCGAAGAAAGT
AGCGGTAAAGTAAGTGCTACAGATACAAAACTGAGAATTTTTGAAGTGAATGATACATCTAAATTATCAG
ATAGCTACTATGCAGATCCAAATGACTCTAACCTTAAAGAAGTAACAGACCAATTTAAAAATAGAATCTA
TTATGAGCATCCAAATGTAGCTAGTATTAAATTTGGTGATATTACTAAAACATATGTAGTATTAGTAGAA
GGGCATTACGACAATACAGGTAAGAACTTAAAAACTCAGGTTATTCAAGAAAATGTTGATCCTGTAACAA
ATAGAGACTACAGTATTTTCGGTTGGAATAATGAGAATGTTGTACGTTATGGTGGTGGAAGTGCTGATGG
TGATTCAGCAGTAAATCCGAAAGACCCAACTCCAGGGCCGCCGGTTGACCCAGAACCAAGTCCAGACCCA
GAACCAGAACCAACGCCAGATCCAGAACCAAGTCCAGACCCAGAACCGGAACCAAGCCCAGACCCGGATC
CGGATTCGGATTCAGACAGTGACTCAGGCTCAGACAGCGACTCAGGTTCAGATAGCGACTCAGAATCAGA
TAGCGATTCGGATTCAGACAGTGATTCAGATTCAGACAGCGACTCAGAATCAGATAGCGATTCAGAATCA
GATAGCGACTCAGATTCAGATAGCGATTCAGATTCAGATAGCGATTCAGAATCAGATAGCGATTCGGATT
CAGACAGTGATTCAGATTCAGACAGCGACTCAGAATCAGATAGCGACTCAGAATCAGATAGTGAGTCAGA
TTCAGACAGTGACTCGGACTCAGACAGTGATTCAGACTCAGATAGCGATTCAGACTCAGATAGCGATTCA
GACTCAGACAGCGATTCAGATTCAGACAGCGACTCAGAATCAGACAGCGACTCAGACTCAGATAGCGACT
CAGACTCAGACAGCGACTCAGATTCAGATAGCGATTCAGACTCAGACAGCGACTCAGACTCAGACAGCGA
CTCAGACTCAGATAGCGATTCAGACTCAGACAGCGACTCAGATTCAGATAGCGATTCGGACTCAGACAGC
GATTCAGATTCAGACAGCGACTCAGACTCGGATAGCGATTCAGATTCAGACAGCGACTCAGACTCGGATA
GCGACTCGGATTCAGATAGTGACTCCGATTCAAGAGTTACACCACCAAATAATGAACAGAAAGCACCATC
AAATCCTAAAGGTGAAGTAAACCATTCTAATAAGGTATCAAAACAACACAAAACTGATGCTTTACCAGAA
ACAGGAGATAAGAGCGAAAACACAAATGCAACTTTATTTGGTGCAATGATGGCATTATTAGGATCATTAC
TATTGTTTAGAAAACGCAAGCAAGATCATAAAGAAAAAGCGTAA
>clfB:2:BA000018.3
TTGAAAAAAAGAATTGATTATTTGTCGAATAAGCAGAATAAGTATTCGATTAGACGTTTTACAGTAGGTA
CCACATCAGTAATAGTAGGGGCAACTATACTATTTGGGATAGGCAATCATCAAGCACAAGCTTCAGAACA
ATCGAACGATACAACGCAATCTTCGAAAAATAATGCAAGTGCAGATTCCGAAAAAAACAATATGATAGAA
ACACCTCAATTAAATACAACGGCTAATGATACATCTGATATTAGTGCAAACACAAACAGTGCGAATGTAG
ATAGCACAACAAAACCAATGTCTACACAAACGAGCAATACCACTACAACAGAGCCAGCTTCAACAAATGA
AACACCTCAACCGACGGCAATTAAAAATCAAGCAACTGCTGCAAAAATGCAAGATCAAACTGTTCCTCAA
GAAGCAAATTCTCAAGTAGATAATAAAACAACGAATGATGCTAATAGCATAGCAACAAACAGTGAGCTTA
AAAATTCTCAAACATTAGATTTACCACAATCATCACCACAAACGATTTCCAATGCGCAAGGAACTAGTAA
ACCAAGTGTTAGAACGAGAGCTGTACGTAGTTTAGCTGTTGCTGAACCGGTAGTAAATGCTGCTGATGCT
AAAGGTACAAATGTAAATGATAAAGTTACGGCAAGTAATTTCAAGTTAGAAAAGACTACATTTGACCCTA
ATCAAAGTGGTAACACATTTATGGCGGCAAATTTTACAGTGACAGATAAAGTGAAATCAGGGGATTATTT
TACAGCGAAGTTACCAGATAGTTTAACTGGTAATGGAGACGTGGATTATTCTAATTCAAATAATACGATG
CCAATTGCAGACATTAAAAGTACGAATGGCGATGTTGTAGCTAAAGCAACATATGATATCTTGACTAAGA
CGTATACATTTGTCTTTACAGATTATGTAAATAATAAAGAAAATATTAACGGACAATTTTCATTACCTTT
ATTTACAGACCGAGCAAAGGCACCTAAATCAGGAACATATGATGCGAATATTAATATTGCGGATGAAATG
TTTAATAATAAAATTACTTATAACTATAGTTCGCCAATTGCAGGAATTGATAAACCAAATGGCGCGAACA
TTTCTTCTCAAATTATTGGTGTAGATACAGCTTCAGGTCAAAACACATACAAGCAAACAGTATTTGTTAA
CCCTAAGCAACGAGTTTTAGGTAATACGTGGGTGTATATTAAAGGCTACCAAGATAAAATCGAAGAAAGT
AGCGGTAAAGTAAGTGCTACAGATACAAAACTGAGAATTTTTGAAGTGAATGATACATCTAAATTATCAG
ATAGCTACTATGCAGATCCAAATGACTCTAACCTTAAAGAAGTAACAGACCAATTTAAAAATAGAATCTA
TTATGAGCATCCAAATGTAGCTAGTATTAAATTTGGTGATATTACTAAAACATATGTAGTATTAGTAGAA
GGGCATTACGACAATACAGGTAAGAACTTAAAAACTCAGGTTATTCAAGAAAATGTTGATCCTGTAACAA
ATAGAGACTACAGTATTTTCGGTTGGAATAATGAGAATGTTGTACGTTATGGTGGTGGAAGTGCTGATGG
TGATTCAGCAGTAAATCCGAAAGACCCAACTCCAGGGCCGCCGGTTGACCCAGAACCAAGTCCAGACCCA
GAACCAGAACCAACGCCAGATCCAGAACCAAGTCCAGACCCAGAACCGGAACCAAGCCCAGACCCGGATC
CGGATTCGGATTCAGACAGTGACTCAGGCTCAGACAGCGACTCAGGTTCAGATAGCGACTCAGAATCAGA
TAGCGATTCGGATTCAGACAGTGATTCAGATTCAGACAGCGACTCAGAATCAGATAGCGATTCAGAATCA
GATAGCGACTCAGATTCAGATAGCGATTCAGATTCAGATAGCGATTCAGATTCAGATAGCGATTCGGATT
CAGACAGTGATTCAGATTCAGACAGCGACTCAGAATCAGATAGCGACTCAGAATCAGATAGTGAGTCAGA
TTCAGACAGTGACTCGGACTCAGACAGTGATTCAGACTCAGATAGCGATTCAGACTCAGATAGCGATTCA
GATTCAGACAGCGACTCAGATTCAGACAGCGACTCAGACTCAGATAGCGACTCAGACTCAGACAGCGACT
CAGATTCAGATAGCGATTCAGACTCAGACAGCGACTCAGACTCAGACAGCGACTCAGACTCAGATAGCGA
CTCAGATTCAGATAGCGATTCAGACTCAGACAGCGACTCAGATTCAGATAGCGATTCGGACTCAGACAGC
GATTCAGATTCAGACAGCGACTCAGACTCGGATAGCGATTCAGATTCAGATAGCGATTCGGATTCAGACA
GTGATTCAGATTCAGACAGCGACTCAGACTCGGATAGCGACTCAGACTCAGACAGCGATTCAGACTCAGA
TAGCGACTCAGACTCGGATAGCGACTCGGATTCAGATAGCGACTCAGACTCAGATAGTGACTCCGATTCA
AGAGTTACACCACCAAATAATGAACAGAAAGCACCATCAAATCCTAAAGGTGAAGTAAACCATTCTAATA
AGGTATCAAAACAACACAAAACTGATGCTTTACCAGAAACAGGAGATAAGAGCGAAAACACAAATGCAAC
TTTATTTGGTGCAATGATGGCATTATTAGGATCATTACTATTGTTTAGAAAACGCAAGCAAGATCATAAA
GAAAAAGCGTAA
>clfB:3:CP000255.1
TTGAAAAAAAGAATTGATTATTTGTCGAATAAGCAGAATAAGTATTCGATTAGACGTTTTACAGTAGGTA
CCACATCAGTAATAGTAGGGGCAACTATACTATTTGGGATAGGCAATCATCAAGCACAAGCTTCAGAACA
ATCGAACGATACAACGCAATCTTCGAAAAATAATGCAAGTGCAGATTCCGAAAAAAACAATATGATAGAA
ACACCTCAATTAAATACAACGGCTAATGATACATCTGATATTAGTGCAAACACAAACAGTGCGAATGTAG
ATAGCACAACAAAACCAATGTCTACACAAACGAGCAATACCACTACAACAGAGCCAGCTTCAACAAATGA
AACACCTCAACCGACGGCAATTAAAAATCAAGCAACTGCTGCAAAAATGCAAGATCAAACTGTTCCTCAA
GAAGCAAATTCTCAAGTAGATAATAAAACAACGAATGATGCTAATAGCATAGCAACAAACAGTGAGCTTA
AAAATTCTCAAACATTAGATTTACCACAATCATCACCACAAACGATTTCCAATGCGCAAGGAACTAGTAA
ACCAAGTGTTAGAACGAGAGCTGTACGTAGTTTAGCTGTTGCTGAACCGGTAGTAAATGCTGCTGATGCT
AAAGGTACAAATGTAAATGATAAAGTTACGGCAAGTAATTTCAAGTTAGAAAAGACTACATTTGACCCTA
ATCAAAGTGGTAACACATTTATGGCGGCAAATTTTACAGTGACAGATAAAGTGAAATCAGGGGATTATTT
TACAGCGAAGTTACCAGATAGTTTAACTGGTAATGGAGACGTGGATTATTCTAATTCAAATAATACGATG
CCAATTGCAGACATTAAAAGTACGAATGGCGATGTTGTAGCTAAAGCAACATATGATATCTTGACTAAGA
CGTATACATTTGTCTTTACAGATTATGTAAATAATAAAGAAAATATTAACGGACAATTTTCATTACCTTT
ATTTACAGACCGAGCAAAGGCACCTAAATCAGGAACATATGATGCGAATATTAATATTGCGGATGAAATG
TTTAATAATAAAATTACTTATAACTATAGTTCGCCAATTGCAGGAATTGATAAACCAAATGGCGCGAACA
TTTCTTCTCAAATTATTGGTGTAGATACAGCTTCAGGTCAAAACACATACAAGCAAACAGTATTTGTTAA
CCCTAAGCAACGAGTTTTAGGTAATACGTGGGTGTATATTAAAGGCTACCAAGATAAAATCGAAGAAAGT
AGCGGTAAAGTAAGTGCTACAGATACAAAACTGAGAATTTTTGAAGTGAATGATATATCTAAATTATCAG
ATAGCTACTATGCAGATCCAAATGACTCTAACCTTAAAGAAGTAACAGACCAATTTAAAAATAGAATCTA
TTATGAGCATCCAAATGTAGCTAGTATTAAATTTGGTGATATTACTAAAACATATGTAGTATTAGTAGAA
GGGCATTACGACAATACAGGTAAGAACTTAAAAACTCAGGTTATTCAAGAAAATGTTGATCCTGTAACAA
ATAGAGACTACAGTATTTTCGGTTGGAATAATGAGAATGTTGTACGTTATGGTGGTGGAAGTGCTGATGG
TGATTCAGCAGTAAATCCGAAAGACCCAACTCCAGGGCCGCCGGTTGACCCAGAACCAAGTCCAGACCCA
GAACCGGAACCAAGCCCAGACCCGGATCCGGATTCGGATTCAGACAGTGACTCAGGCTCAGACAGCGACT
CAGGTTCAGATAGCGACTCAGAATCAGATAGCGATTCGGATTCAGACAGTGATTCAGATTCAGACAGCGA
CTCAGAATCAGATAGCGATTCAGAATCAGATAGCGACTCAGATTCAGATAGCGATTCAGATTCAGATAGC
GATTCAGATTCAGATAGCGATTCGGATTCAGACAGTGATTCAGATTCAGACAGCGACTCAGAATCAGATA
GCGACTCAGAATCAGATAGTGAGTCAGATTCAGACAGTGACTCGGACTCAGACAGTGATTCAGACTCAGA
TAGCGATTCAGACTCAGATAGCGATTCAGACTCAGACAGCGATTCAGATTCAGACAGCGACTCAGATTCA
GACAGCGACTCAGACTCAGACAGCGACTCAGATTCAGATAGCGATTCAGACTCAGACAGCGACTCAGACT
CAGACAGCGACTCAGACTCAGATAGCGACTCAGATTCAGATAGCGATTCAGACTCAGACAGCGACTCAGA
TTCAGATAGCGATTCGGACTCAGACAGCGATTCAGATTCAGACAGCGACTCAGACTCGGATAGCGATTCA
GATTCAGATAGCGATTCGGATTCAGACAGTGATTCAGATTCAGACAGCGACTCAGACTCGGATAGCGACT
CAGACTCAGACAGCGATTCAGACTCAGATAGCGACTCAGACTCGGATAGCGACTCGGATTCAGATAGCGA
CTCAGACTCAGATAGTGACTCCGATTCAAGAGTTACACCACCAAATAATGAACAGAAAGCACCATCAAAT
CCTAAAGGTGAAGTAAACCATTCTAATAAGGTATCAAAACAACACAAAACTGATGCTTTACCAGAAACAG
GAGATAAGAGCGAAAACACAAATGCAACTTTATTTGGTGCAATGATGGCATTATTAGGATCATTACTATT
GTTTAGAAAACGCAAGCAAGATCATAAAGAAAAAGCGTAA
>clfB:4:BA000033.2
TTGAAAAAAAGAATTGATTATTTGTCGAATAAGCAGAATAAGTATTCGATTAGACGTTTTACAGTAGGTA
CCACATCAGTAATAGTAGGGGCAACTATACTATTTGGGATAGGCAATCATCAAGCACAAGCTTCAGAACA
ATCGAACGATACAACGCAATCTTCGAAAAATAATGCAAGTGCAGATTCCGAAAAAAACAATATGATAGAA
ACACCTCAATTAAATACAACGGCTAATGATACATCTGATATTAGTGCAAACACAAACAGTGCGAATGTAG
ATAGCACAGCAAAACCAATGTCTACACAAACGAGCAATACCACTACAACAGAGCCAGCTTCAACAAATGA
AACACCTCAACTGACGGCAATTAAAGATCAAGCAACTGCTGCAAAAATGCAAGATCAAACTGTTCCTCAA
GAAGCAAATTCTCAAGTAGATAATAAAACAACGAATGATGCTAATAGCATAGCGACAAACAGTGAGCTTA
AAAATCCTCAAACATTAGATTTACCACAATCATCACCACAAACAATTTCCAATGCGCAAGGAACTAGTAA
ACCAAGTGTTAGAACGAGAGCTGTACGTAGTCTTGCAGTTGCTGAACCTGTAGTAAATGCTGCTGATGCT
AAAGGTACAAATGTAAATGATAAAGTTACGGCAAAAGATTTTCAATTAGAAAAGACTACATTTGACCCTA
ACCAAAGTGGTAATACTTTTATGGCGGCAAACTTTACAGTGACTGGACAAGTGAAATCAGGGGATTATTT
TACAGCGAAGTTACCAGATAGTGTAACTGGTAATGGAGACGTGGATTACTCTAATTCGAATAATACGATG
CCAATTGCAGATATAGTAAACGATAAAAATGAAGTTGTAGCAAAAGCGACATATGATATTTTGACTAAGA
CATATACATTTGTCTTTACAGATTATGTAAATGATAAGCAAAATATTAATGGGAAATTTTCATTACCACT
ATTTACAGACAGAGCAAAGGCACCTAAATCAGGAACATATGATGCAAATATTAATATTGCGGATGAAATG
TTTAATAATAAAATTACTTATAACTATAGTTCGCCAATTGCAGGAATTGATAAGCCAAATGGCGCGAACA
TTTCTTCTCAAATTATTGGTGTAGATACAGCTTCAGGTCAAAATACATACAAGCAAACGGTATTTGTTAA
CCCTAAGCAACGAGTTTTAGGTAATACGTGGGTGTATATTAAAGGTTACCAAGATAAAATCGAAGAAAGT
AGCGGTAAAGTAAGTGCTACAGATACAAAACTGAGAATTTTTGAAGTGAATGATACATCTAAATTATCAG
ATAGCTACTATGCAGACCCAAATGACTCTAATCTTAAAGAAGTAACTGATCAATTTAAGGATAAAATCAC
TTATAAATACCAAAATGTAGCAAGTATTAATTTTGGTGATATAAATAAAACGTATGTCGTTTTAGTCGAA
GGTCATTATGATAAAACAGGTAAAAACTTGAAAACGCAAGTCATTCAAGAAAATGTTGACCCAGCGACAG
GTAAAGACTACAGTATTTTCGGTTGGAATAATGAGAATGTTGTACGTTATGGTGGTGGAAGTGCTGATGG
TGATTCAGCAGTAAATCCGAAAGACCCAACTCCAGGGCCACCGGTTGACCCAGAACCAAGTCCAGACCCA
GAACCGGAACCAAGTCCAGACCCGGATCCGGAACCAACGCCAGATCCAGAACCAAGCCCAGACCCGGATC
CGGATTCGGATTCAGACAGCGACTCAGGTTCAGATAGCGATTCGGATTCAGACAGCGATTCAGACTCAGA
CAGCGACTCAGGTTCAGATAGCGATTCGGATTCAGACAGCGACTCAGAATCAGACAGTGAGTCAGATTCA
GATAGCGATTCAGAATCAGATAGCGACTCAGATTCAGATAGTGAGTCAGATTCAGACAGTGACTCGGACT
CAGATAGCGATTCAGACTCAGACAGCGATTCAGACTCAGACAGCGACTCAGATTCAGATAGCGACTCAGA
CTCAGACAGCGATTCAGAATCAGATAGCGACTCAGATTCAGATAGTGAGTCAGATTCAGATAGTGACTCG
GACTCAGATAGCGATTCAGACTCAGACAGCGATTCAGACTCAGACAGCGACTCAGACTCAGATAGCGACT
CAGATTCAGATAGTGAGTCAGATTCAGACAGTGACTCAGACTCAGATAGCGATTCAGACTCAGACAGCGA
TTCAGATTCAGACAGCGATTCAGACTCAGACAGCGACTCAGACTCAGACAGCGACTCAGAATCAGATAGC
GATTCAGACTCAGACAGCGATTCAGATTCAGATAGCGACTCAGACTCAGACAGCGATTCAGATTCAGATA
GCGACTCAGACTCAGACAGCGACTCAGAATCAGATAGCGATTCAGACTCAGACAGCGATTCAGATTCAGA
CAGCGACTCAGACTCGGATAGCGACTCGGATTCAGATAGTGACTCCGATTCAAGAGTTACACCACCAAAT
AATGAACAGAAAGCACCATCAAATCCTAAAGGTGAAGTAAACCATTCTAATAAGGTATCAAAACAACACA
AAACTGATGCTTTACCAGAAACAGGAGATAAGAGCGAAAACACAAATGCAACTTTATTTGGTGCAATGAT
GGCATTATTAGGATCATTACTATTGTTTAGAAAACGCAAGCAAGATCATAAAGAAAAAGCGTAA
>clfB:5:CP000046.1
TTGAAAAAAAGAATTGATTATTTGTCGAATAAGCAGAATAAGTATTCGATTAGACGTTTTACAGTAGGTA
CCACATCAGTAATAGTAGGGGCAACTATACTATTTGGGATAGGCAATCATCAAGCACAAGCTTCAGAACA
ATCGAACGATACAACGCAATCTTCGAAAAATAATGCAAGTGCAGATTCCGAAAAAAACAATATGATAGAA
ACACCTCAATTAAATACAACGGCTAATGATACATCTGATATTAGTGCAAACACAAACAGTGCGAATGTAG
ATAGCACAACAAAACCAATGTCTACACAAACGAGCAATACCACTACAACAGAGCCAGCTTCAACAAATGA
AACACCTCAACCGACGGCAATTAAAAATCAAGCAACTGCTGCAAAAATGCAAGATCAAACTGTTCCTCAA
GAAGCAAATTCTCAAGTAGATAATAAAACAACGAATGATGCTAATAGCATAGCAACAAACAGTGAGCTTA
AAAATTCTCAAACATTAGATTTACCACAATCATCACCACAAACGATTTCCAATGCGCAAGGAACTAGTAA
ACCAAGTGTTAGAACGAGAGCTGTACGTAGTTTAGCTGTTGCTGAACCGGTAGTAAATGCTGCTGATGCT
AAAGGTACAAATGTAAATGATAAAGTTACGGCAAGTAATTTCAAGTTAGAAAAGACTACATTTGACCCTA
ATCAAAGTGGTAACACATTTATGGCGGCAAATTTTACAGTGACAGATAAAGTGAAATCAGGGGATTATTT
TACAGCGAAGTTACCAGATAGTTTAACTGGTAATGGAGACGTGGATTATTCTAATTCAAATAATACGATG
CCAATTGCAGACATTAAAAGTACGAATGGCGATGTTGTAGCTAAAGCAACATATGATATCTTGACTAAGA
CGTATACATTTGTCTTTACAGATTATGTAAATAATAAAGAAAATATTAACGGACAATTTTCATTACCTTT
ATTTACAGACCGAGCAAAGGCACCTAAATCAGGAACATATGATGCGAATATTAATATTGCGGATGAAATG
TTTAATAATAAAATTACTTATAACTATAGTTCGCCAATTGCAGGAATTGATAAACCAAATGGCGCGAACA
TTTCTTCTCAAATTATTGGTGTAGATACAGCTTCAGGTCAAAACACATACAAGCAAACAGTATTTGTTAA
CCCTAAGCAACGAGTTTTAGGTAATACGTGGGTGTATATTAAAGGCTACCAAGATAAAATCGAAGAAAGT
AGCGGTAAAGTAAGTGCTACAGATACAAAACTGAGAATTTTTGAAGTGAATGATACATCTAAATTATCAG
ATAGCTACTATGCAGATCCAAATGACTCTAACCTTAAAGAAGTAACAGACCAATTTAAAAATAGAATCTA
TTATGAGCATCCAAATGTAGCTAGTATTAAATTTGGTGATATTACTAAAACATATGTAGTATTAGTAGAA
GGGCATTACGACAATACAGGTAAGAACTTAAAAACTCAGGTTATTCAAGAAAATGTTGATCCTGTAACAA
ATAGAGACTACAGTATTTTCGGTTGGAATAATGAGAATGTTGTACGTTATGGTGGTGGAAGTGCTGATGG
TGATTCAGCAGTAAATCCGAAAGACCCAACTCCAGGGCCGCCGGTTGACCCAGAACCAAGTCCAGACCCA
GAACCAGAACCAACGCCAGATCCAGAACCAAGTCCAGACCCAGAACCGGAACCAAGCCCAGACCCGGATC
CGGATTCGGATTCAGACAGTGACTCAGGCTCAGACAGCGACTCAGGTTCAGATAGCGACTCAGAATCAGA
TAGCGATTCGGATTCAGACAGTGATTCAGATTCAGACAGCGACTCAGAATCAGATAGCGATTCAGAATCA
GATAGCGACTCAGATTCAGATAGCGATTCAGATTCAGATAGCGATTCAGATTCAGATAGCGATTCGGATT
CAGACAGTGATTCAGATTCAGACAGCGACTCAGAATCAGATAGCGACTCAGAATCAGATAGTGAGTCAGA
TTCAGACAGTGACTCGGACTCAGACAGTGATTCAGACTCAGATAGCGATTCAGACTCAGATAGCGATTCA
GATTCAGACAGCGACTCAGATTCAGACAGCGACTCAGACTCAGATAGCGACTCAGACTCAGACAGCGACT
CAGATTCAGATAGCGATTCAGACTCAGACAGCGACTCAGACTCAGACAGCGACTCAGACTCAGATAGCGA
CTCAGATTCAGATAGCGATTCAGACTCAGACAGCGACTCAGATTCAGATAGCGATTCGGACTCAGACAGC
GATTCAGATTCAGACAGCGACTCAGACTCGGATAGCGATTCAGATTCAGATAGCGATTCGGATTCAGACA
GTGATTCAGATTCAGACAGCGACTCAGACTCGGATAGCGACTCAGACTCAGACAGCGATTCAGACTCAGA
TAGCGACTCAGACTCGGATAGCGACTCGGATTCAGATAGCGACTCAGACTCAGATAGTGACTCCGATTCA
AGAGTTACACCACCAAATAATGAACAGAAAGCACCATCAAATCCTAAAGGTGAAGTAAACCATTCTAATA
AGGTATCAAAACAACACAAAACTGATGCTTTACCAGAAACAGGAGATAAGAGCGAAAACACAAATGCAAC
TTTATTTGGTGCAATGATGGCATTATTAGGATCATTACTATTGTTTAGAAAACGCAAGCAAGATCATAAA
GAAAAAGCGTAA
>clfB:6:BX571856.1
TTGAAAAAAAGAATTGATTATTTGTCGAATAAGCAGAATAAGTATTCGATTAGACGTTTTACAGTAGGTA
CCACATCAGTAATAGTAGGGGCAACTATACTATTTGGGATAGGCAATCATCAAGCACAAGCTTCAGAACA
ATCGAACGATACAACGCAATCTTCGAAAAATAATGCAAGTGCAGATTCCGAAAAAAACAATACGATAGAA
ACACCTCAATTAAATACAACGGCTAATGATACATCTGATATTAGTGCAAACACAAACAGTGCGAATGTAG
ATAGCACAGCAAAAACAATGTCTACACAAACGAGCAATACCACTACAACAGAGCCAGCTTCAACAAATGA
AACACCTCAACCGACGGCAATTAAAGATCAAGCAACTGCTGCAAAAATGCAAGATCAAACTGTTCCTCAA
GAAGCAAATTCTCAAGTAGATAATAAAACAACGAATGATGCTAATAACATAGCAACAAACAGTGAGCTTA
AAAATCCTCAAACATTAGATTTACCACAATCATCACCACAAACGATTTCCAATGCGCAAGGAACTAGTAA
ACCAAGTGTTAGAACGAGAGCTGTACGTAGTCTTGCAGTTGCTGAACCTGTAGTAAATGCTGCTGATGCT
AAAGGTACAAATGTAAATGATAAAGTTACGGCAAGTGATTTCAAGTTAGAAAAGACTGCATTTGACCCTA
ACCAAAGTGGTAACACATTTATGGCGGCAAATTTTAAAGTGACTGGACAAGTGAAATCAGGGGATTATTT
TACAGCGAAGTTACCAGATAGTGTAACTGGTAATGGAGACGTGGATTACTCTAATTCAAATAATACGATG
CCAATTGCAGACATTAAAAGTACGAATGGCGATGTTGTAGCTAAAGCAACATATGATATCTTGACTAAGA
CGTATACATTTGTCTTTACAGATTATGTAAATGATAAAGAAAATATTAACGGACAATTTTCATTACCTTT
ATTTACAGACCGAGCAAAGGCACCTAAATCAGGAACATATGATGCAAATATTAATATTGCGGATGAAATG
TTTGATAATAAAATTACTTATAACTATAGTTCGCCAATTGCAGGAATTGATAAGCCAAATGGCGCGAACA
TTTCTTCTCAAATTATTGGTGTAGATACAGCTTCAGGTCAAAACACATACAAGCAAACGGTATTTGTTAA
CCCTAAGCAACGAGTTTTAGGTAATACGTGGGTGTATATTAAAGGTTACCAAGATAAAATCGAAGAAAGT
AGCGGTAAAGTAAGTGCTACAGATACAAAACTGAGAATTTTTGAAGTGAATGATACATCTAAATTATCAG
ATAGCTACTATGCAGACCCAAATGACTCTAACCTTAAAGAAGTGACTGGTGAGTTTAAAGATAAAATTTC
ATACAAATACGATAACGTAGCAAGTATTAATTTTGGTGATATAAATAAAACGTATGTTGTATTAGTGGAA
GGTCACTATGATAATACTGGTAAAAACTTGAAAACACAGGTTATTCAAGAAAATATTGACCCAGCGACAG
GTAAAGACTACAGTATTTTCGGTTGGAATAATGAGAATGTTGTACGTTATGGAGGCGGAAGTGCTGATGG
TGATTCAGCAGTAAATCCAGTTGATCCAACACCGGGACCACCAGTTGACCCAGAGCCAGAACCGGAGCCA
ACGCCGGATCCAGAGCCAAGTCCAGAGCCAGAACCGGAACCAACGCCAGATCCAGAGCCAAGTCCAGAAC
CAGATCCGGATTCGGATTCAGATAGTGACTCAGGCTCAGACAGCGACTCAGGTTCAGATAGCGATTCGGA
TTCAGATAGTGACTCAGACTCAGATAGTGACTCAAACTCAGACAGTGAGTCAGATTCAGACAGTGACTCG
GACTCAGATAGTGACTCAGATTCAGATAGCGATTCAGATTCAGACAGCGATTCGGACTCAGACAGTGAGT
CAGATTCAGATAGCGATTCGGACTCAGACAGTGACTCGGACTCAGATAGTGACTCGGACTCAGATAGTGA
CTCAAACTCAGATAGTGACTCAGATTCAGACAGCGATTCGGATTCAGATAGCGATTCAGATTCAGACAGC
GATTCAGAATCAGACAGCGATTCGGATTCAGACAGTGACTCGGATTCAGATAGCGACTCGGATTCAGACA
GCGATTCGGACTCAGACAGTGACTCCGATTCAGATAGCGATTCAGAATCAGACAGTGAGTCAGATTCAGA
TAGCGATTCAGAATCAGACAGTGACTCAGACCCAGACAGTGAGTCAGATTCAGACAGCGATTCAGACTCA
GACAGCGATTCAGACTCAGACAGTGAGTCAGATTCAGACAGTGAGTCAGATTCAGACAGCGATTCGGACT
CAGATAGCGACTCCGATTCAAGAGTTACACCACCAAATAATGAACAAAAAGCACCATCAAATCCTAAAGG
TGAAGTAAACCATTCTAATAAGGCATCAAAACAACACCAAACTGATGCTTTACCAGAAACAGGAGATAAG
AGCGAAAACACAAATGCAACTTTATTTGATGCAATGGTGGCATTATTAGGATCATTACTATTGTTTAGAA
AACGCAAGCAAGATCATAAAGAAAAAGCGTAA
>clfB:7:AJ938182.1
TTGAAAAAAAGAATTGATTATTTGTCGAATAAGCAGAATAAGTATTCGATTAGACGTTTTACAGTAGGTA
CCACATCAGTAATAGTAGGGGCAACTATACTATTTGGGATAGGCAATCATCAAGCACAAGCTTCAGAACA
ATCGAACGATACAACGCAATCTTCGAAAAATAATGCAAGTGCAGATTCCGAAAAAAACAATACGATAGAA
ACACCTCAATTAAATACAACGGCTAATGATACATCTGATATTAGTGCAAACACAAACAGTGCGAATGTAG
ATAGCACAGCAAAACCAATGTCTACACAAACGAGCAATACCACTACAACAGAGCCAGCTTCAACAAATGA
AACACCTCAACCGACGGCAATTAAAGATCAAGCAACTGCTGCAAAAATGCAAGATCAAACTGTTCCTCAA
GAAGCAAATTCTCAAGTAGATAATAAAACAACGAATGATGCTAATAGCATAGCGACAAACAGCGAGCTTA
AAAATCCTCAATCATTAGATTTACCACAATCATCACCACAAACGATTTCCAATGCGCAAGGAACTAGTAA
ACCAAGTGTTAGAACGAGAGCTGTACGTAGTCTTGCAGTTGCTGAACCTGTAGTAAATGCTGCTGATGCT
AAAGGTACAAATGTAAATGATAAAGTTACGGCAAAAGATTTTCAATTAGAAAAGACTACATTTGACCCTA
ACCAAAGTGGTAATACTTTTATGGCGGCAAACTTTACAGTGACTGGACAAGTGAAATCAGGGGATTATTT
TACAGCGAAGTTACCAGATAGTGTAACTGGTAATGGAGACGTGGATTACTCTAATTCAAATAATACGATG
CCAATTGCAGATATAGTAAACGATAAAAATGAAGTTGTAGCAAAAGCGACATATGATATTTTGACTAAGA
CATATACATTTGTCTTTACAGATTATGTAAATGATAAGCAAAATATTAATGGGAAATTTTCATTACCATT
ATTTACAGACCGAGCAAAGGCACCTAAATCAGGAATATATGATGCGAATATTAATATTGCGGATGAAATG
TTTAATAATAAAATTACTTATAACTATAGTTCGCCAATTGCAGGAATTGATAAGCCAAATGGCGCGAACA
TTTCTTCTCAAATTATTGGTGTAGATACAGCTTCAGGTCAAAATACATACAAGCAAACGGTATTTGTTAA
CCCTAAGCAACGAGTTTTAGGTAATACGTGGGTGTATATTAAAGGTTACCAAGATAAAATCGAAGAAAGT
AGCGGTAAAGTAAGTGCTACAGATACAAAACTGAGAATTTTTGAAGTGAATGATACATCTAAATTATCAG
ATAGCTACTATGCGGACCCAAATGACTCTAACCTTAAAGAAGTGACTGGTGAGTTTAATAATAGAATTTT
TTATGAACATCCAAACGTAGCAAGTATTAATTTTGGTGATATAAATAAAACGTATGTCGTTTTAGTTGAA
GGTCACTATGATAATACTGGTAAAAACTTGAAAACACAGGTTATTCAAGAAAATATTGACCCAGCGACAG
GTAAAGACTACAGTATTTTCGGATGGAATAATGAGAATGTTGTACGTTATGGTGGTGGAAGTGCTGATGG
TGATTCAGCAGTAAATCCGAAAGATCCAACTCCAGGGCCACCGGTTGACCCAGAGCCAGAACCGGAGCCA
ACGCCGGATCCAGAACCAAGTCCAGACCCGGATCCGGAACCAACGCCAGATCCAGAGCCAAGCCCAGAAC
CAGATCCGGATTCGGATTCGGACAGTGACTCAGGCTCAGACAGCGACTCAGGTTCAGACAGTGACTCGGA
CTCAGATAGCAACTCGGACTCAGACAGTGACTCGGACTCAGATAGCGATTCAGACTCAGACAGCGACTCG
AATTCAGACAGCGATTCGGATTCAGACAGCGATTCTGATTCAGATAGTGACTCAGATTCAGACAGCGATT
TAGACTCAGACAGTGAGTCAGATTCAGACAGCGATTCGGACTCAGATAGCGATTCGGATTCAGACAGCGA
CTCAGATTCAGACAGCGACTCAGATTCAGACAGCGATTCGGACTCAGACAGCGATTCGGATTCAGATAGC
GACTCAGATTCAGATAGTGACTCAGATTCAGACAGCGATTCAGATTCAGACAGCGACTCAGATTCAGATA
GTGATTCAGACTCAGATAGTGACTCAGATTCAGACAGCGATTCGGATTCAGACAGTGAGTCAGATTCAGA
CAGCGACTCGGACTCAGATAGCGATTCGGATTCAGATAGCGATTCAGACTCAGACAGTGAGTCAGATTCA
GATAGTGATTCAGACTCAGACATCGATTCGGATTCAGATAGCGACTCCGATTCAAGAGTTACACCACCAA
ATAATGAACAGAAAGCACCATCAAATCCTAAAGGTGAAGTAAACCATTCTAATAAGGTATCAAAACAACA
CAAAACTGATGCTTTACCAGAAACAGGAGATAAGAGCGAAAACACAAATGCAACTTTATTTGGTGCAATG
ATGGCATTATTAGGATCATTACTATTGTTTAGAAAACGCAAGCAAGATCATAAAGAAAAAGCGTAA
>clfB:8:CP001996.1
TTGAAAAAAAGAATTGATTATTTGTCGAATAAGCAGAATAAGTATTCGATTAGACGTTTTACAGTAGGTA
CCACATCAGTAATAGTAGGGGCAACTATACTATTTGGGATAGGCAATCATCAAGCACAAGCTTCAGAACA
ATCGAACGATACAACGCAATCTTCGAAAAATAATGCAAGTGCAGATTCCGAAAAAAACAATACGATAGAA
ACACCTCAATTAAATACAACGGCTAATGATACATCTGATATTAGTGCAAACACAAACAGTGCGAATGTAG
ATAGAACAGCAAAACCAATGTCTACACAAACGAGCAATACCACTACAACAGAGCCAGCTTCAACAAATGA
AACACCTCAACCGACGGCAATTAAAGATCAAGCAACTGCTGCAAAAATGCAAGATCGAACTGTTCCTCAA
GAAGCAAATTCTCAAGTAGATAATAAAACAACGAATGATGCTAATAGCATAACAACAAACAGTGAGCTTA
AAAATCCTCAAACATTAGATTTACCACAATCATCACCACAAACGATTTCCAATGCGCAAGGAACTAGTAA
ACCAAGTGTTAGAACGAGAGCTGTACGTAGTCTTGCAGTTGCTGAACCTGTAGTAAATGCTGCTGATGCT
AAAGGTACAAATGTAAATGATAAAGTTACTGCAAAAGATTTACAGTTGCAAAAGACTACATTTGACCCTA
ACCAAAGTGGTAACACATTTATGGCGGCAAATTTTACAGTGACAGATAAAGTGAAATCAGGGGATTATTT
TACAGCGAAGTTACCAGAAAGTTTAACTGGTAATGGAGACGTGGATTACTCTAACTCGAATAATACGATG
CCAATTGCAGATATAGTAAACGATAAAAATGAAGTTGTAGCAAAAGCGACATATGATATTTTGACTAAGA
CATATACATTTGTCTTTACAGATTATGTAAATGATAAGCAAAATATTAATGGGAAATTTTCATTACCATT
ATTTACAGACAGAGCAAAGGCACCTAAATCAGGAACATATGATGCAAATATTAATATTGCGGATGAAATG
TTTAACAATCAAATTACTTATAACTATAGTTCACCAATTGCAGGAATTGATAAGCCAAATGGCGCGAACA
TTTCTTCTCAAATTATTGGTGTAGATACAGCTTCAGGTCAAAACACATACAAGCAAACGGTATTTGTTAA
CCCTAAGCAACGAGTTTTAGGTAATGCCTGGGTGTATATTAAAGGTTACCAAGATAAAATCGAAGAAAGT
AGCGGTAAAGTAAGTGCTACAGATACAAAACTGAGAATTTTTGAAGTGAATGATACATCTAAATTATCAG
ATAGCTACTATGCAGACCCAAATGACTCTAATCTTAAAGAAGTAACTGATCAATTTAAGGATAAAATCAC
TTATAAATACCAAAATGTAGCAAGTATTAATTTTGGTGATATTACTAAAACGTATGTTGTATTAGTGGAA
GGTCACTATGATAATACTGGTAAAAACTTGAAAACACAGGTTATTCAAGAAAATATTGACCCAGCGACAG
GTAAAGACTACAGTATTTTCGGTTGGAATAATGAGAATGTTGTACGTTATGGTGGTGGAAGTGCTGATGG
TGATTCAGCAGTAAATCCGAAAGATCCAACTCCAGGGCCACCGGTTGACCCAGAGCCAAGTCCAGAACCA
GAACCAAGTCCAGAGCCAGAACCGGAGCCAACGCCGGATCCAGAGCCAGAACCGGATTCGGATTCGGACA
GTGACTCAGGCTCAGACAGCGACTCAGGTTCAGACAGTGACTCGGACTCAGATAGCAACTCGGACTCAGA
CAGTGAGTCGGACTCAGATAGCAACTCGGACTCAGACAGTGAGTCAGATTCAGACAGCGATTCGGATTCA
GACAGTGACTCGGACTCAGATAGCGACTCGGATTCAGACAGCGATTCGGACTCAGACAGTGACTCGGACT
CAGATAGCGATTCGGATTCAGACAGCGATTCTGATTCAGACTCAGACAGTGATTCAGACTCAGACAGCGA
CTCGAATTCAGACAGCGATTCGGATTCAGATAGCGACTCAGACTCAGACAGTGACTCGGATTCAGACAGT
GACTCGGACTCAGATAGCGATTCTGATTCAGACAGCGACTCAGATTCAGATAGTGATTCAGACTCAGATA
GTGACTCAGATTCAGACAGCGATTCGGATTCAGACAGCGACTCGGATTCAGACAGTGAGTCAGATTCAGA
CAGTGAGTCAGATTCAGACAGCGATTCTGATTCAGACAGTGAGTCAGATTCAGACAGCGACTCGGACTCA
GATAGCGATTCGGATTCAGATAGCGACTCGGATTCAGACAGCGACTCAGATTCAGATAGTGATTCAGACT
CAGATAGTGACTCAGATTCAGACAGCGACTCGGATTCAGACAGTGAGTCAGATTCAGACAGCGACTCGGA
CTCAGATAGCGATTCGGATTCAGATAGCGACTCGGACTCAGATAGCGACTCTGATTCAAGAGTTACACCA
CCAAATAATGAACAGAAAGCACCATCAAATCCTAAAGGTGAAGTAAACCATTCTAATAAGGCATCAAAAC
AACACAAAACTGATGCTTTACCAGAAACAGGAGATAAGAGCGAAAACACAAATGCAACTTTATTTGGTGC
AATGATGGCATTATTAGGATCATTACTATTGTTTAGAAAACGCAAGCAAGATCATAAAGAAAAAGCGTAA
>clfB:9:CP003194.1
TTGAAAAAAAGAATTGATTATTTGTCGAATAAGCAGAATAAGTATTCGATTAGACGTTTTACAGTAGGTA
CCACATCAGTAATAGTAGGGGCAACTATACTATTTGGGATAGGCAATCATCAAGCACAAGCTTCAGAACA
ATCGAACGATACAACGCAATCTTCGAAAAATAATGCAAGTGCAGATTCCGAAAAAAACAATATGATAGAA
ACACCTCAATTAAATACAACGGCTAATGATACATCTGATATTAGTGCAAACACAAACAGTGCGAATGTAG
ATAGCACAGCAAAACCAATGTCTACACAAACGAGCAATACCACTACAACAGAGCCAGCTTCAACAAATGA
AACACCTCAACCTACGGCAATTAAAGATCAAGCAACTGCTGCAAAAATGCAAGATCAAACTGTTCCTCAA
GAAGCAAATTCTCAAGTAGATAATAAAACAACGAATGATGCTAATAGCATAGCAACAAACAGTGAGCTTA
AAAATCCTCAAACATTAGATTTACCACAATCATCACCACAAACGATTTCCAATGCGCAAGGAACTAGTAA
ACCGAGTGTTAGAACGAGAGCTGTACGTAGTTTAGCTGTTGCTGAACCGGTAGTAAATGCTGCTGATGCT
AAAGGTACAAATGTAAATGATAAAGTTACGGCAAGTAATCTACAGTTGCAAAAGACTACGTTTGACCCTA
ACCAAAGTGGTAACACATTTATGGCGGCAAATTTTACAGTGACAGATAAAGTGAAATCAGGAGATTATTT
TACAGCGAAGTTACCAGATAGTTTAACTGGTAATGGAGACGTGGATTACTCTAATTCAAATAATACGATG
CCAATTGCAGATATTAAAAGTACGAATGGCGATGTTGTAGCTAAAGCAACATATGATATCTTGACTAAGA
CGTATACATTTGTCTTTACAGATTATGTAAATGAAAAAGAAAATATTAACGGACAATTTTCATTACCTTT
ATTTACAGACCGAGCAAAGGCACCTAAATCAGGAACATATGATGCAAATATTAATATTGCGGATGAAATG
TTTAATAATAAAATTACTTATAACTATAGTTCACCAATTGCAGGAATTGATAAGCCAAATGGCGCGAACA
TTTCTTCTCAAATTATTGGTGTAGATACAGCTTCAGGTCAAAACACATACAAGCAAACGGTATTTGTTAA
CCCTAAGCAACGAGTTTTAGGTAATACGTGGGTGTATATTAAAGGTTACCAAGATAAAATCGAAGAAAGT
AGCGGTAAAGTAAGTGCTACAGATACAAAACTGAGAATTTTTGAAGTGAATGATACATCTAAATTATCAG
ATAGCTACTATGCAGATCCAAATGACTCTAACCTTAAAGAAGTAACAGACCAATTTAAAAATAGAATCTA
TTATGAGCATCCAAATGTAGCTAGTATTAAATTTGGTGATATTACTAAAACATATGTAGTATTAGTAGAA
GGGCATTACGACAATACAGGTAAGAACTTAAAAACTCAGGTTATTCAAGAAAATGTTGATCCTGTAACAA
ATAGAGACTACAGTATTTTCGGTTGGAATAATGAGAATGTTGTACGTTATGGTGGTGGAAGTGCTGATGG
TGATTCAGCAGTAAATCCGAAAGACCCAACTCCAGGGCCGCCGGTTGACCCAGAACCAAGTCCAGACCCA
GAACCGGAACCAAGCCCAGACCCGGATCCGGATTCGGATTCAGACAGTGACTCAGGCTCAGACAGCGACT
CAGGTTCAGATAGCGACTCAGAATCAGATAGCGATTCGGATTCAGACAGTGATTCAGATTCAGACAGCGA
CTCAGAATCAGATAGCGATTCGGATTCAGACAGTGACTCAGATTCAGATAGCGATTCAGAATCAGATAGC
GACTCAGATTCAGATAGTGAGTCAGATTCAGACAGTGACTCGGACTCAGATAGCGATTCGGATTCAGACA
ACGATTCAGACTCAGACAGCGACTCAGATTCAGATAGCGACTCAGAATCAGACAGCGACTCAGACTCAGA
TAGCGACTCAGACTCAGACAGCGACTCAGATTCAGATAGCGATTCAGACTCAGACAGCGATTCAGACTCA
GACAGCGATTCAGACTCAGACTCAGATAGCGATTCAGACTCAGACAGCGATTCAGACTCAGATAGCGACT
CAGAATCAGACAGCGACTCAGACTCAGATAGCGACTCAGATTCAGATAGCGATTCAGACTCAGACAGCGA
TTCAGACTCAGACAGCGACTCAGACTCAGATAGCGATTCAGACTCAGACAGTGATTCAGATTCAGACAGC
GATTCAGAATCAGACAGTGACTCAGATTCAGATAGCGATTCGGACTCAGATAGCGACTCCGATTCAAGAG
TTACACCACCAAATAATGAACAGAAAGCACCATCAAATCCTAAAGGTGAAGTAAACCATTCTAATAAGGT
ATCAAAACAACACAAAACTGATGCTTTACCAGAAACAGGAGATAAGAGCGAAAACACAAATGCAACTTTA
TTTGGTGCAATGATGGCATTATTAGGATCATTACTATTGTTTAGAAAACGCAAGCAAGATCATAAAGAAA
AAGCGTAA
>clfB:10:CP002114.2
TTGAAAAAAAGAATTGATTATTTGTCGAATAAGCAGAATAAGTATTCGATTAGACGTTTTACAGTAGGCA
CCACATCAGTAATAGTAGGGGCAACTATACTATTTGGGATAGGCAATCATCAAGCACAAGCTTCAGAACA
ATCGAACGATACAACGCAATCTTCGAAAAATAATGCAAGTGTAGATTCCGAAAAAAACAATACGATAGAA
ACACCTCAATTAAATACAACGGCTAATGATACATCTGATATTAGTGCAAACACAAACAGTGCGAATGTAG
ATAGCACAGCAAAACCAATGTCTACACAAACGAGCAATACCACTACAACAGAGCCAGCTTCAACAAATGA
AACACCTCAACCGACGGCAATTAAAGATCAAGCAACTGCTGCAAAAATGCAAGATCGAACTGTTCCTCAA
GAAGCAAATTCTCAAGTAGATAATAAAACAACGAATGATGCTAATAGCATAACAACAAACAGTGAGCTTA
AAAATCCTCAAACATTAGATTTACCACAATCATCACCACAAACGATTTCCAATGCGCAAGGAACTAGTAA
ACCAAGTGTTAGAACGAGAGCTGTACGTAGTCTTGCAGTTGCTGAACCTGTAGTAAATGCTGCTGATGCT
AAAGGCACAAATGTAAATGGTCAAGTTACGGCAAGTGATTTCAAGTTAGAAAAGACTACATTTGACCCTA
ACCAAAGTGGTAACACATTTATGTCGGCAAATTTTACAGTGACAGATAAAGTGAAATCAGGGGATTATTT
TACAGCGAAGTTACCAGATAGTTTAACTGGTAATGGAGACGTGGATTACTCTAACTCGAATAATACGATG
CCAATTGCAGATATTAAAAGTACGAATGGCGATGTTGTAGCTAAAGCAACATATGATATCTTGACTAAGA
CGTATACATTTGTCTTTACAGATTATGTAAATGATAAAGAAAATATTAACGGACAATTTTCATTACCATT
ATTTACAGACCGAGCAAAGGCACCTAAATCAGGAATATATGATGCGAATATTAATATTGCGGATGAAATG
TTTAATAATAAAATTACTTATAACTATAGTTCGCCAATTGCAGGAATTGATAAGCCAAATGGCGCGAACA
TTTCTTCTCAAATTATTGGTGTAGATACAGCTTCAGGTCAAAACACATACAAGCAAACGGTATTTGTTAA
CCCTAAGCAACGAGTTTTAGGTAATACGTGGGTGTATATTAAAGGTTACCAAGATAAAATCGAAGAAAGT
AGCGGTAAAGTAAGTGCTACAGATACAAAACTGAGAATTTTTGAAGTGAATGATACATCTAAATTATCAG
ATAGCTACTATGCAGACCCAAATGACTCTAATCTTAAAGAAGTAACTGATCAATTTAAGGATAAAATCAC
TTATAAATACCAAAATGTAGCAAGTATTAATTTTGGTGATATAACTAAAACATATGTCGTATTAGTTGAA
GGCCACTATGATAATACAGGTAAAAACTTGAAAACGCAGGTTATTCAAGAAAATATTGACCCAGCGACAG
GTAAAGACTACAGTATTTTCGGATGGAATAATGAGAATGTTGTACGTTATGGTGGTGGAAGTGCTGATGG
TGATTCAGCAGTAAATCCGAAAGATCCAACTCCAGGGCCACCGGTTGACCCAGAGCCAAATCCAGAACCA
GAACCAAGTCCAGAGCCAGAACCGGAGCCAACACCGGATCCAGAGCCAGAACCGGAACCAACGCCGGATC
CAGAACCAAGTCCAGACCCGGAACCGGAACCAACGCCAGATCCAGAGCCAAGTCCAGAACCAGATCCGGA
TTCGGATTCGGACAGTGACTCAGGCTCAGACAGCGACTCAGGTTCAGACAGTGACTCGGACTCAGATAGC
AACTCGGACTCAGACAGTGAGTCAGATTCAGACAGCGATTCGGATTCAGATTCAGATAGAGACTCGGACT
CAGACAGTGATTCAGACTCAGACAGTGATTCAGACTCAGACAGCGACTCGAATTCAGACAGCGATTCGGA
TTCAGACAGTGACTCGGATTCAGACAGTGACTCGGATTCAGACAGTGACTCGGACTTAGATAGCGATTCA
GACTCAGACAGTGACTCAGATTCAGATAGTGATTCGGATTCAGACAGCGACTCGGATTCAGACAGTGACT
CGGATTCAGATAGCGACTCAGACTCAGACAGTGACTCAGATTCAGACAGCGACTCAGATTCAGACAGCGA
TTCGGATTCAGACAGCGATTCGGATTCAGATAGCGACTCAGACTCAGACAGTGACTCGGATTCAGACAGT
GACTCGGACTTAGATAGCGATTCAGACTCAGACAGCGACTCAGATTCAGATAGCGATTCGGATTCAGACA
GCGACTCCGATTCAGATAGCGACTCAGACTCAGATAGTGACTCAGACTCAGATAGTGACTCAGACTCAGA
CAGCGACTCAGATTCAGACAGCGATTCGGATTCAGACAGCGATTCAGACTCAGACAGTGACTCAGATTCA
GATAGCGATTCGGACTCAGATAGCGACTCCGATTCAAGAGTTACACCACCAAATAATGAACAGAAAGCAC
CATCAAATCCTAAAGATGAAGTAAACCATTCTAATAAGGCATCAAAACAACACAAAACTGATGCTTTACC
AGAAACAGGAGATAAGAGCGAAAACACAAATGCAACTTTATTTGGTGCAATGATGGCATTATTAGGATCA
TTACTATTGTTTAGAAAACGCAAGCAAGATCATAAAGAAAAAGCGTAA
>clfB:11:CP002120.1
TTGAAAAAAAGAATTGATTATTTGTCGAATAAGCAGAATAAGTATTCGATTAGACGTTTTACAGTAGGTA
CCACATCAGTAATAGTAGGGGCAACTATACTATTTGGGATAGGCAATCATCAAGCACAAGCTTCAGAACA
ATCGAACGATACAACGCAATCTTCGAAAAATAATGCAAGTGCAGATTCCGAAAAAAACAATACGATAGAA
ACACCTCAATTAAATACAACGGCTAATGATACATCTGATATTAGTGCAAACACAAACAGTGCGAATGTAG
ATAGCACAGCAAAAACAATGTCTACACAAACGAGCAATACCACTACAACAGAGCCAGCTTCAACAAATGA
AACACCTCAACCGACGGCAATTAAAGATCAAGCAACTGCTGCAAAAATGCAAGATCAAACTGTTCCTCAA
GAAGCAAATTCTCAAGTAGATAATAAAACAACGAATGATGCTAATAACATAGCAACAAACAGTGAGCTTA
AAAATCCTCAAACATTAGATTTACCACAATCATCACCACAAACGATTTCCAATGCGCAAGGAACTAGTAA
ACCAAGTGTTAGAACGAGAGCTGTACGTAGTCTTGCAGTTGCTGAACCTGTAGTAAATGCTGCTGATGCT
AAAGGTACAAATGTAAATGATAAAGTTACGGCAAGTGATTTCAAGTTAGAAAAGACTGCATTTGACCCTA
ACCAAAGTGGTAACACATTTATGGCGGCAAATTTTAAAGTGACTGGACAAGTGAAATCAGGGGATTATTT
TACAGCGAAGTTACCAGATAGTGTAACTGGTAATGGAGACGTGGATTACTCTAATTCAAATAATACGATG
CCAATTGCAGACATTAAAAGTACGAATGGCGATGTTGTAGCTAAAGCAACATATGATATCTTGACTAAGA
CGTATACATTTGTCTTTACAGATTATGTAAATGATAAAGAAAATATTAACGGACAATTTTCATTACCTTT
ATTTACAGACCGAGCAAAGGCACCTAAATCAGGAACATATGATGCAAATATTAATATTGCGGATGAAATG
TTTGATAATAAAATTACTTATAACTATAGTTCGCCAATTGCAGGAATTGATAAGCCAAATGGCGCGAACA
TTTCTTCTCAAATTATTGGTGTAGATACAGCTTCAGGTCAAAACACATACAAGCAAACGGTATTTGTTAA
CCCTAAGCAACGAGTTTTAGGTAATACGTGGGTGTATATTAAAGGTTACCAAGATAAAATCGAAGAAAGT
AGCGGTAAAGTAAGTGCTACAGATACAAAACTGAGAATTTTTGAAGTGAATGATACATCTAAATTATCAG
ATAGCTACTATGCAGACCCAAATGACTCTAACCTTAAAGAAGTGACTGGTGAGTTTAAAGATAAAATTTC
ATACAAATACGATAACGTAGCAAGTATTAATTTTGGTGATATAAATAAAACGTATGTTGTATTAGTGGAA
GGTCACTATGATAATACTGGTAAAAACTTGAAAACACAGGTTATTCAAGAAAATATTGACCCAGCGACAG
GTAAAGACTACAGTATTTTCGGTTGGAATAATGAGAATGTTGTACGTTATGGAGGCGGAAGTGCTGATGG
TGATTCAGCAGTAAATCCAGTTGATCCAACACCGGGACCACCAGTTGACCCAGAGCCAGAACCGGAGCCA
ACGCCGGATCCAGAGCCAAGTCCAGAGCCAGAACCGGAACCAACGCCAGATCCAGAGCCAAGTCCAGAAC
CAGATCCGGATTCGGATTCAGATAGTGACTCAGGCTCAGACAGCGACTCAGGTTCAGATAGCGATTCGGA
TTCAGATAGCGACTCGGACTCAGATAGCGATTCGGATTCAGACAGTGACTCAGGTTCAGACAGTGAGTCA
GATTCAGACAGCGATTCGGATTCAGATAGTGACTCGGATTCAGATAGTGACTCGGACTCAGATAGTGACT
CAGATTCAGACAGCGATTCGGATTCAGATAGCGATTCAGATTCAGACAGCGATTCAGAATCAGACAGCGA
TTCGGATTCAGACAGTGACTCGGATTCAGATAGCGACTCGGATTCAGACAGCGATTCGGACTCAGACAGT
GACTCCGATTCAGATAGCGATTCAGAATCAGACAGTGAGTCAGATTCAGATAGCGATTCAGAATCAGACA
GTGACTCAGAATCAGACAGTGACTCAGATTCAGACAGCGATTCAGACTCAGACAGTGAGTCAGATTCAGA
CAGTGAGTCAGATTCAGACAGCGATTCGGACTCAGATAGCGACTCCGATTCAAGAGTTACACCACCAAAT
AATGAACAAAAAGCACCATCAAATCCTAAAGGTGAAGTAAACCATTCTAATAAGGCATCAAAACAACACC
AAACTGATGCTTTACCAGAAACAGGAGATAAGAGCGAAAACACAAATGCAACTTTATTTGATGCAATGGT
GGCATTATTAGGATCATTACTATTGTTTAGAAAACGCAAGCAAGATCATAAAGAAAAAGCGTAA
>clfB:12:HE681097.1
TTGAAAAAAAGAATTGATTATTTGTCGAATAAGCAGAATAAGTATTCGATTAGACGTTTTACAGTAGGTA
CCACATCAGTAATAGTAGGGGCAACTATACTATTTGGGATAGGCAATCATCAAGCACAAGCTTCAGAACA
ATCGAACGATACAACGCAATCTTCGAAAAATAATGCAAGTGCAGATTCCGAAAAAAACAATATGATAGAA
ACACCTCAATTAAATACAACGGCTAATGATACATCTGATATTAGTGCAAACACAAACAGTGCGAATGTAG
ATAGCACAGCAAAACCAATGTCTACACAAACGAGCAATACCACTACAACAGAGCCAGCTTCAACAAATGA
[truncated: 1,431,579 more chars]
