# Supplementary material for: Genome-Wide Profiling of Enterotoxigenic Staphylococcus aureus Strains Used for the Production of Naturally Contaminated Cheeses
Source: Genes (Basel). 2019 Dec 27;11(1):33. doi: 10.3390/genes11010033 (PMC7016664; doi:10.3390/genes11010033)
Supplement: Supplementary file 1 [file genes-11-00033-s001.zip › Supplementary Files rev/Table S8.xlsx]

## Sheet: Table S8
Strain	Enterotoxin	Contig	Sequence Start	Sequence End	% Coverage	% Identity	Reference
ProNaCC1	sed, selj, ser	14	1	24127	98.11	99.78	NZ_LJBK01000031.1
ProNaCC7	sed, selj, ser	11	1	23362	85.14	99.83	GQ900447.1
