# Supplementary material for: Genome-Wide Profiling of Enterotoxigenic Staphylococcus aureus Strains Used for the Production of Naturally Contaminated Cheeses
Source: Genes (Basel). 2019 Dec 27;11(1):33. doi: 10.3390/genes11010033 (PMC7016664; doi:10.3390/genes11010033)
Supplement: Supplementary file 1 [file genes-11-00033-s001.zip › Supplementary Files rev/Table S4.xlsx]

## Sheet: Table S4
Strain	Region Lenght	Completeness	Contig	Phagic Proteins detected	Enterotoxin
ProNaCC1	17.7 Kb	incomplete	2	n.d.	n.d.
ProNaCC1	7.0 Kb	incomplete	2	n.d.	n.d.
ProNaCC2	24.8 Kb	questionable	1	n.d.	n.d.
ProNaCC2	26.2 Kb	incomplete	6	n.d.	n.d.
ProNaCC2	28.1 Kb	questionable	8	n.d.	n.d.
ProNaCC2	24.7 Kb	intact	22	ФN315, ФSa119	SEE
ProNaCC2	20.1 Kb	incomplete	14	n.d.	n.d.
ProNaCC2	24.7 Kb	intact	22	n.d.	n.d.
ProNaCC4	23.4 Kb	intact	7	ФN315, ФBU01	SEA
ProNaCC4	30.9 Kb	questionable	7	n.d.	n.d.
ProNaCC4	21.1 Kb	incomplete	16	n.d.	n.d.
ProNaCC4	15.0 Kb	questionable	17	n.d.	n.d.
ProNaCC4	11.2 Kb	incomplete	18	n.d.	n.d.
ProNaCC5	6.6 Kb	incomplete	4	n.d.	n.d.
ProNaCC6	7.0 Kb	incomplete	1	n.d.	n.d.
ProNaCC6	9.8 Kb	incomplete	1	n.d.	n.d.
ProNaCC6	12.3 Kb	incomplete	1	n.d.	n.d.
ProNaCC6	11.1 Kb	incomplete	5	n.d.	n.d.
ProNaCC7	75.2 Kb	intact	2	ФN315, ФSa119,	SEA
				ФNM3, ФBU01
ProNaCC7	7.0 Kb	incomplete	3	n.d.	n.d.
