# Supplementary material for: Genome-Wide Profiling of Enterotoxigenic Staphylococcus aureus Strains Used for the Production of Naturally Contaminated Cheeses
Source: Genes (Basel). 2019 Dec 27;11(1):33. doi: 10.3390/genes11010033 (PMC7016664; doi:10.3390/genes11010033)
Supplement: Supplementary file 1 [file genes-11-00033-s001.zip › Supplementary Files rev/Database S3.txt]

>ETXA_STAAU P0A0L2 Enterotoxin type A OS=Staphylococcus aureus OX=1280 GN=entA PE=1 SV=1
ATGAAAAAAACAGCATTTACATTATTATTATTTATTGCATTAACATTAACAACATCACCATTAGTTAATGGTTCAGAAAAATCAGAAGAAATTAATGAAAAAGATTTAAGAAAAAAATCAGAATTACAAGGTACAGCATTAGGTAATTTAAAACAAATTTATTATTATAATGAAAAAGCAAAAACAGAAAATAAAGAATCACATGATCAATTTTTACAACATACAATTTTATTTAAAGGTTTTTTTACAGATCATTCATGGTATAATGATTTATTAGTTGATTTTGATTCAAAAGATATTGTTGATAAATATAAAGGTAAAAAAGTTGATTTATATGGTGCATATTATGGTTATCAATGTGCAGGTGGTACACCAAATAAAACAGCATGTATGTATGGTGGTGTTACATTACATGATAATAATAGATTAACAGAAGAAAAAAAAGTTCCAATTAATTTATGGTTAGATGGTAAACAAAATACAGTTCCATTAGAAACAGTTAAAACAAATAAAAAAAATGTTACAGTTCAAGAATTAGATTTACAAGCAAGAAGATATTTACAAGAAAAATATAATTTATATAATTCAGATGTTTTTGATGGTAAAGTTCAAAGAGGTTTAATTGTTTTTCATACATCAACAGAACCATCAGTTAATTATGATTTATTTGGTGCACAAGGTCAATATTCAAATACATTATTAAGAATTTATAGAGATAATAAAACAATTAATTCAGAAAATATGCATATTGATATTTATTTATATACATCA
>ENTC2_STAAU P34071 Enterotoxin type C-2 OS=Staphylococcus aureus OX=1280 GN=entC2 PE=1 SV=1
ATGAATAAATCAAGATTTATTTCATGTGTTATTTTAATTTTTGCATTAATTTTAGTTTTATTTACACCAAATGTTTTAGCAGAATCACAACCAGATCCAACACCAGATGAATTACATAAATCATCAGAATTTACAGGTACAATGGGTAATATGAAATATTTATATGATGATCATTATGTTTCAGCAACAAAAGTTATGTCAGTTGATAAATTTTTAGCACATGATTTAATTTATAATATTTCAGATAAAAAATTAAAAAATTATGATAAAGTTAAAACAGAATTATTAAATGAAGATTTAGCAAAAAAATATAAAGATGAAGTTGTTGATGTTTATGGTTCAAATTATTATGTTAATTGTTATTTTTCATCAAAAGATAATGTTGGTAAAGTTACAGGTGGTAAAACATGTATGTATGGTGGTATTACAAAACATGAAGGTAATCATTTTGATAATGGTAATTTACAAAATGTTTTAATTAGAGTTTATGAAAATAAAAGAAATACAATTTCATTTGAAGTTCAAACAGATAAAAAATCAGTTACAGCACAAGAATTAGATATTAAAGCAAGAAATTTTTTAATTAATAAAAAAAATTTATATGAATTTAATTCATCACCATATGAAACAGGTTATATTAAATTTATTGAAAATAATGGTAATACATTTTGGTATGATATGATGCCAGCACCAGGTGATAAATTTGATCAATCAAAATATTTAATGATGTATAATGATAATAAAACAGTTGATTCAAAATCAGTTAAAATTGAAGTTCATTTAACAACAAAAAATGGT
>ETXH_STAAU P0A0M0 Enterotoxin type H OS=Staphylococcus aureus OX=1280 GN=entH PE=1 SV=1
ATGATTAATAAAATTAAAATTTTATTTTCATTTTTAGCATTATTATTATCATTTACATCATATGCAAAAGCAGAAGATTTACATGATAAATCAGAATTAACAGATTTAGCATTAGCAAATGCATATGGTCAATATAATCATCCATTTATTAAAGAAAATATTAAATCAGATGAAATTTCAGGTGAAAAAGATTTAATTTTTAGAAATCAAGGTGATTCAGGTAATGATTTAAGAGTTAAATTTGCAACAGCAGATTTAGCACAAAAATTTAAAAATAAAAATGTTGATATTTATGGTGCATCATTTTATTATAAATGTGAAAAAATTTCAGAAAATATTTCAGAATGTTTATATGGTGGTACAACATTAAATTCAGAAAAATTAGCACAAGAAAGAGTTATTGGTGCAAATGTTTGGGTTGATGGTATTCAAAAAGAAACAGAATTAATTAGAACAAATAAAAAAAATGTTACATTACAAGAATTAGATATTAAAATTAGAAAAATTTTATCAGATAAATATAAAATTTATTATAAAGATTCAGAAATTTCAAAAGGTTTAATTGAATTTGATATGAAAACACCAAGAGATTATTCATTTGATATTTATGATTTAAAAGGTGAAAATGATTATGAAATTGATAAAATTTATGAAGATAATAAAACATTAAAATCAGATGATATTTCACATATTGATGTTAATTTATATACAAAAAAAAAAGTT
>ETXB_STAAU P01552 Enterotoxin type B OS=Staphylococcus aureus OX=1280 GN=entB PE=1 SV=1
ATGTATAAAAGATTATTTATTTCACATGTTATTTTAATTTTTGCATTAATTTTAGTTATTTCAACACCAAATGTTTTAGCAGAATCACAACCAGATCCAAAACCAGATGAATTACATAAATCATCAAAATTTACAGGTTTAATGGAAAATATGAAAGTTTTATATGATGATAATCATGTTTCAGCAATTAATGTTAAATCAATTGATCAATTTTTATATTTTGATTTAATTTATTCAATTAAAGATACAAAATTAGGTAATTATGATAATGTTAGAGTTGAATTTAAAAATAAAGATTTAGCAGATAAATATAAAGATAAATATGTTGATGTTTTTGGTGCAAATTATTATTATCAATGTTATTTTTCAAAAAAAACAAATGATATTAATTCACATCAAACAGATAAAAGAAAAACATGTATGTATGGTGGTGTTACAGAACATAATGGTAATCAATTAGATAAATATAGATCAATTACAGTTAGAGTTTTTGAAGATGGTAAAAATTTATTATCATTTGATGTTCAAACAAATAAAAAAAAAGTTACAGCACAAGAATTAGATTATTTAACAAGACATTATTTAGTTAAAAATAAAAAATTATATGAATTTAATAATTCACCATATGAAACAGGTTATATTAAATTTATTGAAAATGAAAATTCATTTTGGTATGATATGATGCCAGCACCAGGTGATAAATTTGATCAATCAAAATATTTAATGATGTATAATGATAATAAAATGGTTGATTCAAAAGATGTTAAAATTGAAGTTTATTTAACAACAAAAAAAAAA
>ETXD_STAAU P20723 Enterotoxin type D OS=Staphylococcus aureus OX=1280 GN=entD PE=1 SV=1
ATGAAAAAATTTAATATTTTAATTGCATTATTATTTTTTACATCATTAGTTATTTCACCATTAAATGTTAAAGCAAATGAAAATATTGATTCAGTTAAAGAAAAAGAATTACATAAAAAATCAGAATTATCATCAACAGCATTAAATAATATGAAACATTCATATGCAGATAAAAATCCAATTATTGGTGAAAATAAATCAACAGGTGATCAATTTTTAGAAAATACATTATTATATAAAAAATTTTTTACAGATTTAATTAATTTTGAAGATTTATTAATTAATTTTAATTCAAAAGAAATGGCACAACATTTTAAATCAAAAAATGTTGATGTTTATCCAATTAGATATTCAATTAATTGTTATGGTGGTGAAATTGATAGAACAGCATGTACATATGGTGGTGTTACACCACATGAAGGTAATAAATTAAAAGAAAGAAAAAAAATTCCAATTAATTTATGGATTAATGGTGTTCAAAAAGAAGTTTCATTAGATAAAGTTCAAACAGATAAAAAAAATGTTACAGTTCAAGAATTAGATGCACAAGCAAGAAGATATTTACAAAAAGATTTAAAATTATATAATAATGATACATTAGGTGGTAAAATTCAAAGAGGTAAAATTGAATTTGATTCATCAGATGGTTCAAAAGTTTCATATGATTTATTTGATGTTAAAGGTGATTTTCCAGAAAAACAATTAAGAATTTATTCAGATAATAAAACATTATCAACAGAACATTTACATATTGATATTTATTTATATGAAAAA
>ENTC1_STAAU P01553 Enterotoxin type C-1 OS=Staphylococcus aureus OX=1280 GN=entC1 PE=1 SV=2
ATGAATAAATCAAGATTTATTTCATGTGTTATTTTAATTTTTGCATTAATTTTAGTTTTATTTACACCAAATGTTTTAGCAGAATCACAACCAGATCCAACACCAGATGAATTACATAAAGCATCAAAATTTACAGGTTTAATGGAAAATATGAAAGTTTTATATGATGATCATTATGTTTCAGCAACAAAAGTTAAATCAGTTGATAAATTTTTAGCACATGATTTAATTTATAATATTTCAGATAAAAAATTAAAAAATTATGATAAAGTTAAAACAGAATTATTAAATGAAGGTTTAGCAAAAAAATATAAAGATGAAGTTGTTGATGTTTATGGTTCAAATTATTATGTTAATTGTTATTTTTCATCAAAAGATAATGTTGGTAAAGTTACAGGTGGTAAAACATGTATGTATGGTGGTATTACAAAACATGAAGGTAATCATTTTGATAATGGTAATTTACAAAATGTTTTAATTAGAGTTTATGAAAATAAAAGAAATACAATTTCATTTGAAGTTCAAACAGATAAAAAATCAGTTACAGCACAAGAATTAGATATTAAAGCAAGAAATTTTTTAATTAATAAAAAAAATTTATATGAATTTAATTCATCACCATATGAAACAGGTTATATTAAATTTATTGAAAATAATGGTAATACATTTTGGTATGATATGATGCCAGCACCAGGTGATAAATTTGATCAATCAAAATATTTAATGATGTATAATGATAATAAAACAGTTGATTCAAAATCAGTTAAAATTGAAGTTCATTTAACAACAAAAAATGGT
>ETXE_STAAU P12993 Enterotoxin type E OS=Staphylococcus aureus OX=1280 GN=entE PE=1 SV=1
ATGAAAAAAACAGCATTTATTTTATTATTATTTATTGCATTAACATTAACAACATCACCATTAGTTAATGGTTCAGAAAAATCAGAAGAAATTAATGAAAAAGATTTAAGAAAAAAATCAGAATTACAAAGAAATGCATTATCAAATTTAAGACAAATTTATTATTATAATGAAAAAGCAATTACAGAAAATAAAGAATCAGATGATCAATTTTTAGAAAATACATTATTATTTAAAGGTTTTTTTACAGGTCATCCATGGTATAATGATTTATTAGTTGATTTAGGTTCAAAAGATGCAACAAATAAATATAAAGGTAAAAAAGTTGATTTATATGGTGCATATTATGGTTATCAATGTGCAGGTGGTACACCAAATAAAACAGCATGTATGTATGGTGGTGTTACATTACATGATAATAATAGATTAACAGAAGAAAAAAAAGTTCCAATTAATTTATGGATTGATGGTAAACAAACAACAGTTCCAATTGATAAAGTTAAAACATCAAAAAAAGAAGTTACAGTTCAAGAATTAGATTTACAAGCAAGACATTATTTACATGGTAAATTTGGTTTATATAATTCAGATTCATTTGGTGGTAAAGTTCAAAGAGGTTTAATTGTTTTTCATTCATCAGAAGGTTCAACAGTTTCATATGATTTATTTGATGCACAAGGTCAATATCCAGATACATTATTAAGAATTTATAGAGATAATAAAACAATTAATTCAGAAAATTTACATATTGATTTATATTTATATACAACA
>ETXG_STAAU P0A0L8 Enterotoxin type G OS=Staphylococcus aureus OX=1280 GN=entG PE=1 SV=1
ATGAAAAAATTATCAACAGTTATTATTATTTTAATTTTAGAAATTGTTTTTCATAATATGAATTATGTTAATGCACAACCAGATCCAAAATTAGATGAATTAAATAAAGTTTCAGATTATAAAAATAATAAAGGTACAATGGGTAATGTTATGAATTTATATACATCACCACCAGTTGAAGGTAGAGGTGTTATTAATTCAAGACAATTTTTATCACATGATTTAATTTTTCCAATTGAATATAAATCATATAATGAAGTTAAAACAGAATTAGAAAATACAGAATTAGCAAATAATTATAAAGATAAAAAAGTTGATATTTTTGGTGTTCCATATTTTTATACATGTATTATTCCAAAATCAGAACCAGATATTAATCAAAATTTTGGTGGTTGTTGTATGTATGGTGGTTTAACATTTAATTCATCAGAAAATGAAAGAGATAAATTAATTACAGTTCAAGTTACAATTGATAATAGACAATCATTAGGTTTTACAATTACAACAAATAAAAATATGGTTACAATTCAAGAATTAGATTATAAAGCAAGACATTGGTTAACAAAAGAAAAAAAATTATATGAATTTGATGGTTCAGCATTTGAATCAGGTTATATTAAATTTACAGAAAAAAATAATACATCATTTTGGTTTGATTTATTTCCAAAAAAAGAATTAGTTCCATTTGTTCCATATAAATTTTTAAATATTTATGGTGATAATAAAGTTGTTGATTCAAAATCAATTAAAATGGAAGTTTTTTTAAATACACAT
>ENTC3_STAAU P0A0L5 Enterotoxin type C-3 OS=Staphylococcus aureus OX=1280 GN=entC3 PE=1 SV=1
ATGTATAAAAGATTATTTATTTCAAGAGTTATTTTAATTTTTGCATTAATTTTAGTTATTTCAACACCAAATGTTTTAGCAGAATCACAACCAGATCCAATGCCAGATGATTTACATAAATCATCAGAATTTACAGGTACAATGGGTAATATGAAATATTTATATGATGATCATTATGTTTCAGCAACAAAAGTTAAATCAGTTGATAAATTTTTAGCACATGATTTAATTTATAATATTTCAGATAAAAAATTAAAAAATTATGATAAAGTTAAAACAGAATTATTAAATGAAGATTTAGCAAAAAAATATAAAGATGAAGTTGTTGATGTTTATGGTTCAAATTATTATGTTAATTGTTATTTTTCATCAAAAGATAATGTTGGTAAAGTTACAGGTGGTAAAACATGTATGTATGGTGGTATTACAAAACATGAAGGTAATCATTTTGATAATGGTAATTTACAAAATGTTTTAGTTAGAGTTTATGAAAATAAAAGAAATACAATTTCATTTGAAGTTCAAACAGATAAAAAATCAGTTACAGCACAAGAATTAGATATTAAAGCAAGAAATTTTTTAATTAATAAAAAAAATTTATATGAATTTAATTCATCACCATATGAAACAGGTTATATTAAATTTATTGAAAATAATGGTAATACATTTTGGTATGATATGATGCCAGCACCAGGTGATAAATTTGATCAATCAAAATATTTAATGATGTATAATGATAATAAAACAGTTGATTCAAAATCAGTTAAAATTGAAGTTCATTTAACAACAAAAAATGGT
>ETXG_STAAM P0A0L6 Enterotoxin type G OS=Staphylococcus aureus (strain Mu50 / ATCC 700699) OX=158878 GN=entG PE=3 SV=1
ATGAAAAAATTATCAACAGTTATTATTATTTTAATTTTAGAAATTGTTTTTCATAATATGAATTATGTTAATGCACAACCAGATCCAAAATTAGATGAATTAAATAAAGTTTCAGATTATAAAAATAATAAAGGTACAATGGGTAATGTTATGAATTTATATACATCACCACCAGTTGAAGGTAGAGGTGTTATTAATTCAAGACAATTTTTATCACATGATTTAATTTTTCCAATTGAATATAAATCATATAATGAAGTTAAAACAGAATTAGAAAATACAGAATTAGCAAATAATTATAAAGATAAAAAAGTTGATATTTTTGGTGTTCCATATTTTTATACATGTATTATTCCAAAATCAGAACCAGATATTAATCAAAATTTTGGTGGTTGTTGTATGTATGGTGGTTTAACATTTAATTCATCAGAAAATGAAAGAGATAAATTAATTACAGTTCAAGTTACAATTGATAATAGACAATCATTAGGTTTTACAATTACAACAAATAAAAATATGGTTACAATTCAAGAATTAGATTATAAAGCAAGACATTGGTTAACAAAAGAAAAAAAATTATATGAATTTGATGGTTCAGCATTTGAATCAGGTTATATTAAATTTACAGAAAAAAATAATACATCATTTTGGTTTGATTTATTTCCAAAAAAAGAATTAGTTCCATTTGTTCCATATAAATTTTTAAATATTTATGGTGATAATAAAGTTGTTGATTCAAAATCAATTAAAATGGAAGTTTTTTTAAATACACAT
>ETXG_STAAN P0A0L7 Enterotoxin type G OS=Staphylococcus aureus (strain N315) OX=158879 GN=entG PE=3 SV=1
ATGAAAAAATTATCAACAGTTATTATTATTTTAATTTTAGAAATTGTTTTTCATAATATGAATTATGTTAATGCACAACCAGATCCAAAATTAGATGAATTAAATAAAGTTTCAGATTATAAAAATAATAAAGGTACAATGGGTAATGTTATGAATTTATATACATCACCACCAGTTGAAGGTAGAGGTGTTATTAATTCAAGACAATTTTTATCACATGATTTAATTTTTCCAATTGAATATAAATCATATAATGAAGTTAAAACAGAATTAGAAAATACAGAATTAGCAAATAATTATAAAGATAAAAAAGTTGATATTTTTGGTGTTCCATATTTTTATACATGTATTATTCCAAAATCAGAACCAGATATTAATCAAAATTTTGGTGGTTGTTGTATGTATGGTGGTTTAACATTTAATTCATCAGAAAATGAAAGAGATAAATTAATTACAGTTCAAGTTACAATTGATAATAGACAATCATTAGGTTTTACAATTACAACAAATAAAAATATGGTTACAATTCAAGAATTAGATTATAAAGCAAGACATTGGTTAACAAAAGAAAAAAAATTATATGAATTTGATGGTTCAGCATTTGAATCAGGTTATATTAAATTTACAGAAAAAAATAATACATCATTTTGGTTTGATTTATTTCCAAAAAAAGAATTAGTTCCATTTGTTCCATATAAATTTTTAAATATTTATGGTGATAATAAAGTTGTTGATTCAAAATCAATTAAAATGGAAGTTTTTTTAAATACACAT
>ENTC3_STAAM P0A0L3 Enterotoxin type C-3 OS=Staphylococcus aureus (strain Mu50 / ATCC 700699) OX=158878 GN=entC3 PE=1 SV=1
ATGTATAAAAGATTATTTATTTCAAGAGTTATTTTAATTTTTGCATTAATTTTAGTTATTTCAACACCAAATGTTTTAGCAGAATCACAACCAGATCCAATGCCAGATGATTTACATAAATCATCAGAATTTACAGGTACAATGGGTAATATGAAATATTTATATGATGATCATTATGTTTCAGCAACAAAAGTTAAATCAGTTGATAAATTTTTAGCACATGATTTAATTTATAATATTTCAGATAAAAAATTAAAAAATTATGATAAAGTTAAAACAGAATTATTAAATGAAGATTTAGCAAAAAAATATAAAGATGAAGTTGTTGATGTTTATGGTTCAAATTATTATGTTAATTGTTATTTTTCATCAAAAGATAATGTTGGTAAAGTTACAGGTGGTAAAACATGTATGTATGGTGGTATTACAAAACATGAAGGTAATCATTTTGATAATGGTAATTTACAAAATGTTTTAGTTAGAGTTTATGAAAATAAAAGAAATACAATTTCATTTGAAGTTCAAACAGATAAAAAATCAGTTACAGCACAAGAATTAGATATTAAAGCAAGAAATTTTTTAATTAATAAAAAAAATTTATATGAATTTAATTCATCACCATATGAAACAGGTTATATTAAATTTATTGAAAATAATGGTAATACATTTTGGTATGATATGATGCCAGCACCAGGTGATAAATTTGATCAATCAAAATATTTAATGATGTATAATGATAATAAAACAGTTGATTCAAAATCAGTTAAAATTGAAGTTCATTTAACAACAAAAAATGGT
>ETXA_STAAW P0A0L1 Enterotoxin type A OS=Staphylococcus aureus (strain MW2) OX=196620 GN=entA PE=3 SV=1
ATGAAAAAAACAGCATTTACATTATTATTATTTATTGCATTAACATTAACAACATCACCATTAGTTAATGGTTCAGAAAAATCAGAAGAAATTAATGAAAAAGATTTAAGAAAAAAATCAGAATTACAAGGTACAGCATTAGGTAATTTAAAACAAATTTATTATTATAATGAAAAAGCAAAAACAGAAAATAAAGAATCACATGATCAATTTTTACAACATACAATTTTATTTAAAGGTTTTTTTACAGATCATTCATGGTATAATGATTTATTAGTTGATTTTGATTCAAAAGATATTGTTGATAAATATAAAGGTAAAAAAGTTGATTTATATGGTGCATATTATGGTTATCAATGTGCAGGTGGTACACCAAATAAAACAGCATGTATGTATGGTGGTGTTACATTACATGATAATAATAGATTAACAGAAGAAAAAAAAGTTCCAATTAATTTATGGTTAGATGGTAAACAAAATACAGTTCCATTAGAAACAGTTAAAACAAATAAAAAAAATGTTACAGTTCAAGAATTAGATTTACAAGCAAGAAGATATTTACAAGAAAAATATAATTTATATAATTCAGATGTTTTTGATGGTAAAGTTCAAAGAGGTTTAATTGTTTTTCATACATCAACAGAACCATCAGTTAATTATGATTTATTTGGTGCACAAGGTCAATATTCAAATACATTATTAAGAATTTATAGAGATAATAAAACAATTAATTCAGAAAATATGCATATTGATATTTATTTATATACATCA
>ENTC3_STAAN P0A0L4 Enterotoxin type C-3 OS=Staphylococcus aureus (strain N315) OX=158879 GN=entC3 PE=3 SV=1
ATGTATAAAAGATTATTTATTTCAAGAGTTATTTTAATTTTTGCATTAATTTTAGTTATTTCAACACCAAATGTTTTAGCAGAATCACAACCAGATCCAATGCCAGATGATTTACATAAATCATCAGAATTTACAGGTACAATGGGTAATATGAAATATTTATATGATGATCATTATGTTTCAGCAACAAAAGTTAAATCAGTTGATAAATTTTTAGCACATGATTTAATTTATAATATTTCAGATAAAAAATTAAAAAATTATGATAAAGTTAAAACAGAATTATTAAATGAAGATTTAGCAAAAAAATATAAAGATGAAGTTGTTGATGTTTATGGTTCAAATTATTATGTTAATTGTTATTTTTCATCAAAAGATAATGTTGGTAAAGTTACAGGTGGTAAAACATGTATGTATGGTGGTATTACAAAACATGAAGGTAATCATTTTGATAATGGTAATTTACAAAATGTTTTAGTTAGAGTTTATGAAAATAAAAGAAATACAATTTCATTTGAAGTTCAAACAGATAAAAAATCAGTTACAGCACAAGAATTAGATATTAAAGCAAGAAATTTTTTAATTAATAAAAAAAATTTATATGAATTTAATTCATCACCATATGAAACAGGTTATATTAAATTTATTGAAAATAATGGTAATACATTTTGGTATGATATGATGCCAGCACCAGGTGATAAATTTGATCAATCAAAATATTTAATGATGTATAATGATAATAAAACAGTTGATTCAAAATCAGTTAAAATTGAAGTTCATTTAACAACAAAAAATGGT
>ETXH_STAAW P0A0L9 Enterotoxin type H OS=Staphylococcus aureus (strain MW2) OX=196620 GN=entH PE=3 SV=1
ATGATTAATAAAATTAAAATTTTATTTTCATTTTTAGCATTATTATTATCATTTACATCATATGCAAAAGCAGAAGATTTACATGATAAATCAGAATTAACAGATTTAGCATTAGCAAATGCATATGGTCAATATAATCATCCATTTATTAAAGAAAATATTAAATCAGATGAAATTTCAGGTGAAAAAGATTTAATTTTTAGAAATCAAGGTGATTCAGGTAATGATTTAAGAGTTAAATTTGCAACAGCAGATTTAGCACAAAAATTTAAAAATAAAAATGTTGATATTTATGGTGCATCATTTTATTATAAATGTGAAAAAATTTCAGAAAATATTTCAGAATGTTTATATGGTGGTACAACATTAAATTCAGAAAAATTAGCACAAGAAAGAGTTATTGGTGCAAATGTTTGGGTTGATGGTATTCAAAAAGAAACAGAATTAATTAGAACAAATAAAAAAAATGTTACATTACAAGAATTAGATATTAAAATTAGAAAAATTTTATCAGATAAATATAAAATTTATTATAAAGATTCAGAAATTTCAAAAGGTTTAATTGAATTTGATATGAAAACACCAAGAGATTATTCATTTGATATTTATGATTTAAAAGGTGAAAATGATTATGAAATTGATAAAATTTATGAAGATAATAAAACATTAAAATCAGATGATATTTCACATATTGATGTTAATTTATATACAAAAAAAAAAGTT
>G0Z026_STAAU G0Z026 Enterotoxin-like toxin X OS=Staphylococcus aureus OX=1280 GN=selX PE=1 SV=1
ATGTTTAAAAAATATGATTCAAAAAATTCAATTGTTTTAAAATCAATTTTATCATTAGGTATTATTTATTCAGGTTCATTTGGTATTTATCCAAAAGCAGATGCATCAACACAAAATTCATCATCAGTTCAAGATAAACAATTACAAAAAGTTGAAGAAGTTCCAAATAATTCAGAAAAAGCATTAGTTAAAAAATTATATGATAGATATTCAAAAGATACAATTAATGGTAAATCAAATAAATCAAGAAATTGGGTTTATTCAGAAAGACCATTAAATGAAAATCAAGTTAGAATTCATTTAGAAGGTACATATACAGTTGCAGGTAGAGTTTATACACCAAAAAGAAATATTACATTAAATAAAGAAGTTGTTACATTAAAAGAATTAGATCATATTATTAGATTTGCACATATTTCATATGGTTTATATATGGGTGAACATTTACCAAAAGGTAATATTGTTATTAATACAAAAAATGGTGGTAAATATACATTAGAATCACATAAAGAATTACAAAAAAATAGAGAAAATGTTGAAATTAATACAGATGATATTAAAAATGTTACATTTGAATTAGTTAAATCAGTTAATGATATTGAACAAGTT
>Q93CC5_STAAU Q93CC5 Enterotoxin OS=Staphylococcus aureus OX=1280 GN=sek PE=1 SV=1
ATGAAAAAATTAATTTCAATTTTATTAATTAATATTATTATTTTAGGTGTTTCAAATTCAGCATCAGCACAAGGTGATATTGGTATTGATAATTTAAGAAATTTTTATACAAAAAAAGATTTTGTTGATTTAAAAGATGTTAAAGATAATGATACACCAATTGCAAATCAATTACAATTTTCAAATGAATCATATGATTTAATTTCAGAATCAAAAGATTTTAATAAATTTTCAAATTTTAAAGGTAAAAAATTAGATGTTTTTGGTATTTCATATAATGGTCAATGTAATACAAAATATATTTATGGTGGTGTTACAGCAACAAATGAATATTTAGATAAATCAAGAAATATTCCAATTAATATTTGGATTAATGGTAATCATAAAACAATTTCAACAAATAAAGTTTCAACAAATAAAAAATTTGTTACAGCACAAGAAATTGATGTTAAATTAAGAAAATATTTACAAGAAGAATATAATATTTATGGTCATAATGGTACAAAAAAAGGTGAAGAATATGGTCATAAATCAAAATTTTATTCAGGTTTTAATATTGGTAAAGTTACATTTCATTTAAATAATAATGATACATTTTCATATGATTTATTTTATACAGGTGATGATGGTTTACCAAAATCATTTTTAAAAATTTATGAAGATAATAAAACAGTTGAATCAGAAAAATTTCATTTAGATGTTGATATTTCATATAAAGAAACAATT
>O54476_STAAU O54476 EntK OS=Staphylococcus aureus OX=1280 GN=entK PE=1 SV=1
ATGAAAAAATTAATTTCAATTTTATTAATTAATATTATTATTTTAGGTGTTTCAAATAATGCATCAGCACAAGGTGATATTGGTATTGATAATTTAAGAAATTTTTATACAAAAAAAGATTTTGTTGATTTAAAAGATGTTAAAGATAATGATACACCAATTGCAAATCAATTACAATTTTCAAATGAATCATATGATTTAATTTCAGAATCAAAAGATTTTAATAAATTTTCAAATTTTAAAGGTAAAAAATTAGATGTTTTTGGTATTTCATATAATGGTCAATGTAATACAAAATATATTTATGGTGGTGTTACAGCAACAAATGAATATTTAGATAAATCAAGAAATATTCCAATTAATATTTGGATTAATGGTAATCATAAAACAATTTCAACAAATAAAGTTTCAACAAATAAAAAATTAGTTACAGCACAAGAAATTGATGTTAAATTAAGAAAATATTTACAAGAAGAATATAATATTTATGGTCATAATGGTACAAAAAAAGGTGAAGAATATGGTCATAAATCAAAATTTTATTCAGGTTTTAATATTGGTAAAGTTACATTTCATTTAAATAATAATGATACATTTTCATATGATTTATTTTATACAGGTGATGATGGTTTACCAAAATCATTTTTAAAAATTTATGAAGATAATAAAACAGTTGAATCAGAAAAATTTCATTTAGATGTTGATATTTCATATAAAGAAACAATT
>A0A077UKB1_STAAU Enterotoxin SeN OS=Staphylococcus aureus OX=1280 GN=sen PE=4 SV=1
ATGAGATTATTTTGTATTACAGCAATTATTATTACATTATTATGTTTAATTAATAATAATTATGTTAATGCAGATGTTGATAAAAAAGATTTAAAAAAAAAATCAGATATTGATTCATCAAAATTATATTCATTAACAAATTATTATACAGATATTACATGGCAATTAGATGTTTCAAATAAAGTTTCAACAGATCAATTATTAAATAATACATTAATTTTAAAAAATATTGATATTTCAGTTTTAAAAACATCATCATTAAAAGTTGAATTTAATTCATCAGATTTAGCAAATCAATTTAAAGGTAAAAATATTGATATTTATGGTTTATATTATGGTAATAAATGTGTTGGTTTAACAGAAGAAAAAACATCATGTTTATATGGTGGTGTTACAATTCATGATGGTAATCAATTAGATGAAGAAAAAGTTATTGGTGTTAATGTTTTTAAAGATGGTGTTCAACAAGAAGGTTTTGTTATTAAAACAAAAAAAGCAAAAGTTACAGTTCAAGAATTAGATACAAAAGTTAGATTTAAATTAGAAAATTTATATAAAATTTATAATAAAGATACAGGTAATATTCAAAAAGGTTATATTTTTTTTCATTCACATAATCATCAAGATCAATCATTTTATTATGATTTATATAATATTAAAGGTTCAGTTGAACAATCATTTTTTAATTTTATTGTTATTATTGAACAATTAGCACATTTAATTATTATTTCAATGTATTTTTATATTAAAATTAAA
>A0A0H2WZB2_STAAC Staphylococcal enterotoxin B OS=Staphylococcus aureus (strain COL) OX=93062 GN=seb PE=1 SV=1
ATGTATAAAAGATTATTTATTTCACATGTTATTTTAATTTTTGCATTAATTTTAGTTATTTCAACACCAAATGTTTTAGCAGAATCACAACCAGATCCAAAACCAGATGAATTACATAAATCATCAAAATTTACAGGTTTAATGGAAAATATGAAAGTTTTATATGATGATAATCATGTTTCAGCAATTAATGTTAAATCAATTGATCAATTTTTATATTTTGATTTAATTTATTCAATTAAAGATACAAAATTAGGTAATTATGATAATGTTAGAGTTGAATTTAAAAATAAAGATTTAGCAGATAAATATAAAGATAAATATGTTGATGTTTTTGGTGCAAATTATTATTATCAATGTTATTTTTCAAAAAAAACAAATGATATTAATTCACATCAAACAGATAAAAGAAAAACATGTATGTATGGTGGTGTTACAGAACATAATGGTAATCAATTAGATAAATATAGATCAATTACAGTTAGAGTTTTTGAAGATGGTAAAAATTTATTATCATTTGATGTTCAAACAAATAAAAAAAAAGTTACAGCACAAGAATTAGATTATTTAACAAGACATTATTTAGTTAAAAATAAAAAATTATATGAATTTAATAATTCACCATATGAAACAGGTTATATTAAATTTATTGAAAATGAAAATTCATTTTGGTATGATATGATGCCAGCACCAGGTGATAAATTTGATCAATCAAAATATTTAATGATGTATAATGATAATAAAATGGTTGATTCAAAAGATGTTAAAATTGAAGTTTATTTAACAACAAAAAAAAAA
>Q54A76_STAAU Q54A76 Enterotoxin typeC3 OS=Staphylococcus aureus OX=1280 GN=sec PE=4 SV=1
ATGTATAAAAGATTATTTATTTCAAGAGTTATTTTAATTTTTGCATTAATTTTAGTTATTTCAACACCAAATGTTTTAGCAGAATCACAACCAGATCCAATGCCAGATGATTTACATAAATCATCAGAATTTACAGGTACAATGGGTAATATGAAATATTTATATGATGATCATTATGTTTCAGCAACAAAAGTTAAATCAGTTGATAAATTTTTAGCACATGATTTAATTTATAATATTTCAGATAAAAAATTAAAAAATTATGATAAAGTTAAAACAGAATTATTAAATGAAGATTTAGCAAAAAAATATAAAGATGAAGTTGTTGATGTTTATGGTTCAAATTATTATGTTAATTGTTATTTTTCATCAAAAGATAATGTTGGTAAAGTTACAGGTGGTAAAACATGTATGTATGGTGGTATTACAAAACATGAAGGTAATCATTTTGATAATGGTAATTTACAAAATGTTTTAGTTAGAGTTTATGAAAATAAAAGAAATACAATTTCATTTGAAGTTCAAACAGATAAAAAATCAGTTACAGCACAAGAATTAGATATTAAAGCAAGAAATTTTTTAATTAATAAAAAAAATTTATATGAATTTAATTCATCACCATATGAAACAGGTTATATTAAATTTATTGAAAATAATGGTAATACATTTTGGTATGATATGATGCCAGCACCAGGTGATAAATTTGATCAATCAAAATATTTAATGATGTATAATGATAATAAAACAGTTGATTCAAAATCAGTTAAAATTGAAGTTCATTTAACAACAAAAAATGGT
>Q76LS7_STAAU Q76LS7 Enterotoxin J OS=Staphylococcus aureus OX=1280 GN=sej PE=4 SV=1
ATGAAAAAAAGAATTTTTATTTTAATTTTTTCATTAACATTAACATTATTAATTACACCATTAGTTTATTCAGATTCAAAAAATGAAACAATTAAAGAAAAAAATTTACATAAAAAATCAGAATTATCATCAATTACATTAAATAATTTAAGACATATTTATTTTTTTAATGAAAAAGGTATTTCAGAAAAAATTATGACAGAAGATCAATTTTTAGATTATACATTATTATTTAAATCATTTTTTATTTCACATTCACAATATAATGATTTATTAGTTCAATTTGATTCAAAAGAAACAGTTAATAAATTTAAAGGTAAACAAGTTGATTTATATGGTTCATATTATGGTTTTCAATGTTCAGGTGGTAAACCAAATAAAACAGCATGTATGTATGGTGGTGTTACATTACATGAAAATAATCAATTATATGATACAAAAAAAATTCCAATTAATTTATGGATTGATTCAATTAGAACAGTTGTTCCATTAGATATTGTTAAAACAAATAAAAAAAAAGTTACAATTCAAGAATTAGATTTACAAGCAAGATATTATTTACATAAACAATATAATTTATATAATCCATCAACATTTGGTGGTAAAATTCAAAAAGGTTTAATTGTTTTTCATACATCAAAAGAACCATTAGTTTCATATGATTTATTTAATGTTATTGGTCAATATCCAGATAAATTATTAAAAATTTATCAAGATAATAAAATTATTGAATCAGAAAATATGCATATTGATATTTATTTATATACATCATTAATTGTTTTAATTTCATTACCATTAGTTTTA
>W8UWT4_STAAU W8UWT4 Enterotoxin P, phage associated OS=Staphylococcus aureus OX=1280 GN=sen PE=4 SV=1
ATGAGATTATTTTATATTGCAGCAATTATTATTACATTATTATGTTTAATTAATAATAATTATGTTAATGCAGAAGTTGATAAAAAAGATTTAAAAAAAAAATCAGATTTAGATTCATCAAAATTATTTAATTTAACATCATATTATACAGATATTACATGGCAATTAGATGAATCAAATAAAATTTCAACAGATCAATTATTAAATAATACAATTATTTTAAAAAATATTGATATTTCAGTTTTAAAAACATCATCATTAAAAGTTGAATTTAATTCATCAGATTTAGCAAATCAATTTAAAGGTAAAAATATTGATATTTATGGTTTATATTTTGGTAATAAATGTGTTGGTTTAACAGAAGAAAAAACATCATGTTTATATGGTGGTGTTACAATTCATGATGGTAATCAATTAGATGAAGAAAAAGTTATTGGTGTTAATGTTTTTAAAGATGGTGTTCAACAAGAAGGTTTTGTTATTAAAACAAAAAAAGCAAAAGTTACAGTTCAAGAATTAGATACAAAAGTTAGATTTAAATTAGAAAATTTATATAAAATTTATAATAAAGATACAGGTAATATTCAAAAAGGTTGTATTTTTTTTCATTCACATAATCATCAAGATCAATCATTTTATTATGATTTATATAATGTTAAAGGTTCAGTTGGTGCAGAATTTTTTCAATTTTATTCAGATAATAGAACAGTTTCATCATCAAATTATCATATTGATGTTTTTTTATATAAAGAT
>Q93CC6_STAAU Q93CC6 Seq OS=Staphylococcus aureus OX=1280 GN=seq PE=4 SV=1
ATGAATAAAATTTTTAGAATTTTAACAGTTTCATTATTTTTTTTTACATTTTTAATTAAAAATAATTTAGCATATGCAGATGTTGGTGTTATTAATTTAAGAAATTTTTATGCAAATTATGAACCAGAAAAATTACAAGGTGTTTCATCAGGTAATTTTTCAACATCACATCAATTAGAATATATTGATGGTAAATATACATTATATTCACAATTTCATAATGAATATGAAGCAAAAAGATTAAAAGATCATAAAGTTGATATTTTTGGTATTTCATATTCAGGTTTATGTAATACAAAATATATGTATGGTGGTATTACATTAGCAAATCAAAATTTAGATAAACCAAGAAATATTCCAATTAATTTATGGGTTAATGGTAAACAAAATACAATTTCAACAGATAAAGTTTCAACACAAAAAAAAGAAGTTACAGCACAAGAAATTGATATTAAATTAAGAAAATATTTACAAAATGAATATAATATTTATGGTTTTAATAAAACAAAAAAAGGTCAAGAATATGGTTATCAATCAAAATTTAATTCAGGTTTTAATAAAGGTAAAATTACATTTCATTTAAATAATGAACCATCATTTACATATGATTTATTTTATACAGGTACAGGTCAAGCAGAATCATTTTTAAAAATTTATGATGATAATAAAACAATTGATACAGAAAATTTTCATTTAGATGTTGAAATTTCATATGAAAAAACAGAA
>A0A0Z1RVA9_STAAU Enterotoxin P, phage associated OS=Staphylococcus aureus OX=1280 GN=sep PE=4 SV=1
ATGAAAAAAACAGCATTTATTTTATTATTATTTATTGCATTAACATGGACAACATCACCATTAGTTAATGGTTCAGAAAAATCAGAAGAAATTAATGAAAAAGATTTAAGAAAAAAATCAGAATTACAAGGTGCAGCATTAGGTAATTTAAAACAAATTTATTATTATAATGAAAAAGCAAAAACAGAAAATAAAGAATCACATGATCAATTTTTACAACATACAATTTTATTTAAAGGTTTTTTTACAAATCATTCATGGTATAATGATTTATTAGTTGATTTTGATTCAAAAGATATTGTTGATAAATATAAAGGTAAAAAAGTTGATTTATATGGTGCATATTATGGTTATCAATGTGCAGGTGGTACACCAAATAAAACAGCATGTATGTATGGTGGTGTTACATTACATGATAATAATAGATTAACAGAAGAAAAAAAAGTTCCAATTAATTTATGGTTAGATGGTAAACAAAATACAGTTCCATTAGAAACAGTTAAAACAAATAAAAAAAATGTTACAGTTCAAGAATTAGATTTACAAGCAAGAAGATATTTACAAGAAAAATATAATTTATATAATTCAGATGTTTTTGATGGTAAAGTTCAAAGAGGTTTAATTGTTTTTCATACATCAACAGAACCATCAGTTAATTATGATTTATTTGGTGCACAAGGTCAAAATTCAAATACATTATTAAGAATTTATAGAGATAATAAAACAATTAATTCAGAAAATATGCATATTGATATTTATTTATATACATCA
>Q7X0E4_STAAU Q7X0E4 Enterotoxin type G OS=Staphylococcus aureus OX=1280 GN=seg PE=4 SV=2
ATGAAAAAATTATCAACAGTTATTATTATTTTAATTTTAGAAATTGTTTTTCATAATATTAATTATGCAAATTCACAACCAGATCCAAAAATTGATGAATTAAATAAAGTTTCAGATTATAAATCAAATAAAGGTACAATGGGTAATGTTATGAATTTATATATGTCACCACCAGTTGAAGGTAGAGGTGTTATTAATTCAAGACAATTTTTATCACATGATTTAATTTTTCCAATTGAATATAAATCATATAATGAAGTTAAAACAGAATTAGAAAATACAGAATTAGCAAATAATTATAAAGGTAAAAAAGTTGATATTTTTGGTGTTCCATATTTTTATACATGTATTATTCCAAAATCAGAACCAGATATTAATCAAAATTTTGGTGGTTGTTGTATGTATGGTGGTTTAACATTTAATTCATCAGAAAATGAAAGAGATAAATTAATTACAGTTCAAGTTACAATTGATAATAGACAATCATTAGGTTTTACAATTACAACAAATAAAAATATGGTTACAATTCAAGAATTAGATTATAAAGCAAGACATTGGTTAACAAAAGAAAAAAAATTATATGAATTTGATGGTTCAGCATTTGAATCAGGTTATATTAAATTTACAGAAAAAAATAATACATCATTTTGGTTTGATTTATTTCCAAAAAAAGAATTAGTTCCATTTGTTCCATATAAATTTTTAAATATTTATGGTGATAATAAAGTTGTTGATTCAAAATCAATTAAAATGGAAGTTTTTTTAAATACACAT
>A0A2W3R5I4_STAAU Enterotoxin P, phage associated OS=Staphylococcus aureus OX=1280 GN=seo PE=4 SV=1
ATGTTAAATGTTTTATTATTAATTTTAAATTTAATTGCAATTTGTTCAGTTAATAATGCATATGCAAATGAAGAAGATCCAAAAATTGAATCATTATGTAAAAAATCATCAGTTGATCCAATTGCATTACATAATATTAATGATGATTATATTAATAATAGATTTACAACAGTTAAATCAATTGTTTCAACAACAGAAAAATTTTTAGATTTTGATTTATTATTTAAATCAATTAATTGGTTAGATGGTATTTCAGCAGAATTTAAAGATTTAAAAGTTGAATTTTCATCATCAGCAATTTCAAAAGAATTTTTAGGTAAAACAGTTGATATTTATGGTGTTTATTATAAAGCACATTGTCATGGTGAACATCAAGTTGATACAGCATGTACATATGGTGGTGTTACACCACATGAAAATAATAAATTATCAGAACCAAAAAATATTGGTGTTGCAGTTTATAAAGATAATGTTAATGTTAATACATTTATTGTTACAACAGATAAAAAAAAAGTTACAGCACAAGAATTAGATATTAAAGTTAGAACAAAATTAAATAATGCATATAAATTATATGATAGAATGACATCAGATGTTCAAAAAGGTTATATTAAATTTCATTCACATTCAGAACATAAAGAATCATTTTATTATGATTTATTTTATATTAAAGGTAATTTACCAGATCAATATTTACAAATTTATAATGATAATAAAACAATTGATTCATCAGATTATCATATTGATGTTTATTTATTTACA
>Q76LS8_STAAU Q76LS8 Enterotoxin R OS=Staphylococcus aureus OX=1280 GN=ser PE=4 SV=1
ATGTTAAATAAAATTTTATTATTATTATTTTCAGTTACATTTATGTTATTATTTTTTTCATTACATTCAGTTTCAGCAAAACCAGATCCAAGACCAGGTGAATTAAATAGAGTTTCAGATTATAAAAAAAATAAAGGTACAATGGGTAATGTTGAATCATTATATAAAGATAAAGCAGTTATTGCAGAAAATGTTAAAAATACAAGACAATTTTTAGGTCATGATTTAATTTTTCCAATTCCATATTCAGAATATAAAGAAGTTAAATCAGAATTTATTAATAAAAAAACAGCAGATAAATTTAAAGATAAAAGATTAGATGTTTTTGGTATTCCATATTTTTATACATGTTTAGTTCCAAAAAATGAATCAAGAGAAGAATTTATTTTTGATGGTGTTTGTATTTATGGTGGTGTTACAATGCATTCAACAGCAGATTCAATTTCAAAAAATATTATTGTTCCAGTTACAGTTGATAATAAACAACAATTTTCATTTACAATTTCAACAAATAAAAAAACAGTTACAGTTCAAGAATTAGATTATAAAGTTAGAAATTGGTTAACAAATAATAAAAAATTATATGAATTTGATGGTTCAGCATATGAAACAGGTTATATTAAATTTATTGAACAAAATAAAGATTCATTTTGGTATGATTTATTTCCAAAAAAAGATTTAGTTCCATTTATTCCATATAAATTTGTTAATATTTATGGTGATAATAAAACAATTGATGCATCATCAGTTAAAATTGAAGTTCATTTAACAACAATG
>A0A0H3K005_STAAM Enterotoxin OS=Staphylococcus aureus (strain Mu50 / ATCC 700699) OX=158878 GN=sem PE=4 SV=1
ATGAAAAGAATTTTAATTATTGTTGTTTTATTATTTTGTTATTCACAAAATCATATTGCAACAGCAGATGTTGGTGTTTTAAATTTAAGAAATTATTATGGTTCATATCCAATTGAAGATCATCAATCAATTAATCCAGAAAATAATCATTTATCACATCAATTAGTTTTTTCAATGGATAATTCAACAGTTACAGCAGAATTTAAAAATGTTGATGATGTTAAAAAATTTAAAAATCATGCAGTTGATGTTTATGGTTTATCATATTCAGGTTATTGTTTAAAAAATAAATATATTTATGGTGGTGTTACATTAGCAGGTGATTATTTAGAAAAATCAAGAAGAATTCCAATTAATTTATGGGTTAATGGTGAACATCAAACAATTTCAACAGATAAAGTTTCAACAAATAAAAAATTAGTTACAGCACAAGAAATTGATACAAAATTAAGAAGATATTTACAAGAAGAATATAATATTTATGGTTTTAATGATACAAATAAAGGTAGAAATTATGGTAATAAATCAAAATTTTCATCAGGTTTTAATGCAGGTAAAATTTTATTTCATTTAAATGATGGTTCATCATTTTCATATGATTTATTTGATACAGGTACAGGTCAAGCAGAATCATTTTTAAAAATTTATAATGATAATAAAACAGTTGAAACAGAAAAATTTCATTTAGATGTTGAAATTTCATATAAAGATGAATCA
>A0A0H3JSD8_STAAM Extracellular enterotoxin L OS=Staphylococcus aureus (strain Mu50 / ATCC 700699) OX=158878 GN=sel PE=4 SV=1
ATGAAAAAAAGATTATTATTTGTTATTGTTATTACATTATTTATTTTTTCATCAAATCATACAGTTTTATCAAATGGTGATGTTGGTCCAGGTAATTTAAGAAATTTTTATACAAAATATGAATATGTTAATTTAAAAAATGTTAAAGATAAAAATTCACCAGAATCACATAGATTAGAATATTCATATAAAAATGATACATTATATGCAGAATTTGATAATGAATATATTACATCAGATTTAAAAGGTAAAAATGTTGATGTTTTTGGTATTTCATATAAATATGGTTCAAATTCAAGAACAATTTATGGTGGTGTTACAAAAGCAGAAAATAATAAATTAGATTCACCAAGAATTATTCCAATTAATTTAATTATTAATGGTAAACATCAAACAGTTACAACAAAATCAGTTTCAACAGATAAAAAAATGGTTACAGCACAAGAAATTGATGTTAAATTAAGAAAATATTTACAAGATGAATTTAATATTTATGGTCATAATGATACAGGTAAAGGTAAAGAATATGGTACATCATCAAAATTTTATTCAGGTTTTGATAAAGGTTCAGTTGTTTTTCATATGAATGATGGTTCAAATTTTTCATATGATTTATTTTATACAGGTTATGGTTTACCAGAATCATTTTTAAAAATTTATAAAGATAATAAAACAGTTGATTCAACACAATTTCATTTAGATGTTGAAATTTCAAAAAGA
>O85383_STAAU O85383 Enterotoxin type I OS=Staphylococcus aureus OX=1280 GN=SEI PE=4 SV=1
ATGAAAAAATTTAAATATTCATTTATTTTAGTTTTTATTTTATTATTTAATATTAAAGATTTAACATATGCACAAGGTGATATTGGTGTTGGTAATTTAAGAAATTTTTATACAAAACATGATTATATTGATTTAAAAGGTGTTACAGATAAAAATTTACCAATTGCAAATCAATTAGAATTTTCAACAGGTACAAATGATTTAATTTCAGAATCAAATAATTGGGATGAAATTTCAAAATTTAAAGGTAAAAAATTAGATATTTTTGGTATTGATTATAATGGTCCATGTAAATCAAAATATATGTATGGTGGTGCAACATTATCAGGTCAATATTTAAATTCAGCAAGAAAAATTCCAATTAATTTATGGGTTAATGGTAAACATAAAACAATTTCAACAGATAAAATTGCAACAAATAAAAAATTAGTTACAGCACAAGAAATTGATGTTAAATTAAGAAGATATTTACAAGAAGAATATAATATTTATGGTCATAATAATACAGGTAAAGGTAAAGAATATGGTTATAAATCAAAATTTTATTCAGGTTTTAATAATGGTAAAGTTTTATTTCATTTAAATAATGAAAAATCATTTTCATATGATTTATTTTATACAGGTGATGGTTTACCAGTTTCATTTTTAAAAATTTATGAAGATAATAAAATTATTGAATCAGAAAAATTTCATTTAGATGTTGAAATTTCATATGTTGATTCAAAT
>A0A0E1ALU3_STAAU Enterotoxin, phage associated OS=Staphylococcus aureus subsp. aureus Z172 OX=1406863 GN=sea PE=4 SV=1
ATGAAAAAAACAGCATTTACATTATTATTATTTATTGCATTAACATTAACAACATCACCATTAGTTAATGGTTCAGAAAAATCAGAAGAAATTAATGAAAAAGATTTAAGAAAAAAATCAGAATTACAAGGTACAGCATTAGGTAATTTAAAACAAATTTATTATTATAATGAAAAAGCAAAAACAGAAAATAAAGAATCACATGATCAATTTTTACAACATACAATTTTATTTAAAGGTTTTTTTACAGATCATTCATGGTATAATGATTTATTAGTTGATTTTGATTCAAAAGATATTGTTGATAAATATAAAGGTAAAAAAGTTGATTTATATGGTGCATATTATGGTTATCAATGTGCAGGTGGTACACCAAATAAAACAGCATGTATGTATGGTGGTGTTACATTACATGATAATAATAGATTAACAGAAGAAAAAAAAGTTCCAATTAATTTATGGTTAGATGGTAAACAAAATACAGTTCCATTAGAAACAGTTAAAACAAATAAAAAAAATGTTACAGTTCAAGAATTAGATTTACAAGCAAGAAGATATTTACAAGAAAAATATAATTTATATAATTCAGATGTTTTTGATGGTAAAGTTCAAAGAGGTTTAATTGTTTTTCATACATCAACAGAACCATCAGTTAATTATGATTTATTTGGTGCACAAGGTCAATATTCAAATACATTATTAAGAATTTATAGAGATAATAAAACAATTAATTCAGAAAATATGCATATTGATATTTATTTATATACATCA
>A0A0H2WWN7_STAAC Staphylococcal enterotoxin OS=Staphylococcus aureus (strain COL) OX=93062 GN=sek PE=4 SV=1
ATGAAAAAATTAATTTCAATTTTATTAATTAATATTATTATTTTAGGTGTTTCAAATTCAGCATCAGCACAAGGTGATATTGGTATTGATAATTTAAGAAATTTTTATACAAAAAAAGATTTTGTTGATTTAAAAGATGTTAAAGATAATGATACACCAATTGCAAATCAATTACAATTTTCAAATGAATCATATGATTTAATTTCAGAATCAAAAGATTTTAATAAATTTTCAAATTTTAAAGGTAAAAAATTAGATGTTTTTGGTATTTCATATAATGGTCAATGTAATACAAAATATATTTATGGTGGTGTTACAGCAACAAATGAATATTTAGATAAATCAAGAAATATTCCAATTAATATTTGGATTAATGGTAATCATAAAACAATTTCAACAAATAAAGTTTCAACAAATAAAAAATTTGTTACAGCACAAGAAATTGATGTTAAATTAAGAAAATATTTACAAGAAGAATATAATATTTATGGTCATAATGGTACAAAAAAAGGTGAAGAATATGGTCATAAATCAAAATTTTATTCAGGTTTTAATATTGGTAAAGTTACATTTCATTTAAATAATAATGATACATTTTCATATGATTTATTTTATACAGGTGATGATGGTTTACCAAAATCATTTTTAAAAATTTATGAAGATAATAAAACAGTTGAATCAGAAAAATTTCATTTAGATGTTGATATTTCATATAAAGAAACAATT
>A0A0H3JS76_STAAM Enterotoxin OS=Staphylococcus aureus (strain Mu50 / ATCC 700699) OX=158878 GN=seo PE=4 SV=1
ATGAAAAATTCAAAAGTTATGTTAAATGTTTTATTATTAATTTTAAATTTAATTGCAATTTGTTCAGTTAATAATGCATATGCAAATGAAGAAGATCCAAAAATTGAATCATTATGTAAAAAATCATCAGTTGATCCAATTGCATTACATAATATTAATGATGATTATATTAATAATAGATTTACAACAGTTAAATCAATTGTTTCAACAACAGAAAAATTTTTAGATTTTGATTTATTATTTAAATCAATTAATTGGTTAGATGGTATTTCAGCAGAATTTAAAGATTTAAAAGTTGAATTTTCATCATCAGCAATTTCAAAAGAATTTTTAGGTAAAACAGTTGATATTTATGGTGTTTATTATAAAGCACATTGTCATGGTGAACATCAAGTTGATACAGCATGTACATATGGTGGTGTTACACCACATGAAAATAATAAATTATCAGAACCAAAAAATATTGGTGTTGCAGTTTATAAAGATAATGTTAATGTTAATACATTTATTGTTACAACAGATAAAAAAAAAGTTACAGCACAAGAATTAGATATTAAAGTTAGAACAAAATTAAATAATGCATATAAATTATATGATAGAATGACATCAGATGTTCAAAAAGGTTATATTAAATTTCATTCACATTCAGAACATAAAGAATCATTTTATTATGATTTATTTTATATTAAAGGTAATTTACCAGATCAATATTTACAAATTTATAATGATAATAAAACAATTGATTCATCAGATTATCATATTGATGTTTATTTATTTACA
>A0A0H3JS72_STAAM Enterotoxin OS=Staphylococcus aureus (strain Mu50 / ATCC 700699) OX=158878 GN=sen PE=4 SV=1
ATGAAAAATATTAAAAAATTAATGAGATTATTTTATATTGCAGCAATTATTATTACATTATTATGTTTAATTAATAATAATTATGTTAATGCAGAAGTTGATAAAAAAGATTTAAAAAAAAAATCAGATTTAGATTCATCAAAATTATTTAATTTAACATCATATTATACAGATATTACATGGCAATTAGATGAATCAAATAAAATTTCAACAGATCAATTATTAAATAATACAATTATTTTAAAAAATATTGATATTTCAGTTTTAAAAACATCATCATTAAAAGTTGAATTTAATTCATCAGATTTAGCAAATCAATTTAAAGGTAAAAATATTGATATTTATGGTTTATATTTTGGTAATAAATGTGTTGGTTTAACAGAAGAAAAAACATCATGTTTATATGGTGGTGTTACAATTCATGATGGTAATCAATTAGATGAAGAAAAAGTTATTGGTGTTAATGTTTTTAAAGATGGTGTTCAACAAGAAGGTTTTGTTATTAAAACAAAAAAAGCAAAAGTTACAGTTCAAGAATTAGATACAAAAGTTAGATTTAAATTAGAAAATTTATATAAAATTTATAATAAAGATACAGGTAATATTCAAAAAGGTTGTATTTTTTTTCATTCACATAATCATCAAGATCAATCATTTTATTATGATTTATATAATGTTAAAGGTTCAGTTGGTGCAGAATTTTTTCAATTTTATTCAGATAATAGAACAGTTTCATCATCAAATTATCATATTGATGTTTTTTTATATAAAGAT
>A0A0H3JX85_STAAW Staphylococcal enterotoxin Q OS=Staphylococcus aureus (strain MW2) OX=196620 GN=seq PE=4 SV=1
ATGAATAAAATTTTTAGAGTTTTAACAGTTTCATTATTTTTTTTTACATTTTTAATTAAAAATAATTTAGCATATGCAGATGTTGGTGTTATTAATTTAAGAAATTTTTATGCAAATTATCAACCAGAAAAATTACAAGGTGTTTCATCAGGTAATTTTTCAACATCACATCAATTAGAATATATTGATGGTAAATATACATTATATTCACAATTTCATAATGAATATGAAGCAAAAAGATTAAAAGATCATAAAGTTGATATTTTTGGTATTTCATATTCAGGTTTATGTAATACAAAATATATGTATGGTGGTATTACATTAGCAAATCAAAATTTAGATAAACCAAGAAATATTCCAATTAATTTATGGGTTAATGGTAAACAAAATACAATTTCAACAGATAAAGTTTCAACACAAAAAAAAGAAGTTACAGCACAAGAAATTGATATTAAATTAAGAAAATATTTACAAAATGAATATAATATTTATGGTTTTAATAAAACAAAAAAAGGTCAAGAATATGGTTATAAATCAAAATTTAATTCAGGTTTTAATAAAGGTAAAATTACATTTCATTTAAATAATGAACCATCATTTACATATGATTTATTTTATACAGGTACAGGTCAAGCAGAATCATTTTTAAAAATTTATAATGATAATAAAACAATTGATGCAGAAAATTTTCATTTAGATGTTGAAATTTCATATGAAAAAACAGAA
>A0A0H2WVH1_STAAC Staphylococcal enterotoxin type I OS=Staphylococcus aureus (strain COL) OX=93062 GN=sei PE=4 SV=1
ATGAATAAAATTTTTAGAATTTTAACAGTTTCATTATTTTTTTTTACATTTTTAATTAAAAATAATTTAGCATATGCAGATGTTGGTGTTATTAATTTAAGAAATTTTTATGCAAATTATGAACCAGAAAAATTACAAGGTGTTTCATCAGGTAATTTTTCAACATCACATCAATTAGAATATATTGATGGTAAATATACATTATATTCACAATTTCATAATGAATATGAAGCAAAAAGATTAAAAGATCATAAAGTTGATATTTTTGGTATTTCATATTCAGGTTTATGTAATACAAAATATATGTATGGTGGTATTACATTAGCAAATCAAAATTTAGATAAACCAAGAAATATTCCAATTAATTTATGGGTTAATGGTAAACAAAATACAATTTCAACAGATAAAGTTTCAACACAAAAAAAAGAAGTTACAGCACAAGAAATTGATATTAAATTAAGAAAATATTTACAAAATGAATATAATATTTATGGTTTTAATAAAACAAAAAAAGGTCAAGAATATGGTTATCAATCAAAATTTAATTCAGGTTTTAATAAAGGTAAAATTACATTTCATTTAAATAATGAACCATCATTTACATATGATTTATTTTATACAGGTACAGGTCAAGCAGAATCATTTTTAAAAATTTATGATGATAATAAAACAATTGATACAGAAAATTTTCATTTAGATGTTGAAATTTCATATGAAAAAACAGAA
>A0A0H3JLI1_STAAN Enterotoxin SEM OS=Staphylococcus aureus (strain N315) OX=158879 GN=sem PE=4 SV=1
ATGAAAAGAATTTTAATTATTGTTGTTTTATTATTTTGTTATTCACAAAATCATATTGCAACAGCAGATGTTGGTGTTTTAAATTTAAGAAATTATTATGGTTCATATCCAATTGAAGATCATCAATCAATTAATCCAGAAAATAATCATTTATCACATCAATTAGTTTTTTCAATGGATAATTCAACAGTTACAGCAGAATTTAAAAATGTTGATGATGTTAAAAAATTTAAAAATCATGCAGTTGATGTTTATGGTTTATCATATTCAGGTTATTGTTTAAAAAATAAATATATTTATGGTGGTGTTACATTAGCAGGTGATTATTTAGAAAAATCAAGAAGAATTCCAATTAATTTATGGGTTAATGGTGAACATCAAACAATTTCAACAGATAAAGTTTCAACAAATAAAAAATTAGTTACAGCACAAGAAATTGATACAAAATTAAGAAGATATTTACAAGAAGAATATAATATTTATGGTTTTAATGATACAAATAAAGGTAGAAATTATGGTAATAAATCAAAATTTTCATCAGGTTTTAATGCAGGTAAAATTTTATTTCATTTAAATGATGGTTCATCATTTTCATATGATTTATTTGATACAGGTACAGGTCAAGCAGAATCATTTTTAAAAATTTATAATGATAATAAAACAGTTGAAACAGAAAAATTTCATTTAGATGTTGAAATTTCATATAAAGATGAATCA
>A0A0H3JQX0_STAAN Enterotoxin P OS=Staphylococcus aureus (strain N315) OX=158879 GN=sep PE=4 SV=1
ATGTCAAAAATTAAAAAAACAACATTTATTTTATTATCATTTATTGCATTAACATTAATTACATCACCATTTGTTAATTGTTCAGAAAAATCAGAAGAAATTAATGGTAAAGATTTACAAAAAAAATCAGAATTACAAGGTACAGCATTATCAAATTTAAGACAAACATATTATCATAATGGTTCAGCAATTATTGAAAATAAAGAATCAAATGATCAATTTTTAAAAAATACAATTTTATTTAATGATTTTTTTACAGGTCATCAATGGTATAATGATTTATTAGTTGATTTAGGTTCAAAAGATACAGCAAATATTTATAAAGGTAAAAAAGTTGATTTATATGGTGTTTATTATGGTTATCAATGTACAGGTGGTACACCATTTAAAACAGCATGTATGTATGGTGGTGTTACATTACATGATAATAATCAATTAGAAGAAGAAAAAAAAGTTCCAATTAATTTATGGATTGATGGTAAACAAAATACAGTTCCATTAGGTACAGTTAAAACAAATAAAAAAGAAGTTACAGTTCAAGAATTAGATTTACAATCAAGACATTATTTACATGAAACATATAATTTATATAATACAGATGCATTTAATGGTAAAATTCAAAGAGGTTTAATTGAATTTCATCCATCATCAGGTGATTCAGTTGGTTATGATTTATTTGGTGCACAAGGTCAATATCCAGATACACAATTAAGAATTTATAGAGATAATAAAACAATTAAATCAAAAAATATGCATATTGATATTTATTTATATACAACA
>A0A0H3JNB4_STAAN Extracellular enterotoxin L OS=Staphylococcus aureus (strain N315) OX=158879 GN=sel PE=4 SV=1
ATGAAAAAAAGATTATTATTTGTTATTGTTATTACATTATTTATTTTTTCATCAAATCATACAGTTTTATCAAATGGTGATGTTGGTCCAGGTAATTTAAGAAATTTTTATACAAAATATGAATATGTTAATTTAAAAAATGTTAAAGATAAAAATTCACCAGAATCACATAGATTAGAATATTCATATAAAAATGATACATTATATGCAGAATTTGATAATGAATATATTACATCAGATTTAAAAGGTAAAAATGTTGATGTTTTTGGTATTTCATATAAATATGGTTCAAATTCAAGAACAATTTATGGTGGTGTTACAAAAGCAGAAAATAATAAATTAGATTCACCAAGAATTATTCCAATTAATTTAATTATTAATGGTAAACATCAAACAGTTACAACAAAATCAGTTTCAACAGATAAAAAAATGGTTACAGCACAAGAAATTGATGTTAAATTAAGAAAATATTTACAAGATGAATTTAATATTTATGGTCATAATGATACAGGTAAAGGTAAAGAATATGGTACATCATCAAAATTTTATTCAGGTTTTGATAAAGGTTCAGTTGTTTTTCATATGAATGATGGTTCAAATTTTTCATATGATTTATTTTATACAGGTTATGGTTTACCAGAATCATTTTTAAAAATTTATAAAGATAATAAAACAGTTGATTCAACACAATTTCATTTAGATGTTGAAATTTCAAAAAGA
>A0A0E1XAN6_STAAU Enterotoxin type A OS=Staphylococcus aureus subsp. aureus MN8 OX=548470 GN=entA PE=4 SV=1
ATGAAAAAAACAGCATTTATTTTATTATTATTTATTGCATTAACATGGACAACATCACCATTAGTTAATGGTTCAGAAAAATCAGAAGAAATTAATGAAAAAGATTTAAGAAAAAAATCAGAATTACAAGGTGCAGCATTAGGTAATTTAAAACAAATTTATTATTATAATGAAAAAGCAAAAACAGAAAATAAAGAATCACATGATCAATTTTTACAACATACAATTTTATTTAAAGGTTTTTTTACAAATCATTCATGGTATAATGATTTATTAGTTGATTTTGATTCAAAAGATATTGTTGATAAATATAAAGGTAAAAAAGTTGATTTATATGGTGCATATTATGGTTATCAATGTGCAGGTGGTACACCAAATAAAACAGCATGTATGTATGGTGGTGTTACATTACATGATAATAATAGATTAACAGAAGAAAAAAAAGTTCCAATTAATTTATGGTTAGATGGTAAACAAAATACAGTTCCATTAGAAACAGTTAAAACAAATAAAAAAAATGTTACAGTTCAAGAATTAGATTTACAAGCAAGAAGATATTTACAAGAAAAATATAATTTATATAATTCAGATGTTTTTGATGGTAAAGTTCAAAGAGGTTTAATTGTTTTTCATACATCAACAGAACCATCAGTTAATTATGATTTATTTGGTGCACAAGGTCAAAATTCAAATACATTATTAAGAATTTATAGAGATAATAAAACAATTAATTCAGAAAATATGCATATTGATATTTATTTATATACATCA
>A5JNM2_STAAU A5JNM2 Enterotoxin M OS=Staphylococcus aureus OX=1280 GN=sem PE=4 SV=1
ATGAAAAGAATTTTAATTATTGTTGTTTTATTATTTTGTTATTCACAAAATCATATTGCAACAGCAGATGTTGGTGTTTTAAATTTAAGAAATTATTATGGTTCATATCCAATTGAAGATCATCAAAATATTAATCCAGATAATAATAGATTATCACATCAATTAGTTTTTTCAAAAGATAATTCAACAGTTACAGCAGAATTTAAAAATGTTGAAGATGTTAAAAAATTTAAAAATAGAGCAGTTGATGTTTATGGTTTATCATATTCAGGTTATTGTTTAAAAAATAAATATATGTATGGTGGTGTTACATTAGCAGGTGATTATTTAGAAAAATCAAGATGTATTCCAATTAATTTATGGGTTAATGGTAATTTAAAAACAATTTCAACAGATAAAGTTTCAACAAATAAAAAAATTGTTACAGCACAAGAAATTGATACAAAATTAAGAAGATATTTACAAGAAGAATATAATATTTATGGTTTTAATGATACAAATAAAGGTAGAAATTATGGTACAAAATCAAAATTTTTTTCAGGTTTTAATACAGGTAAAATTTCATTTCATTTAAATGATGGTACATCATTTTCATATGATTTATTTGATACAGGTACAGGTCAAGCAGAATCATTTTTAAAAATTTATAATGATAATAAAACAGTTGAAACAGATAAATTTCATTTAGATGTTGAAATTTCATATAAAGATGAATCA
>Q6XXM5_STAAU Q6XXM5 Enterotoxin Seu OS=Staphylococcus aureus OX=1280 GN=seu PE=4 SV=1
ATGAAATTATTTGCATTTATTTTTATTTGTGTTAAATCATGTTCATTATTATTTATGTTAAATGGTAATCCAAGACCAGAACAATTAAATAAAGCATCAGAATTTACAGGTTTAATGGATAATATGAGATATTTATATGATGATAAACATGTTTCAGAAACAAATATTAAAGCACAAGAAAAATTTTTACAACATGATTTATTATTTAAAATTAATGGTTCAAAAATTGATGGTTCAAAAATTTTAAAAACAGAATTTAATAATAAATCATTATCAGATAAATATAAAAATAAAAATGTTGATTTATTTGGTACAAATTATTATAATCAATGTTATTTTTCAGCAGATAATATGGAATTAAATGATGGTAGATTAATTGAAAAAACATGTATGTATGGTGGTGTTACAGAACATGATGGTAATCAAATTGATAAAAATAATTTAACAGATAATTCACATAATATTTTAATTAAAGTTTATGAAAATGAAAGAAATACATTATCATTTGATATTTCAACAAATAAAAAAAATATTACAGCACAAGAAATTGATTATAAAGTTAGAAATTATTTATTAAAACATAAAAATTTATATGAATTTAATTCATCACCATATGAAACAGGTTATATTAAATTTATTGAAGGTAATTCACATTCATTTTGGTATGATATGATGCCAGAATCAGGTGAAAAATTTTATCCAACAAAATATTTATTAATTTATAATGATAATAAAACAGTTGAATCAAAATCAATTAATGTTGAAGTTCATTTAACAAAAAAA
>F8V3W6_STAAU F8V3W6 Enterotoxin OS=Staphylococcus aureus OX=1280 GN=sep PE=4 SV=1
ATGAAAAAAACAGCATTTACATTATTATTATTTATTGCATTAACATTAACAACATCACCATTAGTTAATGGTTCAGAAAAATCAGAAGAAATTAATGAAAAAGATTTAAGAAAAAAATCAGAATTACAAGGTACAGCATTAGGTAATTTAAAACAAATTTATTATTATAATGAAAAAGCAAAAACAGAAAATAAAGAATCACATGATCAATTTTTACAACATACAATTTTATTTAAAGGTTTTTTTACAGATCATTCATGGTATAATGATTTATTAGTTGATTTTGATTCAAAAGATATTGTTGATAAATATAAAGGTAAAAAAGTTGATTTATATGGTGCATATTATGGTTATCAATGTGCAGGTGGTACACCAAATAAAACAGCATGTATGTATGGTGGTGTTACATTACATGATAATAATAGATTAACAGAAGAAAAAAAAGTTCCAATTAATTTATGGTTAGATGGTAAACAAAATACAGTTCCATTAGAAACAGTTAAAACAAATAAAAAAAATGTTACAGTTCAAGAATTAGATTTACAAGCAAGAAGATATTTACAAGAAAAATATAATTTATATAATTCAGATGTTTTTGATGGTAAAGTTCAAAGAGGTTTAATTGTTTTTCATACATCAACAGAACCATCAGTTAATTATGATTTATTTGGTGCACAAGGTCAATATTCAAATACATTATTAAGAATTTATAGAGATAATAAAACAATTAATTCAGAAAATATGCATATTGATATTTATTTATATACATCA
>A0A077UMW1_STAAU Enterotoxin SEM OS=Staphylococcus aureus OX=1280 GN=sem PE=4 SV=1
ATGAAAAGATTAACAATTATTGTTATTTTTTTATTTTGTTATTCACAAAATCATATTGCAACAGCAGATGTTGGTGTTTTAAATTTAAGAAATTATTATGGTTCATATCCAATTGAAAATCATCAAAATATTAATTCAGAAAATGATCATTTATCACATCAATTAGTTTTTTCAATGGGTAATTCAACAGTTACAGCAGAATTTATGAATGTTGAAGATGTTAAAAAATTTAAAAATAGACCAGTTGATGTTTATGGTTTATCATATTCAGGTTATTGTCCAAATCAATCATATATGTATGGTGGTGTTACATTAGCAGGTGATTATTTAGAAAAATCAAGAAGAATTCCAATTAATTTATGGGTTAATGGTGAACATCAAACAATTTCAACAGATAAAGTTTCAACAAATAAAAAATTAGTTACAGCACAAGAAATTGATACAAAATTAAGAAGATATTTACAAGAAGAATATAATATTTATGGTTTTAATGATACAAATAAAGGTAGAAATTATGGTACAAAATCAAAATTTTCATCAGGTTTTAATACAGGTAAAATTTCATTTCATTTAAATGATGGTTCATCATTTTCATATGATTTATTTGATACAGGTACAGGTCAAGCAGAATCATTTTTAAAAATTTATAATGATAATAAAACAGTTGAAACAGAAAAATTTCATTTAGATGTTGAAATTTCATATAAAGATGAATCA
>A0A0U1MSV1_STAAU Enterotoxin S OS=Staphylococcus aureus OX=1280 GN=ses PE=4 SV=1
ATGAATTATTCAAAAATTACAGTTACATTAATTATTATTTTATTATGTACATTTTCATTTGAATTTTCATTTAATAGATTTGTTCAAGCAGATGAATCAAGACCAAAAATTGAATCATTAAATAAAAAATCAGAATTAGATTCAACAGCATTATATAATATTAAAACATCATATTCACAAGATAATATTATTTTAGATATTAAAAATAAAACAAATTCAACACAATTATTATCAAATGATTTAATTTTTGATGATATTACATTAAAAGAATGGAATAAAAATTCATTAAAAACAGAATTTAATTCATCAGAAATTGCAAATCATTTTAAAGGTAAAAAAGTTGATATTTTTGGTATTTATTATGGTGCAAATTGTATTGGTGAAGTTTCAAAAAGAACAGGTTGTATTTATGGTGGTATTACATTACATGAAGAAGAAAAAATTGATCAAAAAAATTCAATTGGTGTTAATGTTTTTAAAGATGGTTCACAACAAAAAGGTTTTATGATTACAACAGATAAAAAAGAACCAACAATTCAAGAATTAGATTTAAAAACAAGAAAAGTTATTCAAAATCAATATAAAATTTATAATTCAGAAACAGGTAATATTCAAAAAGGTTATATGGAATTTCATTCAAATTCATCATCATTTTATTATGATTTATTTAATTTTAAAGGTAAATATTCAGTTGATTTTTTAAAATTTTATAATGATAATAAAACAATTAATTCATCAAATTTACATATTGATGTTTATTTATATTCACAA
>Q6XXM4_STAAU Q6XXM4 Enterotoxin Seu OS=Staphylococcus aureus OX=1280 GN=seu PE=4 SV=1
ATGAAATTATTTGCATTTATTTTTATTTGTGTTAAATCATGTTCATTATTATTTATGTTAAATGGTAATCCAAGACCAGAACAATTAAATAAAGCATCAGAATTTTCAGGTTTAATGGATAATATGAGATATTTATATGATGATAAACATGTTTCAGAAACAAATATTAAAGTTCAAGAAAAATTTTTACAACATGATTTATTATTTAAAATTAATGGTTCAAAAATTGATGGTTCAAAAATTTTAAAAACAGAATTTAATAATAAATCATTATCAGATAAATATAAAAATAAAAATGTTGATTTATTTGGTACAAATTATTATAATCAATGTTATTTTTCAGCAGATAATATGGAATTAAATGATGGTAGATTAATTGAAAAAACATGTATGTATGGTGGTGTTACAGAACATGATGGTAATCAAATTGATAAAAATAATTTAACAGATAATTCACATAATATTTTAATTAAAGTTTATGAAAATGAAAGAAATACATTATCATTTGATATTTCAACAAATATGAAAAATATTACAGCACAAGAAATTGATTATAAAGTTAGAAATTATTTATTAAAACATAAAAATTTATATGAATTTAATTCATCACCATATGAATCAGGTTATATTAAATTTATTGAAGGTAATGGTCATTCATTTTGGTATGATATGATGCCAGAATCAGGTGAAAAATTTTATCCAACAAAATATTTATTAATTTATAATGATAATAAAACAGTTGAATCAAAATCAATTAATGTTGAAGTTCATTTAACAAAAAAA
>A0A0K2S2V0_STAAU Enterotoxin Y OS=Staphylococcus aureus OX=1280 GN=sey PE=4 SV=1
ATGAAAGCAAAATTATGGTTTTTATTAACAACATTAGCATTTTTAATTGCAGTTACAGAATCAATTGGTATTGCAGAAGTTAAAGCAAAAACAACAGGTTTAATTACAGAAAATTCAAATGATTCATTAAAAGAACATTATGCACAAAAATTTGAAGTTTATACAAATAAAGAAGTTACAGGTGTTGGTGAAAATTATATTGATACAAAAGTTGATACATATAATGTTAGAACAGTTTTATATAATACAGATTATTTAAAACAATTTAAAAATCAAGATAAAGTTAATATTTGGGGTACATTATATGAAAATCAACAATCAAAAGTTTATAGAGGTACAGTTGTTAAATATGATCCAATTTCAAAAGTTACAAATTTATCATATAGAATGAATTTATTTGTTAATGGTCATCAAACAAAAGTTAATCCAGATTCATTATTAGAAGTTAAAAATAAACAAATTTCATTAAAAGAAACAGATTTTAGAATTAGAAAATATTTATTAGAAAAAGAACATTTATATTCAAATTATAATTCAGGTGAATTAATTATTGAAATGAAAAATGGTGCAAGACATAAAATTGATTTAGGTGATATTTTATCAGATTCACAAGAAAAAACATTTGATTTTGATAATATTTCACATATTGATATTTATATGAAA
>Q6XXM3_STAAU Q6XXM3 Enterotoxin Seu OS=Staphylococcus aureus OX=1280 GN=seu PE=4 SV=1
ATGAAATTATTTGCATTTATTTTTATTTGTGTTAAATCATGTTCATTATTATTTATGTTAAATGGTAATCCAAGACCAGAACAATTAAATAAAGCATCAGAATTTTCAGGTTTAATGGATAATATGAGATATTTATATGATGATAAACATGTTTCAGAAACAAATATTAAAGCACAAGAAAAATTTTTACAACATGATTTATTATTTAAAATTAATGGTTCAAAAATTGATGGTTCAAAAATTTTAAAAACAGAATTTAATAATAAATCATTATCAGATAAATATAAAAATAAAAATGTTGATTTATTTGGTACAAATTATTATAATCAATGTTATTTTTCAGCAGATAATATGGAATTAAATGATGGTAGATTAATTGAAAAAACATGTATGTATGGTGGTGTTACAGAACATGATGGTAATCAAATTGATAAAAATAATTTAACAGATAATTCACATAATATTTTAATTAAAGTTTATGAAAATGAAAGAAATACATTATCATTTGATATTTCAACAAATATGAAAAATATTACAGCACAAGAAATTGATTATAAAGTTAGAAATTATTTATTAAAACATAAAAATTTATATGAATTTAATTCATCACCATATGAATCAGGTTATATTAAATTTATTGAAGGTAATGGTCATTCATTTTGGTATGATATGATGCCAGAATCAGGTGAAAAATTTTATCCAACAAAATATTTATTAATTTATAATGATAATAAAACAGTTGAATCAAAATCAATTAATGTTGAAGTTCATTTAACAAAAAAA
>B0I1V7_STAAU B0I1V7 Enterotoxin S OS=Staphylococcus aureus OX=1280 GN=ses PE=4 SV=1
ATGAATTATTCAAAAATTACAGTTACATTAATTATTATTTTATTATGTACATTTTCATTTGAATTTTCATTTAATAGATTTGTTCAAGCAGATGAATCAAGACCAAAAATTGAATCATTAAAAAAAAAATCAGAATTAGATTCAACAGCATTATATAATATTAAAACATCATATTCACAAGATAATATTATTTTAGATATTAAAAATAAAACAAATTCAACACAATTATTATCAAATGATTTAATTTTTGATGATATTACATTAAAAGAATGGAATAAAAATTCATTAAAAACAGAATTTAATTCATCAGAAATTGCAAATCATTTTAAAGGTAAAAAAGTTGATATTTTTGGTATTTATTATGGTGCAAATTGTATTGGTGAAGTTTCAAAAAGAACAGGTTGTATTTATGGTGGTATTACATTACATGAAGAAGAAAAAATTGATCAAAAAAATTCAATTGGTGTTAATGTTTTTAAAGATGGTTCACAACAAAAAGGTTTTATGATTACAACAGATAAAAAAGAACCAACAATTCAAGAATTAGATTTAAAAACAAGAAAAGTTATTCAAAATCAATATAAAATTTATAATTCAGAAACAGGTAATATTCAAAAAGGTTATATGGAATTTCATTCAAATTCATCATCATTTTATTATGATTTATTTAATTTTAAAGGTAAATATTCAGTTGATTTTTTAAAATTTTATAATGATAATAAAACAATTAATTCATCAAATTTACATATTGATGTTTATTTATATTCACAA
>Q5D1K7_STAAU Q5D1K7 Enterotoxin type Gv OS=Staphylococcus aureus OX=1280 GN=segv PE=4 SV=1
ATGAAAAAATTATCAACAGTTATTATTATTTTAATTTTAGAAATTGTTTTTCATAATATTAATTATGCAAATTCACAACCAGATCCAAAAATTGATGAATTAAATAAAGTTTCAGATTATAAATCAAATAAAGGTACAATGGGTAATGTTATGAATTTATATATGTCACCACCAGTTGAAGGTAGAGGTGTTATTAATTCAAGACAATTTTTATCACATGATTTAATTTTTCCAATTGAATATAAATCATATAATGAAGTTAAAACAGAATTAGAAAATACAGAATTAGCAAATAATTATAAAGGTAAAAAAGTTGATATTTTTGGTGTTCCATATTTTTATACATGTATTATTCCAAAATCAGAACCAGATATTAATCAAAATTTTGGTGGTTGTTGTATGTATGGTGGTTTAACATTTAATTCATCAGAAAATGAAAGAGATAAATTAATTACAGTTCAAGTTACAATTGATAATAGACAATCATTAGGTTTTACAATTACAACAAATAAAAATATGGTTACAATTCAAGAATTAGATTATAAAGCAAGACATTGGTTAACAAAAGAAAAAAAATTATATGAATTTGATGGTTCAGCATTTGAATCAGGTTATATTAAATTTACAGAAAAAAATAATACATCATTTTGGTTTGATTTATTTCCAAAAAAAGAATTAGTTCCATTTGTTCCATATAAATTTTTAAATATTTATGGTGATAATAAAGTTGTTGATTCAAAATCAATTAAAATGGAAGTTTTTAGAAATACACAT
>R9SA89_STAAU R9SA89 Enterotoxin type D OS=Staphylococcus aureus subsp. aureus OX=46170 GN=entD PE=4 SV=1
ATGAAAAAATTTAATATTTTAATTGCATTATTATTTTTTACATCATTAGTTATTTCACCATTAAATGTTAAAGCAAATGAAAATATTGATTCAGTTAAAGAAAAAGAATTACATAAAAAATCAGAATTATCATCAACAGCATTAAATAATATGAAACATTCATATGCAGATAAAAATCCAATTATTGGTGAAAATAAATCAACAGGTGATCAATTTTTAGAAAATACATTATTATATAAAAAATTTTTTACAGATTTAATTAATTTTGAAGATTTATTAATTAATTTTAATTCAAAAGAAATGGCACAACATTTTAAATCAAAAAATGTTGATGTTTATGCAATTAGATATTCAATTAATTGTTATGGTGGTGAAATTGATAGAACAGCATGTACATATGGTGGTGTTACACCACATGAAGGTAATAAATTAAAAGAAAGAAAAAAAATTCCAATTAATTTATGGATTAATGGTGTTCAAAAAGAAGTTTCATTAGATAAAGTTCAAACAGATAAAAAAAATGTTACAGTTCAAGAATTAGATGCACAAGCAAGAAGATATTTACAAAAAGATTTAAAATTATATAATAATGATACATTAGGTGGTAAAATTCAAAGAGGTAAAATTGAATTTGATTCATCAGATGGTTCAAAAGTTTCATATGATTTATTTGATGTTAAAGGTGATTTTCCAGAAAAACAATTAAGAATTTATTCAGATAATAAAACATTATCAACAGAACATTTACATATTGATATTTATTTATATGAAAAA
>Q5D1K4_STAAU Q5D1K4 Enterotoxin type G OS=Staphylococcus aureus OX=1280 GN=seg PE=4 SV=1
ATGAAAAAATTATCAACAGTTATTATTATTTTAATTTTAGAAATTGTTTTTCATAATATGAATTATGTTAATGCACAACCAGATCCAAAATTAGATGAATTAAATAAAGTTTCAGATTATAAAAATAATAAAGGTACAATGGGTAATGTTATGAATTTATATACATCACCACCAGTTGAAGGTAGAGGTGTTATTAATTCAAGACAATTTTTATCACATGATTTAATTTTTCCAATTGAATATAAATCATATAATGAAGTTAAAACAGAATTAGAAAATACAGAATTAGCAAATAATTATAAAGATAAAAAAGTTGATATTTTTGGTGTTCCATATTTTTATACATGTATTATTCCAAAATCAGAACCAGATATTAATCAAAATTTTGGTGGTTGTTGTATGTATGGTGGTTTAACATTTAATTCATCAGAAAATGAAAGAGATAAATTAATTACAGTTCAAGTTACAATTGATAATAGACAATCATTAGGTTTTACAATTACAACAAATAAAAATATGGTTACAATTCAAGAATTAGATTATAAAGCAAGACATTGGTTAACAAAAGAAAAAAAATTATATGAATTTGATTGTTCAGCATTTGAATCAGGTTATATTAAATTTACAGAAAAAAATAATACATCATTTTGGTTTGATTTATTTCCAAAAAAAGAATTAGTTCCATTTGTTCCATATAAATTTTTAAATATTTATGGTGATAATAAAGTTGTTGATTCAAAATCAATTAAAATGGAAGTTTTTTTAAATACACAT
>A0A380E393_STAAU Enterotoxin SeO OS=Staphylococcus aureus OX=1280 GN=seo PE=4 SV=1
ATGTTAAATGTTTTATTATTAATTATTTATTTAATTGCAATTTGTTCAGTTAATAATGCATATGCAAATGAAGAAAATCCAAAAATTGAAGATTTATGTAAAAAATCATCAGTTGATTCAACAGCATTACATAATATTAATGATGATTATATTAATAATAGATTTACAACAGTTAAATCAATTGTTTCAACAACAGAAAAATTTTTAGATTTTGATTTATTATTTAAATCAATTAATTGGTTAGATGGTAAATCAGCAGAATTTAAAGATTTAAAAGTTGAATTTTCATCATCAGAAATTTCAAAAGAATATTTTGGTAAAACAGTTGATATTTATGGTGTTTATTATAAATCACATTGTCATGGTGAACATCAAGTTAATACAGCATGTACATATGGTGGTGTTACACCACATGAAAATAATAAATTATCAGAACCAAAAAATATTGGTGTTGCAGTTTATAAAGATAATGTTAATGTTAATACATTTATTGTTACAACAGATAAAAAAAAAGTTACAGCACAAGAATTAGATATTAAAGTTAGAACAAAATTAAATGATGCATATAAATTATATGATAGAATGACATCAGATGTTCAAAAAGGTTATATTAAATTTCATTCACATTCAGAACATAAAGAATCATTTTATTATGATTTATTTTATATTAAAGGTAATTTACCAGATCAATATTTACAAATTTATAATGATAATAAAACAATTGATTCATCAGATTATCATATTGATGTTTATTTATTTACA
>G0Z025_STAAU G0Z025 Enterotoxin-like toxin X OS=Staphylococcus aureus OX=1280 GN=selX PE=4 SV=1
ATGTTTAAAAAACATCATTCAAAAAATTCAATTTTATTAAAATCAATTTTATCATTAGGTATTATTTATTCAGGTTCATTAGGTATTTATTCAAAAGCAAATGCATCAACACAAAATTCATCATCAGTTCATGATAAACAATTACAAAAAGTTGAAGAAGTTCCAAATAATTCAGAAAAAGCATTAGTTAAAAAATTATATGATAGATATTCAAAAAATACAATTAATGGTAAATCAAATAAATCAAGAAATTGGGTTTATTCAGAAAGACCATTAAATGGTAATCAAGTTAGAATTCATTTAGAAGGTACATATACAGTTGCAGGTAGAGTTTATACACCAAAAAGAAATATTACATTAAATAAAGAAGTTGTTACATTAAAAGAATTAGATCATATTATTAGATTTGCACATATTTCATATGGTTTATATATGGGTGAACATTTACCAAAAGGTAATATTGTTATTAATACAAAAAATGGTGGTAAATATACATTAGAATCACATAAAGAATTACAAAAAGATAGAGAAAATGTTAAAATTAATACAGATGATATTAAAAATGTTACATTTGAATTAGTTAAATCAGTTAATGATATTGAACAAGTT
>Q8VLW7_STAAU Q8VLW7 Seq protein OS=Staphylococcus aureus OX=1280 GN=entQ PE=4 SV=1
ATGCCAATTTGGAGATGTAATATTAAAAAAGGTGCAATTAAAATGAATAAAATTTTTAGAATTTTAACAGTTTCATTATTTTTTTTTACATTTTTAATTAAAAATAATTTAGCATATGCAGATGTTGGTGTTATTAATTTAAGAAATTTTTATGCAAATTATGAACCAGAAAAATTACAAGGTGTTTCATCAGGTAATTTTTCAACATCACATCAATTAGAATATATTGATGGTAAATATACATTATATTCACAATTTCATAATGAATATGAAGCAAAAAGATTAAAAGATCATAAAGTTGATATTTTTGGTATTTCATATTCAGGTTTATGTAATACAAAATATATGTATGGTGGTATTACATTAGCAAATCAAAATTTAGATAAACCAAGAAATATTCCAATTAATTTATGGGTTAATGGTAAACAAAATACAATTTCAACAGATAAAGTTTCAACACAAAAAAAAGAAGTTACAGCACAAGAAATTGATATTAAATTAAGAAAATATTTACAAAATGAATATAATATTTATGGTTTTAATAAAACAAAAAAAGGTCAAGAATATGGTTATCAATCAAAATTTAATTCAGGTTTTAATAAAGGTAAAATTACATTTCATTTAAATAATGAACCATCATTTACATATGATTTATTTTATACAGGTACAGGTCAAGCAGAATCATTTTTAAAAATTTATAATGATAATAAAACAATTGATGCAGAAAATTTTCATTTAGATGTTGAAATTTCATATGAAAAAACAGAA
>A0A0H3JMK5_STAAN Extracellular enterotoxin type I OS=Staphylococcus aureus (strain N315) OX=158879 GN=sei PE=4 SV=1
ATGAAAAAATTTAAATATTCATTTATTTTAGTTTTTATTTTATTATTTAATATTAAAGATTTAACATATGCACAAGGTGATATTGGTGTTGGTAATTTAAGAAATTTTTATACAAAACATGATTATATTGATTTAAAAGGTGTTACAGATAAAAATTTACCAATTGCAAATCAATTAGAATTTTCAACAGGTACAAATGATTTAATTTCAGAATCAAATAATTGGGATGAAATTTCAAAATTTAAAGGTAAAAAATTAGATATTTTTGGTATTGATTATAATGGTCCATGTAAATCAAAATATATGTATGGTGGTGCAACATTATCAGGTCAATATTTAAATTCAGCAAGAAAAATTCCAATTAATTTATGGGTTAATGGTAAACATAAAACAATTTCAACAGATAAAATTGCAACAAATAAAAAATTAGTTACAGCACAAGAAATTGATGTTAAATTAAGAAGATATTTACAAGAAGAATATAATATTTATGGTCATAATAATACAGGTAAAGGTAAAGAATATGGTTATAAATCAAAATTTTATTCAGGTTTTAATAATGGTAAAGTTTTATTTCATTTAAATAATGAAAAATCATTTTCATATGATTTATTTTATACAGGTGATGGTTTACCAGTTTCATTTTTAAAAATTTATGAAGATAATAAAATTATTGAATCAGAAAAATTTCATTTAGATGTTGAAATTTCATATGTTGATTCAAAT
>O85217_STAAU O85217 EntJ OS=Staphylococcus aureus OX=1280 GN=sej PE=4 SV=1
ATGAAAAAAACAATTTTTATTTTAATTTTTTCATTAACATTAACATTATTAATTACACCATTAGTTTATTCAGATTCAAAAAATGAAACAATTAAAGAAAAAAATTTACATAAAAAATCAGAATTATCATCAATTACATTAAATAATTTAAGACATATTTATTTTTTTAATGAAAAAGGTATTTCAGAAAAAATTATGACAGAAGATCAATTTTTAGATTATACATTATTATTTAAATCATTTTTTATTTCACATTCACAATATAATGATTTATTAGTTCAATTTGATTCAAAAGAAACAGTTAATAAATTTAAAGGTAAACAAGTTGATTTATATGGTTCATATTATGGTTTTCAATGTTCAGGTGGTAAACCAAATAAAACAGCATGTATGTATGGTGGTGTTACATTACATGAAAATAATCAATTATATGATACAAAAAAAATTCCAATTAATTTATGGATTGATTCAATTAGAACAGTTGTTCCATTAGATATTGTTAAAACAAATAAAAAAAAAGTTACAATTCAAGAATTAGATTTACAAGCAAGATATTATTTACATAAACAATATAATTTATATAATCCATCAACATTTGATGGTAAAATTCAAAAAGGTTTAATTGTTTTTCATACATCAAAAGAACCATTAGTTTCATATGATTTATTTAATGTTATTGGTCAATATCCAGATAAATTATTAAAAATTTATCAAGATAATAAAATTATTGAATCAGAAAATATGCATATTGATATTTATTTATATACATCATTAATTGTTTTAATTTCATTACCATTAGTTTTA
>WP_000750405.1 staphylococcal enterotoxin type E [Staphylococcus aureus]
ATGAAAAAAACAGCATTTATTTTATTATTATTTATTGCATTAACATTAACAACATCACCATTAGTTAATGGTTCAGAAAAATCAGAAGAAATTAATGAAAAAGATTTAAGAAAAAAATCAGAATTACAAAGAAATGCATTATCAAATTTAAGACAAATTTATTATTATAATGAAAAAGCAATTACAGAAAATAAAGAATCAGATGATCAATTTTTAGAAAATACATTATTATTTAAAGGTTTTTTTACAGGTCATCCATGGTATAATGATTTATTAGTTGATTTAGGTTCAAAAGATGCAACAAATAAATATAAAGGTAAAAAAGTTGATTTATATGGTGCATATTATGGTTATCAATGTGCAGGTGGTACACCAAATAAAACAGCATGTATGTATGGTGGTGTTACATTACATGATAATAATAGATTAACAGAAGAAAAAAAAGTTCCAATTAATTTATGGATTGATGGTAAACAAACAACAGTTCCAATTGATAAAGTTAAAACATCAAAAAAAGAAGTTACAGTTCAAGAATTAGATTTACAAGCAAGACATTATTTACATGGTAAATTTGGTTTATATAATTCAGATTCATTTGGTGGTAAAGTTCAAAGAGGTTTAATTGTTTTTCATTCATCAGAAGGTTCAACAGTTTCATATGATTTATTTGATGCACAAGGTCAATATCCAGATACATTATTAAGAATTTATAGAGATAATAAAACAATTAATTCAGAAAATTTACATATTGATTTATATTTATATACAACA
>WP_044122767.1 staphylococcal enterotoxin type E [Staphylococcus aureus]
ATGAAAAAAACAGCATTTATTTTATTATTATTTATTGCATTAACATTAACAACATCACCATTAGTTAATGGTTCAGAAAAATCAGAAGAAATTAATGAAAAAGATTTAAGAAAAAAATCAGAATTACAAGGTATTGCATTATCAAATTTAAGACAAATTTATTATTATAATGAAAAAGCAATTACAGAAAATAAAGAATCAGATGATCAATTTTTAGAAAATACATTATTATTTAAAGATTTTTTTACAGGTCATCCATGGTATAATGATTTATTAGTTGATTTAGGTTCAAAAGATGCAACAAATAAATATAAAGGTAAAAAAGTTGATTTATATGGTGCATATTATGGTTATCAATGTGCAGGTGGTACACCAAATAAAACAGCATGTATGTATGGTGGTATTACATTACATGATAATAATAGATTAACAGAAGAAAAAAAAGTTCCAATTAATTTATGGATTGATGGTAAACAAACAACAGTTCCAATTGATAAAGTTAAAACATCAAAAAAAGAAGTTACAGTTCAAGAATTAGATTTACAAGCAAGACATTATTTACATGAAAAATTTGGTTTATATAATTCAGATTCATTTGGTGGTAAAGTTCAAAGAGGTTTAATTGTTTTTCATCCATCAGAAGGTTCAACAGTTTCATATGATTTATTTGATGCACAAGGTCAATATCCAGATACATTATTAAGAATTTATAGAGATAATAAAACAATTAATTCAGAAAATTTACATATTGATTTATATTTATATACAACA
>4UDU_C Chain C, Crystal Structure Of Staphylococcal Enterotoxin E In Complex With A T Cell Receptor
TCAGAAAAATCAGAAGAAATTAATGAAAAAGATTTAAGAAAAAAATCAGAATTACAAAGAAATGCATTATCAAATTTAAGACAAATTTATTATTATAATGAAAAAGCAATTACAGAAAATAAAGAATCAGATGATCAATTTTTAGAAAATACATTATTATTTAAAGGTTTTTTTACAGGTCATCCATGGTATAATGATTTATTAGTTGATTTAGGTTCAAAAGATGCAACAAATAAATATAAAGGTAAAAAAGTTGATTTATATGGTGCATATTATGGTTATCAATGTGCAGGTGGTACACCAAATAAAACAGCATGTATGTATGGTGGTGTTACATTACATGATAATAATAGATTAACAGAAGAAAAAAAAGTTCCAATTAATTTATGGATTGATGGTAAACAAACAACAGTTCCAATTGATAAAGTTAAAACATCAAAAAAAGAAGTTACAGTTCAAGAATTAGATTTACAAGCAAGACATTATTTACATGGTAAATTTGGTTTATATAATTCAGATTCATTTGGTGGTAAAGTTCAAAGAGGTTTAATTGTTTTTCATTCATCAGAAGGTTCAACAGTTTCATATGATTTATTTGATGCACAAGGTCAATATCCAGATACATTATTAAGAATTTATAGAGATAATAAAACAATTAATTCAGAAAATTTACATATTGATTTATATTTATATACAACA
>A0A068A244_9CAUD Enterotoxin type A OS=Staphylococcus phage phiSa119 OX=1498220 GN=sea PE=4 SV=1
ATGAAAAAAACAGCATTTATTTTATTATTATTTATTGCATTAACATGGACAACATCACCATTAGTTAATGGTTCAGAAAAATCAGAAGAAATTAATGAAAAAGATTTAAGAAAAAAATCAGAATTACAAGGTACAGCATTAGGTAATTTAAAACAAATTTATTATTATAATGAAAAAGCAAAAACAGAAAATAAAGAATCACATGATCAATTTTTACAACATACAATTTTATTTAAAGGTTTTTTTACAAATCATTCATGGTATAATGATTTATTAGTTGATTTTGATTCAAAAGATATTGTTGATAAATATAAAGGTAAAAAAGTTGATTTATATGGTGCATATTATGGTTATCAATGTGCAGGTGGTACACCAAATAAAACAGCATGTATGTATGGTGGTGTTACATTACATGATAATAATAGATTAACAGAAGAAAAAAAAGTTCCAATTAATTTATGGTTAGATGGTAAACAAAATACAGTTCCATTAGAAACAGTTAAAACAAATAAAAAAAATGTTACAGTTCAAGAATTAGATTTACAAGCAAGAAGATATTTACAAGAAAAATATAATTTATATAATTCAGATGTTTTTGATGGTAAAGTTCAAAGAGGTTTAATTGTTTTTCATACATCAACAGAACCATCAGTTAATTATGATTTATTTGGTGCACAAGGTCAAAATTCAAATACATTATTAAGAATTTATAGAGATAATAAAACAATTAATTCAGAAAATATGCATATTGATATTTATTTATATACATCA
>A0A0S1NFX0_STAAU Staphylococcal enterotoxin A (Fragment) OS=Staphylococcus aureus OX=1280 PE=4 SV=1
GGTACAGCATTAGGTAATTTAAAACAAATTTATTATTATAATGAAAAAGCAAAAACAGAAAATAAAGAATCACATGATCAATTTTTACAACATACAATTTTATTTAAAGGTTTTTTTACAAATCATTCATGGTATAATGATTTATTAGTTGATTTTGATTCAAAAGATATTGTTGATAAATATAAAGGTAAAAAAGTTGATTTATATGGTGCATATTATGGTTATCAATGTGCAGGTGGTACACCAAATAAAACAGCATGTATGTATGGTGGTGTTACATTACATGATAATAATAGATTAACAGAAGAAAAAAAAGTTCCAATTAATTTATGGTTAGATGGTAAACAAAATACAGTTCCATTAGAAACAGTTAAAACAAATAAAAAAAATGTTACAGTTCAAGAATTAGATTTACAAGCAAGAAGATATTTACAAGAAAAATATAATTTATATAATTCAGATGTTTTTGATGGTAAAGTTCAAAGAGGTTTAATTGTTTTTCATACA
>A0A1X9HWD2_9CAUD Enterotoxin OS=Staphylococcus phage P1105 OX=1840236 GN=P1105_21 PE=4 SV=1
ATGAAAAAAACAGCATTTATTTTATTATTATTTATTGCATTAACATGGACAACATCACCATTAGTTAATGGTTCAGAAAAATCAGAAGAAATTAATGAAAAAGATTTAAGAAAAAAATCAGAATTACAAGGTACAGCATTAGGTAATTTAAAACAAATTTATTATTATAATGAAAAAGCAAAAACAGAAAATAAAGAATCACATGATCAATTTTTACAACATACAATTTTATTTAAAGGTTTTTTTACAAATCATTCATGGTATAATGATTTATTAGTTGATTTTGATTCAAAAGATATTGTTGATAAATATAAAGGTAAAAAAGTTGATTTATATGGTGCATATTATGGTTATCAATGTGCAGGTGGTACACCAAATAAAACAGCATGTATGTATGGTGGTGTTACATTACATGATAATAATAGATTAACAGAAGAAAAAAAAGTTCCAATTAATTTATGGTTAGATGGTAAACAAAATACAGTTCCATTAGAAACAGTTAAAACAAATAAAAAAAATGTTACAGTTCAAGAATTAGATTTACAAGCAAGAAGATATTTACAAGAAAAATATAATTTATATAATTCAGATGTTTTTGATGGTAAAGTTCAAAGAGGTTTAATTGTTTTTCATACATCAACAGAACCATCAGTTAATTATGATTTATTTGGTGCACAAGGTCAAAATTCAAATACATTATTAAGAATTTATAGAGATAATAAAACAATTAATTCAGAAAATATGCATATTGATATTTATTTATATACATCA
>A0A0H5BJZ5_STAAU Enterotoxin type A OS=Staphylococcus aureus subsp. aureus OX=46170 GN=sea PE=4 SV=1
ATGAAAAAAACAGCATTTACATTATTATTATTTATTGCATTAACATTAACAACATCACCATTAGTTAATGGTTCAGAAAAATCAGAAGAAATTAATGAAAAAGATTTAAGAAAAAAATCAGAATTACAAGGTACAGCATTAGGTAATTTAAAACAAATTTATTATTATAATGAAAAAGCAAAAACAGAAAATAAAGAATCACATGATCAATTTTTACAACATACAATTTTATTTAAAGGTTTTTTTACAGATCATTCATGGTATAATGATTTATTAGTTGATTTTGATTCAAAAGATATTGTTGATAAATATAAAGGTAAAAAAGTTGATTTATATGGTGCATATTATGGTTATCAATGTGCAGGTGGTACACCAAATAAAACAGCATGTATGTATGGTGGTGTTACATTACATGATAATAATAGATTAACAGAAGAAAAAAAAGTTCCAATTAATTTATGGTTAGATGGTAAACAAAATACAGTTCCATTAGAAACAGTTAAAACAAATAAAAAAAATGTTACAGTTCAAGAATTAGATTTACAAGCAAGAAGATATTTACAAGAAAAATATAATTTATATAATTCAGATGTTTTTGATGGTAAAGTTCAAAGAGGTTTAATTGTTTTTCATACATCAACAGAACCATCAGTTAATTATGATTTATTTGGTGCACAAGGTCAATATTCAAATACATTATTAAGAATTTATAGAGATAATAAAACAATTAATTCAGAAAATATGCATATTGATATTTATTTATATACATCA
>A5A2I3_STAAU A5A2I3 Enterotoxin A OS=Staphylococcus aureus OX=1280 GN=sea PE=4 SV=1
ATGAAAAAAACAGCATTTATTTTATTATTATTTATTGCATTAACATGGACAACATCACCATTAGTTAATGGTTCAGAAAAATCAGAAGAAATTAATGAAAAAGATTTAAGAAAAAAATCAGAATTACAAGGTACAGCATTAGGTAATTTAAAACAAATTTATTATTATAATGAAAAAGCAAAAACAGAAAATAAAGAATCACATGATCAATTTTTACAACATACAATTTTATTTAAAGGTTTTTTTACAAATCATTCATGGTATAATGATTTATTAGTTGATTTTGATTCAAAAGATATTGTTGATAAATATAAAGGTAAAAAAGTTGATTTATATGGTGCATATTATGGTTATCAATGTGCAGGTGGTACACCAAATAAAACAGCATGTATGTATGGTGGTGTTACATTACATGATAATAATAGATTAACAGAAGAAAAAAAAGTTCCAATTAATTTATGGTTAGATGGTAAACAAAATACAGTTCCATTAGAAACAGTTAAAACAAATAAAAAAAATGTTACAGTTCAAGAATTAGATTTACAAGCAAGAAGATATTTACAAGAAAAATATAATTTATATAATTCAGATGTTTTTGATGGTAAAGTTCAAAGAGGTTTAATTGTTTTTCATACATCAACAGAACCATCAGTTAATTATGATTTATTTGGTGCACAAGGTCAAAATTCAAATACATTATTAAGAATTTATAGAGATAATAAAACAATTAATTCAGAAAATATGCATATTGATATTTATTTATATACATCA
>A0A220QKE7_STAAU Enterotoxin OS=Staphylococcus aureus OX=1280 GN=entA PE=4 SV=1
ATGTTAGAAGAAATTTTAACAAATTCAGCATCAGCAATTGAATATTCAGATTTACATCATAAATCAAAATTTGATTCAAAAAGATTATCAAATGCAAAAATGTCATTTATTAATCCAACACAATTAGAAAATAAAAATACAAATGATAGATTATTAAAACATGATTTATTATTTCATGATATGTTTGTTAATGATGATTGGAAAAAAGATTTTAAAGTTGAATTTGAAAATGAAGCATTATCAAAAAAATTTATTAATAAAGATATTGATATTTTTGCAGGTAATTATGGTTATGGTTGTCATGGTGGTGCAACAAATAAAACACAATGTTCATATGGTGGTGTTACATTATCAGATAATAATAAATATGATGATTATAAAAATATTCCATGTAATTTATGGATTGATGGTCATCAAGCAGAAATTGAATTAACAGCAGTTAAAACAAAAAAAAAAATTGTTACAATTCAAGAATTAGATGTTCAATTAAGAAATTATTTAAATGAAAAATATAAATTATATGAACAAGGTGGTGATATTGTTAAAGGTTATGTTAAATATCATAATGATGATGAACAAAATATTGAATATAATTTTTATAATTTAAATGGTGAATATGGTTATGAAGTTTTAAAAATGTATGCAGATAATAAAACAATTAATTCAGATAAATTACATTTAGATATTTATTTATTTAAATCA
>A0A0H2XGE6_STAA3 Putative enterotoxin type A OS=Staphylococcus aureus (strain USA300) OX=367830 GN=SAUSA300_1559 PE=4 SV=1
ATGTTAGAAGGTATTTTTACAAATTCAGCATCAGCAATTGAATATTCAGATTTACATCATAAATCAAAATTTGATTCAAAAAGATTATCAAATGCAAAAATGTCATTTATTAATCCAACACAATTAGAAAATAAAAATACAAATGATAGATTATTAAAACATGATTTATTATTTCATGATATGTTTGTTAATGATGATTGGAAAAAAGATTTTAAAGTTGAATTTGAAAATGAAGCATTATCAAAAAAATTTATTAATAAAGATATTGATATTTTTGCAGGTAATTATGGTTATGGTTGTCATGGTGGTGCAACAAATAAAACACAATGTTCATATGGTGGTGTTACATTATCAGATAATAATAAATATGATGATTATAAAAATATTCCATGTAATTTATGGATTGATGGTCATCAAACAGAAATTGAATTAACAGCAGTTAAAACAAAAAAAAAAATTGTTACAATTCAAGAATTAGAAGTTCAATTAAGAAATTATTTAAATGAAAAATATAAATTATATGAACAAGGTGGTGATATTGTTAAAGGTTATGTTAAATATTATAATGATGATGAACAAAATGTTGAATATGATTTTTATAATTTAAATGGTGAATATGGTAGAGAAGTTTTAAAAATGTATGCAGATAATAAAACAATTAATTCAGATAAATTACATTTAGATATTTATTTATTTAAATCA
>A0A0U1MM76_STAAU Enterotoxin type A OS=Staphylococcus aureus OX=1280 GN=entA PE=4 SV=1
ATGGGTGAATTAGAAGTTAAATATTTAACAGGTTTTATTTTAATTTTATTATTAGAAGGTATTTTTACAAATTCAGCATCAGCAATTGAATATTCAGATTTACATCATAAATCAAAATTAGATTCAAAAAGATTATATAATGCAAAAGTTTCATTTGCAAATCCAACAGATTTAGAAAATAAAAAAACAAATGATAGATTATTAAAACATGATTTATTATTTCATGATATGTTTGTTAATGATGATTGGAAAAAAGATTTTAAAGTTGAATTTGAAAATGAAGCATTATCAAAAAAATTTATTAATAAAGATATTGATATTTTTGCAGGTAATTATGGTTATGGTTGTCATGGTGGTGAAACAAATAAAACACAATGTTCATATGGTGGTGTTACATTATCAGATAATAATAAATATGATAATGATAAAAATATTCCATGTAATTTATGGATTGATGGTCATCAAACAGAAATTGAATTAACAGCAGTTAAAACAAAAAAAAAAATTGTTACAATTCAAGAATTAGATGTTCAATTAAGAAATTATTTAAATGAAAAATATAAATTATATGAACAAGGTGGTGATATTGTTAAAGGTTATGTTAAATATCATAATGATGATGAAAAAAATGTTGAATATGATTTTTATAATTTAAATGGTGAATATGGTCATGAAGTTTTAAAAATGTATGCAGATAATAAAACAATTAATTCAGATAAATTACATTTAGATATTTATTTATTTAAATCA
>A0A0H2WYW8_STAAC Enterotoxin type A, putative OS=Staphylococcus aureus (strain COL) OX=93062 GN=SACOL1657 PE=4 SV=1
ATGTTAGAAGGTATTTTTACAAATTCAGCATCAGCAATTGAATATTCAGATTTACATCATAAATCAAAATTTGATTCAAAAAGATTATCAAATGCAAAAATGTCATTTATTAATCCAACACAATTAGAAAATAAAAATACAAATGATAGATTATTAAAACATGATTTATTATTTCATGATATGTTTGTTAATGATGATTGGAAAAAAGATTTTAAAGTTGAATTTGAAAATGAAGCATTATCAAAAAAATTTATTAATAAAGATATTGATATTTTTGCAGGTAATTATGGTTATGGTTGTCATGGTGGTGCAACAAATAAAACACAATGTTCATATGGTGGTGTTACATTATCAGATAATAATAAATATGATGATTATAAAAATATTCCATGTAATTTATGGATTGATGGTCATCAAACAGAAATTGAATTAACAGCAGTTAAAACAAAAAAAAAAATTGTTACAATTCAAGAATTAGAAGTTCAATTAAGAAATTATTTAAATGAAAAATATAAATTATATGAACAAGGTGGTGATATTGTTAAAGGTTATGTTAAATATTATAATGATGATGAACAAAATGTTGAATATGATTTTTATAATTTAAATGGTGAATATGGTAGAGAAGTTTTAAAAATGTATGCAGATAATAAAACAATTAATTCAGATAAATTACATTTAGATATTTATTTATTTAAATCA
>A0A113U7U5_STAAU Enterotoxin family protein OS=Staphylococcus aureus OX=1280 GN=entA_2 PE=4 SV=1
ATGTATGAACAAGGTGGTGATATTGTTAAAGGTTATGTTAAATATCATAATGATGATGAAAAAAATGTTGAATATGATTTTTATAATTTAAATGGTGAATATGGTCATGAAGTTTTAAAAATGTATGCAGATAATAAAACAATTAATTCAGATAAATTACATTTAGATATTTATTTATTTAAATCA
>A0A380E3G2_STAAU Enterotoxin OS=Staphylococcus aureus OX=1280 GN=entA PE=4 SV=1
ATGGGTGAATTTGAAGTTAAATATTTAACAGGTTTTATTTTAATTTTATTATTAGAAGGTATTTTTACAAATTCAGCATCAGCAATTGAATATTCAGATTTACATCATAAATCAAAATTAGATTCAAAAGGTTTATATAATGCAAAAGTTTCATTTGCAAATCCAACAGAATTAGAAAATAAAAAAACAAATGATAGATTATTAAAACATGATTTATTATTTCATGATATGTTTGTTAATGATGATTGGAAAAAAGATTTTAAAGTTGAATTTGAAAATGAAGCATTATCAAAAAAATTTATTAATAAAGATATTGATATTTTTGCAGGTAATTATGGTTATGGTTGTCATGGTGGTGCAACAAATAAAACACAATGTTCATATGGTGGTGTTACATTATCAGATAATAATAAATATGATGATTATAAAAATATTCCATGTAATTTATGGATTGATGGTCATCAAACAGAAATTAAATTAACAGCAGTTAAAACAAAAAAAAAAATTGTTACAATTCAAGAATTAGATGTTCAATTAAGAAATTATTTAAATGAAAAATATAAATTATATGAACAAGGTGGTGATATTGTTAAAGGTTATGTTAAATATCATAATGATGATGAAAAAAATGTTGAATATGATTTTTATAATTTAAATGGTGAATATGGTCATGAAGTTTTAAAAATGTATGCAGATAATAAAACAATTAAATCAGATAAATTACATTTAGATATTTATTTATTTAAATCA
>A0A220QKG1_STAAU Staphylococcal enterotoxin-like W OS=Staphylococcus aureus OX=1280 PE=4 SV=1
ATGGGTGAATTTGAAGTTAAATATTTAACAGGTTTTATTTTAATTTTATTATTAGAAGGTATTTTTACAAATTCAGCATCAGCAATTGAATATTCAGATTTACATCATAAATCAAAATTAGATTCAAAAAGATTATATAATGCAAAAGTTTCATTTGCAAATCCAACAGATTTAGAAAATAAAAAAACAAATGATAGATTATTAAAACATGATTTATTATTTCATGATATGTTTGTTAATGATGATTGGAAAAAAGATTTTAAAGTTGAATTTGAAAATGAAGCATTATCAAAAAAATTTATTAATAAAGATATTGATATTTTTGCAGGTAATTATGGTTATGGTTGTCATGGTGGTGAAACAAATAAAACACAATGTTCATATGGTGGTGTTACATTATCAGATAATAATAAATATGATAATGATAAAAATATTCCATGTAATTTATGGATTGATGGTCATCAAACAGAAATTGAATTAACAGCAGTTAAAACAAAAAAAAAAATTGTTACAATTCAAGAATTAGATGTTCAATTAAGAAATTATTTAAATGAAAAATATAAATTATATGAACAAGGTGGTGATATTGTTAAAGGTTATGTTAAATATCATAATGATGAAAAAAATGTTGAATATGATTTTTATAATTTAAATGGTGAATATGGTCATGAAGTTTTAAAAATGTATGCAGATAATAAAACAATTAATTCAGATAAATTACATTTAGATATTTATTTATTTAAATCA
>A0A2X2LYJ1_STAAU Enterotoxin OS=Staphylococcus aureus OX=1280 GN=entA PE=4 SV=1
ATGTTAAGATGTCATTTATTAATTCAATTAATTTTAAAAATTAAAAAAACAAATGATAGATTATTAAAACATGATTTATTATTTCATGATATGTTTTTAAATGATGCATGGAAAAAAGATTTAAAAGTTGAATTTGAAAATGAAGCATTATCAAAAAAATTTATTAATAAAAATATTGATGTTTATGCAGGTTCATATTCATATGAATGTCATGGTGAAAAACCAATTAAAAGAAATGTTGTTATGGTTGTTTTATTA
>A0A380EL08_STAAU Toxin OS=Staphylococcus aureus OX=1280 GN=entA_1 PE=4 SV=1
ATGTATGAACAAGGTGGTGATATTGTTAAAGGTTATGTTAAATATTATAATGATGATGAACAAAATGTTGAATATGATTTTTATAATTTAAATGGTGAATATGGTAGAGAAGTTTTAAAAATGTATGCAGATAATAAAACAATTAATTCAGATAAATTACATTTAGATATTTATTTATTTAAATCA
>A0A380EIJ0_STAAU Enterotoxin OS=Staphylococcus aureus OX=1280 GN=entA_2 PE=4 SV=1
ATGTTAGAAGGTATTTTTACAAATTCAGCATCAGCAATTGAATATTCAGATTTACATCATAAATCAAAATTTGATTCAAAAAGATTATCAAATGCAAAAATGTCATTTATTAATCCAACACAATTAGAAAATAAAAATACAAATGATAGATTATTAAAACATGATTTATTATTTCATGATATGTTTGTTAATGATGATTGGAAAAAAGATTTTAAAGTTGAATTTGAAAATGAAGCATTATCAAAAAAATTTATTAATAAAGATATTGATATTTTTGCAGGTAATTATGGTTATGGTTGTCATGGTGGTGCAACAAATAAAACACAATGTTCATATGGTGGTGTTACATTATCAGATAATAATAAATATGATGATTATAAAAATATTCCATGTAATTTATGGATTGATGGTCATCAAACAGAAATTGAATTAACAGCAGTTAAAACAAAAAGAAAATTATTATTATTTAAAAAT
>A0A380DV49_STAAU Enterotoxin family protein OS=Staphylococcus aureus OX=1280 GN=entA PE=4 SV=1
ATGACACATGATTTATTATTTCATGATATGTTTTTAAATGATGCATCAAAAAAAGATTTTAAAGTTGAATTTGAAAATGAAGCATTATCAAATGAATTTATTAATAAAAATATTGATATTTATGCAGGTTCATATTCATATGAATGTCATGGTGGTGAAACAAATAAAACACAATGTTCATATGGTGGTGTTACATTATCAGATAATAATAAATATGATGATTATAAAAATATTCCATGTAATTTATGGATTGATGGTCATCAAACAGAAATTGAATTAACAGCAGTTAAAACAAAAAAAAAAATTGTTACAATTCAAGAATTAGATGTTCAATTAAGAAATTATTTATCAGAAAAATATAAATTATATGAAAAAGGTGGTGATATTGTTAAAGGTTATGTTAAATATCATAATGATGATGAAAAAAATGTTGAATATGATTTTTATAATTTAAATGGTGAATATGGTCATGAAGTTTTAAAAATGTATGCAGATAATAAAACAATTAATTCAGATAAATTACATTTAGATATTTATTTATTTAAATCA
>A0A1D4N9F6_STAAU Enterotoxin OS=Staphylococcus aureus OX=1280 GN=entA PE=4 SV=1
ATGACAAATTCAGCATCAGCAATTGAATATTCAGATTTACATCATAAATCAAAATTTGATTCAAAAAGATTATCAAATGCAAAAATGTCATTTATTAATCCAACACAATTAGAAAATAAAAATACAAATGATAGATTATTAAAACATGATTTATTATTTCATGATATGTTTGTTAATGATGATTGGAAAAAAGATTTTAAAGTTGAATTTGAAAATGAAGCATTATCAAAAAAATTTATTAATAAAGATATTGATATTTATGCAGGTTCATATTCATATGAATGTCATGGTGGTGAAACAAATAAAACACAATGTTCATATGGTGGTGTTACATTATCAGATAATAATAAATATGATGATTATAAAAATATTCCATGTAATTTATGGATTGATGGTCATCAAGCAGAAATTGAATTAACAGCAGTTAAAACAAAAAAAAAAATTGTTACAATTCAAGAATTAGATGTTCAATTAAGAAATTATTTAAATGAAAAATATAAATTATATGAACAAGGTGGTGATATTGTTAAAGGTTATGTTAAATATCATAATGATGATGAACAAAATATTGAATATAATTTTTATAATTTAAATGGTGAATATGGTTATGAAGTTTTAAAAATGTATGCAGATAATAAAACAATTAATTCAGATAAATTACATTTAGATATTTATTTATTTAAATCA
>A0A3S4NQX4_STAAU Enterotoxin OS=Staphylococcus aureus OX=1280 GN=entA PE=4 SV=1
ATGGGTGAATTTGAAGTTAAATATTTAACAGGTTTTATTTTAATTTTATTATTAGAAGGTATTTTAACAAATTCAGCATCAGCAATTGAATATTCAGATTTACATCATAAATCAAAATTAAATTCAAAAAGATTATCAAATGCAAAAATGTCATTTATTAATCCAACACAATTAGAAAATAAAAAAACAAATGATAGATTATTAACACATGATTTATTATTTCATGATATGTTTTTAAATGATGCATCAAAAAAAGATTTTAAAGTTGAATTTGAAAATGAAGCATTATCAAATGAATTTATTAATAAAAATATTGATATTTATGCAGGTTCATATTCATATGAATGTCATGGTGGTGAAACAAATAAAACACAATGTTCATATGGTGGTGTTACATTATCAGATAATAATAAATATGATGATTATAAAAATATTCCATGTAATTTATGGATTGATGGTCATCAAACAGAAATTGAATTAACAGCAGTTAAAACAAAAAAAAAAATTGTTACAATTCAAGAATTAGATGTTCAATTAAGAAATTATTTATCAGAAAAATATAAATTATATGAAAAAGGTGGTGATATTGTTAAAGGTTATGTTAAATATCATAATGATGATGAAAAAAATGTTGAATATGATTTTTATAATTTAAATGGTGAATATGGTCATGAAGTTTTAAAAATGTATGCAGATAATAAAACAATTAATTCAGATAAATTACATTTAGATATTTATTTATTTAAATCA
>A0A077UHQ7_STAAU Enterotoxin OS=Staphylococcus aureus OX=1280 GN=entA PE=4 SV=1
ATGGGTGAATTTGAAGTTAAATATTTAACAGGTTTTATTTTAATTTTATTATTAGAAGGTATTTTAACAAATTCAGCATCAGCAATTGAATATTCAGATTTACATCATAAATCAAAATTTGATTCAAAACATTTATATAATGCAAAAGTTTCATTTGCAAATCCAACAGAATTAGAAAATAAAAAAACAAATGATAGATTATTAAAACATGATTTATTATTTCATGATATGTTTGTTAATGATGCATGGAAAAAAGATTTTAAAGTTGAATTTGAAAATGAAGCATTATCAATGAAATTTATTAATAAAGATATTGATATTTTTGCAGGTAATTATGGTTATGGTTGTCATGGTGGTGCAACAAATAAAACACAATGTTCATATGGTGGTGTTACATTATCAGATAATAATAAATATGATGATTATAAAAATATTCCATGTAATTTATGGATTGATGGTCATCAAACAGAAATTGAATTAACAGCAGTTAAAACAAAAAAAAAAATTGTTACAATTCAAGAATTAGATGTTCAATTAAGAAATTATTTAAATGAAAAATATAAATTATATGAACAAGGTGGTGATATTGTTAAAGGTTATGTTAAATATCATAATGATGATGAAAAAAATGTTGAATATGATTTTTATAATTTAAATGGTGAATATGGTCATGAAGTTTTAAAAATGTATGCAGATAATAAAACAATTAATTCAGATAAATTACATTTAGATATTTATTTATTTAAATCA
>A0A0Z3HYB2_STAAU Enterotoxin OS=Staphylococcus aureus OX=1280 GN=entA_1 PE=4 SV=1
ATGGGTGAATTTGAAGTTAAATATTTAACAGGTTTTATTTTAATTTTATTATTAGAAGGTATTTTTACAAATTCAGCATCAGCAATTGAATATTCAGATTTACATCATAAATCAAAATTAGATTCAAAAAGATTATATAATGCAAAAGTTTCATTTGCAAATCCAACAGATTTAGAAAATAAAAAAACAAATGATAGATTATTAAAACATGATTTATTATTTCATGATATGTTTTTAAATGATGCATGGAAAAAAGATTTAAAAGTTGAATTTGAAAATGAAGCATTATCAAAAAAATTTATTAATAAAAATATTGATGTTTATGCAGGTTCATATTCATATGAATGTCATGGTGGTGAAACAAATAAAACACAATGTTCATATGGTGGTGTTACATTATCAGATAATAATAAATATGATGATTATAAAAATATTCCATGTAATTTATGGATTGATGGTCATCAAACAGAAATTGAATTAACAGCAGTTAAAACAAAAAAA
>B8Y8C1_STAAU B8Y8C1 Enterotoxin A OS=Staphylococcus aureus OX=1280 GN=entA PE=4 SV=1
ATGAAAAAAACAGCATTTACATTATTATTATTTATTGCATTAACATGGACAACATCACCATTAGTTAATGGTTCAGAAAAATCAGAAGAAATTAATGAAAAAGATTTAAGAAAAAAATCAGAATTACAAGGTGCAGCATTAGGTAATTTAAAACAAATTTATTATTATAATGAAAAAGCAAAAACAGAAAATAAAGAATCACATGATCAATTTTTACAACATACAATTTTATTTAAAGGTTTTTTTACAAATCATTCATGGTATAATGATTTATTAGTTGATTTTGATTCAAAAGATATTGTTGATAAATATAAAGGTAAAAAAGTTGATTTATATGGTGCATATTATGGTTATCAATGTGCAGGTGGTACACCAAATAAAACAGCATGTATGTATGGTGGTGTTACATTACATGATAATAATAGATTAACAGAAGAAAAAAAAGTTCCAATTAATTTATGGTTAGATGGTAAACAAAATACAGTTCCATTAGAAACAGTTAAAACAAATAAAAAAAATGTTACAGTTCAAGAATTAGATTTACAAGCAAGAAGATATTTACAAGAAAAATATAATTTATATAATTCAGATGTTTTTGATGGTAAAGTTCAAAGAGGTTTAATTGTTTTTCATACATCAACAGAACCATCAGTTAATTATGATTTATTTGGTGCACAAGGTCAAAATTCAAATACATTATTAAGAATTTATAGAGATAATAAAACAATTAATTCAGAAAATATGCATATTGATATTTATTTATATACATCA
>A0A0E1VR88_STAA3 Enterotoxin type A OS=Staphylococcus aureus subsp. aureus USA300_TCH959 OX=450394 GN=entA PE=4 SV=1
ATGTCAAAAATTAAAAAAATTACATTTATTTTATTATCATTTATTGCATTAACATTAATTACATCACCATTTGTTAATTGTTCAGAAAAATCAGAAGAAATTAATGGTAAAGATTTACAAAAAAAATCAGAATTACAAGGTACAGCATTATCAAATTTAAGACAAACATATTATCATAATGGTTCAGCAATTATTGAAAATAAAGAATCAAATGATCAATTTTTAAAAAATACAATTTTATTTAATGATTTTTTTACAGGTCATCAATGGTATAATGATTTATTAGTTGATTTAGGTTCAAAAGATACAGCAAATATTTATAAAGGTAAAAAAGTTGATTTATATGGTGTTTATTATGGTTATCAATGTACAGGTGGTACACCATTTAAAACAGCATGTATGTATGGTGGTGTTACATTACATGATAATAATCAATTAGAAGAAGAAAAAAAAGTTCCAATTAATTTATGGATTGATGGTAAACAAAATACAGTTCCATTAGGTACAGTTAAAACAAATAAAAAAGAAGTTACAGTTCAAGAATTAGATTTACAATCAAGACATTATTTACATGAAACATATAATTTATATAATACAGATGCATTTAATGGTAAAATTCAAAGAGGTTTAATTGAATTTCATCCATCATCAGGTGATTCAGTTGGTTATGATTTATTTGGTGCACAAGGTCAATATCCAGATACACAATTAAGAATTTATAGAGATAATAAAACAATTAAATCAAAAAATATGCATATTGATATTTATTTATATACAACA
>A0A220QKJ1_STAAU Staphylococcal enterotoxin-like W OS=Staphylococcus aureus OX=1280 PE=4 SV=1
ATGGGTGAATTTGAAGTTAAATATTTAACAGGTTTTATTTTAATTTTATTATTAGAAGGTATTTTTACAAATTCAGCATCAGCAATTGAATATTCAGATTTACATCATAAATCAAAATTTGATTCAAAAAGATTATCAAATGCAAAAATGTCATTTATTAATCCAACACAATTAGAAAATAAAAATACAAAAGATAGATTATTAAAACATGATTTATTATTTCATGATATGTTTGTTAATGATGATTGGAAAAAAGATTTTAAAGTTGAATTTGAAAATGAAGCATTATCAAAAAAATTTATTAATAAAGATATTGATATTTTTGCAGGTAATTATGGTTATGGTTGTCATGGTGGTGCAACAAATAAAACACAATGTTCATATGGTGGTGTTACATTATCAGATAATAATAAATATGATGATTATAAAAATATTCCATGTAATTTATGGATTGATGGTCATCAAGCAGAAATTGAATTAACAGCAGTTAAAACAAAAAAAAAAATTGTTACAATTCAAGAATTAGATGTTCAATTAAGAAATTATTTAAATGAAAAATATAAATTATATGAACAAGGTGGTGATATTGTTAAAGGTTATGTTAAATATTATAATGATGATGAACAAAATGTTGAATATGATTTTTATAATTTAAATGGTGAATATGGTAGAGAAGTTTTAAAAATGTATGCAGATAATAAAACAATTAATTCAGATAAATTACATTTAGATATTTATTTATTTAAATCA
>A0A220QKE8_STAAU Staphylococcal enterotoxin-like W OS=Staphylococcus aureus OX=1280 PE=4 SV=1
ATGGGTGAATTTGAAGTTAAATATTTAACAGGTTTTATTTTAATTTTATTATTAGAAGGTATTTTTACAAATTCAGCATCAGCAATTGAATATTCAGATTTACATCATAAATCAAAATTTGATTCAAAAAGATTATCAAATGCAAAAATGTCATTTATTAATCCAACACAATTAGAAAATAAAAATACAAATGATAGATTATTAAAACATGATTTATTATTTCATGATATGTTTGTTAATGATGATTGGAAAAAAGATTTTAAAGTTGAATTTGAAAATGAAGCATTATCAAAAAAATTTATTAATAAAAATATTGATATTTATGCAGGTTCATATTCATATGAATGTCATGGTGGTGCAACAAATAAAACACAATGTTCATATGGTGGTGTTACATTATCAGATAATAATAAATATGATGATTATAAAAATATTCCATGTAATTTATGGATTGATGGTCATCAAGCAGAAATTGAATTAACAGCAGTTAAAACAAAAAAAAAAATTGTTACAATTCAAGAATTAGATGTTCAATTAAGAAATTATTTAAATGAAAAATATAAATTATATGAACAAGGTGGTGATATTGTTAAAGGTTATGTTAAATATCATAATGATGATGAACAAAATATTGAATATAATTTTTATAATTTAAATGGTGAATATGGTTATGAAGTTTTAAAAATGTATGCAGATAATAAAACAATTAATTCAGATAAATTACATTTAGATATTTATTTATTTAAATCA
>A0A220QKG4_STAAU Staphylococcal enterotoxin-like W OS=Staphylococcus aureus OX=1280 PE=4 SV=1
ATGTTAGAAGAAATTTTAACAAATTCAGTTTCAGCAATTGAATATTCAGATTTACATCATAAATCAAAATTAAATTCAAAAAGATTATATAATGCAAAAGTTTCATTTGCAAATCCAACAGATTTAGAAAATAAAAATACAAATGATAGATTATTAAAACATGATTTATTATTTCATGATATGTTTGTTAATGTTGCATCAAAAAAAGATTTTAAAGTTGAATTTGAAAATGAAGCATTATCAAATGAATTTATTAATAAAAATATTGATATTTATGCAGGTAATTATGGTTATGGTTGTCATGGTGGTGCAACAAATAAAACACAATGTTCATATGGTGGTGTTACATTATCAGATAATAATAAATATGATGATTATAAAAATATTCCATGTAATTTATGGATTGATGGTCATCAAACAGAAATTGAATTAACAGCAGTTAAAACAAAAAAAAAAATTGTTACAATTCAAGAATTAGAAGTTCAATTAAGAAATTATTTAAATGAAAAATATAAATTATATGAACAAGGTGGTGATATTGTTAAAGGTTATGTTAAATATTATAATGATGATGAACAAAATGTTGAATATGATTTTTATAATTTAAATGGTGAATATGGTAGAGAAGTTTTAAAAATGTATGCAGATAATAAAACAATTAATTCAGATAAATTACATTTAGATATTTATTTATTTAAATCA
>ENI48853.1 enterotoxin SEA [Staphylococcus aureus HIF003_B2N-C]
ATGGGTGAATTTGAAGTTAAATATTTAACAGGTTTTATTTTAATTTTATTATTAGAAGGTATTTTTACAAATTCAGCATCAGCAATTGAATATTCAGATTTACATCATAAATCAAAATTTGATTCAAAAAGATTATCAAATGCAAAAATGTCATTTATTAATCCAACACAATTAGAAAATAAAAATACAAATGATAGATTATTAAAACATGATTTATTATTTCATGATATGTTTGTTAATGATGATTGGAAAAAAGATTTTAAAGTTGAATTTGAAAATGAAGCATTATCAAAAAAATTTATTAATAAAGATATTGATATTTTTGCAGGTAATTATGGTTATGGTTGTCATGGTGGTGCAACAAATAAAACACAATGTTCATATGGTGGTGTTACATTATCAGATAATAATAAATATGATGATTATAAAAATATTCCATGTAATTTATGGATTGATAGACATCAAACAGAAATTGAATTAACAGCAGTTAAAACAAAAAAAAAAATTGTTACAATTCAAGAATTAGAAGTTCAATTAAGAAATTATTTAAATGAAAAATATAAATTATATGAACAAGGTGGTGATATTGTTAAAGGTTATGTTAAATATTATAATGATGATGAACAAAATGTTGAATATGATTTTTATAATTTAAATGGTGAATATGGTAGAGAAGTTTTAAAAATGTATGCAGATAATAAAACAATTAATTCAGATAAATTACATTTAGATATTTATTTATTTAAATCA
>EMZ03072.1 enterotoxin SEA [Staphylococcus aureus M1228]
ATGCAAGTTGGTGTTGGTAGAAGAAATAAATTTTTTGAAAATATTATTTCAGTTCCATTACCATATCATTTATGTTTAGCATTAAAATGTAAATTAGTTATTGTTTTAGGTGAATTTGAAGTTAAATATTTAACAGGTTTTATTTTAATTTTATTATTAGAAGGTATTTTTACAAATTCAGCATCAGCAATTGAATATTCAGATTTACATCATAAATCAGAATTAGATTCAAAAAGATTATATAATGCAAAAGTTTCATTTGCAAATCCAACACAATTAGAAAATAAAAAAACAAATGATAGATTATTAAAACATGATTTATTATTTCATGATATGTTTGTTAATGATGCATGGAAAAAAGATTTTAAAGTTGAATTTGAAAATGAAGCATTATCAAAAAAATTTGTTAATAAAGATATTGATATTTTTGCAGGTAATTATGGTTATGGTTGTCATGGTGGTGAAACAAATAAAACATTATGTTCATATGGTGGTGTTACATTATCAGATAATAATAAATATGATGATTATAAAAATATTCCATGTAATTTATGGATTGATGGTCATCAAACAGGTATTGAATTAACAGCAGTTAAAACAAAAAAAAAAATTGTTACAATTCAAGAATTAGATGTTCAATTAAGAAATTATTTAAATGAAAAATATAAATTATATGAATTAGGTGGTGATATTGTTAAAGGTTATGTTAAATATCATAATGATGATGAAAAAAATGTTGAATATGATTTTTATAATTTAAATGGTGAATATGGTCATGAAGTTTTAAAAATGTATGCAGATAATAAAACAATTAATTCAGATAAATTACATTTAGATATTTATTTATTTAAATCA
>KX655710.1 Staphylococcus aureus strain TD112 staphylococcal enterotoxin-like W gene, complete cds
TCAAATGTAAATTAATAATTGTTTTGGGGGAGTTTGAAGTTAAATATTTAACAGGATTTATTTTAATATTATTGTTAGAAGGAATTTTTACAAATTCAGCGAGTGCAATCGAATATTCAGACTTACATCATAAAAGTAAGTTTGATTCAAAGCGTCTAAGTAATGCTAAGATGTCATTCATCAATCCAACTCAGCTTGAAAATAAAAACACAAACGATAGACTGTTGAAGCATGATTTGTTATTTCATGACATGTTCGTAAATGATGATTGGAAAAAGGATTTTAAAGTTGAATTTGAAAATGAGGCACTTTCAAAGAAATTTATAAATAAGGATATCGATATATTTGCTGGAAATTATGGATACGGATGTCATGGGGGAGCAACCAATAAAACGCAATGTAGTTATGGTGGTGTTACTTTAAGTGACAATAATAAATACGATGATTATAAGAATATACCTTGTAATTTATGGATTGACGGACATCAAACAGAAATAGAACTAACTGCAGTAAAAACGAAAAAGAAAATTGTTACTATTCAAGAATTAGAGGTTCAATTAAGAAATTATTTGAATGAGAAGTATAAGTTGTACGAACAAGGTGGCGACATTGTTAAAGGGTATGTTAAATATTATAATGATGATGAACAAAATGTAGAATATGATTTTTATAATTTAAATGGTGAGTATGGTCGTGAGGTATTAAAAATGTATGCTGATAATAAAACTATCAATAGTGACAAATTGCATTTAGATATCTATTTATTCAAATCATAATTTAATTAAG
>KX655711.1 Staphylococcus aureus strain TD188 staphylococcal enterotoxin-like W gene, complete cds
TCAAATGTAAATTAATAATTGTTTTGGGGGAGTTTGAAGTTAAATATTTAACAGGATTTATTTTAATATTATTGTTAGAAGGAATTTTTACAAATTCAGCGAGTGCAATCGAATATTCAGACTTACATCATAAAAGTAAGTTTGATTCAAAGCGTCTAAGTAATGCTAAGATGTCATTCATCAATCCAACTCAGCTTGAAAATAAAAACACAAACGATAGACTGTTGAAGCATGATTTGTTATTTCATGACATGTTCGTAAATGATGATTGGAAAAAGGATTTTAAAGTTGAATTTGAAAATGAGGCACTTTCAAAGAAATTTATAAATAAGGATATCGATATATTTGCTGGAAATTATGGATACGGATGTCATGGGGGAGCAACCAATAAAACGCAATGTAGTTATGGTGGTGTTACTTTAAGTGACAATAATAAATACGATGATTATAAGAATATACCTTGTAATTTATGGATTGACGGACATCAAACAGAAATAGAACTAACTGCAGTAAAAACGAAAAAGAAAATTGTTACCATTCAAGAATTAGAGGTTCAATTAAGAAATTATTTGAATGAGAAGTATAAGTTGTACGAACAAGGTGGCGACATTGTTAAAGGGTATGTTAAATATTATAATGATGATGAACAAAATGTAGAATATGATTTTTATAATTTAAATGGTGAGTATGGTCGTGAGGTATTAAAAATGTATGCTGATAATAAAACTATCAATAGTGACAAATTGCATTTAGATATCTATTTATTCAAATCATAATTTAATTAAG
>KX655708.1 Staphylococcus aureus strain TD8 staphylococcal enterotoxin-like W gene, complete cds
TCAAATGTAAATTAATAATTGTTTTGGGGGAGTTTGAAGTTAAATATTTAACAGGATTTATTTTAATATTATTGTTAGAAGGAATTTTTACAAATTCAGCGAGTGCAATCGAATATTCAGACTTACATCATAAAAGTAAGTTTGATTCAAAGCGTCTAAGTAATGCTAAGATGTCATTCATCAATCCAACTCAGCTTGAAAATAAAAACACAAAAGATAGACTGTTGAAGCATGATTTGTTATTTCATGACATGTTCGTAAATGATGATTGGAAAAAGGATTTTAAAGTTGAATTTGAAAATGAGGCACTTTCAAAGAAATTTATAAATAAGGATATCGATATATTTGCTGGAAATTATGGATACGGATGTCATGGGGGAGCAACCAATAAAACGCAATGTAGTTATGGTGGTGTTACTTTAAGTGACAATAATAAGTACGATGATTATAAGAATATACCTTGTAATTTATGGATTGACGGACATCAAGCAGAAATAGAATTAACAGCAGTAAAAACGAAAAAGAAAATTGTTACCATTCAAGAATTAGATGTTCAATTAAGAAATTATTTGAATGAGAAGTATAAGTTGTACGAACAAGGTGGCGACATTGTTAAAGGGTATGTTAAATATTATAATGATGATGAACAAAATGTAGAATATGATTTTTATAATTTAAATGGTGAGTATGGTCGTGAGGTATTAAAAATGTATGCTGATAATAAAACTATCAATAGTGACAAATTGCATTTAGATATCTATTTATTCAAA
>WP_086045720.1 staphylococcal enterotoxin type A [Staphylococcus aureus]
ATGAAAAAAACAGCATTTACATTATTATTATTTATTGCATTAACATTAACAACATCACCATTAGTTAATGGTTCAGAAAAATCAGAAGAAATTAATGAAAAAGATTTAAGAAAAAAATCAGAATTACAAGGTACAGCATTAGGTAATTTAAAACAAATTTATTATTATAATGAAAAAGCAAAAACAGAAAATAAAGAATCAAGAGATCAATTTTTACAACATACAATTTTATTTAAAGGTTTTTTTACAGATCATTCATGGTATAATGATTTATTAGTTGATTTTGATTCAAAAGATATTGTTGATAAATATAAAGGTAAAAAAGTTGATTTATATGGTGCATATTATGGTTATCAATGTGCAGGTGGTACACCAAATAAAACAGCATGTATGTATGGTGGTGTTACATTACATGATAATAATAGATTAACAGAAGAAAAAAAAGTTCCAATTAATTTATGGTTAGATGGTAAACAAAATACAGTTCCATTAGAAACAGTTAAAACAAATAAAAAAAATGTTACAGTTCAAGAATTAGATTTACAAGCAAGAAGATATTTACAAGAAAAATATAATTTATATAATTCAGATGTTTTTGATGGTAAAGTTCAAAGAGGTTTAATTGTTTTTCATACATCAACAGAACCATCAGTTAATTATGATTTATTTGGTGCACAAGGTCAATATTCAAATACATTATTAAGAATTTATAGAGATAATAAAACAATTAATTCAGAAAATATGCATATTGATATTTATTTATATACATCA
>AAP37183.1 enterotoxin sea variant, partial [Staphylococcus aureus]
AAAGAAAAAGATTTACATAAAAAATCAGAATTACAAGGTGTTGCATTAGATAATTTAAGACAAATTTATTATCATAATGGTAAAGCAATTACAGAAAATAAAGAATCAGATAATCAATTTTTACAACATACAATTTTATTTAATGGTTTTTTTACAGATCATCCATGGTATAATGATTTATTAGTTGATTTTGATTCAAAAGTTTTAGCAGATAAATATAAAGGTAAAAAAGTTGATTTATATGGTGCATATTATGGTTATCAATGTGCAGGTGGTACACCAAATAAAACAGCATGTATGTATGGTGGTGTTACATTACATGATAATAATAGATTAACAGAAGAAAAAAAAGTTCCAATTAATTTATGGTTAGATGGTAAACAAAATACAGTTCCATTAGAAACAGTTAAAACAAATAAAAAAGAAGTTACAGTTCAAGAATTAGATTTACAAGCAAGACATTATTTACATGGTAAATATAATTTATATAATTCAGATACATTTGATGGTAAAGTTCAAAGAGGTTTAATTGTTTTTCATACATCAACAGAACCATCAGTTAATTATGATTTATTTGGTGCACAAGGTCAATATTCAAATACATTATTAAGAATTTATAGAGATAATAAAACAATTAATTCAGAAAATATGCATATT
>AEZ36044.1 enterotoxin A, partial [Staphylococcus aureus]
TCAGAAAAATCAGAAGAAATTAATGAAAAAGATTTAAGAAAAAAATCAGAATTACAAGGTACAGCATTAGGTAATTTAAAACAAATTTATTATTATAATGAAAAAGCAAAAACAGAAAATAAAGAATCACATGATCAATTTTTACAACATACAATTTTATTTAAAGGTTTTTTTACAGATCATTCATGGTATAATGATTTATTAGTTGATTTTGATTCAAAAGATATTGTTGATAAATATAAAGGTGAAAAAGTTGATTTATATGGTGCATATTATGGTTATCAATGTGCAGGTGGTACACCAAATAAAACAGCATGTATGTATGGTGGTGTTACATTACATGATAATAATAGATTAACAGAAGAAAAAAAAGTTCCAATTAATTTATGGTTAGATGGTAAACAAAATACAGTTCCATTAGAAACAGTTAAAACAAATAAAAAAAATGTTACAGTTCAAGAATTAGATTTACAAGCAAGAAGATATTTACAAGAAAAATATAATTTATATAATTCAGATGTTTTTGATGGTAAAGTTCAAAGAGGTTTAATTGTTTTTCATACATCAACAGAACCATCAGTTAATTATGATTTATTTGGTGCACAAGGTCAATATTCAAATACATTATTAAGAATTTATAGAGATAATAAAACAATTAATTCAGAAAATATGCATATTGATATTTATTTATATACATCA
>BAG06666.1 staphylococcal enterotoxin type T
ATGAAAAAATGTATTTTATTTATTTTTTCAATTATTTTATTAGTTTCAATTTCAACATTATTTATTCCAAATGCAAAATCAGATTCAAGAGAAGGTTTAAAAGATTTTTATTCAAAAAAAATTGATGTTTATACAAATAAAAAAATTAATGAAAAAGATAAATATTCAGTTGATATTGAAGTTGATAATTATGTTTATAGAATTAATACATTAGATGATAAAATTTTAAATCAATTTAAAGTTGGTGATTATGTTGATGCATGGGGTCATATTATTAATAATAAACCAATTGGTAAAGTTATTAAATTTTATGATGGTGATATTTCAAAACATTCACCATTAGATAAACCAACAAATATTTCATATAGAATTAATTTATTTAAAGAACAAAAACAAACAGAAGTTACACCAGAAAAAGAATTAGAAATTGGTAATAGATATTTAACAATGAAACAAATTGATTATAGAATTAAATCATATTTAGTTAAAAAACAACAATTATATACAGAATTTTATAATGGTAAAATTGAAATTTCAATGTTAGATGGTAAAAAACATTTTATTGATTTATCAACATATTATTATGATCCATCAAATTTTACATTAGATTATACAAAAATTTCACATTTTGATATTTATATGGAAAAA
>M94872.1 staphylococcal enterotoxin type D Plasmid pIB485 M94872.1
ATGAAAAAATTTAATATTTTAATTGCATTATTATTTTTTACATCATTAGTTATTTCACCATTAAATGTTAAAGCAAATGAAAATATTGATTCAGTTAAAGAAAAAGAATTACATAAAAAATCAGAATTATCATCAACAGCATTAAATAATATGAAACATTCATATGCAGATAAAAATCCAATTATTGGTGAAAATAAATCAACAGGTGATCAATTTTTAGAAAATACATTATTATATAAAAAATTTTTTACAGATTTAATTAATTTTGAAGATTTATTAATTAATTTTAATTCAAAAGAAATGGCACAACATTTTAAATCAAAAAATGTTGATGTTTATCCAATTAGATATTCAATTAATTGTTATGGTGGTGAAATTGATAGAACAGCATGTACATATGGTGGTGTTACACCACATGAAGGTAATAAATTAAAAGAAAGAAAAAAAATTCCAATTAATTTATGGATTAATGGTGTTCAAAAAGAAGTTTCATTAGATAAAGTTCAAACAGATAAAAAAAATTTACCATATAAAAAT
>AF053140.1 staphylococcal enteorotoxin type J Plasmid pIB485
ATGAAAAAAACAATTTTTATTTTAATTTTTTCATTAACATTAACATTATTAATTACACCATTAGTTTATTCAGATTCAAAAAATGAAACAATTAAAGAAAAAAATTTACATAAAAAATCAGAATTATCATCAATTACATTAAATAATTTAAGACATATTTATTTTTTTAATGAAAAAGGTATTTCAGAAAAAATTATGACAGAAGATCAATTTTTAGATTATACATTATTATTTAAATCATTTTTTATTTCACATTCACAATATAATGATTTATTAGTTCAATTTGATTCAAAAGAAACAGTTAATAAATTTAAAGGTAAACAAGTTGATTTATATGGTTCATATTATGGTTTTCAATGTTCAGGTGGTAAACCAAATAAAACAGCATGTATGTATGGTGGTGTTACATTACATGAAAATAATCAATTATATGATACAAAAAAAATTCCAATTAATTTATGGATTGATTCAATTAGAACAGTTGTTCCATTAGATATTGTTAAAACAAATAAAAAAAAAGTTACAATTCAAGAATTAGATTTACAAGCAAGATATTATTTACATAAACAATATAATTTATATAATCCATCAACATTTGATGGTAAAATTCAAAAAGGTTTAATTGTTTTTCATACATCAAAAGAACCATTAGTTTCATATGATTTATTTAATGTTATTGGTCAATATCCAGATAAATTATTAAAAATTTATCAAGATAATAAAATTATTGAATCAGAAAATATGCATATTGATATTTATTTATATACATCATTAATTGTTTTAATTTCATTACCATTAGTTTTA
>A0A0H2XFV8_STAA3 Staphylococcal enterotoxin Q OS=Staphylococcus aureus (strain USA300) OX=367830 GN=seq PE=4 SV=1 SaPI5
ATGAATAAAATTTTTAGAGTTTTAACAGTTTCATTATTTTTTTTTACATTTTTAATTAAAAATAATTTAGCATATGCAGATGTTGGTGTTATTAATTTAAGAAATTTTTATACAAATTATCAACCAGAAACATTACAAGGTGTTTCATCAGGTAATTTTTCAACATCACATCAATTAGAATATATTGATGGTAAATATACATTATATTCACAATTTCATAATGAATATGAAGCAAAAAGATTAAAAGATCATAAAGTTGATATTTTTGGTATTTCATATTCAGGTTTATGTAATACAAAATATATGTATGGTGGTATTACATTAGCAAATCAAAATTTAGATAAACCAAGAAATATTCCAATTAATTTATGGGTTAATGGTAAACAAAATACAATTTCAACAGATGAAGTTTCAACACAAAAAAAAGAAGTTACAGCACAAGAAATTGATATTAAATTAAGAAAATATTTACAAAATGAATATAATATTTATGGTTTTAATAAAACAAAAAAAGGTCAAGAATATGGTTATCAATCAAAATTTAATTCAGGTTTTAATAAAGGTAAAATTACATTTCATTTAAATAATGAAACATCATTTACATATGATTTATTTTATACAGGTACAGGTCAAGCAGAATCATTTTTAAAAATTTATAATGATAATAAAACAATTGATGCAGAAAATTTTCATTTAGATGTTGAAATTTCATATGAAAAAACAGAA
>A0A0H2XJE8_STAA3 Staphylococcal enterotoxin K OS=Staphylococcus aureus (strain USA300) OX=367830 GN=sek PE=4 SV=1 SaPI5
ATGAAAAAATTAATTGTTATTATTTTAATTAATATTATTACATTATCAGTTTCAAATTCAGCATCAGCACAAGGTGATATTGGTATTGATAATTTAAGAAATTTTTATACAAAAAAAGATTTTGTTGATTTAAAAGATGTTAAAGATAATGATACACCAATTGCAAATCAATTACAATTTTCAAATGTTTCATATGATTTAATTTCAGAATCAAAAGATTTTAATAAATTTTCAAATTTTAAAGGTAAAAAATTAGATGTTTTTGGTATTTCATATAATGGTCAATGTAATAATAAATATATTTATGGTGGTGTTACAGCAACAAATGAATATTTAGATAAACCAAGAAATATTCCAATTAATATTTGGATTAATGGTAATCATAAAACAATTTCAACAAATAAAGTTTCAACAAATAAAAAATTTGTTACAGCACAAGAAATTGATGTTAAATTAAGAAAATATTTACAAGAAGAATATAATATTTATGGTCATAATGGTACAAAAAAAGGTGAAGAATATGGTCATAAATCAAAATTTTATTCAGGTTTTAATATTGGTAAAGTTACATTTCATTTAAATAATAATGATACATTTTCATATGATTTATTTTATACAGGTGATGATGGTTTACCAAAATCATTTTTAAAAATTTATGAAGATAATAAAACAGTTGAATCAGAAAAATTTCATTTAGATGTTGATATTTCATATAAAGAAACAATT
