# Supplementary material for: Genome-Wide Profiling of Enterotoxigenic Staphylococcus aureus Strains Used for the Production of Naturally Contaminated Cheeses
Source: Genes (Basel). 2019 Dec 27;11(1):33. doi: 10.3390/genes11010033 (PMC7016664; doi:10.3390/genes11010033)
Supplement: Supplementary file 1 [file genes-11-00033-s001.zip › Supplementary Files rev/Database S7]

>NC_012547.1 Staphylococcus aureus plasmid pGO1, complete sequence
AAATAAAAGATAAAATAACATCTTGGCTTGATAAAGATAACAACAAAAACGAATAATATAGGAGGGGTTT
TTTGGGGAATTTAGATTTTGATCACGAAGGATACAGAAAACTATTACCATTAAAAGATTTCAAACATTTT
ATAAAACATAGCGACAGCAAGACTAGAAATCATTTTATTGGTATGGCTTTTAATAATAAAACAGATGTGT
TTAGTCGTAACTTCTCTAATAAAATGATAAACATATTCCCTAAAAATGAATTTTATATTCATATACAACA
ATTTCCAGAGAATGATAGCCCTTCTTATATGGTATACAACACTGATATTACAGCATTTATTCAGTTTAGG
TTAGTTGGGCGATCAGAAAATAAGTATTTAGAAAACATTATCAGAGATTATGGCGTATTAATAGAAGTTG
AGGCCTTACATTCATTTAAAAAAGGTATGGGGGCAATGCTTGTAAGTCAATTGGAAAAGTTATCAGATAA
ACTGTTTATACCTATATATCTTTATGATACTAATTTAAAAGATGAATTATATTATCAAGACTTAGGATTC
TTTGATACTACTAAAAAAGGGAATCATGGAGAACCACTTTTAGTATATAAACCTAAAAATCTAGAAACTA
ATAAAAAAGAAAAGCCTATTAAATCTTTATTCAAGAAAGTATTCAATATCAATTAGCCTACAGTATTAAA
GAGGTGGGGTAACTCATTTCTTTAATACTTATTTTATTAACAGGGGTTTAATATATGGATTACACAAATC
AAAAAAGAAAATACATAATATTTGGTATTGTTCTTGCTATAACACTTCTAATTGTTGGAATTGCTTACTA
TTTAATCAGTTTGAATAATGCTAAAGGACAAGTTAAAGAATTTGAAAAATTAGTACAGCATAATGACTAC
AATAGTATTGCTAAAAAGTTATCTAATAAAGAAGAAACTTTATCTGAAAATGATGCTAAAAACTTTGTGT
TATTTGTTAAAAGTAAAGAAAATCAAGAACAATACAATGAGCAAATACAAAAAATTAAAAGTAATATTGA
TAAAAATAAAGACAATAATACCGTGTATGGCTCTATAACAGATCAATACGGAAATAACCTAATAACTATT
AAGAAAAACGGAAAGACTTTCTTTTTTATAGATAAATTAGAATTCAAACCTAAACTTACCAGCGTTTATG
TGAAAGAATTTAATAACACTGGAATTTACAAATATCAGCAAGAAAATGCTAAAAAGGTAATAGCAGAAAG
CAATCAAACAACAGAATTAGGCAAGTTCTTTATTGGTAAATATAGTATTAAAACAGATAAAACAATTGAA
GATTCAATTCACAATGGGACTTTGACAGGAAAAATAGATATAGATTTAAGCAATAGAGGAAACAATAATA
AGATATATGCAGATGAAGATTTTAACCAAAGCTGGTTTAAGGTTAAGCTAAACAATGATAGTTTATTAGA
AAAAAATAGTTACAAACTTTTAATTGATGATAAAGATGTTGATTATAATTCCAAAAAGACATATGGAAAG
TATTACAATCCAACTGAATTAAGTGTATATGCGATTGGAAAATTAGAGGGTAAAGAGTTTAAAACTAACA
GAATAAATATAAGACGTAATTATGATAATAAACCTCAAAATTTAAAATTAAGTTTTAAGGAATCTCAAAT
AAGAGATTATGAGAGTAAAAGTAAAAAGGTTAAAGAAAAAGCTAAAAGCTATATTAAAGAATATACGAAA
GAGTTAAACAAAGCATATAAAAAGAAAGATTATAAATATATATCTGACTACGTTAAAAATAACTCTCAAT
TAGAAAAACAACTAAAAAAACAGGTTAAGTCTAAATCAAAAGTTAAATTTAAAGATGTTAAGATAAACAA
CGTTAAACGTGATAAAAACAAAATATATATTGAGTTAAGTAAAACCAACAATGGTAATGTGTTTCAAACG
AAATATACCTTAGATTACGATAATGTATCAAATGAATTTCTAGTAGAAGATTCACATGATAATTAAAATA
ATTCAAACACCAATGACATTAAATTCATTGGTGTTTTTTACTGTACGCTAACAATACTACTTAAAGGTAT
TTTTAGTTTATTGTTTGAATTGGAATTAGTGATAATCATAAATCCATTAAATTCATCTATTTTGTTAATG
TAACATTGAATCGAATATATATATCCGTCTTTCCAGTAATCTAAATCAGTTAATATATTTTTACTAATCT
TACTACTTACTTTCTCATTAATTTCTTGTAGCTGGTCATCAGACAATAGAGGCATATTTATTTTATTTTG
ATCTTCTATGTGTTGTTCCAATATTTCATATTGCTGGGGTATCGTCTTAAATGCGTTCCATTTAACTATT
CCTCTACCTTTTGGAATATGTGGATTTAAGTATTCCCTAGGTATGTTTCTATAATCAGTTTCATATTTGT
ACGGTTCGGGCATATTAGGATTTATTATTTTCATATCAGTAAACACCTCAACCAAATTATAGAACATATG
TTCGTAAAAATAAAGAGTGAAATAAGAGTATTATAAACGATTGTATTTATTACACTGATAATTACTTTTC
TTAATAGCGTTATAATGGGTTGACTGGTGTATTAAAATCTTGTATTATAATCATAGTAAGATAATTAACA
AATAACATGGCAAATAATACAAATAGATTAGCTCTCATTTGCATTGAGAATTAATTTTATAGATAACTAT
ACATTAAAAACAATATACAACGCTATTTTAGAAAGGATAATTACAATTATGGCCAATATTGGTTATGCTC
GTGTATCTACCAGAGATCAAAGTTTAGATTTACAAATAGACGCTTTGAGTAATTTTGGTTGTGAGAAAAT
ATTTAGCGAAAAAGTTAGTGGGCGTAAAGTAAATAGAACTGAACTAGATAAATGTTTAGATTATTTACGT
GAAGGCGACACTTTAGTTATTTACAAGCTAGATAGATTAGGCAGGACTACTAAGCAACTGATAGATTTAG
CCCAATGGTTAGAAAATAATAATATTGAATTACAAATTATTGATATGAATATCAATACAAAAGACCCAAT
GGGAAAGATGTTTTTTACAATGATGAGTGCTTTTGCTGAATTAGAGGCTAACTTATTAAGCGAAAGAACT
AAAAAAGGTTTAGAATCAGCTAGAGCAAGAGGTAACATGGGAGGCAGAAAAGCAATGCCACAAGAAAAAA
AAGAATACATTAAACATTTATACGATACCAAAGAATATACAGGACAAGAAATTGCTAAAAAAACGAATGT
AAGTAGAGATACTGTATATCGCATTTTACGAGAGTTTAAAAAGTAATCCTAAACATTGCATAACATGACA
GGTATTGATATAATATAAGTAAGAAAAGAATCGGCGTTGTGGCGCAGATATAAAAATTAATACTACACGA
ACTAGAATCGGCGTTGTGGCGCAGATATAAAAATTAATACTGCACGAACTAGAATCGGCGTTGTGGCGCA
GATATAAAAATTAATACTGCACGGAAAGAAACAACTATAGAGATCAAAACACATTATATTGTTTTAAGGA
GGCGTATATTACGCCTCTTTTTTATTAAATTTATGGAGTGAATAACAATGGAAGTTGTTCGTTTAAATCA
AAACCTATTTAATAAACTACGAGGAAACGAAATATCAAGCAATAAAAATGGTTCAAGACCATATTATTAT
TCTTTCAAACGTAATAATAATAGAGTTTGTATACCTTTTAGAACAAATGCACAAAAGGTACCTAATAAAT
ATAAAATTAATTTAGGAGGCGAACAGCCCGATAAACCTAATTCAGCTATTGATTTAACAAAGTCTATAGT
AATTAGTAATGATGAATATCTTAATAACAGGTCAAAAGCTAAAATACCACAAAATGTTAATAATTTTTTA
AAGCAACAAGCACCAGCTATTGAACAAAAATACGATACTATGTCTAATGATTACATAAAAGCAAAAGCTA
GTTTAAGTAAGATACCTTTAGTTAAATATTCAACTATGCAATACTTCCACAAAGAATTGAATATTCAAGA
TAGTATTGATAATCAACAAACTAAAAATGCTATTAATGAATTAATATCTAATGGGAAATCAAATAAATAT
AATAAATTACAATCTTCTCTGCCTAATGAAAAATTAAATTTGCTAGATGATTATGAAACTCTATATGAGT
TTAAAAGCCTAACAGACTACCCAGCTAAAATAAATTCTAATGATATTGATAATCCTTTCTTAGAAGTTGA
GAAAAATAACAAACATTTTACTTTGTCTGCACTAACTATTAAAAATGAACCAGAAAAGCATGTAAAAGAC
TTTTTAAATTATGATATAGAGAATGAAAAGAATAAAGATATTGATTTAGATTTATAAGGCCTGTAAAAAA
GGCCTTTTTTCTTTTTATTTATTATGACACGACATGAAATGACACGTCACAAATGGTATAATTACTATAT
GGAGGTTATATTTACATTAGGTTTTTATTAAAAAAAGGAGTGATTTAATAATGAGATTTACACCCCGAGG
AATTTTGAACAACACCGATTATGAACTAAATTCTGAATTTTATTATGTGCCAGCAAGTGATAAACAAATG
AATGATCAAAGAGATATGACTAATAAAAGCATAGTAGGTAATTTAGTCTATAGAAATAATTTCTATAACG
AAGTGTATACTCAACCAGTTTATGATTTAGACGATTCTAACGAAAAATATCAAACACCACATATTATAAG
TATAGATGATTCTGAATTTGATTATAACTTAACTAATTTAGATGATTATTTTACTAAAGATACAGCAAAT
AAAGGTTATGAAAAGCTAGTAAATGCCATTAAATCAGAAGAAATTACCTATTTTGACAGTGATATTAATG
AAGTTGATGATTTTACACAACAAGATGAATATTCAAATGATTGGTATACTAACACTTTTGTGGATTTAGT
ATTAAGTATGAAAGGATATTCATATCATGTAGAACCAAATAGAGAATCTGTTATTGAGGATTCACATATC
ATAACAGAAAATGATATTACTTATAATGTAAGCTATAACCCCGAAAAACATCATTTATATATTAATGACT
TCCCAGCAATTCCAATAGAAGAAAACGATAATATAAGATTATTAAATGATAACTTAACTCAAGACATGGA
AAAAACTTACGATAATATAAACTATAATTTTTCATACAATGATTTTAAAACACTTGAAGATGATTCTTAT
ATTTATATTGATTTAACAGATTATAAAGATAACGAAGGTAAATTTGTTAAAAATCTAATAGAAGATATAC
CACCTAATGAAATTATTAAAGATAGATTAAAACAAAATATTAATTTATTTGACGAACGAGCAAATTATAA
TGCCTTAGCTGTTTATAGAAGGGATTTAGAAGATTTTTCAGATAGAAATAATTTAGATAGCTTAGATAAA
GTTAAAGATTTAAAAACATTCTATGATACGGAAATTAATATTAAAGGATTGAACATTAACAACGATATTG
AGAAAAAGGCTTTAAATAATCAATTAGCCTTTAACCTTTATAATGAACCGTTAAATAACATGTTTAGAGA
TAACAATGTTTTATATGAAGTTTATGAAAAAGAAATTTATGATGAAAAAATTCCCCTTTCTATAGAAGAT
AGAAAAGAAGTGAAAACTTATTTAGATGACGCTAGAAACAATTTTTCAAATAATTTCTATGAATATACAA
CGAACAAATCATCTATTTTAGCTGAAAATAGTTTAACTGTTTTAGATAAAGCTAAATATGATTTAGAATT
TGCCCCTGTATCTAATCATTTATACAAAGAAAGAGAAAATTTTTACGAAGGAATGAAACAAGCTACCCTG
CCCTTACACAATATTACTAAAGAACAATATAAAGAAAGAGAAAATGATATTGAAATAATCGGTCATTTTA
AAAACTATATCAATACTGAATTACATGGAACAAAGAGTTCTGAATTCAAACCTAATTTCGTAAATGATTC
TTTAGAAAATGAAACTAACTCAATAGCTTTTGAAGATATTATAAATGGATCAGAAGAAACACATAGTAAT
ATTATTAATTCTATTAAAAATGAATTAAAGCAAGAAAGAGATAATTTAGAAATGTAGGAGGTACAATATG
CTAAAAACATATACTGAAATCATTGGAAGTGAATTGCCAATTTATATAACAAAATCAGAAACAAGCGAAT
TACTATTTTCAGAAGAATTAGATAAAAATTTAAAATATGAAGTTGCTGGATATTATCTATATAATGCTAA
AAAAGACTTATACAAAGAACTTTATAAACCTATTAGCGAGGTGTAGTATATGGCTTATTCAAAAGGAAAT
TATAAAAAGAAAAAAATAGATTCAATAATAGAAGAATTGAATAATAAGCTAGATGACTTCAAAAACAATG
ACAAAACCTATAAGGAATTTTTAGATACTACAGCGAAATTTCACAACTATTCAATTAATAATATTATTCT
AATTGCTGGCCAAAATCCAGAGGCTACAGCTGTAGCTGGTTATAAAGCATGGAAAAATAAATTTGATAGA
CAAGTGCAAAAAGGTGCAAAAAGTATGAATATAATTGCCCCTATTGTACAAAAACGAAATGTAGAAATTA
AAGATGATAACGGTAATATAGTACGTGATAATAACGGTAATCCTAAAACTGAACGAAAACCCGTAATTAC
TGGATATAGAGCGCATAATGTGTTTGATGTGGCAGATACGAAAGGCAAGCCTTTAATAACAGCAAAAGAC
CTAATAAAAACCGAATTTGAAAACTCTAACGACTATAAAGACTTATATAATGAATTTAAAGATTATATTA
ATGAAGAATTAACACCTAGTGTAGAGGAAAAACATTTTCTTGATGATCCTACTTTATCTAATGGCGCTAA
AGGTTATTATAGTCCTAAATCTGATGAAATTGTAATCTCTGATGATTTGTCATATGATATGCGCTTTAAA
ACTTTAATACATGAATATGCACACTCTCAATTACACAATAATGATATAGGTAAAACGCAAATATCTGAAC
ATAGTAGATCATTAAAAGAAATCGAGGCTGAAAGTTCTGCTTATGTAGTAGCTAATTATTACGGTTTAGA
CACTAGCGATTATTCTTTAGGTTATTTAAGTGGCTGGGGGCATAATATAAGTGATGATGAATTAAAAGCC
CACATAAAAAATATACATTCGTTCGCAAAAACTACAATTGAAGAAATAAATTCATTGCCAGAGTTTTCTC
AATATATAGATAAAAAATTAGAATCAGAAATGAACAAAGATGTATATAAAGACCTTTCAACAATGATAGA
TACCAATCTAAAAAATGGTTTTGATAAAATAACTATTATCAAAGGTAATTTAGTTAATGATTATGGACTT
AATGAAATTTCTGAGAATAGTTATGAAAATGATGATTTTAAAGTGAATATTGATTACAAAGGATTTAATA
CTAATAATTCGCAAGATCAAGCTAAAATTGAGTTAATTAATAAGCATGATGATTCATTGAATAGAGATTA
CAACTTCACGCAAACTTATAACCGAAATGTAATTAATAACACCACAACTATTTTTGTACAAGATGATGAT
AATGAAGATAAAAACAAAAAATATATCCATGAACGAGATATAGACGGTAATATATTAGAAGAAAAACATA
AATTAAGCCCACAAGATGAAATAGTATCATTTGAAAACTTTGTAAATAAATCAGTTGAAGAAAATGGCCT
AAAAGATACATTACGCCAATTTGTAAGTAATGGTGTATTAATGGGCTATGAATTAAATGTTGATAATATT
GATAATACAAATGAAACTTACTTTTCAATGAATAAAAATCAACAAAATGGCCAACGATCAAATATGACTG
CTAAATTAGAACATGATACTAACGAAAATGTTTATATAGATTTTAAAATTAAAAATTCAGCTGGTATTAA
AAACATATCCTATACTGAAAGTAATGAAGAATTTAATAAAGATGAACAGAATAAAGAAATTGAAAACAAA
CAAGAAGAAGAAATTGATATATAAAAAGAAGGCATATACGCCTTCTTTTTTTATACAATACTATTTATAA
GTGCATACCTCTTTTATTTTTCAACTCATGGCGCTGTTTACTGTGATTCTTACCTTTGTACTGATGATTT
ATATACTTCGGCATACGTTCTCTAAATATCTCATTAAAATTAAATATCATTGAATCTAGTCCAGCATTTA
TTAAACCATAGGCTTGTTGTTTTCTATTGTAATTATTGTAAGTTTCTTTATCTACTAGAATATCATTACC
TTCATAAAACTCTTCAATGTTATCTTTGCTTATTTCGTCCCCTACTTCATTGGATTCTTGATATAAATGT
TTTAAATCATTGTTATCACTATAATCAAAGTCATATTCACTCAATAATTTCTTTTGAATAGCCCCAAATA
CAAATTTATCATGCTGATTTTTATTAGGTTTAAATTCTTTTTCTTGTAACAACTTAACTTGTTCAGTTAT
ATATTTTCTATCTTCATCACTGTATTTAGGAATAAAATTACCTGTTTCTAACATTTCAATTGTGTTTTCT
GTACCATGATAAGTTTTAAAATCAATTAATTGTTGTTTTTCTTTAATGTCAGTTACTTCATTAAAAGCTT
TATAATCTTCATCATCTGTAAATAATTCCTTTATTTGTACATCATAATAATCTTCTAGTATATTTTCAGC
ATTTCTAAAAACTTCTAATTTGTTAGTATAATAATCTATTTTCAAACTATCTTCCATACCTTCATGTTTA
TTCTCTAACACATCATCAAAAGACAAGTTATTTTTTTCGAGAATATTTGAAAGTTTATCGGCAAAGAAAT
TCGATTCTTTTTCAATAGATTCTAAACTTATATCTCTGTTACCTAAAACTGTATTAAGGCTTATTTGAGC
CTCTTTTATGCGTTTCTCTTTAACTATATCCTCTAGTTCATTATTAGCTGGTAAAACATCTCTATCATTT
AATATAGTGCGTGTGATAAAGATTTTTTCATCATCACTATAGTTTAATGATTGATCGGGATAATTTTTAT
CAAAGAAAATTCCAGCTTGTTTTTCAAATACCTCATTTATAGATTCAAGTTTTTTCTGTCTATCCTCTAT
ATCCTCAATTTTATTTAATCTATCTTCATCATCAGTGATTAATGAAGTTTTTTGTTTTAAATCATATAGT
CTTTCATTTTCCTTATACATATTTATAGGTGTTACATAAATTTTTAAATCTTTGGCCATATTTTTTAATG
TAGTAGAATCTGATTTATTCATATAACTAAAAGCATTTAATTTGTGAGATTTCATATCATCTACTTCATT
AAACATCTTATCAATTTTTTGCTGATTTCTCTTTTTAATACTTTCATTATGTTTCGATATTGAAGATTTT
TTTCCTGTTTCATCTTCAAATTTTCGTGCTTTCCAACCTTCTTTTTTTGTTGGCTCTAAATCTATATTTT
GATTTTTATATGAATCAGCAGAAACTCTAACAGAAAAACCATTCTTTTCTAGGTGTTTATTTTGAACATT
TTCCCACCGTTTTCGCCATTCATTATGTTTTTCTTTTGTATTCCAATCTCTAATATAATCATTGCCCTTT
CGCTTAGGTTCAAATTCATTATTTTTATCTAAACCACGTAATGTACATAATAAATGTGCGTGAGGATTTT
CTTCATTTATTTTATGAATATTTAGATCAACAATCATTCCTTCATTAGATAAGGATTCAGCAAATTCTTT
TGCTAATTCAATATTACTATTTGGATCAAATTCATTCGGCAAACCAATTATAATTTCTCGTGCAACTTGA
CTATTTTTTCTGTTCTCAACATCATGAACTTTATTCCACAAATATTCTCTATCTTTAAACTTATCATCAG
CATTATTAGGTAATAAAATTTCACTATAATCACATTGCTTATTTGAGTAATCTTTAAATTCGTTTTCCTT
AAAATCTTTAATCCTACTAGCGCTATTATAGGCACTTTTTGCAGTTGCACTTTGTCCATTTGCTTTTGAT
ACAAACTTATTTTGAAAATGGTACATTGCCATAATAAAATCTCCTTAAAAAACAAATATTGAGCGAAGGC
GAAATAAATTAAAAATTAATTTTTAATTTCACGAATTTAGCACGCGAACGGAACGTTCGCATAAGTGCGC
CCTTACGGGATTTAACTAGATTATAACGGTAAAACTTGAATCTGTCAAACGAAAAGGTTATAATTAAATT
AATAAAAAATATGGAGGTTTTATTTATGGCTGATATTCAAAAAATGTTAGAACAAAAAGAAAAACTTCAA
GAAAAAATTAAAGAAGAAAAGAAAAAAGAATATGAAAAATTTGGAAGATGGTTCTTCAATAAATTTAAAG
TAAATAGATCAGCAGACGCAAAGAAAATTATAAATAAAAATTTGCTTAATATTGAAGATACTAAAGAACA
CAATTTAGAAAGAAATGAAATTATAGAAGAAACTAAAAATTCCAATGAAGAAAACAAAGAAATAAATGAA
ATAAACCACAATATTTAATAGATATTAACTAATATTAATATGATGAAAGACTTATAAAATAATTGGTTTA
CTAATAGCAAAATCTACAGTAGTCAATACTTTAAAAATAGGAGGTTTTATTATGATTTTATTATCAACAG
CTGGCGAAAATGCTGTTCATATTAACCCTATTTTTAGATTTTTTCTATATTTTATTATGTGTGTTCCTAT
GACAGTTGCTTTATGTACAATATTCCTTAAATTTATCTCAATTTTTATTCTTCCATGGAAAGTATGTTTG
TATATTGGTATTGCTTTAGGTATTATTGTTACTATTTTTCTTTTGGTTATAACAATTGGTATAGAAATGA
CATAAATTTTCTACGAAAATATCAAACATGACATGACATGTAATAAAGTATGTGTTAAAATTCATTATAA
GAAGTAGCAATCAAGTAAATAAATGCTGGTTGTTATTTTTTTACCCACACAGTATATACTAGTATATACT
AAGATATACTATAATATATACTGATATATACTAGGATATATCAGTATAGAAAAGTATATAAATAACTTGT
GGTATTTTATTAATTGTACTAATTTAAAAAGAGTAAATAATATGTGGAGGTTTTATTATGAGTAACGTAT
ATGTAATGGCTTTAGATTTTGGTAATGGATTTGTAAAAGGGAAGATTAATGATGAAAAATTTGTAATCCC
TTCAAGAATCGGAAGAAAAACTAATGAAAACAATCAATTAAAAGGATTTGTTGATAATAAATTAGATGTA
TCAGAATTTATTATCAATGGGAACAATGATGAAGTATTACTATTTGGTAATGATTTAGATAAAACTACAA
ATACTGGTAAAGATACTGCCTCAACAAATGATAGATATGATATTAAATCTTTCAAAGATTTGGTTGAATG
TTCTATAGGATTATTAGCAAGAGAAGTACCAGAAGAAGTTGTCAACGTTGTAATTGCTACTGGTATGCCA
AGTAATGAAATAGGAACTGATAAACAAGCTAAGTTTGAAAAACTTTTAAATAAAAGTCGTTTAATTGAAA
TTGACGGTATCGCTAAAACAATTAATGTTAAAGGCGTTAAGATAGTAGCTCAACCTATGGGAACTTTACT
TGATCTTAATATGGAAAATGGAAAAGTATTCAAAGCATTTACAGAAGGCAAGTACAGTGTTCTTGACTTT
GGTAGTGGTACTACAATTATTGATACTTATCAAAATATGAAACGTGTAGAGGAAGAAAGTTTTGTTATAA
ACAAAGGTACTATTGATTTTTATAAACGAATTGCTAGTCACGTATCTAAAAAATCAGAAGGTGCCTCAAT
CACACCACGTATGATTGAAAAAGGATTAGAATACAAGCAATGTAAACTTAATCAAAAAACAGTTATTGAC
TTTAAAGATGAATTTTATAAGGAACAGGATAGTTTGATAGAAGAAGTTATGAGTAACTTTGAAATCACTG
TAGGTAATATAAATTCAATTGACAGAATTATTGTTACTGGTGGTGGTGCAAACATTCATTTTGATTCATT
AAGTCATTATTATTCAGATGTGTTCGAGAAAGCAGATGATAGCCAGTTTAGTAATGTTCGTGGATATGAA
AAATTGGGGGAATTGTTAAAAAACAAAGTAGAGCAAGAAAGTAAATAATTATGGATAAGAAAGAAACTAA
ACATCTTCTGAAAATAAAAAAAGAAGATTACCCTCAAATCTTCGATTTTTTAGAAAATGTTCCTAGAGGT
ACTAAAACAGCCCACATAAGAGAGGCATTGAGGCGCTATATTGAAGAAATAGGGGAAAACCCTCCAATAC
CTTCAAAAGAACACACAGCGCCCTTAAAAGAGCATACAGAACCTATTAAACGTAATAAAGAAAGTTTTAA
AGACGCAATGGAACGTAAGGATCAATTAAAACAAGCTGAAATGCCTAAAATAGAAGAAAAAGATGAAGAA
ATGGTAGATATTAGTATTGATGACCTTTAATATCTATATTCCTTCATCCAATTCCATTTTTTCTTCTGCA
TTTTTAACTACCTTATGAAAGTCTACACCATAGTATTCAGACATTACTAAAAATGTATGTAATGCTATTC
TAGGTTTTTTACCATTCTCGATACGTGAAAGATGACCAGCAGTCACACTCAAATCAAATGCAACTTCTTC
TTGTCGCTTGCCTATGAGTTGACGCTGGTTTTTAAATTCTAAACAAATGTATCTATATAGTTTTTGTATA
CGGTATTCATTCATGATTTATCGGCCTCATAATTTTAGATATATTAATTATATTAGAGATTTGTTATCAA
ATACATTTCATTACAAGCATATAATTGACCTGTGAGGCAACAAAAAATTTTTAATTTTTTTAAAATAGTG
TTACTATTGAACATAGAAAAAGACACCTAACGCTTGGCGGTTGTTAGATGTCTAAAGAGTTTAAATAATA
TGTGTTATTTACTTTTACAATTTGTTTGTATCTTTATTATATATACAACCTCGATACATTACAAGATAAA
AGCAACAAGTCTTTAAGTTATATATAACGGATAACATTATATAACCTTATTCATCACTTGTAAATAACGA
TATTACTTAAACTCCTTAAATATACATTTAAAGGAGTTTTTATCATGTCTAAACAATTTTTTACAGTAGA
AGAAAATTATAAAGAACGCTTTTACCAATTACCTAAAGTATTTTTTACTAATCCTAATTATAAAGATTTA
TCGAATGACGCTAAAATTGCTTACGCAATATTGAGAGATCGTTTACAATTATCTATTAAAAATAACTGGA
TAGATACAGAAGGTAACATATATTTCATTTATACAGTTGCTGATTTAGAAGTGATATTAAATTGTGGGAA
CAAAAAAATCACTAAAATTAAAAAAGAATTAGAAAATGTAGATTTACTAATCCAAAAAAGGCAGGGTTTA
AACAAACCAAATCTACTTTATTTATTAAAACCAGCCATAACTAAAAATGATATTTATGAAATAGATAAGG
CTGAAAATGAAGTTGAGGCCTTACAAGACAAGGAAGTGTCAAAAGGACACGTCCAGAAATGTCAAAAGGA
CACGTCTAGAAATGTCAAAAGGACACGTCTAGAAATGTCAAAAGGACACACAAATGATACTGATTTTATT
GATACTGATTTTATTGATACTGAAAGTAATGATATGAATAATATGAATGATACAAATCAACATTCAAATC
ATTCAAATCACTTTTCAAATATTCATGATAAAGAATCTCTTAAATATATAGAACTTCAAGAACTCCCCGA
ATTAATTAAAAGTTATATTAATAATTTCAGCTATGAAGAAGTTAAAAGTATTAAATCTGTTATTTTAAAA
GCTAAAAAATCATTTAATAACAAATACGATACTTTCTATATGTTAGAAGATATAGATGAAGAATTACTAT
TGGTTTTAAAACGATTTAAAGGTTATCTTGTTAAAAAACAAGAAAAAGTAGCTAATATGGAAGGTTATTT
AATGAGAAGTATCATTGCTGAACTTGAAGAAATGCACTCAACTATTATGAGAAGAAAAAATATGGAAAAC
AATCCATTATCTCTATTTAATTAGTTTTTGAAGTTAAATTTTCAAAAAAAAGAGATTATACACCTAAAAA
GGTGTATAATCTTTACGGTTCTGTTGCAAAGTTGAATTTATAGTATAATTTTAACAAAAAGGAGTCTTCT
GTATGAACTATTTCAGATATAAACAATTTAACAAGGATGTTATCACTGTAGCCGTTGGCTACTATCTAAG
ATATGCATTGAGTTATCGTGATATATCTGAAATATTAAGGGGACGTGGTGTAAACGTTCATCATTCAACG
GTCTACCGTTGGGTTCAAGAATATGCCCCAATTTTATATCAAATTTGGAAGAAAAAGCATAAAAAAGCTT
ATTACAAATGGCGTATTGATGAGACGTACATCAAAATAAAAGGAAAATGGAGCTATTTATATCGTGCCAT
TGATGCAGAGGGACATACATTAGATATTTGGTTGCGTAAGCAACGAGATAATCATTCAGCATATGCGTTT
ATCAAACGTCTCATTAAACAATTTGGTAAACCTCAAAAGGTAATTACAGATCAGGCACCTTCAACGAAGG
TAGCAATGGTTAAAGTAATTAAAGCTTTTAAACTTAAACCTGACTGCCATTGTACATCGAAATATCTGAA
TAACCTCATTGAGCAAGATCACCGTCATATTAAAGTAAGAAAGACAAGGTATCAAAGTATCAATACAGCA
AAGAATACTTTAAAAGGTATTGAGTGTATTTACGCTCTATATAAAAAGAACCGCAGGTCTCTTCAGATCT
ACGGATTTTCGCCATGCCACGAAATTAGCATCATGCTAGCAAGTTAAGCGAACACTGACATGATAAATTA
GTGGTTAGCTATATTTTTTTACTTTGCAACAGAACCAGTTATGCAGATATACTGGAAATCTTAAAAATTA
AAAAGGCTTTTAACGTAAAACAATGTGGTAACGTCTTAGAATTCAAGCCAACTGATGAAGGTTATTTGAA
ATTACATAAGACATGGTTTTGTAAGTCAAAATTATGCCCAGTTTGTAATTGGAGGCGTGCTATGAAAAAT
AGTTATCAAGCTCAAAAAGTGATTGAAGAAGTGGTTAAAGAAAAGCCAACTGCTCGTTGGTTATTTCTTA
CTTTATCGACTAAAAATGCAATAGACGGCGACCATTTAGAACAAAGTTTAAAACACATGTCTAAGGCTTT
TAATAAATTAAAGATGTATACAAAAGTTAAAAAGAATTTGGTGGGTTTTTTACGTTCAACTGAAGTAACA
GTTAATAAAAATGACGGTAGTTATAATCAACATATGCACGTTTTATTGTGTGTTGAAAATGCGTATTTCA
GAAAAAAAGAAAACTACATTACGCAAGTTGAATGGGTCGATTTATGGCAAAAAGCATTACAAGTTAATTA
TCGACCCGTAGCAAATATCAAAGCGATCAAACCAAATCAAAAAGGCGATAAAGATATTCAAGCAGCAATC
AAAGAGACTTCAAAATACTCGGTTAAGTCATCTGATTTTTTAACTGATGATGACGAAAAAAATCAAGAAA
TCGTAAATGATTTAGAAAAAGGTTTATACCGAAAACGTATGTTGAGTTATGGTGGTTTGCTTAAACAAAA
ACATAAAATTTTAAATTTAGACGATGCTGAAGATGGCAATTTGATTAATACAAGTGACGAAGATAAAACA
ACAGACGAAGAAGAAAAAGCACATTCAATTACGGCAATTTGGAATTTTGAAAAACAAAATTATTACTTAA
AAGATTTGAAACGTTAGCTTAAAAGCTAGCGTTTTTTTATGTATTTTTGCCCCTGCGGGAACTATAGTGT
TCAACCAGCATGGTTGCCCAGTTTTTATGCAAAAAAATAATTTTGTGCGTAAATGGGCAGTGTTTATTTT
TTTCTGCCCAGTTTGCTAAATTTTTAATTTGCATATAAATGGGCAGTGTCTAAAAAATTAGTCACTGGTT
TTGCTCAAATTTTTGTTTGTGAAATTAAGATATATTTATTTGGCTCATATTTGCGTTTTAAAAGCGTATA
TAGACTTTTAGGTATAAAACTATATGATTTACCCCTGAATCTTTAAAATGCCCCCTTAAAATTCAAATAA
AGGCATATAAAAATAAAAAGCCAACCCAGATAAAATGGATTGGCTTTTTATTTGCTTTTGCGAAGTAGAT
TATAAAAAACTACTTTTAATAAGCACCCTAAATGTGATGTCTATATTATAACAAGAACACGCATTTATGC
CGAGAAAATTTATTGTGCGTTGAGAAGAACCCTTAACTAAACTTGCAGACGAATGTCGGCATAGCGTGAG
CTATTAAGCCGACCATTCGACAAGTTTTGGGATTGTTAAGGGTTCCGAGGCTCAACGTCAATAAAGCAAT
TGGAATAAAGCAAAAAGTTTATTTAGAAATAAAAAGTAATATACCTAAAATTCCTATTAGTAAATAAATC
CAATTTTCAAAGTTATGATTTGAAGTTTTTTTCGCTAATTTTTTACCTATAAATGTTGCTGTTATTAAAA
ATGGTAAAGTGATTAAAAAAATCGGAATGGTTTTGTCTGTCCATACGTTACCTGTAGCTTGTCCTAAAAC
GACAAATATAGAGGTAAATAAGAAATGGGCTTGTATTGTGTTTTGAAATTCTTTTGTTTTCCATTTACTT
AAAGTTGCATATATGACGATAGGTACACCATGGGTATTATATAAACTGCCTAATATTCCAGATATAAGAC
CCGCGAGAGAACTCCAAATAGGGGAGAGGAGTTTAAAATTTCTTGTATTTTTTAAAAACATATTTTTAAT
TAATTTTAGAAAGCCGTATAGGATTAAAAAAATAGCTAAAATTTCTTGTATTTTGTTTGTATCAAAGTTG
TGAAGAATAAAAATACCGATGGGTATGCCAATTATGCTGCTTGTTAACATAATTACTAAAGGGTATAATT
TAATGTTTTTAAATCCTGAAATGGTATAAAAAATAGCAACACATAGACCAGCTAGTCCAACAATAGATAT
AGAACTATTGAAATCTAATCCAATAATAGACAAAAGAGGCATACTTACTAAAGCTTCTCCAAAACCGAAG
TAACTTCTAACTAATGCTCCTAAAAAAATAGCTAAGAGTATGTAAATTAAAAACAAAAAATCCATTACGA
ATTTCTCCTTAAAAATTGTGTTTTTTATTTTGATTTTGAAACGAGTGAAACGAGTTTCTTCTTGTCTTGA
TACTATATAGAAATAACTCAAAGATATTAAAAGTTGGTTTATCGTTGATATGACAGTGTTTTTATGCATT
TTTGTGCGTGAAAGAAAAAATTGACATAAAAAAGCTCCAGTAATATGATTAAGTTACGACGCTTAAATCC
ATACTGGAGGTCTTTTTATATGCAATATAATACTACTAAATGTATAGACGAAAATCAAGATAATAAAACA
TTAAAAGAGGTTCTGTTGCAAAGTTGAATTTATAGTATAATTTTAACAAAAAGGAGTCTTCTGTATGAAC
TATTTCAGATATAAACAATTTAACAAGGATGTTATCACTGTAGCCGTTGGCTACTATCTAAGATATGCAT
TGAGTTATCGTGATATATCTGAAATATTAAGGGGACGTGGTGTAAACGTTCATCATTCAACGGTCTACCG
TTGGGTTCAAGAATATGCCCCAATTTTATATCAAATTTGGAAGAAAAAGCATAAAAAAGCTTATTACAAA
TGGCGTATTGATGAGACGTACATCAAAATAAAAGGAAAATGGAGCTATTTATATCGTGCCATTGATGCAG
AGGGACATACATTAGATATTTGGTTGCGTAAGCAACGAGATAATCATTCAGCATATGCGTTTATCAAACG
TCTCATTAAACAATTTGGTAAACCTCAAAAGGTAATTACAGATCAGGCACCTTCAACGAAGGTAGCAATG
GTTAAAGTAATTAAAGCTTTTAAACTTAAACCTGACTGCCATTGTACATCGAAATATCTGAATAACCTCA
TTGAGCAAGATCACCGTCATATTAAAGTAAGAAAGACAAGGTATCAAAGTATCAATACAGCAAAGAATAC
TTTAAAAGGTATTGAGTGTATTTACGCTCTATATAAAAAGAACCGCAGGTCTCTTCAGATCTACGGATTT
TCGCCATGCCACGAAATTAGCATCATGCTAGCAAGTTAAGCGAACACTGACATGATAAATTAGTGGTTAG
CTATATTTTTTTACTTTGCAACAGAACCTAATTTTTTATGTATTTCTTTTAACAAACCACCATAGGAGAT
TAACCTTTTACGGTGTAAACCTTCCTCCAAATCAGACAAACGTTTCAAATTCTTTTCTTCATCATCGGTC
ATAAAATCCGTATCCTTTACAGGATATTTTGCAGTTTCGTCAATTGCCGATTGTATATCCGATTTATATT
TATTTTTCGGTCGAATCATTTGAACTTTTACATTTGGATCATAGTCTAATTTCATTGCCTTTTTCCAAAA
TTGAATCCATTGTTTTTGATTCACGTAGTTTTCTGTATTCTTAAAATAAGTTGGTTCCACACATACCAAT
ACATGCATGTGCTGATTATAAGAATTATCTTTATTATTTATTGTCACTTCCGTTGCACGCATAAAACCAA
CAAGATTTTTATTAATTTTTTTATATTGCATCATTCGGCGAAATCCTTGAGCCATATCTGACAAACTCTT
ATTTAATTCTTCGCCATCATAAACATTTTTAACTGTTAATGTGAGAAACAACCAACGAACTGTTGGCTTT
TGTTTAATAACTTCAGCAACAACCTTTTGTGACTGAATGCCATGTTTCATTGCTCTCCTCCAGTTGCACA
TTGGACAAAGCCTGGATTTACAAAACCACACTCGATACAACTTTCTTTCGCCTGTTTCACGATTTTGTTT
ATACTCTAATATTTCAGCACAATCTTTTACTCTTTCAGCCTTTTTAAATTCAAGAATATGCAGAAGTTCA
AAGTAATCAACATTAGCGATTTTCTTTTCTCTCCATGGTCTCACTTTTCCACTTTTTGTCTTGTCCACTA
AAACCCTTGATTTTTCATCTGAATAAATGCTACTATTAGGACACATAATATTAAAAGAAACCCCCATCTA
TTTAGTTATTTGTTTAGTCACTTATAACTTTAACAGATGGGGTTTTTCTGTGCAACCAATTTTAAGGGTT
TTCAATACTTTAAAACACATACATACCAACACTTCAACGCACCTTTCAGCAACTAAAATAAAAATGACGT
TATTTCTATATGTATCAAGATAAGAAAGAACAAGTTCAAAACCATCAAAAAAAGACACCTTTTCAGGTGC
TTTTTTTATTTTATAAACTCATTCCCTGATCTCGACTTCGTTCTTTTTTTACCTCTCGGTTATGAGTTAG
TTCAAATTCGTTCTTTTTAGGTTCTAAATCGTGTTTTTCTTGGAATTGTGCTGTTTTATCCTTTACCTTG
TCTACAAACCCCTTAAAAACGTTTTTAAAGGCTTTTAAGCCGTCTGTACGTTCCTTAAGGAATTCCTTAG
TGCTTTCATAGATTAAACTCACATCACGCTTTAAATCGCTTATTTTAGACTTTAAAGACTTGTTTTCTTC
AAGCAACTCATTATAATCATTTACATTTTCATTAAATCGCTCTACAAGACCACTATATTTTTCTTTAACT
TGCCCATGTTCTTTACTTAATTTTTTATATTCTCTCGCCATATCAGTACTCATGAGATTTCTAACATGCT
GTTTTAACCTATCGTTATCTCTCGCAGCAGTCACTAAGTTTTTATAATCACGCTCCGATATAACAACATT
TTTGGTTGGTTTCTTTTCTGTTTTCATTATTTCTTTTCCCAAACCAAACATGGACTTTTCACCCGTTGGC
ACTTCAACACTTTTCATGTGTCGTTTCGCTGGTACTTCTAAATCTGATTTAACTTTATCGCTATAAGCAG
TCCATTCATCTTTTTTAACTGCTAAATTTTTTTCTAGAAAATCAATCTCTTTTTCCAAAGTTTGTTTTTT
AAATTTAGCTGTCTCAATATGTTTACGGTCAGAGCCACGTTCACCACGCTTCAACTCAAAACCCTGTTTT
TTCATATGCTCGGGGAATTTATCTTGTAGCCATAACAGTTCTTGACGATTAAACACATTTTTTCCTTGCA
GTTTTCCATCACGCATAGGCACAACACCTAAATGCATGTGAGGGGTTTGCTCATCATTATGAACTGTTGC
ATAAGCAATATTTTGCTTGCCATATCGTTCGGAAAATAATTTATAACTTTCCTCAAAAAATCGTTTTTGT
TCTCCTGGATCCAGTTGCTCAAAAAAATCTCGGTCAGATGTTACTAGCAACTCATTTACAAGAACAGCAT
CTTTCCTCGTTTTTCTTGTACCTGTTTTTTGTGATTCAATAATTTCTTTGACACGTTCGTTGTAATCAAT
ATTTTTATCATTTTTCAAATCATAATTTTCACGTGTTCGCTCATGGTCAATATCATCATTCGTTCTACTT
TTTCGCTCTCTTTGATTATGAAATTGCATGCCTTTTAGTCCAGCTGATTTCACTTTTTGCATTCTACAAA
CTGCATAACTCATATGTAAATCGCTCCTTTTTAGGTGGCACAAATGTGAGGCATTTTCGCTCTTTCCGGC
AACCACTTCCAAGTAAAGTATAACACACTATACTTTATATTCATAAAGTGTGTGCTCTGCGAGGCTGTCG
GCAGTGCCGACCAAAACCATAAAACCTTTAAGACCTTTCTTTTTTTTACGAGAAAAAAGAAACAAAAAAA
CCTGCCCTCTGCCACCTCAGCAAAGGGGGGTTTTGCTCTCGTGCTCGTTTAAAAATCAGCAAGGGACAGG
TAGTATTTTTTGAGAAGATCACTCAAAAAATCTCCACCTTTAAACCCTTGCCAATTTTTATTTTGTCCGT
TTTGTCTAGCTTACCGAAAGCCAGACTCAGCAAGAATAAAATTTTTATTGTCTTTCGGTTTTCTAGTGTA
ACGGACAAAACCACTCAAAATAAAAAAGATACAAGAGAGGTCTCTCGTATCTTTTATTCAGCAATCGCGC
CCGATTGCTGAACAGATTAATAATAGATTTTAGCTTTTTATTTGTTGAAAAAAGCTAATCAAATTGTTGT
CGGGATCAATTACTGCAAAGTCTCGTTCATCCCACCACTGATCTTTTAATGATGTATTGGGGTGCAAAAT
GCCCAAAGGCTTAATATGTTGATATAATTCATCAATTCCCTCTACTTCAATGCGGCAACTAGCAGTACCA
GCAATAAACGACTCCGCACCTGTACAAACCGGTGAATCATTACTACGAGAGCGCCAGCCTTCATCACTTG
CCTCCCATAGATGAATCCGAACCTCATTACACATTAGAACTGCGAATCCATCTTCATGGTGAACCAAAGT
GAAACCTAGTTTATCGCAATAAAAACCTATACTCTTTTTAATATCCCCGACTGGCAATGCCGGGATAGAC
TGTAACATTCTCACGCATAAAATCCCCTTTCATTTTCTAATGTAAATCTATTACCTTATTATTAATTCAA
TTCGCTCATAATTAATCCTTTTTCTTATTACGCAAAATGGCCCGATTTAAGCACACCCTTTATTCCGTTA
ATGCGCCATGACAGCCATGATAATTACTAATACTAGGAGAAGTTAATAAATACGTAACCAACATGATTAA
CAATTATTAGAGGTCATCGTTCAAAATGGTATGCGTTTTGACACATCCACTATATATCCGTGTCGTTCTG
TCCACTCCTGAATCCCATTCCAGAAATTCTCTAGCGATTCCAGAAGTTTCTCAGAGTCGGAAAGTTGACC
AGACATTACGAACTGGCACAGATGGTCATAACCTGAAGGAAGATCTGATTGCTTAACTGCTTCAGTTAAG
ACCGAAGCGCTCGTCGTATAACAGATGCGATGATGCAGACCAATCAACATGGCACCTGCCATTGCTACCT
GTACAGTCAAGGATGGTAGAAATGTTGTCGGTCCTTGCACACGAATATTACGCCATTTGCCTGCATATTC
AAACAGCTCTTCTACGATAAGGGCACAAATCGCATCGTGGAACGTTTGGGCTTCTACCGATTTAGCAGTT
TGATACACTTTCTCTAAGTATCCACCTGAATCATAAATCGGCAAAATAGAGAAAAATTGACCATGTGTAA
GCGGCCAATCTGATTCCACCTGAGATGCATAATCTAGTAGAATCTCTTCGCTATCAAAATTCACTTCCAC
CTTCCACTCACCGGTTGTCCATTCATGGCTGAACTCTGCTTCCTCTGTTGACATGACACACATCATCTCA
ATATCCGAATAGGGCCCATCAGTCTGACGACCAAGAGAGCCATAAACACCAATAGCCTTAACATCATCCC
CATATTTATCCAATATTCGTTCCTTAATTTCATGAACAATCTTCATTCTTTCTTCTCTAGTCATTATTAT
TGGTCCATTCACTATTCTCATTCCCTTTTCAGATAATTTTAGATTTGCTTTTCTAAATAAGAATATTTGG
AGAGCACCGTTCTTATTCAGCTATTAATAACTCGTCTTCCTAAGCATCCTTCAATCCTTTTAATAACAAT
TATAGCATCTAATCTTCAACAAACTGGCCCGTTTGTTGAACTACTCTTTAATAAAATAATTTTTCCGTTC
CCAATTCCACATTGCAATAATAGAAAATCCATCTTCATCGGCTTTTTCGTCATCATCTGTATGAATCAAA
TCGCCTTCTTCTGTGTCATCAAGGTTTAATTTTTGGTTCTGTTGCAAAGTTGAATTTATAGTATAATTTT
AACAAAAAGGAGTCTTCTGTATGAACTATTTCAGATATAAACAATTTAACAAGGATGTTATCACTGTAGC
CGTTGGCTACTATCTAAGATATGCATTGAGTTATCGTGATATATCTGAAATATTAAGGGGACGTGGTGTA
AACGTTCATCATTCAACGGTCTACCGTTGGGTTCAAGAATATGCCCCAATTTTATATCAAATTTGGAAGA
AAAAGCATAAAAAAGCTTATTACAAATGGCGTATTGATGAGACGTACATCAAAATAAAAGGAAAATGGAG
CTATTTATATCGTGCCATTGATGCAGAGGGACATACATTAGATATTTGGTTGCGTAAGCAACGAGATAAT
CATTCAGCATATGCGTTTATTAAACGTCTCATTAAACAATTTGGTAAACCTCAAAAGGTAATTACAGATC
AGGCACCTTCAACGAAGGTAGCAATGGCTAAAGTAATTAAAGCTTTTAAACTTAAACCTGACTGCCATTG
TACATCGAAATATCTGAATAACCTCATTGAGCAAGATCACCGTCATATTAAAGTAAGAAAGACAAGGTAT
CAAAGTATCAATACAGCAAAGAATACTTTAAAAGGTATTGAATGTATTTACGCTCTATATAAAAAGAACC
GCAGGTCTCTTCAGATCTACGGATTTTCGCCATGCCACGAAATTAGCATCATGCTAGCAAGTTAAGCGAA
CACTGACATGATAAATTAGTGGTTAGCTATATTTTTTACTTTGCAACAGAACCATCTTTACTGTTTGTGA
GTTATTTAAGTGAGGTGTTGCCTAATACACAAATTATTTATTACTTTTAATTTGTTCTAATCCTTTTTTT
AAGATTTCTCTACCAGCTTGTGAAACGTTATCGAAATCTTTTTCTTGTGCGTATTTGATAATCTCATCTT
TCATATCGGGATCAACTAACAAATGTAGTGATACTTTTTTCTTTTTACCAAAAAAGACTGAATTTTCTTC
ATTATTATTCATAGTAATATAACCTCCTTTTTGTGCTTTCGTGTAATTCTATTTAATTACACAATACCAC
ATTTACACATGACATGTCATGACAAAAAAGTTAAAAAAGTTTTATAAATTACATGACATGACATGTAATA
CTATGTTATAATTGATTTATCAAATAGAAAAGGTGGGTTGTAATTGGATAACATAACATTTCGTAAACGT
ATTGAAGAATATCGAAAGCGATCTATTGAGCAAAAGAAATATGAGAGCAAACTAAATTATCAATCAAGAT
TTGGTGTGAAAGATGATGAAGTTAGTACTTTTAATATCAAAGGCATTGCTACAGATAAAAAAGAAAATAA
GTTAGTCATGGCCGAAGATAGAGAGGATAAACAAAAAGTTCTTTTATACGCCAATAAAGATAATGATATG
TATTATTTGAATTCTGGTAGCACTTATAAAGAGGCTGTTCAAAACACTTTTGGTAATGAAACCAATTACG
AAATGGTAGATGATGAATTATTTATTTATAATTCAAAAAATCAAGCACTTACAAACTATGACCAACTTGA
TGAGTATCACAATCGACAAAAGCAATTACAATATAACACCAAATTAGAACAGGAACGAAAGCAAAGATTG
ACTGATACAAATAAAGTTAGTGAAAATGCTAAAGAAGATTTAGCGTTAAGTTTAGGACTTACAGCAACAG
CATTGAAAGGTAACATAAACATTTCTAATGTTGAAAAAGTCACTGATAATGAAAGTATGGTTACTATAGA
AAATGAAATTAATGGTAAGTCAGAACATTTAATTTCAGACTTTAAAGATAGTTTCATTGAAAAGGCTAAA
GAAAAGCTAACTGTTTCCCCTTCAATGAGGTTAGGATTTGAAGAATTTAAAAACGCCTCGGGACAAATAG
CAATGGGATTTACAGAGTTTTTTGGCGCTAGGTATGACGAAAGCACTTTAGAAAACGACCCTAAAGTTGT
GGCAACAGAAAAAGGGTACTCTGTTTCTGTTTTTGATAAAGACGGAAACAAAAAAGATTTAACATCAGCT
GACACTTTTGAGGAGGCAGTAAAATTATCCAAAGAAATGAAACATGATAACTCGCTTTCTCGTAGTGAAA
TAGAATTAAATCAAGAATTAGAAAAGAAAAAAATATAAGGAAGGTTGATTAATTATGATTAAAAAATTCA
GTTTAACAACTGTTTATGTAGCATTTTTAAGCATTGTTTTATCAAATATAACACTTGGCGCAGAAAATCC
AGGGCCGAAAATTGAACAAGGTTTACAACAAGTACAAACATTCTTAACAGGCCTAATTGTTGCTGTTGGT
ATCTGTGCTGGTGTTTGGATAGTTCTTAAAAAATTACCTGGAATTGATGATCCAATGGTAAAAAATGAAA
TGTTTAGAGGCGTTGGAATGGTATTAGCTGGTGTGGCTGTTGGGGCAGCACTTGTTTGGTTGGTTCCATG
GGTATACAACCTTTTCCAATAAACACAACAAAAGCTACATTCTAGTAATGTAGCTTTTTGTTTTAAAAAG
GAGTGAATTATATGTCTGTTGAGCAAGAAGTTAAAGATATAATGCTCGATATGTTGGGCGAAGAAAAGAA
AGTTAAAGAGAATATAATACCTCGTAATGTAGACGCTAGTTATAAAATATTCTTAAATTTAAACGGTAAA
GAATTAGCAATTGTATTTGTTCCTTTTTTACTATTTCTAACAATAGCATTTGGTGTAACGTTTTTAATGG
GCTTACTTAATTTAATAACTGGCTTTATGGTTTTTATAGTAGGTTTGATTTTTGGTTTAACAATATATGG
CTTACTAACAATTAGACCAATTAGTACAAAAGAAAATATAAGAATGATTGATACCATAAAACAATCACAA
CGATTTAGCAGAAGGCAGAAAGTTTACTTCTATAAAAGTAAAGAAGGATTGGGTGATGATGATGTTTAAA
AAAAAGAATAAGCAAAATAAAAATAACGAACAACAATTTGAAATTATAAATAGATATATAAAAGGGGACG
GACGTAATCAAAGTATTCAAGAAGATTCACTAATAGCTGGTTTTTATAAAGATTACGTTGTTACTAAAGA
CGGTTATATCAGTGGAGGTTTAAATATTACTGGTGTAAATACAGAGTTATTAACGAAGTTTGAGCAAAAT
GATTTATTAGAAGAATATTCATCTTTTATTTCAAACATTCTTTACGACGAACCAATGATAAAAACAATTA
CAGAACCAGTAAATATACAAAATTATATAAAACACCTTTACAGACAAGTATTACTTGATATGAAGAATAA
TAATAATAAACCAACAAGACGTGGCCAATTAATAGCTGGTCGTATATTGTTTCTTCAAGAAAAGCTAGCA
AAAGGCGAAATGAGTACAAAGAAACATTATATTTTCTTTTCGGAAAAGATAACAGAAAATACTGTAGCAC
AATTAGATCATGCAGTGAATAGACTACATGAAAAGATAAACCTTAATAAAGAGGCATTACAACAAGCATT
TTCACATTATGGTTTAGAAACTAGACCTATATATCAAACAGAATACTTAAACCAGTTTTATGCTTTATAT
GATTATAAAGGTTATAACGACTATCATCTTAGTAATTAGAACGAAGGGAGTTTATGATTATGGCATTTTT
AAAAAAGAAAAAGCAAGAGCAAGTTACAAATAAAATTCACAATGAATCTTTTCAAAAATTAACAGAAGTA
TTAGATACAGATTCTGTTGATAGTATTTATCCTTTTAGTTGGATAGAGAAAAAATCGCATATAGAAACAG
GCGAAAATTATATTAAAAATTTATTAGTAGTTGACTACCCTCAATCAGTAAAAGGGGCGTACTTATCAAA
TTTATTAAAGAAAAACGGTAATATTCAAATAACTAAATTTATTAGACCAGCAAATATAGAAAGAATGATT
GACCATTTAAACAACTCAATCAAAAACAAAACAGCAGAACAAATGCGTACTACAGACCCTAAACGAAATG
CAACAATTAAAAGAGAAATTGAAAGTAGTAAAAAACAACTTGATAAATTTTTAGATGAAAAAACAGGATT
TATGTACATGTATATGTATATCACGTTAAATGGCGATTCATACGAAAAGATACAAGCGCTAGAAAAAGAT
GTTAAGCGTACTTTAACGAGATTAAGACTTAAAACACATACACCTACAAACGCAATGCGAGAATCATTTC
ATACAGTTCTTCCTTTAAATAGAAACTTCTTATCAGCATTTACACAACAAAATATGGATACAGCAACAGC
AGGGCATTTCTTTATGTTTGATGATTCAGAAATTATTGATTTAACACCTAATACATCAGTTTTTGGAATT
AACAAAAATACAGATTCATTAGTAGCAGTTGATTTTAATAACAAAGAAAAAACTTTAAATAAAAATATGA
CTATTATCGGTACAAGTGGTGTAGGTAAATCTACCCTCAATATGAGAATGATTTTAGACAATATCAAAAA
ATCTATAAGACAATTTATCATTGATCCCGAAGATGAATTTTCATATATAACTAAATATTACGGTGGAACA
GTTGTAAATATTTCAACAAGTTCAAATATCAAAATTAATCCATTTGAAATTTTTTCAGAAGAAGTATTTG
AAAAAGAAGATGAAACAGACAATGAAACAACATCAGATGTTTTAACGGAAAACAACGAACACGAAAGCCA
AATTGACACATTAGTTCGTTCTAAAATAGGGAAGTTAAAAACCTTCTTTAGAGTTCTTAAAGATGAAATA
TCTCAAACAGAAATATCTGTATTATCTTCAACTTTAAGACAGTTATATCAAGATAAAGGATTTAAAGGTA
ATGCGAAATTATCAGATTTCAAAAGCGAAGATTATCCAACTTTAACAGAATTATATAACAAACTAAAAGA
CTTAGACCCAGAAAAATATGAGGTATTAAAGGACTTAACACTTATCATAGAAGATTACACAATGGAACAT
GGTACTACTACAATCTTTGACGGTTATACAAACATCAAATTAGATAATGAAATTGTTACTTTTAACCTTA
AACCATTACAAACAGAAAAAGATGTTCAAAGTGCAGCGTATTTGAATATATTCAGTTTCTTATGGGACGA
AATAACAAAAGATAGAACAACAGAAACAGTATTAATGACTGACGAATTACATTTCTTAGCAACAAATGAA
TATAGCTTAGATTTTTATTATCAAGCATACAAGCGTATTAGAAAATATGGCGGTGGCGCTATTGCCTCTA
CTCAACAAATTAAAGATATTCTTAGAACATCACAAGAAATAGGTTCAGCTATTATTGAAAATAGTCATAC
TAAATTCTTCTTTGGAATGGATAACGTAGGCGTTGATGATGTTGTTGATAAATTAGGATTGAAATTTAGC
GATCAAGAAATATCTCATTTAACTAAAAAGAAAAAAGGCGAGGCATTATTACTATACGGAACACAAAGAG
CATTTATAAGAATTGATTTAGATAGAGAAGAAACAAGACTTTGGAATAAAGAATTATATGAAACAATTTA
TGAAGAACCAGCAGACGTAGAGCCGAATTATGTTGAACAACTAGGATTAACAGATATTGATTTAGCAGAG
TTGGAAGAAGAATTAAGACAAGCAGAAATGATTTATGAATAGGAGGTAATCTCATGAAAATTAGAAATTT
TAATGAAGGAACATTGGTAGGAAAACATAACCACTTAGAATATATCATCAATGTTGATTTGTGCCATATA
TCAGATATAGACGAAATTAGATATGACTTAACAGAACCTAATGAATTGTTTTTTGAAGTTAAAGATTTAC
AAAAGGAAGGCGATTATTTTCATATCATTTACAACACTGATAATGAATATAATTCCTTCCTATCAGCAAA
AAAAGAAAGCAAAGCACTCAAATTATCTTTAATGGATTATGTGTTAAAAGTTGATCCATTAAAGGACAAT
ATAACTGTTATGCACCCAGCGAACCTATTTTTTAAAAATATTGAGGATATAAAAATAGGATTCAAAGGCC
ATGAATATTTACCTAAACCTAAAATAAATAATTTAGAACAGTATAAATTGTTAATAATGAGTACATTATC
ACAATACACGTTTGATAAGTATTATCGCAATAAATTTGAAGTTTTATCAAAAGAAAAAGATGATTTTTTC
CATAAAGTAAATAATGCAGAAACTTTTGAAAAATTGAAAGAGATTGTAAGACATGAATTGAATCAAGTAC
AGACAGATTATTTACTGAATGAAGAAAAACGTAAAAGAGAAACACGAAAAAAGTACATTAGAAATTTAAT
ACTTGGTTTTGTTGGTATTGCAATAGTTATAAGTTTAATTTCATTTATGATTATAAACGGAAAGCAACAA
GAATTAGATAGCAAAATAGCACAAGCAGACAAACAAGAACAAAGAAGTAAAGTATATGAAAATCTTTACA
ATGGCAATGTTGATCAAGCAGTTAAAGGCATGAAACGTGACGATAGCTTTAACAAAAAAGATATTGAAAA
AACATTAAAAAAAGAAAAGAAATATGAAGAACTAATTGAATTGAGTAGTAAAAACACACCTTATGTAATT
GAACAATTATATAAAGAAGGTAAGCAGAATAAAATAAGAGAGTTAGCTTTCAATTTTGAAAATAACGATA
CATTGAGTTTAGAAAAGAAAATATTAGACAAAGACGGAACAGCATTTAGTGTAGGCTCAACAGGTAAATA
CGAAGAACAAAGTAAACGTTTGGCTTTAGCGTCAGCTAAAGAAGGTTATGTTGAATCAGCTAAAGATATT
AATAAAAAACTTAAAGATAATGAAGTTGAAGAAGAAATAAATAAAGCTGAAATTAAACAACTAAAAGAAG
AAAAAGACAGCACGAAGGATAAAGACAAGAAAAAAGAAATCCAAAAAGATATAGAGGAATTAGAGAAGAA
ATAGGAGGGAGGTAAAGTATCATGTGGAGTGCTATTGCTAAAGGAATAACAATGCTGATGAAGAAAAAAG
CATTATCCAAAATATTAAAACCAGTAATAGCTATAGTAATAGGCTTTTTCCTTCTTATTTTTATAATGAT
TGCTTATCTAGTAGGATCTTTCACTAAAGAAATTAATGAGAGTGGCGAACAAAAAATGAAAGAGGCTGAA
TCAACAGCAACAGGTGCGTGTACTGGTGGAAGTGTTGACGGTTCGGGTATCTCTGCTTTTGAAAAAAACG
CCAAAGGTGGCGCATTAGAAGGTAAAGGTAAGGATATGGTTAAAATTGCTAAAAAAAATAAAATACCACC
AAAATTATTTATAGCAATTGTAGCTTCTGAGTCAGAATGGGGAAGAGGGGCAAATGCAACAAAACAAAAA
AACCCCCTATCTATAATGGGGGCTGGCCCTCTACAAGTTTACCCTTCAATTGAAGAAGGACTTGATAAAG
GTGCAAAAAATTTATATGACTTATACATTTCTGAAGGTTTGACAACTCCCGAGAAAATCGGGCCAAAATA
CGCACCAGTAGGCGCTAGTAATGACCCAGATGACTTAAATAGTAACTGGGTACCTACAGTTAAGAAAATC
ATGAAGTCATTCGGTGGCAAAGAGGCTAAATGTTCTACTGAAAGCAGTGGTGGAGGTTCAGACGGAAAAG
GATTTGATTTTAAAGGAGAATTCCCTAAACCTGACAAATCGAAATATAACGGTCAATCTTATCCATGGGG
ACAGTGTACTTGGTATGTACATCAACGTAGAAAAGAAATTGGCAAACCAGTACCTTTAACTTGGGGTAAT
GGTGGGGACTGGGGCGATAATGCAAAAGCGCAAGGCTGGGAAGTAGGTAGTAAGCCGAAAGCTGGCGCTG
GCGCCTCTGTAAAACCCGGTAACTTTGGCGCACCACCACCGTATGGACACATCATGTTTGTCGAAAAAGT
TAAAAAAGACGGTGGAATTGTAGTTAGTGAGGCCAATGTAAAAGGCCTAGGAGTTATAAGTTCAAGAGAA
TTTTCAAAAGCAGAAACACAACGTATGCAATTTATTTATGATAAGTAGGTGTAAAAAATGAAAAAATTAT
TAACTATAGTTATTTTATTCACTTTGGTTCTGGCTGGTTGTGGCCAAAATCAAAGTGAGAAAAATAGTGA
AAAACATAATGAAGAAAAAACAGTAGATACTACAGAAGAAAGAAACGATATGATAAAAGGTCTAATTGAA
TATGGTTATGAAAATGATGATTATAAAGGTTATAAGCATATGAAAGATATATTATCTGAAAAGTTGCAAA
AGCAAGCAGAATTGCAAAATCAATCAGCACAAACTAAAGGTGTAAAAAAAGAAACTAAAGACATTAAACT
TTATCAAGACGTAGATAATGATGATGAATTGATTTATTCTATTAAACTTTCAATTACAAACAAAAAAGAG
AAAAACTCTGACTACTCAATGAGATATGGGAAAATTGAATTAACGGAAGAAGAAGGTAAACAAAAGATAG
ATAATGTCGAAGAACTAACACAAAGAAATTTAGTAAGTATGAATCAAGAATAGAAAGAGGTAATACTTAT
GAACACTTTAATTCTATGTGAAAAACCTTCACAAGCAATGGACTTAAGCACTGTTTTTGCAAAAAAGAAA
AAGCAAAATGGATATATGGAAATTTCAGATGAACAATTAAATGTAAGTGGCTTTTTAACTTGGGCAGTTG
GTCATTTAGTCGAATTGAAGGAACCACAAGAATATGACGAAAAATATAAAAATTTTAGCACATATCCTAT
ATTGTTAGAAAAAGACGATTTTCAATTTAAAGTATCTGACAAAACGAAAGATCAATTTAACAACATTAAA
AAAATATTTAAAGAAAACAAGATTGATGAAGTTATTATTGCTACTGACCCAGCTAGAGAAGGCGAAAATA
TAGCATATAAAATTTTAAATCAATTGAAAGTAACAGATAAAGTTACTATAAAAAGATTGTGGCTTACTTC
TAAAGTAGAAAGCAGTATAAGAAAGGCTTTTAAAAATATATTACCTAAAGAAAAAACTTATGGATTTTAC
AAAGAGGGCAGGGCTAGAGAATTAAGTGATTGGTTAGTAGGAATTAACTTATCACGTCATTTCACTAAAA
TTTCACGAGAATTAGGAAATGACGGTGTTATTCATATCGGTAGAGTATCTAGTCCTACATTAAACATGGT
TTACAACAGAGAGAATAACATTAAAGGTTTTAAAGGTAAAAAGTTTTATAAAGTTTCAGCGACTATTAAC
AAAGATGAACAAGAAGTGAAAACAGAGTTAAAAAACAAATTTGACAGTGAAGATGAATTGCACGAATTTT
TGTTTGAAAATGATATTACAGATTTAACACAAAAAGGGTTAGTTACTGATATTGAAAAAGAAATAGGCTA
TACAATGCCACCTAAATTTTATGACTTATCAGCTTTACAAGAAGATATGAATGATAAATATAAAATAAGT
GCGAAACGAACATTAGAAATCGCACAGACATTATATGAGAAGAAATTAATCACATATCCAAGAACTGATT
CAAGATATATCACAGAAGATGAAAAAGAAATGTTATTAGAAAATATAGACTATTTAAAAGAAATAACAAA
GATTAATTTGAATAATGAATTAACTAATAACAGCTTGATTAATCCTTCTAAAATAGAAGATCATTACGCA
ATATTAATAACTGGAAATGATTTTAACAAAGTAGATTTAAAAGAAGAAGAAATCAATGTTTATAAAAGTA
TATTACAAAATGTGGCCATGAATTTTATGGATAAAGAACAATATGAAACGACTACTATAGAAATCGCTGT
TAAAAAGCTTATGTTTGAAGTGAAAGGTAAAATTATTCAAGATAACGGATTTAAAGCTTTGTTAAATAAA
CAAAAAACTTCCGAAGAAACAATTCCTAATTTTGAAAAAAATGAAGAAGTAGACATTGAATTAGATTTGT
TAGAAAAAGAAACGACACCTCCAAAAAGATATACAGAAAAAACATTGTTAAAAGCAATGGCCAATCCTAT
AGAAACACTAGAAGATGAAGGCTTAAAGTCTACACTTAAAGAAGTTAAAGGTTTAGGCACACCAGCAACT
AGAGCCGATATTATAGAAAACTTGAAGAAAAATAAATATATTCAAGTACAAAAAAACAAAATTTATATTA
CTAAAAATGGTATATTAGCTTGTTTATTATTGGAAGGACATTTACTTTCAAAACCAGACTTAACAGGACA
ATGGGAAAAATATTTGAATGGTATTAGTAAAGGCGAAAAAGATGATGATTCATTTATAAATACCATTAAT
GAAATGATTAAAAAAACAATTAATGAAGAAGTTAAAAATAAAGAAAGTATACAAAAAGTGGCCAAAGAGA
AAGTATCGACTAACAATATAGCAAAATGCCCTGCTTGCGATAATGGCTATTTAATAGATAGAAAAGGTTT
TTATGGTTGTACAGAGTACAATAACGGTTGTGAATTTACTATTCCTAAAAAATTGTTAGAAAAAAGTATA
CCTCCAACTGTAGTAAAAGCATTATGTGAAAGTAAGACAACAAAAAAATTGAAAGGCTTTAAATCAAAAA
AAAGTGGAAAGTCATTTGATTGTAAGTTGATATTAACAAAAGAAAACAAACTTCAATTTTCATTCGATTA
AAAGGAGGATAAGAAAGTGAAAAAAGGAATATTCATTTTAACTGGTATTATTTGGCTAGTATTAATATAT
TTAGCGCAAATATTAGCATATGCTTTAAATACACTAAGTAATACTAGCAATAAGCAAAAGATATTTAGTG
ATATATCACAGTTGTTTATACCTCCAGCTAAACACCCAATAAGCACTATTATCGGTTTTGTATCTGATAA
AAATACAGTGTTTTTTGTAATAGGTGTAATAGCAACAATTATTTGTATATATATTCTTATAAAACAATTA
TTTGAGAGCAAAGACGGAAACGAAAAAAATCAAGACTATAAAATTGCTAAACATGGTTCTCATGGATCAG
CTAAATTTGCCGAAGATAGCGAATTGTTTTCAGAAGGACATTATAAAAAAATGAAAGAAAACGACATTAC
GAACTATGTTTATAACAGTTTAGATAAATCATTAATAGAAGAAAGAAGTGATAAGGAATGACTACACTTT
TAGGCGAATTAGAAAGTAAAGCAACTTCTATAAATAAAAAGAATCTAGTAATACAAGATTTTGATACTAA
ATGCCCTAATAGAAATATATTTGTGGTAGGAGGGCCAGGTTCCTATAAGTCAGCTGGGTATGTTATTCCT
AATGTTATTGTTAAAAATCAACAATCAATAGTTGTAACTGACCCTAGTGGCGAAGTTTATGAAAAAACAT
CTAATATTAAACGCATGCAAGGTTTTGATGTTAGAGTAGTAAATTTCAAAAACTTTTTAGCCTCTGATAG
ACAAAACTTTTTTGATTATATTGATAAAGATTCTGATTGTTCAATAGTTGCTGAATTAATTATTAAATCA
GCTGGGGATTCTAAAATAAATAAAGACGTATGGTATAAAGCCTCTGTAGGATTATTAAATTCATTGCTTT
TATACGCTAAATATGAATTTGAACCAGAAAAACGAACTATAGGAAACATTATTAAATTTATTCAAAATAA
CAAACCTAATCAAGATGAAGAAGGATCAGTTGAATTAGATAAACGCTTTAATGAATTATCTAAAGACCAC
CCAGCTAGAGAAAGTTATGAATTTGGTTTTGCAGTATCAGAAGGAAGAACAAGAGCAAGTATTATACTAA
CCTTTGTAGCCGATTTACGAAATTACATTGATAACGAAATTAGAAGTTATACAAGCGATTCTGATTTTGA
TTTACGAGATGTAGGATTAAGAAAAACTATTATATATGTAATGTTGCCAGTTTTGGGGAACACTGTTCAA
TCACTTTCTAGTTTATTCTTCTCTCAAATGTTCCAACAGCTATATAGGTTAGGGGACGAAAACGGTGCTA
GACTTCCAGTCCCAGTAGATTTTTTACTAGACGAATGGCCAAATATCGGCGCAATACCAGACTATGAAGA
AACTTTAGCAACTTGTCGTAAGTATGGTATTAGTATCACAACAATTGTTCAATCTATATCACAAGCAGTA
GATAAATATAATAAAGATAAAGCTAACGCTATTATAGGTAACCACGCAGTTATTTTATGTTTAGGTAATG
TGAATAATGATACAGCAAAATATATAAAAGAAGAATTAGGTAATGCTACTGTAGAGTTTGAAACAAGTAG
TGAAGGTTCTTCTAGTGGTAAAGATAGCAGAAGTAAATCATCAAATAAAAATGTAAGCTACACTGGAAGG
GCATTACTAAATGAAGATGAAATAAGTAATATGCAACAGGATAAAGCTATTCTTATAACTAAAAATAGAA
ATCCTAAAATTATTAAAAAGTTAGCATATTTTAAAATGTTCCCTAATTTAACAGAAACGTATATAGCACC
TCAAAACGAATACAAACGTAAAAAAAACCAGTCTATGATTGATAAGCATAATAGATTAAGAGAAGAATGG
GATAAAAAACAAGAGAAAAATAAACAGCAAAAACTAGAAGAATATAAAGAAGAACAAAGACAGAAAGAGT
TAGAGAAAGAACAACAACCACAAGAAGAACAACAAAATGAGAAAGTAAAAGAAAGTAAAGACAAAAACGA
TCAAGAAGATAAGAAAGACGAGCAACAAAAAATTAATGATTCTAAGAAAGCATTCTACGAAAAATTAAAA
CAAAAACAAGCTAAATAAAAGTAAGATTTTGCATTACATGACATGACATGTAATGCAAAATCTGTTATAC
TTGTATTGAAAGTAGAGGTGGTTGAATGGATTGGATTAAAGACGCTATTAAAGAACTGACCGAAGGTATT
GCAGACGGTATGATGAATTTTATATTTCAGTTTCTTTATACGTTATTTTACGAACCTTTAAAATTCTTTA
TATGGTTGTTAGATAAAATACTTATTGATCCTAATAGTATTTCAAGTGATTACATTTCAAACGCCTCTGT
ATTAGTTAATAGCTTAATCACTTCAATAGCAATATGTGTGTTTGCTTTTAAAATGGTTCAAGTTATGAAA
CAAAATGCAGAAGGTAATGCTGAAAGTCCAGGCTATTATGTAGCACAATTATTACCAAGTTCTTTATTGG
TAGCAGTTTTACCATGGCTAGTTGATATAATGACTAAATTATCTTATTCAGCGACTAGGGCATTTTTAGA
TGTAGGTCAAAAAAGTTATTTAGAAACTATTAAAGAATGGAGTTCTTTAAAAAAAGGTCAAGACGGATTT
AAAGAAATGCTAGGTTCTATGGGGACTATGGCAGGTAGTCAAATTATGTTTATTCTATTTATTCTATTGA
TTTTAGTATTTACTGTAGTATTTATTTTCCAATTTGTTAGTAGGATAGCTGATTTAGTAATAATGAAAGT
TGTTGCCCCGTTAGTAGCAGTTTCTTTATTAGCAGATGAAAATAATTATATAGGTGTATGGTGGCGTGAA
TTATTAGCAATTAGTATTCAATTACCATTACAAGTGTTTACTTTCTTTGGAGGAATAAATTTATTCTTTG
GTGCAAAGCTAGACGTAGGCACATTATTATTAGGTATAGGATTCTTTATTATTACAGTTAAATCGCCTTC
CTTTATTAGATCAATGGTTTACTCTACTGGAAGTGGGCGCATGGCAACTGGAATGGCTGGAAGTGGTGCA
AAACTTCTAGTTAGAAAAATGTTATCTAAATAAAGAAAGGAAGATATTTATGATAAACAAAGTAATATAT
AGTGGACGTATCGCAACTGATTTAAAATTAAGAAAAAGTAAAAATGAAAAGTCTTATGTTTTCTTTAACA
TAGCTGTACCTAGGCAGTTTGATAATGATAGAACAGATTTTATTAATTGTGTTGTATGGGGAAAACAAGC
AGAAAGTTTAGTTGATTATCAAAGTAAAGGTAATCTAATTATTATTGAAGGTTCAACTGAAACATATAAA
AAAGACAATATTAATATGTCTAGATGTTTGGTTGAAAAGACTATCTTTTTAGAAAGCAAAAAAGAAAACA
AAAAACATGACGTGTCAGAAGATGACGCTATAAGCCCAGCAGAAGATAGTGGCAACGATAAATCTATCTC
TGATGATGACTTACCATTTTAAAACTATAAAAGGACGTGTGAAAACACGTTCTTTTTTAAAAAATAGGAG
TGATTTAGATGAAAGTAACAAATACAATTAGATTTGAAGAAGAAAAGAAAAACTTAATTGATAATGTAGT
AAATACACTAGAAGAATATAAAGATGTTATCGACAGTGAATTGCGTACTATTAGAAACACTAATCATTTA
GTTATGAGAAATAATTTGGTTCTGTTGCAAAGTTGAATTTATAGTATAATTTTAACAAAAAGGAGTCTTC
TGTATGAACTATTTCAGATATAAACAATTTAACAAAGATGTTATCACTGTAGCCGTTGGCTACTATCTAA
GATATGCATTGAGTTATCGTGATATATCTGAAATATTAAGGGAACGTGGTGTAAACGTTCATCATTCAAC
AGTCTACCGTTGGGTTCAAGAATATGCCCCAATTTTGTATCAAATTTGGAAGAAAAAGCATAAAAAAGCT
TATTACAAATGGCGTATTGATGAGACGTACATCAAAATAAAAGGAAAATGGAGCTATTTATATCGTGCCA
TTGATGCAGAGGGACATACATTAGATATTTGGTTGCGTAAGCAACGAGATAATCATTCAGCATATGCGTT
TATCAAACGTCTCATTAAACAATTTGGTAAACCTCAAAAGGTAATTACAGATCAGGCACCTTCAACGAAA
GTAGCAATAGCTAAAGTAATTAAAGCTTTTAAACTTAAACCTGACTGTCATTGTACATCGAAATATCTGA
ATAACCTCATTGAGCAAGATCACCGTCATATTAAAGTAAGAAAGACAAGATATCAAAGTATCAATACGGC
AAAAAATACACTCAAAGGCATTGAATGTATTTACGCTCTATATAAAAAGAACCGCAGATCTCTTCAGATC
TACGGATTTTCGCCATGCCACGAAATTAGGGATATGTTAGCCAGTTAAGGGAACAACGACATGATAAAAT
GGTAGTTAGCTATATTTTTCTAACTTTGCAACAGAACCAAACTTTGTATACAACTTAGTTGTTTTTACAG
TGATTTAATATATGGAAAAGTATACTGAGAAAAAACGGAGAAATCAAGTATTTCAGAAATTTATTGAACG
ACATGTCAAAGAAGGACAAATGGATTTGATAAGGGAGTGCAACACATTCTTGAGTTTTGTGGCAGATAAA
ACATTAGAGAAACAGAAATTGCATAAATCTAATTTATGTAAAAATCGATTTTGTCCTGTATGTGCATGGC
GAAAAGCGAGAAAAGATGCGTTAGGTTTATCATTGATGATGCAATATATTAAGCAAAAAGAAGATAAACA
ATTTATCTTTTTAACACTTACGACACCAAATGTAACAGTTGAGCATTTAGAAAGTGAGATTAAAGCTTAT
AATCACTCTTTTCAAAAGATGTTTAAGCGTAAAAAGGTAATTTCTGCTACGAAAGGTTATGTAAGAAAAT
TAGAAATTACTTACAATAAAGAACGTGATGACTATAACCCGCATTTTCATGTTTTAATTGCTGTTAACAA
ATCGTATTTTACAGACAAACGATATTATATTAGTCAAAAAGAATGGCTGAATTTATGGCGAGATGTCACT
GGAATTGATGAAATCACACAAGTACATGCTCAAAAAATCAAACAGAACAACAACAAAGAATTATACGAAA
TGGCGAAGTATTCTGGTAAAGATAGCGACTATTTAATTAATCAAAAAGTGTTCGATACATTTTATAAATC
TCTTAAGGGAAAACAAATTCTTGTTTATTCTGGACTGTTTAAAGAGGCAAGAAAGAAATTAAAAAATGGA
GATTTAGATTATCTTAAAGAAGTAGATCCAACAGAATATATTTATCAAATTTTTTATCATTGGAACCAAA
AAGAATACTTAGCGAGTGAAATTTTTGATTTGACTGAAGAAGAAAAAAGTAAAATTAATCATCAAATGAT
TGATGAAATTGACGAAGAAAAATAAAAATAAATTTTCTTAAACGTTAGTAAAAAGGTAGCGTTTTTTTAT
TGAAAAGTGCTAAAAATGTTTGGGTACATTCTGGGTACAGACACAATATGTAGGGGAACATTTTGGGTAC
AAACGCAATTTATAGGGGTACATTTTGGGTACAAAAACAAAATTTAGGCACCAAGTAGAAATCTTTGTAA
CACTTGAAATGTCTGGCTTCGCCAGACCCACCTTTTTAATAGGTGGCAAATTTCCCTTATGCTCTTAGCC
ATAATTTTATGTAAATCTAAAAATTTAGGTTTGTATCCCTTCGGGAACTATAAAAAATCATGAAAATTTT
AATTTGCATGTAACTGGGCAGTGTCTTAAAAATCGACACTGGTTTTTAGAAAAAATCATTTTGTGAAATC
AAAATATATTTATTTGGCTCATATTTGCGTTTTAAGAGCATATATAAGTTTTTTAATATAAAACCTATAT
GATTTACCCCTAGATCTTTAAAATACCCCCTTAAAATCCAAAATAAAGGTATTTTATTTTTGTACTTTTA
ATTTTTATAATTACTTCCACTTTTTTGAATAATATTCTCTAAATAGGCAATTCCTTCTTCAACTGTTACT
TGTTCTTTTTTCATATTTTCTAACATAGATAACATTGCGTCAGTCCAAAATATATCACTGTCTTTTAAGT
CTGAAAGAGATTCAGAATTTGTTACTAAATTACATTTACCTTTTAAAGTTTCTAGTGTTTTAATATATGT
ATTTTTCATTTGCAACTATCCTTTTATTTTTTATTTGTATCAGTATCAATTTTACAGTAAACATGCATTT
ATGCCGAGAAAATTTATTGAAGTTGAGAAGAACCCTTAACTAAACTTGCAGACGAATGTCGGCATAGCGT
GAGCTATTAAGCCGACCATTCGACAAGTTTTGGGATTGTTAAGGGTTCCGAGGCTCAACGTCAATAAAGC
AATTGGAATAAAGCAATTAATGCGATGTTCCGAAAATGTTTAACGAAACTACGCCGACTATGATTAAAAC
TATAGATACTATAGTTATTAGATTTATTTGTTCTTTGAAAATAATTATTGAGACTACGGTTGTTAAGACT
AAACCTAGTCCCGCCCAAGTTGCATAAGTTATATTTAGTGGTAGGTGTTGCATTGTTTTACTTAAAAAAT
AGAAACAAATTCCAAATGAAATTATTGTTCCTAAGGATGGTATAAATTTTGAAAAGCCTTCTGAAGATTT
AAGAAATGCACTTCCAATAACTTCAGTACTTATGGCTATTATTAAATAAATATAAGGCATTTTTAACTCC
TTTTAATTTTCGTATTTTATTTAATTTTATTCTAAGTATTTTTCATTTGCAACTATCCTTTTATTTTTTA
TTTGTATCAGTATCAATTTTACAGTAAACATGCATTTATGCCGAGAAAATTTATTGATGTTGAGAAGAAC
CCTTAACTAAACTTGGAGACGAATGTCGGCATAGCGTGAGCTATTAAGCCGACCATTCGACAAGTTTTGG
GATTGTTAAGGGTTCCGAGGCTCAACGTCAATAAAGCAATTGGAATAAAGCAATATGTTATTTTGAAATA
AAAAAGGAGTTTTAGAAATGTTAACTAAGAATATTAAGTATCCTTATGTAAAATTTGGTTTTGATGTTGT
AGGTGTGCTTGCTAGTATTGGTATTTTTTTAATATTTGTTTTTAATACACATGCTAACTTCGGCTCTGAT
GGTAGTTCTTCATTTGGAATAAATGTTACAGGTTCTAGCATGGTTTTATTATCTAGTTTAATTTTGATTG
TTGTTATATGTGGTTCTGTTGCAAAGTTGAATTTATAGTATAATTTTAACAAAAAGGAGTCTTCTGTATG
AACTATTTCAGATATAAACAATTTAACAAAGATGTTATCACTGTAGCCGTTGGCTACTATCTAAGATATG
CATTGAGTTATCGTGATATATCTGAAATATTAAGGGAACGTGGTGTAAACGTTCATCATTCAACAGTCTA
CCGTTGGGTTCAAGAATATGCCCCAATTTTGTATCAAATTTGGAAGAAAAAGCATAAAAAAGCTTATTAC
AAATGGCGTATTGATGAGACGTACATCAAAATAAAAGGAAAATGGAGCTATTTATATCGTGCCATTGATG
CAGAGGGACATACATTAGATATTTGGTTGCGTAAGCAACGAGATAATCATTCAGCATATGCGTTTATCAA
ACGTCTCATTAAACAATTTGGTAAACCTCAAAAGGTAATTACAGATCAGGCACCTTCAACGAAAGTAGCA
ATAGCTAAAGTAATTAAAGCTTTTAAACTTAAACCTGACTGTCATTGTACATCGAAATATCTGAATAACC
TCATTGAGCAAGATCACCGTCATATTAAAGTAAGAAAGACAAGATATCAAAGTATCAATACGGCAAAAAA
TACACTCAAAGGCATTGAATGTATTTACGCTCTATATAAAAAGAACCGCAGATCTCTTCAGATCTACGGA
TTTTCGCCATGCCACGAAATTAGGGATATGTTAGCCAGTTAAGGGAACAACGACATGATAAAATGGTAGT
TAGCTATATTTTTCTAACTTTGCAACAGAACCCCTAAAAAAAATTCAAAATCTTTCAGAGAAGCTGTTAA
AGGAATTTTTAAGTTCACAGATATTAACTTAGCGCGTGAGGCTAAAAATCGATTGATTCATGATTATATC
GATCAACCAAAATATTCAAAAGCTTGCGCATCATTGGATGATGGATTCGAAGACGCCTTTCAATATACCG
TACAAGGAAATTCCCACAATCGACTAAAGAGTACCAATCTAATTGAACGACTGAATCAAGAAGTACGCAG
AAGAGAAAAGATTATTCGCATCTTCCCCAATCAAACATCAGCCAATCGCTTAATTGGAGCCGTTCTTATG
GACCTACATGATGAATGGATTTATTCTTCAAGAAAATACATCAATTTTGATAAGTAGAAATGGTAAAAAC
ATTGTATAGCATTTTACACAGGAGTCTGGACTTGACTGAGTTTATGGAAGAAGTTTTAATTGATGATAAT
ATGGTTTTTGATATTGATAATTTAAAAGGATTTCTTAATGATACCAGTTCATTTGGGTTTATAGCTAAAG
AAAATAATAAAATTATAGGATTTGCATATTGCTATACACTTTTAAGACCTGATGGAAAAACAATGTTTTA
TTTACACTCAATAGGAATGTTACCTAACTATCAAGACAAAGGTTATGGTTCAAAATTATTATCTTTTATT
AAGGAATATTCTAAAGAGATTGGTTGTTCTGAAATGTTTTTAATAACTGATAAAGGTAATCCTAGAGCTT
GCCATGTATATGAAAAATTAGGTGGTAAAAATGATTATAAAGATGAAATAGTATATGTATATGATTATGA
AAAAGGTGATAAATAAATGAATATAGTTGAAAATGAAATATGTATAAGAACTTTAATAGATGATGATTTT
CCTTTGATGTTAAAATGGTTAACTGATGAAAGAGTATTAGAATTTTATGGTGGTAGAGATAAAAAATATA
CATTAGAATCATTAAAAAAACATTATACAGAGCCTTGGGAAGATGAAGTTTTTAGAGTAATTATTGAATA
TAACAATGTTCCTATTGGATATGGACAAATATATAAAATGTATGATGAGTTATATACTGATTATCATTAT
CCAAAAACTGATGAGATAGTCTATGGTATGGATCAATTTATAGGAGAGCCAAATTATTGGAGTAAAGGAA
TTGGTACAAGATATATTAAATTGATTTTTGAATTTTTGAAAAAAGAAAGAAATGCTAATGCAGTTATTTT
AGACCCTCATAAAAATAATCCAAGAGCAATAAGGGCATACCAAAAATCTGGTTTTAGAATTATTGAAGAT
TTGCCAGAACATGAATTACACGAGGGCAAAAAAGAAGATTGTTATTTAATGGAATATAGATATGATGATA
ATGCCACAAATGTTAAGGCAATGAAATATTTAATTGAGCATTACTTTGATAATTTCAAAGTAGATAGTAT
TGAAATAATCGGTAGTGGTTATGATAGTGTGGCATATTTAGTTAATAATGAATACATTTTTAAAACAAAA
TTTAGTACTAATAAGAAAAAAGGTTATGCAAAAGAAAAAGCAATATATAATTTTTTAAATACAAATTTAG
AAACTAATGTAAAAATTCCTAATATTGAATATTCGTATATTAGTGATGAATTATCTATACTAGGTTATAA
AGAAATTAAAGGAACTTTTTTAACACCAGAAATTTATTCTACTATGTCAGAAGAAGAACAAAATTTGTTA
AAACGAGATATTGCCAGTTTTTTAAGACAAATGCACGGTTTAGATTATACAGATATTAGTGAATGTACTA
TTGATAATAAACAAAATGTATTAGAAGAGTATATATTGTTGCGTGAAACTATTTATAATGATTTAACTGA
TATAGAAAAAGATTATATAGAAAGTTTTATGGAAAGACTAAATGCAACAACAGTTTTTGAGGGTAAAAAG
TGTTTATGCCATAATGATTTTAGTTGTAATCATCTATTGTTAGATGGCAATAATAGATTAACTGGAATAA
TTGATTTTGGAGATTCTGGAATTATAGATGAATATTGTGATTTTATATACTTACTTGAAGATAGTGAAGA
AGAAATAGGAACAAATTTTGGAGAAGATATATTAAGAATGTATGGAAATATAGATATTGAGAAAGCAAAA
GAATATCAAGATATAGTTGAAGAATATTATCCTATTGAAACTATTGTTTATGGAATTAAAAATATTAAAC
AGGAATTTATCGAAAATGGTAGAAAAGAAATTTATAAAAGGACTTATAAAGATTGATTATATAATATATG
AAAAGCTATTATAAAAGACATTAGTATTAAATAGTTTAAAAAAATGAAAAATAATAAAGGAAGTGAGTCA
AGTCCAGACTCCTGTGTAAAATGCTATACAATGTTTTTACCATTTCTACTTATCAAAATTGATGTATTTT
CTTGAAGAATAAATCCATTCATCATGTAGGTCCATAAGAACGGCTCCAATTAAGCGATTGGCTGATGTTT
GATTGGGGAAGATGCGAATAATCTTTTCTCTTCTGCGTACTTCTTGATTCAGTCGTTCAATTAGATTGGT
ACTCTTTAGTCGATTGTGGGAATTTCCTTGTACGGTATATTGAAAGGCGTCTTCGAATCCATCATCCAAT
GATGCGCAAGCTTTTGAATATTTTGGTTGATCGATATAATCATGAATCAATCGATTTTTAGCCTCACGCG
CTAAGTTAATATCTGTGAACTTAAAAATTCCTTTAACAGCTTCTCTGAAAGATTTTGAATTTTTTTTAGG
GGTTCTGTTGCAAAGTTAGAAAAATATAGCTAATCACCATTTTATTGTGTCAGTCTTCGCCTAACCAGCT
AACATATAACTAATTTCGTGGCATGGTGAAAATCCGTAGATCTGAAGAGACCTACGGTTTTTTTATATAA
TCCGTAAATACATTCAATGCCTTTGAGTGTATTTTTTGCCGTATTGACACTTTGATATCTTGTCTTTCTC
ACCTTAATGTGACGATGATCTTGTTCAATGAAGTTATTGAGATATTTAGATGTGCAATGACAGTTAGGTT
TCAACTTAAACACTTTAATTATTTTAGCCATGGCTACCTTCGTTGAAGGTGCTTGATCTGTAATTATCAT
TTGAGGTTTACCGAATTGTTTAATAAGGCGCTTAATAAACGCATATGCTGATTGATGATCTCGTTTTTTG
CGTAACCAAATATCTAATGTATGTCCATCTGCATCAATCGCGCGATACAGATAACACCACTGTCCTTTAA
TTTTGATATATGTCTCATCAACACGCCACTTATAATACGCTTTTTTATGTTTTTTCTTCCAAATTTGATA
CAAAACGGGAGCATATTCTTGAACCCAACGGTAGACCGTTGAATGATGAACGTTGACACCACGTTCTCTT
AGTATTTCAGATATATCACGATAACTAAGCGCATATCTTAGATAGTAGCCAACGGCTACAGTGATGACGT
CCTTGTTAAATTGTTTATATCTGAAATAGTTCATATAGCATACTCCTTTTTGTTAAAATTATACTACAAA
ATCAACTTTGCAACAGAACCAGATCACTTATCAGAAGCTACCTATCATCGTATATTCGTAGATGATATAA
TATACAAGTCGTCTATCTCTCAGGCGTCAATTCCGACGCAGAGAGGAGGTGCTAATCTATGCTAGAAATC
CTTGTTCACATCACGACCACAGTCATCAGTGGTTGTATTATTGCGTTATTTACGCATTGGCTACGTAATC
GCAATAATAAATAGGCGACCATAGCCACACCTAAAAAATCCCCTCACTATTGCCGTAGTGAGGGGATTGG
TGCATCTATGCTAGTTTCCTTGTTAACTAAATTATAACATCGGTGAGTGGAGAAATGCAAAGTCCTCATT
CATTTCTCTTTTGAAGGTTCTGTTGCAAAGTTGAATTTATAGTATAATTTTAACAAAAAGGAGTCTTCTG
TATGAACTATTTCAGATATAAACAATTTAACAAGGATGTTATCACTGTAGCGGTTGGCTACTATCTAAGA
TATGCATTGAGTTATCGTGATATATCTGAAATATTAAGGGAACGTGGTGTAAACGTTCATCATTCAACGG
TCTACCGTTGGGTTCAAGAATATGCTCCCGTTTTGTATCAAATTTGGAAGAAAAAACATAAAAAAGCGTA
TTATAAGTGGCGTGTTGATGAGACATATATCAAAATTAAAGGACAGTGGTGTTATCTGTATCGCGCGATT
GATGCAGATGGACATACATTAGATATTTGGTTGCGTAAGCAACGAGATAATCATTCAGCATATGCGTTTA
TCAAACGTCTCATTAAACAATTTGGTAAACCTCAAAAGGTAATTACAGATCAGGCACCTTCAACGAAGGT
AGCAATGGCTAAAGTAATTAAAGCTTTTAAACTTAAACCGGACTGTCATTGTACATCGAAATATCTGAAT
AACCTCATTGAGCAAGATCACCGTCATATTAAAGTAAGAAAGACAAGGTATCAAAGTATCAATACAGCAA
AGAATACTTTAAAAGGTATTGAATGTATTTACGCTCTATATAAAAAGAACCGCAGGTCTCTTCAGATCTA
CGGATTTTCGCCATGCCACGAAATTAGCATCATGCTAGCAAGTTAAGCGAACACTGACATGATAAATTAG
TGGTTAGCTATATTTTTTTACTTTGCAACAGAACCAATTCAACAATTTGCTTAATTTGATAACCTAACCC
AAACGAAATAGATTTAGAATCAATCACTGTAATATTACCATCTACCATATGGCTCGCTTGAACAGCAGTA
TTATAAGTACCACTTAAGCCTGACGAAAGATGAATACTTATAATTTCAACGTCATCTTGAGCTAATTGCT
CATATGTTTCAATAAATCGACCAATAGGTGGTTGACTTGTTTTGACGTCTGCATCATTTTCAATATGATC
GATATACTCACTTGAAGAGATATCAACTTGATCAGTGTAAGATTTCCCGTCGATTGTCAGGCTTAATGGT
ATAACATGAATGTTATGTTGTTTTAAATATTCATGTGATAAATCAGAGGTTGAATCCGTGACGATAATTT
GTTTAGCCATAATTGCCTCCTATTTCCCTTTTCTACGCACTAAATGTAAGAATGTATGCGGTATAGTATT
TTTTTCATCTAGTTGACCTTCTACTGAAGATTCGACTTCCCAGTTTTCGAATGTGTATGGTGGAAAGAAT
GTGTCTCCTTGAAACTTTCCATCTATTACTGTGATATACATATCATCTACCTGGTCAATCATTGCTTCGT
ATAACGTTTGTCCTCCAAATATAAAAACATGACCAGATAACTCTTTAATTTCATCAAGAGAGTTTATAAC
ATCTACCCCTTCATGGTGAAATGAAGCTTGGTTAGTGAGTACGACGTTACGTCTATTTGGCAATGGCTTC
CCTATAGAATTAAAAGTTTTCCGTGCCATTACAAGTGTATTCCCAGTGGTCAGTTGTTTAATATGCTTTA
AATCATTTGGTAAGTGCCAAGGTAATTGATTTTGGTACCCAATGACTCTTTGTTTATCGTGAGCGACAAT
TATTGATAATGTCATGGTATACCTCCTTTCTGTATGCGAAATATTAATGCATCTTTTTATACCGCAATAG
GTGCTTTAATAGCAGGGTGTGATTCATAATTTATCAATTCTAAATCTTCATAATTAATATCAAAAATTGA
TTTATCTGTATTAATTTTTAATTGAGGTGGTAGATAACTATCTCTTGATAATTGTGTATGTATTGCATCC
ATATGATTGGAATAAATATGTGCATCTCCAAATGTATGAATGAATTCACCCACCTCAAGTCCACATTCTT
TTGCAACAAGATGTGTCAGTAAAGCATAACTTGCAATATTGAAAGGAACACCTAAAAATATATCAGCACT
TCTTTGATATAATTGACAATTTAATTTACCCTCTTGTACGTAAAATTGAAACATTGTGTGGCAAGGTGGT
AATGCCATTGAATCGATTTCAGTAGGATTCCATGCTGAAACAATGTGACGTCGAGAGTTTGGATTGGTTT
TAATTTGTTGTATAACTGATTTTAATTGATCGTAATGATTTCCATTTTTATCTTCCCAATCTCTCCATTG
TTTACCATAAACATTCCCTAAGTTGCCATATTTTTTAGCAAATGCATCATCGTTTAGAATACGTTCTTTA
AATTTTTTCATTTCTTCTTTATACTGCTCGTTAAATTCAGGGTCTTGCTGGGAACGATGTCCAAAATCTG
TCATGTCTGGTCCATGATAATCATCAGACTGAACATAATTTTCAAATGCCCATTCATTCCATATATTGTT
ATTATATTTAAGTAGGTATTGAATGTTTGTATCTCCTTTAATAAACCATAATAATTCAGTTGCTACTAAT
TTAAAAGAAACCTTTTTGGTTGTAAGTAAAGGAAACCCTTTGGTTAAATCGAAACGCAATTGATGCCCAA
ATTTGGAAATTGTCCCGGTATGTGTGCGATCATCGCGTCTATTCCCTATTTCTAATATCTCTTCGCATAA
GCCATGATAAGCTTCGTCGAATGGATTATACATGCGTACAACTCCTTATAAAAATATGTACTATATTAAT
AAACATTATACTAGAAAAGAGGTTCTGTTGCAAAGTTGAATTTATAGTATAATTTTAACAAAAAGGAGTC
TTCTGTATGAACTATTTCAGATATAAACAATTTAACAAGGATGTTATCACTGTAGCCGTTGGCTACTATC
TAAGATATGCATTGAGTTATCGTGATATATCTGAAATATTAAGGGGACGTGGTGTAAACGTTCATCATTC
AACGGTCTACCGTTGGGTTCAAGAATATGCCCCAATTTTATATCAAATTTGGAAGAAAAAGCATAAAAAA
GCTTATTACAAATGGCGTATTGATGAGACGTACATCAAAATAAAAGGAAAATGGAGCTATTTATATCGTG
CCATTGATGCAGAGGGACATACATTAGATATTTGGTTGCGTAAGCAACGAGATAATCATTCAGCATATGC
GTTTATTAAACGTCTCATTAAACAATTTGGTAAACCTCAAAAGGTAATTACAGATCAGGCACCTTCAACG
AAGGTAGCAATGGCTAAAGTAATTAAAGCTTTTAAACTTAAACCTGACTGCCATTGTACATCGAAATATC
TGAATAACCTCATTGAGCAAGATCACCGTCATATTAAAGTAAGAAAGACAAGGTATCAAAGTATCAATAC
AGCAAAGAATACTTTAAAAGGTATTGAATGTATTTACGCTCTATATAAAAAGAACCGCAGGTCTCTTCAG
ATCTACGGATTTTCGCCATGCCACGAAATTAGCATCATGCTAGCAAGTTAAGCGAACACTGACATGATAA
ATTAGTGGTTAGCTATATTTTTTACTTTGCAACAGAACCAGTAAAAACATCTAATACTCTACACAGTCAT
TATTCAATAAGCAAAGAAATTTGTCCAGTAATTAACTTAATTTTTCACTTAATGTTTAAAATAACTCTCG
CTTTTCATTCAATATATTCAAAAAATGTGTGTAATATTTTATGTGAAACGCTTGTTATTTTAAATTATTA
ATGGCTAGCATTTAAATCACTCATTTTTTATGTAAGAAGAAACATAAGGGGCTTGGGGATTATCCCCAAC
AAGCAGGCGACACTACCACGTAAGTGGCTAGCAAAGCCAATGCTTGCCCAAACCACTTAACGACTTGATG
AATTTTACTTTATCCTATAAAGTAAAATGTAAGAAAGGCGTTATCTTTCGAAGAAAGCGTGGTGGGAATA
ATGAGCGAACAAAACACATTTGTGGCTAGCGACGAAACTGTTGGGCGAAACCGTAAACCCAACCGTAAGG
CGCCGAAACAAATCAGTTTTCGTGTGAGCGAATCCGAATATTTAAAGTTACAACAATCAGCTGAAACTTT
AAATATGAGTGTGCCTGCTTTCGTTAAGAAAAAGGCACAAGGCGCCCGATTGGTCGCACCCAAATTGGAT
CAAGCAACGCGACAATCGGTAGCGAAAGATTTGAGTATGTTAGGCGCAAATGCGAATCAGATTGCGAAAT
ACTGTAACCAACATCAACATGAAGCACCGAACTATGAAGCATTAGAGCGTAATATCAGCGAATTACGTGA
AAGGTTAGATGAGATATGGAAAAAACTAAATTAAGATGGCTTTTAAACGGTATTTATTTTGCGTTTTATT
TCGTTCTTATTGTTGTGGTATGGATAACGAACGTAAAGATTTATGATAATACATGGAGCCTTGTAATTTT
TTTGGGAAGTGCTTTTATTTTTAGAATTTTAATTGACTATTTTGCTCCTAAACAAAAAAGAAGTGATAAT
GATGGCAACGACTAAATTAAGTGCCACCAAATCAACATCACGGGCCATTAATTATGCTGAGAAACGAGCC
GTTGAAAAAAGTGGCTTAAATTGTGATGTCGACTATGCCAAATCGAGTTTTAAAGCTTCTCGTGAGTTAT
ATGGCAAAACCGATGGGAATCAAGGGCATGTGATTATCCAATCGTTTAAACCTGGCGAAGTCACGCCCGA
ACAATGTAACCAATTAGGCTTAGCACTCGCTGAAAAACTCGTACCGAATCATCAAGCGGCGGCCTATACG
CATAATGATACAGATCATGTGCACAATCATATTGTGATAAATTCAATTGACCTCGAGACAGGTAAGAAAT
TTAATAACAATAAACAAGCGTTACGTAATGTCAGAAATTTCAATGATGAGGTTTGCATGGAACATGGTTT
AAGCGTGCCAGAAAAGAACACAGCACGCTTACGTTATACGCAGACAGAAAAAGCGATTGCTGATCCTAAT
ACGAAATCAACAGCCCAATATTCATGGAAAGATGAGATTAGAGAGGCGATAGACCAATCACAAGCCACCA
ATATGGATGAATTCAAAGACCATTTAAACCAACATGGTATTGAAATTGAACGTGTCACACCCAAAAGCAT
TACCTATCGACACTTAGCCGAAGATAAAAAGGTGCGTGGACGTAAACTCGGCGAAGATTACAATAAAGGA
GGTATCGAAGATGGCTTTGAAAGACAAATACAACACCAACAACAAACAGAACGAGTATCAGACACCGACG
TCCAACCCAAACGACGAACTTCAAGTCGTGATGAATCAACTGAACGAGATACAGGTGTCACTCAAGCAGA
TTGGGACCAATTCGCCCAAGACACAAATGAGCTTGAGCGTAGCCGACAAGCTGCAGAGTCAGCAAGACTT
GCTGATGAAAAGGCTCGAAGAGATCGAGAAAAGAGAGAACGAGCGAAACAAACGTCACGACGAATTATTA
ACAACGATCGAGACCACGGCCTCGAACTTTAATCAAGCGACTGAAATCACACAAAAACGTTTCATCAGTG
TGGCGAAACACTATATCGAACGCATTAATAACGATAATTTAAAACAAGATTTCCAAACAGCCATTCAAGA
AGAATTGAAAGATGTGAAAACAGACACACATAAGGCGATTGAGCAGTTACAAACTAACCAGTCCGAACTT
CGACAAGCCAATAATGATTATAAAAAAATGATAGATGAACGTATCAAGCACAACGACACAGCTATGAAAC
AATATGATCAAGCGTTTAATCGTTTAACCAAAGGCATTACAGCAATGTTTTTTATCATTGCCTTAGTGAT
GGTTGCATTTTTAGTCTTAAGTCCCTTAGGTGACTGGTTAGGTGTGCAACATTTTTATGAATGGTTGAAT
CATGTATTAAAAACAAGTCATTCAACATGGCGTTACTTGATGATTGTATTCTATCTTGTTCCTTATGCTT
TATTTGGATTGCTTATATATGCCATTTTAAGCGCGTATAAGCGTATTTAATATGAATATTGGACCAAAAC
CACGTTTTCGATAAGGGAAAAGCTATATCAAGCTTAAAATAGTTTAGAGATTAAAGGGAGATCCCATTTT
ATAAAAAGGAGGAACTATGGGAAGAGAGTTATTTTTAAGTGTCGTATTTTTAATGTTTATATTTATAGTT
TTGATATTTTCGGATTATATATTTTTAAATGATCTCTATTATTTGAAAAATGCTTTAGTGTCTATAGCTA
TAACTATATTTACCATGTGCATGATTGAAAAAAAATGAAATAAAAAAAGACGGGCGTGCCCGTCTCTAAG
GAATTATCCAAACAATAGAGTTACTTCCATGTTTTGTTTGCAAAATATAGTATTAGACTTTACACCTATA
TAATAGCAAAAAATCAGCTATATATAAACTATCAAAACTCAAACTGTTATTTTACAATGTAATTATGCCG
AGAAAATTTATTGACCATTGAGAAGAACCCTTAATTAAACTGTTGCGACGAATGTCGGTATAGCGTGAGC
TATTAACCCGACGAGTCGACAGTTTTTGGGTTTATTAAGGGTTCAGAGGCTCAATGTCAATAAAGCAATT
GGAATAATGCATTAAAGTTATATTACTTATTACTTTTTTAAATAATAAAAACTAACCACAAATGTGGTTA
GTTTCCTTTTTGTCTTTTGAATTTGTGAGGGGCAAAAGCCCCGAACTTTTTAATATCTTTTTATAAATCT
TTTTAAAACCTTTTTAGAAGACATTCAAACCTTAGAGTGACAAAGGATTTGCCACATTAAAGGCATAGTT
TTGCCACATTAAAGGCATAGTTTTGCCACATTAAAGGCATAGTTTTGCCACATTAAAGGCATAGTTTTGT
AATTGTTATGCCTTTAATTCTATGTTATTGTATAAACAAGCTTTAATACATAATTTTTCATAATATTAAA
GGAATGGTTTTATTTTTTTTATGCCTTTAATGAAAGGAGAGTTAATATATGAGTGGAGAAACTGTTATTT
ATAAAAATGAAATGAATTTAGTCCCTTTAAGACGATTTACTGCTACTGAAATTAATTTGTTCTTTGCTAT
GTGTAATAAACTCAAAGAACAAGATACTAATACACTCCATTTGTCTTTTGACGAACTCAAAGAATTAAGT
AATTACAGTCCTGAAACACGTAATATTAACAGGTTTGTAGATGATCTCCAAAGAGTTTACGACAAAATGT
TAGATATCAGATATACTATTAGAACTGAAACAAAAATTAAAAAATTCGTCTTATTCTATAAGTATGAAAT
AGATATATCCGAAAAATATTTAGAAATTGCTACTTCTCCTGACTTAAAATACATCTTAAATTCAATTACA
GATAATTTTACTAAATTCGAATTAAAAGAGATGACACACCTTAAATCTACCTATTCAAAAAATATGTTTA
GATTACTTAAACAATATAAGCATACCGGCTATATGAAGATTAAAATTGAAGACTTTAGAGAACGACTAGA
TATTCCAGAATCCTATAGAATGTCTAATATTAATCAATTTGTTTTAACACCGATTATCAAGGAGCTTTCT
CCAATATTTAGTAATCTTAATATCAATAAAGTAAAGGCAAAAAAAGGACGTAAGATTGAGTGGTTAGAGT
TTACTTTTGACGGTTCTGTTGCAAAGTTGAATTTATAGTATAATTTTAACAAAAAGGAGTCTTCTGTATG
AACTATTTCAGATATAAACAATTTAACAAGGATGTTATCACTGTAGCGGTTGGCTACTATCTAAGATATG
CATTGAGTTATCGTGATATATCTGAAATATTAAGGGAACGTGGTGTAAACGTTCATCATTCAACGGTCTA
CCGTTGGGTTCAAGAATATGCTCCCGTTTTGTATCAAATTTGGAAGAAAAAACATAAAAAAGCGTATTAT
AAGTGGCGTGTTGATGAGACATATATCAAAATTAAAGGACAGTGGTGTTATCTGTATCGCGCGATTGATG
CAGATGGACATACATTAGATATTTGGTTGCGTAAGCAACGAGATAATCATTCAGCATATGCGTTTATCAA
ACGTCTCATTAAACAATTTGGTAAACCTCAAAAGGTAATTACAGATCAGGCACCTTCAACGAAGGTAGCA
ATGGCTAAAGTAATTAAAGCTTTTAAACTTAAACCGGACTGTCATTGTACATCGAAATATCTGAATAACC
TCATTGAGCAAGATCACCGTCATATTAAAGTAAGAAAGACAAGGTATCAAAGTATCAATACAGCAAAGAA
TACTTTAAAAGGTATTGAATGTATTTACGCTCTATATAAAAAGAACCGCAGGTCTCTTCAGATCTACGGA
TTTTCGCCATGCCACGAAATTAGCATCATGCTAGCAAGTTAAGCGAACACTGACATGATAAATTAGTGGT
TAGCTATATTTTTTACTTTGCAACAGAACC

>AP003088.1 Staphylococcus aureus TY4, ETB plasmid DNA, complete sequence
GGTACCAATTTATGTACCTAAGGATGAATGTTATGAAAACTATTAAAATGGTTGCTGATGAATTGAATGT
AACTAAACAAACTATTGTTAATAATGCTAAAAACTTAAATATATCTTTTAAAAAAGAAAATGGAATTAAT
TATATTAATGATAATGATTGTTTAAAAATTATAGAAAAGATCACTAAGAAAGAAAGGACAATGCAAAATA
AAGAATCAATAAAAAAAGAAAGATTTAATGAAAATACTGCAGAGTTTGAAAAGCATATATACAATAATTC
AAATAGTTTTGAGTCATTAAAAACAAAAGTAAATGAATTAGAAAAGCAAATAGAAATCTTTGAAACTAGA
GCTAAAAATGATGAAAAATATATTGAGAATTTAACTAAACAACTAGATCAACAAAATAGCAATGTTAATA
CATTAAATAAACTGTTGGAGAATCAACAAATATTAGCTTTAGAAAGTAATAAAAAGATTCAAAAACTAGA
AAACCAATTAGAAGAAGAAAGACAGCTTAATTACTCTTTTGATACAGCGACTAATGATAGACAAAGCATT
AATCCGCAAGAAGCAACTTTTACTGAAGAATATCAAAATAGCAACCAACAACAAAAGAAAATACAACCAA
TAGAAGCAGAATTAAATCATAAGGGCATAACTAAAGCGAAAAAGGATGACAGTGCAAACGAAGACGTATT
AAAGAGAGATGATAAACTATCTGAAGAAATAGAGAGTGGACCTGAGGACAGGGAAGTAGAAACACCTAAA
AAGGGGTTTTGGAGTCGTTTGTTTGGTAGCTAAAATAATTAATTAGGCACTAAAAGTTTATAACTTTTAG
TGCCTTTTATATAGTGAGAACTTCTGGTAATCATCGATTATGTTAACCACATAAAAATCCCGAAACACTT
TCATATCAGTGTTTCGGGATTTTTATGATTGCTATTGTATATACACAATTTATACATAGTTGGTTTCACG
CGTTGTCATTCTTATTTATAAATGGTTAATATGTATTTTTATTCAATCCATATGACATGAAACGTTTACA
AATTATAATATAAAAGTCTTCAAATGACTTGCATAATATATTTAAATGGAATATATCTAGTATCACGTTT
AAAGAAATTCTGACAGCAAAAAACATTAGTAGAACGTAATAAAGGACGAGAATATTTCGCCCTTTATTAG
TTATTTATTAATAAACTAACAATAGTTATTGCTATAAAGATACATTGACATATGAATATATTTTTGTCGA
TAGCACTTGCTTTAATTTTTATATCAGATATATTAAGATTTTTTGTATACCAAAATACAGATTTTATTTA
TATTATTACTTTTTGAAAACGATACCTTCGATTAAAATTCTTTTATGATCATCTGAAAGTTTGACTGTAT
TTATAGTGTAGTCTGTTCCTCTAGGCAACAATATTTCTTGTTGTCCGGGATATGCAGTAAGATTTTTAGA
ATCGATATAGGCAGCTTTAGTACCTTTTGGTAATTGTAATTTCAATTCAATAGGTCTTCCAGCTAATGCA
GCTCCTTTAACTAATTGAGTGCTAGAATAACCGTACTCAGTATAAATTTTACTATTCATAATATTATTAA
GTTTTTTAACTAATTCTTCATTATACTTACCATTTTCTGTTTTGTATAATAATTCCAAATCTTCAGAAGA
AAAACCTTTAACACTGGATAAATAGTCCAGATTTAGCAATCTATAAACATATACAGAATCACTAGTACTT
GATTTGCTTATGAGTCTATCTAATCGAAGTATTTTTTCTTGTAAATCTGCAGAAAAATTACTTATATCAC
CTTGACTAGACCTTAATGGCGTATTTATAGGCGAGCTATATTTTGTATAATTATAAATAGCTTCTTTGTC
TTTTGAACTGTAATTAGCTTGTTTTATAAGCTTATTACCCCAGTTAGTTGCTTCAGTTAAATCGGTAAAA
TTTTTAACATCATCTGCTAAAGCAATGTTTGATAACTCTGTAGTTCTGTCATTAATTGAATGAATGCTTA
ATACTAAAGATAAAACAAAAATAATTTTAAAAAATAATTTTCTTTTCATAAAAGACTCCTTTTCATTTTT
TCTCCCAATACTATCTATTATATACTATTTTATTAAGAATAAATAGTTTATTTTGTCTAATTATGCATTT
TATTCATAATATTTTTATTATGGTTTATAATATATATAATTAGGATGCAATAAAAAATATTTTATGAATA
AGGAGAGGTTTTTATGAAAGAAAAAAATATACTCATATGGATACCCTGCTACCAACATAACAGGATATAA
ACAATATAAAAGTGAAGGAATTATAACAAACTACAATCCAATAACTGGAGAATTAACAACAAATATGCCT
GTAGTTTCTGGACAATCAGGTTCTGGGGTGTTTTTGGAAGAAGATGATAGGTTTTTAGGAGTCATTCACA
GTGGTTCTAGAAATTGACAAGGTAAAGATATAGCAATTGTAACTCCTATTATGATTATGTAAACTAAAGT
ATTTCAAATAATTAACTGTATTAATACTCTCATCATGATTGCGTTATAAACGTTCATTTTTGACATTTAA
TATTGAGTAAAAGATACGTATGTAACTAACGATTCTAATTATCTTATTAGATAAATGTTTAATCAAATCT
TATTAATTTGATTTTCTCATCCAAAGAATCAGAACCCTCAAAAGTTACTGTAGCTTCACCTATTTCTCTA
TCATCTTTCTTAAATCTAACAATTAATTTTTCAAAGTAGCCATGAAATCCGCCCGAAATCTCATTCCTTC
CTACAAAATTTGAACTTATATGACTTGCATTATATTCTAAATCTTCATCTCTATATTTACTTTCGCCTTT
TACATCTACACCTTTTAAATCAACTGTAACAATTGCGTTAGGTTTTTTATCTTGATTATATATTTGAGTA
TTGACTTTATACTTTTTAATATCTTGACCAGTCAAAGCGTTTAGTTTCTCCATAGACTTAGTGATATTGT
TATATACCTGTTGATTTATTTGTGGATCATCATAATAAGTGGGTTGTTCAATTACTTTTTGATTTTTATT
CTCTTGGTTAATACGTTCTTTTTCATCATCATTTTCTTTTTTGTTATTACTTACAGGTTTGCTCGTGGTT
TGTTTGATTTTTTCTTTATTGTCAATGTCATTATAAGATACGACAATAACAAATAGAGAAGATAATAAAC
AGGCTATTACAAAACATACTGTAGTAGTAATTTCAGATTTCTTTATTAAATCATTCTTAATATTTTTGCG
AACAAACAAAATATGGAAGATTGAACCGCCTAAAAAGAATAATATAGCTAATATAGGTAAGCAAAAAATC
AAAATAATAGCACACAGAAGAAATAATAATCTTAATTTGTTGTTGTATGCACCTTTTCTTAATTTAAAAT
AAATAATAACCAAAATAGGTATTAATAATAAAGCTAATAGAACATTCAATGCCTCATTCTCCTTTGATTT
TATATAAATATTATACACAATAAGTATGATTAATTAAATGTCCTTATTTTTTATTCTATTTAATTTTAAA
TTCTACATATGGCAAAAAATCTTCTCTACTATTTTGTTTCGAATTAATATAACCTAAATTATTAATGGTT
ATATTAAATGTCGATGAAACACTAAATAATCCGCTATTAACCATTCTCGTTAAAGTAAATACTTCACGAG
AATTTATCATTTCGACAAACTTATCTCTATTACAATATATAGGTTTACTAGCAAACTTAAATGTTCCTCC
ATTCTTATTTGCTCGGTATAGTTTTACTTCAGATATCTTTTCATCTTTCTCGTTTTCTTTAATAAAATAT
TCAATTGCATAACACTTCATTATTTTCTCTCCTTGATAATTTGTATTTAATTTTACTTTACTTATAATAT
AACAGTTACAAGCTTGACTTATATTAATCTCTTATAATATAACAAAACTTTTATTCACTATAAAAGAACG
TATGTTCTATAATATTAGTGAGGTGTATTAAAATGTATGTGGTTAATCCAGAACTACCCGAGCGATATAA
ATACGAAACTGACTATAGAAAAATACCCAGAGAGTACCTTAATAGCAATATTCCTAAGGGAAGATATAAA
GTCAAATGGGCTCCATTTAAGACGGTATCTAACCAATATAAGTTGTTAGACGAATATATAGAAGAACAAA
ACAAAGTTGATATGCTTTTGTTATCTGACGATCAATTACAGATACTTAACGAAACAGTTTACTTCAACAG
TATGAACAACATTCTTACTGAATTATGTTATTGGGATAACGGCTATATACATTCAATTCAATGCTATATA
AATAAAATGGATATTGTAGAATGTGTCATGGTTATTACCACTAAAAATAGTGAAACTAAAATTAAAATTC
CGATTAATAATATTATTAGTGTTACTTAATAAATTTATACCACCTAATACCCTAATAATCCAAAAACAGA
AAATACTATTAGGTATATTATCGATGGAATTATAATAAATAATTATACTGGAGATATTTTTTTGAGACAG
TGCATTAAATGAATAATTTTTAATTAACTTTTATTTAATTAAAAGTTAATAAGAATTAATTAAAAGTTAA
TTATACAATTAATGTTTAATAGTATAATGTTTGTATAAAAGTTAAAAGGAGGTTTTATATATGGATAAAA
ATATGTTTAAAAAAATTATTTTAGCAGCGTCAATTTTTACTATTTCCTTACCTGTGATTCCTTTTGAAAG
TACATTACAAGCAAAAGAATACAGCGCAGAAGAAATCAGAAAATTAAAACAAAAATTTGAGGTTCCACCT
ACAGATAAAGAGCTTTATACACACATTACGGATAATGCAAGAAGTCCTTATAATTCTGTTGGTACAGTGT
TTGTCAAAGGTAGTACATTAGCTACCGGAGTTTTAATTGGTAAAAATACAATTGTTACTAATTACCACGT
TGCAAGAGAAGCAGCCAAAAACCCATCGAATATTATTTTTACACCCGCTCAAAATAGAGATGCAGAAAAA
AATGAATTCCCTACTCCGTATGGAAAATTTGAAGCTGAAGAAATTAAAGAATCTCCGTATGGACAAGGAC
TCGATTTAGCTATAATAAAATTAAAACCAAACGAAAAAGGGGAATCAGCGGGAGATTTAATTCAACCAGC
TAATATACCTGATCATATTGATATACAAAAAGGAGACAAATATTCTTTATTAGGATATCCTTATAATTAT
TCAGCTTACTCTTTATATCAAAGTCAGATTGAAATGTTCAATGATTCTCAATATTTTGGATATACTGAGG
TAGGAAACTCTGGATCAGGTATATTTAATTTAAAAGGAGAATTAATAGGTATTCACAGTGGTAAAGGCGG
ACAACATAATCTTCCAATAGGAGTGTTTTTCAATAGAAAGATAAGTTCACTCTATTCGGTTGATAATACT
TTTGGAGACACTTTGGGGAACGATTTGAAAAAGAGAGCAAAATTAGATAAATAACAAAAATCATTTAATT
GTTTAATATTTCAATATATTTACTACGCTACAAAAACCATGAGTTGAACCTCTGTGCTTTTTGTAGCGTA
ATAATTTTTACAAGTCATTCAAAAAACCATCTCCGTCCCAATATTTCAGAACAGCGTTGTTATAAGCTTT
TGCACATTCTTTTTCATCTACAAATCTACCTAGATATTTTTTCTCTCCCTCTGCATAGATACTAGCAACC
CATTTGTTATGCTTACTATCATAAGACACACCTTTATATTTTGAACTACTATTCTTTTGAGGTGTTCGAT
ATCTGAAAGAATTTTTATCAGCACCTAAATTTCTTCTTGTAAAATCATTGTTCTTAACCTTTTGATAAGC
ATTATTGATTGTTAAGTATGAATACTGGTAGTGCTGTTTTTTTACCGAGTATTTGGGCTAAAAAACGTTG
TGTGTCGTGAGCGTATGATTTATGCCATTTGTAGAAGTTTACGCGTTCAAAATCTTCATCATCGACAAGT
ATATAATCATCAATATTTTCTATATATATTTTTTTACGTTATTCCACCTTGATATTTATTAAAACTAAAG
TCCTAGTATATCTAACATGGCAAACCCTATGAAGTACACTATTGATAAAACAATAATATATAGCAATATT
ACTGATATTAAATATATAAAACCATTCATAGTAAAAACTCCATTTTTATCAATTAAATAGCATTAAACAT
AATTTCTTCTATGGTCGAGTCGTTGAAAAAAGCATTATTAAACCGATTATTAATAAAATGATACTAAATG
TAAACAATCCTATATGCCAAGCTACTGGATATTTTAAAGAAAGAGCAGTCATATCATTTATAAATCCAGA
AAAAAACTCGCTGATAGCACTTCCGAAAATATCTACAAATCCAAATATTAATAGTGATCCTAAAAAGATT
ATTACTAGTAAATAATATATACCTTTTAATACCGTCATTAGTTATCATCTCCAACTTTATTTTTAGTGAT
TGTTTAACTTCCCGTTTTCTTCATACTTTATTTCTTTTCCCTCACCTTTTGTTCTTATTTAATTAAATAT
TCATCCTATCATTTCATCTGTTTTTTCTGTTAATGCCATTTTGTAACGTATTTCTACTTTGCGCATTTCC
ATGTCTGACAATCTTTTTCTCTCAATTTCAGTTAATCCTATCATCATGTCTATAAGATCAATTAATGTTT
CTTTATTCATAATAAATGCCTCCTATTGATTAATTAGCATTTATAAATTATGATTATCTTTGTAGTGTTT
TTATAAATGCTTTAGTCGTAGCTTCCCCCAGAAGTCTACGGCTTTTTTCTTATTATTCTTTAACCACTAA
AACCATGATAAAAGCCAATTAATGATTTTTTTAAAGAACGCAACAATAGCGTCCCAAATTTTCTGTAAGA
AATTACGATTTTCTTCTGTATTTAGTTCCTTAGCCTTGTCCAGCAAATTGCCTGCTTTGTCTTTAATATT
ACTCGCTAAATTTTTAGCTTGTTTTTCATACGCCTTAGGGTCTTTGTTTAGTATTTCTGAATTAGAAACG
TTAACCATGATATTATTAATCACATTAATTTGATTATCGCTTAAAATCTTATTCAAGCCATTCTCTTTAA
GAATATCATTAACAATCTTGCTAATATCTTCACGAGTTAAATTCTTTCCGTCTTGTTTTTCACTCGCTAT
TTCTTTCTTCATTTCAGCAATAGCATTATTTAACGCCTCATCTGAATAACCTTTTTGCCCTTTGTTCTGC
TCACTAATTGAAGCTAGGTCATTCATTTCTTTATTAGCGTTTTGTACATCATCTTTATTTAAACTATTGC
CATTTTCTTCATAAGCCTTATATATACCTGTTAAAGCACCCTCGCCTGTTACTTTATCGATCGAAGCAAC
TTTGATTTCAGAATCTTGTATGCCTGCTGTAATTACCGCATTTGTATACTGCTCTTTTGTAATTCTAGTG
ATATTTTCTGGTGTTTCTATATCAACTGTTACGCCCTTTTTAAACTTCTTTGGTGTGATAGTTGCACTAG
AATGAATAAAGCTCAAATTGTTATTCCCAGTATATTTAGCAACATCATTAGTTGTTATAGAAATTTCTTT
ATAGCCATCATCAACATCAAGCTTCTTTTTAGTTTCTTCCAATTGTTGACTGTTCAAGTCTGCACCTTTA
ATGAAGATATCTTCGTTAAGTTTATTACTGTCAGCAAATGCTACGCCACCAGTGTTTAACAATAAGATTG
ATGCAATTGTTCCACTTGCTATTAATTTCTTGTTCATCTTAACTACTCCTTTGGTTATAGTATTTTCATA
CAACCGTTTCAACGGTTGATCTTGAAAATACTATTTGTTAGTTTTATTTTGAGACAAGTTAATTTCCTCG
CCTCTTATTTGTTTATAAAGTAACTCAATAGCTTTCGTATAGACTTCTTGCTTACTATTTAATTTTAAAT
CAAATTTCAATTCGTTTGCTATGTCGTCCACGTTTTTATACAACTGCACTGTGCGTCTATGTTTATGAGA
GGGACTTTCGTATTTTTTGACTTTTTCATTCATATTTAGGTTACCTCCAATATTATGTTTACTTTAATTA
TAGGGCAATTATGAGGAGGAAACCAATCCCCCTCAATCTATGTTTCTATTCTCACTATTTGAGAGCTATC
TACATAATCCTCATTATTATAAGTTTTATAAAAATCATCTATTAAAGATAATTCGTTAGTATAATCTTCA
ATATTGTTATAAAGTTTATTTAAATTCCCTATATAAATATAGTAGTTAATTTCCAAATTCTCTTTATAGT
GATTATAATACCTTTCAAAGTTTTCTATTCTCTGTTCAATAACATCTTGAATTACCAAGCTAACATCTAT
ATCTTTCGATAAGATAGTTCCATCATTTTGTTTTGCAATATATACAGTCATCATTTTCAAATCCTCCATA
TTCTTGTTATAATATGGACGGAACAACGGCAATTGTTCCGTCAACTTTCTTTTTTATGATGAGGGTAAGT
TATTTATTTAACTTATCCTTTTTAACAATAAACTTCATCAGTATAAACAAAATGCTTATCTGCTCTAATC
ATACTTTCAATTCGCTTATAGTCTCTCTCGTCTGCACAGTCTATCATTCCCATATACAAACCATTTTCAA
TTACTGTAACACCCTCGCAACCGAACATATCTTTCGCAACTTCTAATTTGTAATCTTTTCCATGTGCTTC
AAAATAATGTGTTTTGTTTTCCATTTGTAAAACCCTCTTTCTTTTATTTGTTAATTATATTATAACACAA
CGGGTACACCTTGTACACCTGTTACACCCGTTTTTTTAAAAATTTCCTCTAATATAAATAAAGCACCTAT
TATATAGGCGCTTTAAAATAAATTAAGTTTTATAAATATGTGTTTCTTCTATATATTCTTAATTAGCTCA
TTTATAAATTCTGACGATGATGCATATCCATTTTCATTTGCTAATCGCTCTATTTTCTTTCTTACAGATG
GTTCTAACGTAAATTGAAACCTCTCTTTTTTTTCTTTGTTGTTTCGTTTTAATATACCAAAACTTCTAGC
ATTAAATTCTGGTGACTTTGCTTCTTCTAATGCTGTATTAATATCTTTTCCTTTATTGTTTTCTCTCTTA
TTAAAAGCCATAGTATCTCTCCTAGTATTTATCATTATATTCATATGCATAACCGACAACATTCTTGTGT
GTAGTTAAATCATTATATTTATACACATTACTATCAACACTCCAAACAGCTGTAGGTTATTATAATTATG
CGCGTATAAATGTGTAAGTTTTGGATTAAAACAGTGTGTTTACATTTTTTTAATCACTTCACAGCTTTTT
ACAAAGTCCTTAAAGAACGTTCTGTTTTTACTAAGTATATTTTTATCTTTCGAAAAATCAACTATTGGTT
TTTTTTCCATTACACTTTTAGTAATTAATTCTTTATCAGGAAAATATGTTATATATTTATTATTCGAATT
CATTTCTTCAATAAAATGATTAGATGATTTAGTATTATGCTTAACCATATTGCCGACATAATATAATTTA
GCTGTTACATAACTCTCTCTTGTTCTGAAATCAATTAAATCATTTTTCAACTTATCTATTCTGTATTCAA
TGTTAGAATTTGAATCATCACTAAAACCACTAGGTTTATTTGGAGAAATAACTTTGTGACTAACTGCTAT
TGCATTTCTTGTTGATGTACTAAAATCTGGGTGTGTATCTATAATTATATAATCATACTTTTCAATATTA
TATTTATCGTAGTTATCATCTAACCACATATATAATTGCATATCTTTACCATCAGCTGTACTCATTACTC
TTTCATACTCATCTAATCTTAAAAAACCACTAATTAAATCTATATTTGTTTTAACTTTATGAATTTTTAC
TTCTTCGTTTATATTAAGCCCATCAATTTTATTAAAAATTGATAATACCGTATTTTCTTGCTCATACACA
TTTAATAGTTGAGATAGATTACATTGGTGATCCATATCAATAAGAAGAACTTTTTTTCCTACAGAAGCTA
AATATTCCGAAAAGTTATAAGATAATGTTGTTTTTCCAACGCCGCCCTTTATAGCAGCAAAAGTAATTAT
TTCCATTGCTTCCACCTCCAACTAAAACATACCACTAATACACATAAATATCAACACAAACATGTGTATT
TAATTAAATATATAAATGTGTATTTATATCATTACAATTTATGCACACAACTATACACACTATTAAATTT
GTGTTATGCTATAGCTGCCTTATATAAGGGGGAATATATGTGTTATGTAGAATGTCATTTCTACAATCCT
TTATTCTATAAAGTAAAGCTGTAAGAAGATTCAAAATACATTTTACAAATAACAGCAACATGTTATTATC
AATTTATAATATAAAAAAAGAGCAACTACTGGAAATAGTTACTCTCAGGTAATAGAACGTCTGCAAACGT
TTATTTAATATATTTTCGATACTTGTATTATATAATGAATAATATCTTAGTGCAAGCACCTAAATCATTA
AATAAATGTAAAGCTAAATAAAAGCGTTTTATTACCTCTTACCAAACTAAAATATGGAAAGAGGTTTTTA
TTATGTCTGAACAAAGATTTAATATCCAACAACAATATAGAGAAAAATTTTACCAACTACCAAAAGTATT
TTTTACTAACGAAAAATATATGCAATTAAGTAATGATGCAAAAATTGCTTATGCATTGTTAAAAGATAGA
TTAGAATTATCAATTAAAAATAATTGGTTTGATGAAAATGGTGATATATTTTTCATCTTCACAAACGAAA
ACTCAAAACTATATTAAATTGTCACGAGGGTAAATTAACAAAAATAAAAAAGAATTATCTAAAGCTGATC
TTTTAGAACAAGTAAGATGTGGTCAAGGTAAAACAAATAAATTATATTTGAGAATCGTGCAATTACTAAA
AAAGATGTTTATGAAATTAAAAAACAAGAAGAAACAAATGTCGAACCTAGTCATGACGCTGAAATGCGAA
AATCGCACACTAATGATACTGAGTTAAGTAATACTTACTATATTGAGACTGAGAATAATGATATGAATGA
CTTGAATGATATAGAGCTCAAAAAATATGAATATCTTTGTCTTATATATATTTATTTAAGTTTTTAAAAA
TAGTGTGGTTATAATTTTTGTATATTTCTTTTGATACTGTTGAAATGATAGTATAAAATCAAATTTGTAA
TAAAAACCGCTATCAGGTAATAAAATTTTGGAAAATGAGACTAAGCAGATTAACAGCTTATCGAATAAAA
GAGATTTTAGAAATAGTAAGGAGGTTAATTAAAATTGGACAACCAAGAAATGATTTTAGGGCTATGTAAA
GAATTGAAAATTATTAGAGAAGCCAGAGGTATTAAGCAAGTCAAAGTTGCTAGAGCTATTGAAATGGACC
CACCATTGTTAAGTAGAATTGAAAATATGAAAAAGCCTACGGTTACTATGATGGAATTAACTAGAATACT
AGGATACTATAATATAACTTTATATGAATTTATCGAAAATAATAAAGAGTATATAGAAAGAATTTGTACT
TGTAAATAAAACAATAAAACAATTGCAATCGTCAATATAGAAGTTTATACTAGAATTAATCAAAAAAAGA
TATGAAAAAAAACCACGTGCAAAGTTAAAGTGCGACCAACACTTTTAACTTCTAGCGCTTGAAACGTTAC
CTCACTAACGCATGCAAACGGTTTTCGGGTCTTCTTCCATACCTTTATGATTTAGGTATTTTTAAATTAA
TTTGTATACCTAAATTATAGGGGCATGAGAGAAGAAAGTAAAGAAAAAGACGCTACTTTTTCTACTTTTT
CTACTTTTCTACTCGACTACTTTAAATGTATATAGACGCCTAAATAAAGACTGGTAACGCTTACAAGCGT
TACCAGTCTTTTTGTTTAGGAGGTGCAGACAATGCTAAATATTAATAAAGTTTATGATTTTATATTACAT
GGAAGTCTAGAAAAGTATAAATTTAAAAATTCTAAAGCTACAGATTTAGAAAGGACTAATTTCAAAGATA
CACAATCCAAAAATTGGAAATCAGCACGTATTGCTGTCACACCTAATAAAGATACATTAAAAAACGGTTT
AGGTTTAATTATTGCTTCAGAAGAAGCTTTAGTTCAGTATGGTTATAAATTTAGTCATTGGACGCCTAAT
CCTTATAATTATCTAAGTAAGGAAAAATCTAATATAGCAGATGTTAATACATATAAAGTGTTAAATAGAA
CAAAAGATAATGTAAAACAAATCAATACATTCGTTTTAGATGTTGATGAAGATATTGAATACAATGAATT
AGTTCAAAGCTTAGCTTCAGCACATATCAATGAAGGTGCTGAAATGCCTAATTTATATGTGAAGACGCCT
AGAGGTTGGCATTTATACTTTGTATTAGATGTACCCTTCTATGCTAAAGGTATAGAAAAGAAAGCTATAA
AAGTAGCTGAAAAAGTACATAGTAGCTTAGCATATGCAATTTCTAAATATTTACCAGTTGATAATCAATG
TGTATCTACTGGCTATTTTAGACTACCTACAAAAGATAATGTAAAGTTATTTACAAATCAATACTGTTCA
AAAGCTTATATGGTGCGCTGGAGTAAAAAGTATTCAGAAAAAAATAATTTAAATCGAAACGTACTTTATA
AAAGTATAGCCAATGGTCACGAATTAACACCTGAATGGGTTAGTTATTTGTTGAAAGAAGCAGATGTTAC
TTCATTTGGTTATGGCGTTGGTAGAAATAACACAATGTTTTCAGTAGCATTGTATTATTATTCTAAAAAT
GTAGATATAAAGGAAGCAGAAAGTAATATTTATGCTTTAAATCAGCGTTTAAATAAACCTCTATCACATA
AAGATATTGAAAAAGTAATTAAAAGTGCTTATAGCGGTCGTTATGGTGGTGCAATGCGTGAACATGTAGA
AAATCTTTTAGAAGCTTTTAGTGATGATCGAATTGCATATAGCAATAGTGGTGTAAGTATAAATGGTTTT
TGGAAACATAAAAAAGAGCGTAAAGATCGTGTTAGAAGCCATTTTGACGAACGTAAGGATGATTTAGAAA
GATATTTAAATGAACATACAAACAAGCAGAAAGTATTTGTTAAAGGTTCAATGAGTGCTATTGCTAAAAA
GTTAGGAATGGCTAGATCTTCTTTATATGCAATTTTTGAAAAGCATATTAATAAAGGAACTATTATAAAA
TACACAATTAAAAACGGTAGATATTCAGAAACTTTCATTGCTTTAAAAAGCGTATATATTGAAAGTTTAT
TTGAAATGGTTAAAAGTCTTAAAAACAAAAAAGAAAGCTATATAACGGCTATAAGACAACTTGTAAGCAA
TGAAAGAGATACACATAGTTTATTGATACAAAATAGTGAATTGATGAATGAAATAGAAAACACATTTATT
TATATAAATCAGCATACACAATGTGAAGATGGTAATGAAATTCTATATGAACGCTTTATCAGTTAAATTT
CAATTGTCCAATGTGCCATTACATATATAGGGCCCTTATTTTTCTTGTCTGTGTCTATAATTTATATGTT
AGTATTTTTTAAAACTAAGATAACTTTATATTTTGACTTTTACTGTGTGTAACAAGAATAATTTAGACCT
TAGATAATTCATAGTATATAAAGGGTACTAGAAAAACACTTTAAGGTTACCATATGAAATTACTATCTAA
TCAAAAGTTATTGAGTAGATAGTATAAATATAGTGATGAAAATTATTTATACCAATTTATTTTATATTAA
AAAAACATTTTAATTCCGTCGTTTTTTTGAAATAATATTGTTTATGTTAAATAATAATAAAAGAGATTTT
TATTATTATTTAATTATATTTTTAGTTGTATTTGTTGAATTTATACTAATTTTAGTTAATCGTCTTTTTT
ATGTTTGGTGAGATATTGCTTTTTCTTTTTAAATAGGTTAATTGTGCTAATTTCTTAATGATTATTGCGA
ACTCAAGAAAGAAATACTGGAGGTTATTATTTATGCATGAGGTTCATTATTTACTTATAACAAAACGTCT
TTATAAGTTGGATTAGGGATAATGACAAAACTCTCAGAGGCGGTTTATGCAAGATGTTGGATTGCTGATT
ATGGAGCTGTATGATCGGTGTTGGGAGAGGAAGAATAATCAAGTAATGATTATTCTCCTACTTGATTTTT
GATTATAAATTTTGGGATATAATAATATTTTATTGGAAAATTGATTGTAACTTCTATAACTAAAGACGTT
CGGACTTGTCTTTAGTTAATTTTATTACTTATATTTTCTAATGGATTTTTTGATAAATTACTATATTCAA
ATATCTCTAAATTTTCCATGTTTTAATAGTAATTTCGCATATTTTCAAATGTATTACATAAAGATTGATT
CGTAGTACTTAACTTATGAGACTTAAATTTATACTATTTGGTATATCAAAAATATAAGGTTGAATCTCTC
AATTATATCGCTTTCCTTATATTTGCATCCTTTTTTCATATAAATATATTTTTGGGTGTCATGATATATT
CTGCATAATATTAAGTTGCAAAAGTAATGAAAAAATACATATTATAATATAGAAAAATTAAGATGAAATA
AAGTAACATTATTTTTGATATGAATATATATATCTTTTTATAAATATTTTGTGGTAATATAAAATTATAC
AATGTATTTAGGAGGCGTGTTATGAAAAAAATTTTCAAATGAAAGTAATTAATACATATTCTATAAGGAA
ATGTAATATTGGAGTTGCTTCTTTTATTATTGTTTCATTTTTATTTTTAGGAGTGAATGGTAATTTAGCA
GAAGCCAATGATGAGAGGCAAGAAGTTGATAATGGTCAACAAGAGTTGTTAAAAAAAAATAAATGAATCA
ACAAATAGAGAATCAACAGTGAAGAGACTTTTAGAAGATGTTTATTCTAAAGAGAATGCTCGAGGTATTC
TTAATAAAATGAAACCAGAAGATTATGTTAATTATCCAGAAGGGTATCATGTTCAAAGTTATGTTTCCAA
AGGAAAAGAATATCCTAGTTTAGATGATATAGTTAAAAAAAGAGTTACAGGTAGTTATAAAATTATGTAT
CGATTATTAGACAGTAAAGATGAACCTGTTTATGGAGAAGATGGTCAAGCGATTGTAAGATCATTAAATG
TTTATTTCTATAATCCAGAACCAGCCTTAGATATAATTAAAGAAATCGAAGAAGATATAGATGAAAATAA
CTATCAAAATGGCGAGGAGATAAAAGAAGGTTTAGAAAAAATAAAAAATGAACTAGAAAGACCAACTAAA
ATACCAGATGTACCTGCTTTGATTGATGAAATAAATAATAAGAAAAACCAGCTTGAAAATTTAGATACGA
CGGCACCAGACGCACCAAAAGTTAAGGATACAGAGTCAGGCAGCAAGAAAATCACTGGTGAAGGATCAGA
ACCAGGCAATGACATTACCGTAACGTTCCCTAGCGGAAAAACAAGTCAAGGTAAAGTTGGTCAAGATGGC
CAATGGGAAGTCGACGTACCAGCAGGTGAAGAGTTAAAACCTGGAGACAAAGTTACAGCAAAAGAAACAG
ATCCATCAGGCAATGAATCATCATTACCAAATACTGGTAAGACAAAAGGTGATTTTGCTAATGTCATATT
ATTTATTCTAGGATTGGTACTTTTATTCAAAAGAAAATAAAATTTATATAAATAATATATATATTATTTA
TGTTCGGTTTATCAGTAAATAAACCGATAGAACAGTTATTAAGTGTAAGAAAGATAAAAAAACTGTACAT
TCTATTTTAAAATAGAATGTACAGTTTTTTTATAATAAAATCGGTGATAATAACCATTTTGATTTATAAA
ATGTATAATTCTTATAAATAATCGTTATTGGAATTTAATTTCTAATACTTTTTTATTAGGAATACGCCCA
TGATATTTTTTAATTTTGTTACATCCTAATCATGCAATTAAAACCTTAAAAAAACCACTTTATCTACTGA
CTGACTAGGGCGTACTTAAATAACACAAAAGTAGGTTTAATATAATTAATTATATTAAATTTACATAATT
TAAATCTATGAGTGGTACTTTTTCTTCTAATAATTCACTAAAAAATTCATCCACATTATCTTTTGAATTA
ATATAATTCCAGTTTAAATCGCTCTTATATCCTTTCTGATTTGAACCATATTTTTGACTCATGCAATAAC
TATTAATTTCTTTTTTTGAAATCACATTTTCTTTTATTAAATAGTAAATAAAGTATCTGAAATACCATAA
ATTTTGCGACATTACACCTACTGTTGCAGGATAATCATCCTTAGAATTTTTAAATAGATTATCAATTTTT
TTTAATAAATTTTCTATTTTCCAAGACTTTCTTAGATATATTATTGTCAATAACGATAGAGATAAGTTAT
CTGTATTTTCATTTAGCAAATTCAAAACATCATTTTTTAAAAGAATATCTACATCATATTCAACAATATA
AACAAGAATTTGGTATGTTTCTTGATGATAATTATTTTTATTATAAAATACTAACAATTTTCTAATTTCT
TCGTTTCTATTTTTAAAATACTGTTTAACTTGTTTTGAGACTATTTTTTTATCGTCCATTTTAATAGTCA
AATAGTTTAATAAAGATAGGCATCTATTTGTTAATTTAGAGTCTTTTAGTGATAAATCTAATATGAATTG
CAAGATATTGAATTTAGTAATATTATTCCTATATCCAAATATCTTACTTATTTGATGTTTATTTATTTTT
TTCTTCTTTAAAGTATTTTCTATTACTGGGAAAATACTTTTTATTGCTCCTTTATTTCCTTTTCTTTCTT
CATCTATACATAAATCAATAAAGTTCTTAATACCTATAATCCAAGTTTCACCTTTACTATTTGAGGAATA
ATTTTTGAAATAATTAAATATAAAGTCTTTGTTTTGTGGATGTATATATGGAAAATCATTTACTTCAGTT
TTCTTGTCATTAATTTTTAATTCATATTTCATACATAGTTTGTTAAAATCTCTGTAAAATTTATCTTTCT
CTTCTTCAAAATTAAATGAGAATGATATGTCATCCACATATCTCGCATATCTATACCCTTTATTTTCCAT
TTCAGAATCAATATAACACATATATAATTCACTAATAATACGACTTAATATGTTGCCAGTAGGTATTCCA
TGAGTTTGATTATATTGACAGGATGTAATTAATTTATCTAATTGATTTGAAAAACCTTTATTTCTTTCTT
TTTTAGCATTCTTCTTTCCCATTATTACCCAAGGTATGCTATGTGTATAAAGAGAATGATAAAAATTAGA
TAAATCAACATTTAATATATGATTACCACCGTAAAGTAAAGTCTTTTTTAAATTGTCAGTAAATTTAAAA
TCAAAATCTGGAAGTGAAAAAAATTTAGATGTTGAAAATTTATTGGTTAGAAAAACTTCTTTAAATTCTT
TTTTATTTTCTTGCATGAAAAACATCAAATTTAAATAGCTATAAATATTAGGAATCTTATATTCTCTTCT
TGATGTATTATTTTTCGGAATAGTAAATATTATTGGTTCAGTACTACGTATGTTTCTATCATTAAAAAAT
TTTTTAATGTAAAATGGATTATAAGTAATATATTCAGCTAATTTACTCATATTAAATATTTTCAAATAAA
ATGCATCTGATTTACCGTAGCTGTTTAATTCTGTTAAATCTTGATTATTTTTAGGAGTAATATCAAAATA
ACCATAATTAATTAAAAAATTAGTACTAAATAAATCATCGTACAATCTTTCCATTCTTTTTTTACTCTTC
ATAGCCTTTCTCCTACCTTTGCATTTCTCTACTAACCAGTGTTATAATTTATATAACGAAAATGATTAAC
AATTAATGCACCAATCCCCACACTATTGCAGTAGTGTGGGGATTTTTTCGATGCTGGCTTATAAAGTCGC
CTATTAATTATTTATTGCGTTTACTAAGCCAATAAGTATAATACGCAACAGCACAGCCACTGATGACTGG
TGCTATGATGTGAACGAAAATGATTAGCAAAGTAATGCACCTCCTCTCTTCGTCGATTGACGCCTGAGAG
ATAGGCGACTCTATTATTATACCATCTGTGAATATACAAGCATATCTACTTCCGATAAGTCGTCTTATGT
TATATAAATTTGTTTTTTATAGTATTAAGACAAAAGAAGAAACGCAGTTCAAAATCATCACCTAAATTCA
TTAATCTAAAGAAAAACGGTGTAATAACCAGTGAATATTATAATCTATTAAAGAATAGATTTAAAAACAC
TCTAAAAGGTGCATTAAAGATTTGTAAAACTTTAATATATCTTTTTAGGTGAAAACTTCTGATAATTGTA
GGTTCTCTCATTATCTATGATTATTAATTTTAACTGTATCTAGAAAATCATCATCCCAATCACAAATTGA
AAATACTACTTTATCAAGCTTTAAACCTATTTCAGTCAATCTATAATCTACTTTAGGAGGGACTACTGGA
TAAACCGTCATTTCGAGAATTTTGTCTTGTTCTAGTTCTCTAAGTTATCTTATTAGCATGCGCTGGTTGA
TATTAGGTAGTTTATTTTGTAATTCACTTAATCTACGTTCTAAAACAATATTAACTTATTCATTACTTTC
ATACGTGTAATTTGAGATGCATATTTTTTCATAATTCATGAACGTTTTTTTAGGTTCTGTTGCAAAGTTA
GAAATATAGTATAATAGTCAACAAAAATGAGGTGCAGAGGATGAATTATTTCAGATATAAGCAATTTGAC
AAAGATGTCATTACTGTAGCCGTTGGCTACTATCTAAGATATGCATTAAGTTATCGTGATATATCTGAAA
TATTGAGAGAACGAGGCATCTATGTTCATCATTCAACAATTTATCGATGGTACAGGAATATGCTCCTATT
TTGTATCAAATTTGGAAGAAAAAGAATAAGCAAGCTTATTATAAATGGCATATAGACGAGACGTATATCA
AAATTAAAGGGCAATGGCATTATTTATATCGCGCTATTGATGCAGATGGCCATACACTAGATATTTCGTT
ACGTAAGAAACGAGATAATCACTCAGCATATACGTTTATTAAACGTCTTATTAAACAATTTGGCAAACCT
CAAATGATAATTACAGACCAAGCCCCTTCAACGAAGGTAGCAATGTCCAAAGTGATTAAAGATTTTAAAC
TTACCCCCAACTGTCATTGTACCTCTAAATATTTAAATAATCTCATTGAACAAGATCATCGTCATATCAA
AGTAAGGAAAATAAGTTATCAAAGTATCAATACGGCAAAGAATACGATCAAAGGCATTGAATGTATTTAT
GGACTATATAAAAAGAACCACAGATCTCTTCAGATCTACGGGTTTTCGCCATGCCGTGTAATTAGCATCA
TGCTAGCTAGTTAATACGAAGTATTATTTTAAACATAAGGTTAGACACTTATTTTTTAACTTTGCAACAG
AACCGTTCTTTTTATATAGTTCATTATAATTCGTAAATACATTCAATGCTTTTTATTATGTTTTTGTAAA
ATCATCGATTATATTCGATAGAAAAGCGTCATATGTAAATGGCGGTTATAAAATGTATGTTAAGTTATGG
TGGATTACTTAAAGAAAAGCATAAAATTTTAAACTTAGACGATGCCGAAGATGGTAATTTGATTAATACA
AGTGATGAAGATAAAACGACAGACGAAGAAGAAAAAGCACATTCGATTACAGCAATTTGGAATTTCGAAA
AGCAAAATTATTATTTAAAAAATTTAAGGAGTTAAAAATATGAACACTAAAATTTTAACTGGAATGACTG
GAAGTTCTTTAGAACGAAAAATCAATAATTTTATTAATGATAACCAAATCGAAGTCATTGATATTAAGTT
TTCAAGTTCTGTATTTTATTTTGGGGTAATGATTATTTATAAATAATTAAAGAGTTTAAGACATTAGTGA
TGACTGATGTCTTTTTTTACTGTTTTTTTATAAAAAAGCACTGTCTTATTTTTGTGACAAATGCTGTATG
TAGTGTCACAAAAGTGTGACACTTAAGCTTTTTATGACCCCACATAAAAATATTGTTGAAGCTTTGAATT
GTCTGGCTTTGCCAGATACCCCATGTATACATGGGGTCAAATTCCCCTTATGCTCTTACGGAGTTACGGA
GTTCTTAGAGAAAAAATAAAAATTCTCGATTTTGATAAAAAATGTCTTGCAGGAATTTAGAAAAACATGG
GGGAAGTTTTAAAGGATTTTATGCTAACTTTTAATTTGCATGTAAATGGGCAGTGTTTAAAAAAATAGTC
ATTGGTTTTATTTAAAATTTTGTTTTTGAAAATAGCATATATGTATTTGGCTCATATTTGCGTTTTAAGA
GATTATGTAGGTTTTAGATATAAAAACTATATGATTTACCCCTAAATCTTTAAAATACCCCCTTAAAATT
CAAAATAAAGGTATTTATAATTTGAGTAAGTCTTGTGATAAAGTTTTTTAAAAAAGGAGTTTTTATTTTG
AATAAAGACACAGTGTTAGATAAAGGTTACGTTATAGCAACTATTTTAAATGTTTTCTTTTTACTTGGAT
TAATTTTTATATCTCATTTTGAAAATTTATATATATTAATTCTGTATGTTATTTTGATGGGAATAAATGC
TATTTATTTGGTTGTTAAGGTTATGAATTTCAAAAAGAATAATTAGAATATTTGAGGGGATTTTGAAACG
AGTTTCTTCTTGTTTTCACACTGTTTTTTTATTCCTATTGGTGTTGTTGCTTACTTTTTGTTTTTCTATA
AAGATGATGCTTTTGACGAGATGGAAGAAAAATATGATTATCATGAAGATAATAAAAAATAGACGACGCA
TTTATGCCGAGAAAATTTATTGATGTTGAGAAGAACCCTTAACTAAACTTGAAGACGAATGTCGGCATAG
CGTGAGCTATTAAGCCGACCATTCGACAAGTTTTGGGATTGTTAAGGGTTCCGAGGCTCAACGTCAATAA
AGCAATTGGAATAAAGCACCTATGAGTATTTAAAAATATAAGTTATAATACATTCAAAAATATTTTTGAA
TGAGGTGTATTATGATTCAAACGGTTGTTGCTGCTGCTGTTCTTTATATTGCTACAGCAGTTGATTTATT
AGTAATCTTATTAATATTTTTTGCTAGAGCAAAGACTAGAAAAGAATATAGAGATATTTATGTTGGTCAA
TATTTAGGGTCTATTATTTTAATATTAGTTAGTTTGTTTTTAGCTTTTGTATTAAATTATGTTCCAGAAA
AGTGGATATTAGGTTTATTGGGTTTAATACCAATTTATCTTGGAATTAAAGTGGCTATTTATGATGATTG
TGAAGGAGAAAAGAGAGCTAAAAAAGAATTGAATGAAAAAGGATTGTCTAAATTAGTTGGTACGGTTGCA
ATTGTTACGATAGCAAGTTGTGGCGCCGATAATATTGGTTTATTTGTTCCGTATTTTGTGACATTAAGTG
TTACTAATTTATTACTTACTCTGTTTGTCTTTTTAATTTTAATTTTCTTCTTGGTGTTTACTGCACAAAA
ATTAGCTAATATCCCAGGAATTGGAGAAATTGTTGAGAAATTTAGTCGTTGGATTATGGCTATTATTTAT
ATAGCTTTAGGTTTATTTATTATTATTGAAAATGACACTATTCAAACAATTTTAGGATTTATATTTTAAT
TTAGGGTGTGATTTTATATGAGTTATGAAAATACTTGTGATGTGATCTGTGTACATGAGGATAAAGTTAA
CAATGCTTTAAGTTTTTTAGAAGATGATAAATCTAAGAAATTACTTAACATTTTAGAAAAAATTTGTGAT
GAGAAGAAATTGAAAATCATATTATCTTTGATTAAAGAAGATGAGTTGTGTGTTTGTGATATTTCTTTGA
TATTGAAAATGAGGGTTCTGTTGCAAAGTTAGAAATATAGTATAATAGTCAACAAAAATGAGGTGCAGAG
GATGAATTATTTCAGATATAAGCAATTTGACAAAGATGTCATTACTGTAGCCGTTGGCTACTATCTAAGA
TATGCATTAAGTTATCGTGATATATCTGAAATATTGAGAGAACGAGGCATCTATGTTCATCATTCAACAA
TTTATCGATGGTACAGGAATATGCTCCTATTTTGTATCAAATTTGGAAGAAAAAGAATAAGCAAGCTTAT
TATAAATGGCATATAGACGAGACGTATATCAAAATTAAAGGGCAATGGCATTATTTATATCGCGCTATTG
ATGCAGATGGCCATACACTAGATATTTCGTTACGTAAGAAACGAGATAATCACTCAGCATATACGTTTAT
TAAACGTCTTATTAAACAATTTGGCAAACCTCAAATGATAATTACAGACCAAGCCCCTTCAACGAAGGTA
GCAATGTCCAAAGTGATTAAAGATTTTAAACTTACCCCCAACTGTCATTGTACCTCTAAATATTTAAATA
ATCTCATTGAACAAGATCATCGTCATATCAAAGTAAGGAAAATAAGTTATCAAAGTATCAATACGGCAAA
GAATACGATCAAAGGCATTGAATGTATTTATGGACTATATAAAAAGAACCACAGATCTCTTCAGATCTAC
GGGTTTTCGCCATGCCGTGTAATTAGCATCATGCTAGCTAGTTAATACGAAGTATTATTTTAAACATAAG
GTTAGACACTTATTTTTTAACTTTGCAACAGAACCACGAAACCCCTAGTTCTCTTCTAATGTCTCGTATA
TCAATGTTATCTATTAGTTCTCCTTTATTTAGTATTTTATTATTAGTAAGTTTGTTCCTATCTACCAAAA
TTTGGTGATGAGAACATATTAATGCTTGGTGATTTAATGTATCGTTTTTAATTTTATTTTTAAGCTCTCT
TATTGCACCTGAATGTAAATGAGCTTCTGGCTCATCGATCATTAATAATCTATTATTAGCTTCGCTCGTT
TGCAATATAGATAAAGCTATCAAACTTTTTATTCCATCCCCTTTATTTTTAATACTTGTTAAATTTCCAT
CATCTATATATATATCAACATCTCTTAAATAACCATAATTAATTTTTGGTAGGGTGCTTTTCATAGATTT
AACTTCTATAGATTTTATATTTTTTAAATATCTTTTTATAACCGGTTCAATTTGTTCAGATAATTTTTTT
AGTTCCTGATCCTGCAATTCATTTACTAAACCAATTGCTTTATTATAATCATCTCTAAGTGTTAAATCGT
TTAATCTTTCATTGACGGCATCCTTTATAATCTCAGTTGCAGTTTCTTCGGTTCTAATTGAAGGGATATA
ATCAATATCAAATTTTTCAATTATAAATAAAACGCTTGTAAGTATATTTTCAGAAGATTTTAAGAACCTA
CCATCTATATTTAGTTTAACTTTACATTTATATCGTAAATATTCATCGCATTTTACTTCGATATAAATTT
TATCCGTAATCACGGTTTTACTTTTCAGTAAATTATATAAACTTACTTTCTCTTCAGAAGTTAAATCAAA
ATAAAAACCTATTGTAATATCTTTTGTCTTAAAACTTGGAACTAGAGTAATGTCATCTTCTACTATTTCT
TTACTTGATTTAGGAATGCTATTATATTTAATTCTAAATCCATCTCTTTTAATCATTGCACTAATCGCTT
TTGGATAGTGTGTAGAAAAATCATTAATTATATTCCATCCTCTATATATCGCTTTCATAATGTTCGTTTT
GCCTTCGTTATTCTTACCAAGTATTACACTATATTTTGATAAGCTTAAAGTAACTTCTTTAATATTTCTG
AAATTTTTTATATAAACTTCACTTAAATTCATAGTTTCTCCTTTAATAGTTATTATTTATAAATAATAAC
ATTGATATGTCAATGTTATAAAATTTTAAGTGCATAGAATTTGTTCAATTAACTAAAGAAAAAACATAAC
TGAATAAGCTGCTGTATATTATGTACTTTGATATAAATACTTTAGACATTAAAAATTTAAGGGATGATAA
ATACCAGTTTTTAGAAGATAGTGTCACTATCAATAACGCTTATTTTTTAGCTGCAGATGAAATTGCTATT
AACATTTTAGGGGAGTTATTTTCACTTTTTTATTCTGTAAATTTGGTTAGATTTTATATGTTTATAATGA
GTGTCAAACGGAAGTTCTTCCCCAACTTTATTATAAATTAAATATCCTGCAATATTATTTTTATCTACAT
ATGGTAAATTAACAGAAGCTAAAATATAACTATTATCATTGGGGTAACAAAGATAAGTTTCATAGAGATC
TTGATTATTATCCGCCTTAATTATAGGTGCTTATAAACTCTGTGTGGTTTTCTTTTGACATAGCAGGGCT
CTCTCGTAAATACTTTTAAATAATTTAACAATCATTTTCACATTTTTGTTACAAAATTTCGAAAAAACAG
AAAAAACACAAATTCAGTTGTCAAACTATGTTATTTTATGATTATAAGGTTATTCACAATATAGGACTGG
TAACTGGGAATATATTGAGAGTGATTTTAATTTTATAAAGCGTGGTGATTCTTATGAAAAGTTCTTTTTT
AGAAAAAGATATAGAAGAACAAGTGACATGGTTCGAGGAAGTTTCAGAACAAGAATTTGACGATGATATT
TTTGGAGCTTGTAGTACAAACACTTTTTCTTTGAGTGACTATTGGGGTAATAAAGGAAATTGGTGTACTG
CTACTCACGAATGTATGTCTTGGTGTAAATAATTTATTTATAAGGTGGTATTTTTATGAAAAATGAATTA
GGTAAGTTTTTAGAAGAAAACGAATTAGAGTTAGGTAAATTTTCAGAATCAGACATGCTAGAAATTACTG
ATGATGAAGTATATGCAGCTGGAACACCTTTAGCCTTATTGGGTGGAGCTGCCACCGGGGTGATAGGTTA
TATTTCTAACCAAACATGTCCAACAACTGCTTGTACACGCGCTTGCTAGGAAGGGAGATAGTTCATAATG
GTTTTATTCTACAAGAAAGAAGTATATCCAGAACTAAATAAATCAGATTTTAAAGAACATATTTTACCAT
TAAATGATTTTATTGAAGAATTATCTGAACCTTTTTCAGAATTTATATTAGAAGATAGTGACTTAATTGA
GAAGGAAGAATTGTATCCTTATCATAATGCTTGTAGAATAATTGCTGAAGGTGTCTGGAGACATACTTGG
GATACTAAGCTAAATAAATATACATTAAATCCTAGCGAATTTAAAAAAGCGACTTGCGAATTTTATTCGC
AAGTCGCTTTTTCTTATTTGATAAGAAGCTTTGCTAAAGATATAAAATTATTTAAATTAAGTAATGATTC
TAACACAGATTATGACATTTACACAAAATATTTGATAGAAAATAAATTTCAGGATTTTTCACAAACGTAT
AATGTGGTGTGGGGACGATGTTTAAAATTATTAATTAATAGAGCAAAATCGATAGTTAAAACCATTGAAT
TAATAAATCAAAACCGTAATGAAATTGAAAGAATATTTGATATACCTAATAGTCATAAGATAGTATCAAT
TAATACAAGTGGTGATACGCATAATAACGGTTCTTCTGTTTCAGTAGTAAATTTTGAGAAAGAATTAAAG
CTTATTTATAAGCCTAGACCTATTTCAGGAGAAGTTGGATATTCAAAATTAATAGAAAAGTTGAATTGCT
TAGTTAGTTCTAAATTTTCATCTTTAAAGGTTTTAGATTTAGGGGGATTTGGTTTCACTTCTTATATCGA
AAAAAATGAAATGAACAAAAATATGAAAGAAGCCGGTAGAATTGCTGCTTTAATGTATTTTTTAAATAGT
TCTGATATGCATTATAGCAATATTTACTGGACTAATAACGGCCCTATTCCTATTGATTTAGAAACTTTAT
TTCACCCTAAAAGAATAGCTGACAGTAATTTAGAAAATTTTAATAATGCTTATTATAAAATTGAGAAGTC
TGTATATGGAACAGGAATCCTTCCTATACATTTAACTAAAAAATCGAGTGATGTTTCGGTAGATGTAGGT
TTTACTGGAGTAAGAGACGAAAACAGCAACTCTCCCTTTAAAACTTTTAATATTGAAGATGGTTTCACTT
CAAATATAAAAGTAGTTTGGCAAAAGCAAATTGAGATAGATAATTCTTTGTATAATGATGAAAATTATGA
AAAATTTATATATAGCAATTGTAAGGATTTAATTGAAGGTTTTACAGAAATATATATGATTATTTTGAAT
AATAAAAACTATTTTATAAACTGTGTTTTAGAAACATTTGATAATTCTAAATTAAGGTATATACATAACA
TGACGTATAGGTACGAACAAATTTTACGAATACTTACGGACTCCGAACCATCAAAAAATATAGATTTAGC
TCATATGTTGCTTTCTCGTATTGGAATTTTAAGTATGACAAGTAATAAAAATATTGTTTCATCAGAGTGT
ACACAGCTTTGGAATGGAGATATCCCTTATTTTTCTATAAGTTTTGATCAAAAAGCAGTAGAATCAGAAA
ATAAATTTGTCACTTGGTTACCTAAATCTCCCAAAGAAGAATTTATGATAAAAATGAATTCGATTTCTTT
AGAAGACTTAAATAGACAAATTGAGATAATAAAATTAGCGTTTGTTGCTAAATTAGCAGATCCTCATAGA
GACGAACAAATTTTAGAAAGTGAAATTAATGAGGACGTTTATATAGATAAAAAAACTATAGAGCATTCTA
TCTCATATTTTATGAATTCATTGACTGAAAGAATAATGAATGACCGGTATAACCATTTGCCTAAAACTTG
GATAGGACCTGTCTCTCAATATGGTAAGGGATGGACTCCAGGAGTTTTAGGCTATGATTTATATAGTGGC
AGAACTGGCCCCTTTCTAGCTTTATTATTATCTGGAAAACAATTAAAAAACCAAAAGGTAATAGATGTTG
CTTATGAGTTTTTTGATAAAGTTACTAAAATATTTGAGGAGAAAACATACGACTTAAGAAATTTACTTAT
GTCTGGGATAGGAGCTTTTTCTGGAATGTCAGGCATTATATGGAGCCTTTATACTGCTGGAAAGATCACT
GAAAATTCTAAATGGAAAAATACAGCTTTAAAAGTCTTTGATTTAATTGATGAAGAAATAAAGAAAGAAG
AGAAAGGCGACTTTTTTGATATGATTTCAGGGAGTAGCGGAGCAATTATTATGAGATATAAAATCCAAGA
AGATTACTCGTTATCTGAAAATTTCATAAAAGAAAAGGTTAAAGAAGCTTATAATATTATAAATAATAAG
AAAAATCTATCCTCTGGATTAGCTCATGGAATAAGCCAGATTATGTATTTTTTTGCAATTATTTATAAAA
AACAAAAGCTAGTATATATAAGAAGAATAATAGAAGATATTCATAAAATTATCAAATCAAATTTTACTAA
TGTGCAAAATTTAATTGAAATTTATAGGTCGGAAGACAAAAATAATATTTCATCGTCTTGGTGCAATGGT
TTATCCGGACTACTAGTTTCATATTACGAAGGATATAAAGCTGGAATTTTTTCAAAAGATGAAGTTATAG
ATATAATTAAGCAAATTGAAATTATACCTTTATCTGTAGTTCCGATACTCTGTCATGGTAGTTTAGGTGT
TTATGATTCTTTGAAATATGTAAGCAAAGACTTTGAAAAAGAAACACGTTATTTATTAATGAAATTAGAA
AAAACTACTTGTAGTCCTGCGTATATAGTAAATTACTTTAAAGAAGGAAGAGGTAGATATACACTTAGCC
CAGGACTAATGACAGGTAAAACCGGAGCTCTATTACATTTATGTAAATTGCTAGATGGTGAAATTGATGT
CTCTCCCCTAACTTTTGAGGTGTAATATGGCTAAATTGAAAATATTTAATAAAAAAAGAGTTCCACCATC
TTTACAAATTGCTCAAACAGAATGCGGATTGTGTTGTGTGAAAAGTATACTGAATTATTATGATTTTAGT
GTTTCTTTACCAGAACTTAGAAAAATTAAAGAACCAGGAAGAGATGGTTTAGGGTTAAAACAGATTAAAG
GTTTGTTGGAATGTTATAATTTCAAAGTGAAGAATTTTAAGGTTAAAGATAATAAAGCTTTCGATATGTT
GAATTTTCCGTTAATAGCCTTTTGGAAAGGCTGTCATTACGTTGTTTTAGAGTCTTATAATGATAAAAAC
GTAGTTATTATGGATCCATCAGTAGGGAGAATAAAAATAAGTACTTTAGAATTTAATGCTAATTTTGATA
GATACGTGATTTTATGTACTCCAAATGATAATTTTCAAAAACGTAATATTTCAACGGTATCTAAATTTAA
AAAAACATATATTTGGCCAAACAATATGATAAGTATATATGTAAAATTAGCACTTTTGAGTTTGATAGCA
ATTACTATTACATTGTCAATTCCCATAGCCACACAAAAATTAATAGACTTTAGTCTACAAACTCAAAAAT
CTTTAATTTTTATAGTTATTATCATTATTTTCTCAATGATAATAGCAGTGTTCTTGTCATTTTTGAGAAA
CTTGTATTCTATACAAATGATTTTAAAATTTAATTGGTTTTTAATGAATGGTGCTTTTAAACGTTTATTA
TATTTGCCTGCAAAATACTTCAGCGTTCGTTCTCCAGGAGAAATTACGTATAGAATTAATGCATTAACTC
GCATTCAAGATATTATAGGCCCTACATTGGTACGTTCTATCTTAGATTTTTTTAGTAGTTGCACTTTATT
AGGTTATGTTTTTTTTATTAATCCACTAATTGCAATATTAATTTTAATCTTTTTGTTATTGAATTTTATC
TTTTTAGCTATTATGCAAAAACACATTAACTTTTCAAAGGACAGAGAGTTACATGAAGGAAGTAGTGCTC
AAAGTATCCAACTAGATGCTTTAGTATCTATAAATAGTGTTAAGATAGGTGGATACATGAAACGTTACAT
AGATGATTGGGCTAACAGGTATCAAAATTTACTGAAAGCTATGGAAAAAAGAATGAAATTACAAGATGGT
TTGGTTGGTTCAATATTGAACGGCTTTCAAACTTTTGCTCCACTGCTAATTTTATCTATTAATATTTATT
TATCTCAAGTGGGGTATATGACTTTAGGACAGGCGATTGCAGTACAGTCTGTTGTTTCTATGTTGTTCAC
ATATACTAATTCTATATTTACTACTATTTCTGAAGCTTTGACGGCAACGAAATATATTGAATTATCAGAA
GATATTTTTGAATACCCTGAGGAGAATCGTATTAATAGCATGATTCAAATGCAGTCAGGAGATGTAGAAA
TTAAGAATTTGCACTTTAGTTACACACCAGAAAGCCCTTTAGCAATAAAATCTATTAATTTAAGTATAAA
AGAGGGTGACACTATAGCTTTAGTGGGCATGTCGGGATCAGGTAAAACTACATTAGGTAAACTTATTAGT
ACTCTTTTCGAACCTTCTAGTGGCAGCATTTTATATGGGGGTGTAGAGAAAACAAAATATAACATTGATA
ATTTAAGATCATCTATTAGTTACATACCACAAGAAGCATACCTTCATAATAGAACAATTTTGGAAAATTT
GAAGTTGGGTTGTAACTACAATGAATACGAAATAATCAAACGTTGCCAATCTATGCCATTTTTAAACTTT
ATTAATAGCTTGCCTATGGGATATAGTACAGTAGTTTCTGAAATGGGTGCTAATTTGTCAGGAGGTCAAC
GACAAAGAATACATATAGCAAAAGTTCTTCTGCAATCTCCTAAATTATTAGTTATGGATGAAGCTACTTC
TTCACTTGATAATGTGTCGCAGTCACATGTATATGACGAACTATCGAGATTAAAATGCACCAAAATCGTA
ATTGCTCATCGATTTGCTACTGTATTTAATGCAGATAAAATAGTTGTTATGGATCATGGAGAAATTGTTG
AAGTTGGCGCACATAATGAATTGTTAAATAAAAATGGTTTATATAGAAAACTATTTAATGCTGAATTTAA
AAAGGAGTGTGGAGTTTGAATAAGATAAAAGATGTAACAAATATAATCACTCGAGCTATTGAAGAAATAA
ATATTAATATGTTGGAAAATAATAATATACAAATTAAAAAAATAACAGAAGACATAGACGATGGAGATAA
TATAAATAATTTAATTGAACAATGCAGACAATCGTTAATTGAAATCAATGTCTGGAAAATCACGTATAAA
ACTTTTGTTTATGAATTTCATGAGTTTAGAAAAAAAATTAATTATCCTATTAGCACTAACTCGTCTATAG
CGTATAATCATTATATTAATAATATATCTGCAGAAACTCTAATACATTGGTTTAATAAATATCCATATTT
AAGAGAGATAATTGAAAAAATTATTAATAATATCTGTGAGTTTTCATTAAAAGTCTGTCATGATTTAATA
ACGGATTGGAATATTCTTATAGAAAAAAACCTTATAAATAAAGGTGAAAAATTGCAAAATATTACTTGCT
TGGATTCAGATCCACATAATAATAATAAAGTTGGACTATGTTTTGATTTTGAAAAGTCAAAAGTTTTATA
TAAACCTAAATCTTTAAAAGTAGATATGCTTATTTCTGAAATATTTGAAAATATTTTACAGTTTGAAGAG
CTGAACAAAATTATACCTGTTGCTACAAGTATAGATAGAGGAGATTATGGATGGCAACGTTTTATTAATC
GAAATTATCTCAATAAAGATGATCTTCCTAAAGCATTTTACAATTTAGGTCTATGTTCGTCTTTATTTAC
TGCTCTAGGTGCTACAGATTTGCATGATGAGAATATAATTTTCAATAACGAATATCCATATTTTATCGAT
TTGGAAACATGTCTTCAGCCTGAAATTAAATATATAAATAATTCATTAGTAGATACTATGCTGGATAATA
TTAAATCTTCTATAGCTAGTACATCTATAATTCCTTCTAATATAATAAGTTATTTACAGCAGATATTAGT
AGGTGCAATTAATACTCCCTACCCTCAAAAAACTAATAAAAGGCGTTTTTCTTTAAAAAATTTTGGCACT
GATGCTATGGATATAGCCAAAGAAAATGTAACCGTGAACCATTTAAAATCTTCTATAAAACTAACAGAAG
GTGAAGCAAGCAACCCTTTACCCTATCAATTCGACTTTTTAGAAGGTTTTTCAAAAGGTTATAAACGGGT
CTTGGAAAAATCTGACTCAATAAAAAAACTTTTAAATAATCATTCTTTTACAAGTAGAGTAATAATAAGG
CCTACCGATCAATATTACTTAGTTCTTGATGCAATTATATACCCAGAAAATCTAAAAAGTGAAAAAAATG
TCGATAATATTTTAGACTACTTAAAGCCAACTAAATTAGTTAAAGATAGAAAAATTGCTCTGGATTTATT
AAAAGAAGAAAAAAAAGCTATAAAACAAGGAGATATCCCCTTTTTTTATACTTATAATTCTAAGCATAAT
TTAAAAACACAAGGTTATACGACAGGAAAAGCTTTTGAGTTAACTCCAGTAGATAATATTAATGTGAAAT
TAAACAATTTATCAAATAAAAGAAAGCTATTAAACTTCCAATTTATAGCAGAAGGTTTTTCATACATCAA
ACTAAAAGAGGCTGAGTATTTTAACGAAGATAATATATTACACTTTTCTCCGTTATTTAAAAATACACTT
AAAAAGACAACTATCAATAATCCATATCCCATTATAGATTTGTTATTAGATTTAAGTATAACTACTAATT
CTGAAATAAAGAAAACTGGTTGGTTTAATGGAATGTATGGAAACATGCCTAGTATGTATAATTCTATGAC
TAACTTTTCTTTACATGATACGGGAGGTGTGATTTTTCTCTTAGAACATATTAAAGATTTTAGGCAAAAT
CCTAGTTTAGTTAAGTTGGATTTTCTAAACTCAGCTAAACTAGGATTACAAGAACTACAAGAATATTTTT
TTAATGATAAAACAAGTAATTATTTCTCGATTATATCTGGAAAATCATCTATAGATTTCATTTTTGATTA
CAAAAACGAAAAATCTGACAATTTAGAAAAAGCTGGCTTCGACTGTTGTTTTACAAAAAAAGGTAATGAT
GTTTTTAATGGTACTCCAGGATTAGGATTAGTTCTATCCTCTTTTCCACTTACTTCGTCAGATATATTAT
TTAAAATTCTAAGTACAATGGTTTATGACGGTAAAAATCACAGTAAAAAAGGAATAGCTCACGGTGAATT
AGGTATTTTATGGTCTAAATATCGTATTAATAAATTTTTGAAAAGAAAAGATACATGTAAAAAATTGTTT
GAGGAAGTTAAAAATATTACCTATTCTTTAACTGGGTGGTGTTGTGGCAATGCAGGGTTACTCATGGTTT
TAGCAGAAATGTGTACAGAATTAAACGTGGAAAAACAATTTTTAAAATCTATTGCTAAAAAGGCTATAAT
ACTTTCTAATAATGAACCAATAGATTTATCAGTGTGTCATGGTGCAAGTGGTGTTTTGCAATCTTTACTA
TTCACTTATAGAGCAACAAATGATGAGTGGTATTTATCTTTAGCTAATACCTTTTGGCAAAAAGTTTTGG
ATTTATCAAAAAAGAATGGTTTTTATACTGGCGAGAAAAATAGAGATTATATACTAGGGTACTTTTTAGG
GTGGAGTGGTTTTGCAGATAGTTGTTTATTACTCGCCCAATTTAATAATAAGAAAAAACCTTGGATACCA
TTGAATTTAAGCTCTAGTATATACCAAGAAAATTTATGATAGGAGCGTAAATATTTGATGAAAACTTTGG
TTGCAATAAGTTCAGTAAAAAGTAATTCTAACTATCATTACATAGGGGACGTGAACTTTGGTACAATCAA
AATACCTTTTGGAATTATAGAAGTCGGAAAACCAAAATTCGATACATCTCTTTCTGAAAATGACGATTAT
GTTTTGTTACAAGTCAAAGCAATTTCTTGTAATTATAGAGACAAGGCGATTTTAATAGAAAATTATAAGA
AATTTAAAAAAAAGAATATTTCATACACGCCTTTTGGTTCTGAATTTTGTGCCAGTGTTATTAGTAAAGG
GTCTAATGTTTCTGAATTTGAAGTTGGAGAAACAGTAATTCCTAATTGTTTTTTTTCTGACAGTAGAGAA
AATGGAACTGGGATACCCACTAATTTTGCTTCTATGGGATGGTTGAAAATTCATAAAAATAAAATAATAA
CTTCGCCTAAAAATTTAACTCATAATGAAGCTGCTGGTTTTTCTCTAGGTGCACAAACAGCTACAGCAAT
GATACGTAAAATTAATATTTTAAATACAGGTGGAACACCTTTAGTGTTTAGTGCGCGCTCTACGACATCA
ATTTTTTTAATTAAAACTCTTTTAGCACATAATATTACTCCTATATGTTTAACTACGACAAAATGGAGTA
ATAAAGAAAAAAGACTTATTTATCCAAGTATCATAGAAAAAATTGATAAACATAAGTATCAAACATTAGA
AAAGATAAAGAAGAAAAATATAACTCATGTTTTCGATCCCTTTTTTGACATGAATATAGAAGATGCTATG
TATTGTTTGGATAACTTTGGTACATACATTACATGTGGACTTAGGGATCAACATCCTCTTTTTTCTAGTA
ATACACCATTACAACACGAACCTAAAGTTAGAAATGCTATTAGAGATGCTATTTTTAAAAATATCACAAT
CATTGGGAATTGTTTAGGAAAATCCAAAGATTTGGAAGATGCTATTAAATTAATTGAAAAAGGTTCTTTA
CATGTTCCTATTGATTGTATATATCCAATTGATAAGGGAATAAATTTTTTAACACGAACTTTTTGTGAAA
AAAACAAGTTAGGAAAATGTATTTTAGAACTATAAAAAGGAGAATTCTGATGATTTTAAAATCAATTAGT
AAATCTTATGGTAACGAGCAAGTATTAGATGAATTATCTTTAACATTAAATAAAAATGAAGTTGTAGGTT
TGATAGGAAGAAATGGAGCAGGTAAAAGTACTCTAATGAAAATAATCACTCAACTCGATAAAAGCTTTAC
TGGTAGTATTGAAGGTAACGAAGATATTGGTTATTTAATAGAAGAACCCAAATTATATAATAACAAAACT
GGACTAGAGCATCTAAAGTATTTTTCTTCAATTTATAACAACAACTTTGATTTAAAACTGTACAATGAAT
TTTTACAAAACTTACAAATGTTAGATGTATTAAATAGAAAAGTAAAAAAATATTCGCTAGGTATGAAACA
AAAGCTAGGAATACTTATTAGCATATTAAATAACCCGTCTTTTATTATTTTAGACGAGCCCACAAATAGT
ATGGATATTGAAACTTCGTCTGAATTATTAAAAGAATTAAAAAAAATAGCTCAAAAACAAAATATTGGTA
TACTTATATCAAGTCATAAATTAGAAGATATTGAAAATGTTTGTGATAGATTTTTATTTTTAAAAGATGG
TAAAATTTCTAGAGAAGAAACTAAAAGCTCAAAAAATACTAACGTTATTAGCTTGGTTTTTATGAATGAA
TATGATTTGCAAAAATTTTCAAACACGCAAAAGTTTGGTCAAATAATAGCTACTGACTCTAATACATTAA
AGTTACAAACTAAGCACAACATTAATGCGATTTTACAACACATAAATGATTCCAACATAAAAATAAGAGA
TATATTTTCAGAAAAACAAACTTTACGAGATATCTATATCAAAGAAAGTGGAGGTTCTAAAATTGATACT
AAATATTAAAAAACACGTAATGATACACTTTTGGGAATTATTAAAAAGAGGACATCTATTATTATGGTTA
TTAATTACTATACTACCCCCTTTGTTAATAGCGTATCTTTCCATATATAAAAGTATGCCATTTACTATTA
AACATGTATCAAACTTTTATTGTATGTTTGGCATGCTTGCCGCAGTCTTACATCCACTCTATTTTGTTAA
TAGAGACTATTCTACTAAAGTTGTATCCTTAATTAATAATTCTAGAAGAAATAGACTTCATTACGTAATA
TCTAATTATATATTATCTATGATAATCGCTCTTTTTTATGCTTCTATAGGCATAATACTATTGGTTATAG
TTAAAAATTTTGGTGTAGAAGGTGCATTAACTCTCAAATTTATTATAGGGTTTCTATTTAATATAATACT
ATTAGTCACTACATATTTTGCTTTAGGATATTTAATGGTTTTGTATGGGGTGCATATCGGTATTATATAT
ACTATTTTAACAGCATTATTATTATTCATTCACAATATTTTCTCAAATATATTAGAAACCATACAAAATG
AAAATGCAAAAAAATTTATAGAAAATTTACCAATATATTATTATCCTGCATTAGTTGGTTCAAAACCTTT
TTCTTTTTCACAGTATATTATAGGTATAATAATCATATGTTTAATAACATTATGGATATTCACTAAAAAT
TTGAGAAATCGTTATTAAAAACAATATTTTATATGGAGGAATTTTAATGAGTGCACTTAATTGGTTTATA
TTATTTGTTATTAGCGCTATGTTAGGTTCTTTTGCAGCCAGTATTTTAGATAATATTATGCAAAGCATTT
GGATCCCAAGAATTTGTGGAGGATTGGTAGCCGCTTTAGTAGGTGGCTTTTTATATCTTTTTTTTACAAA
TGAAAAGTGATATTAATTTTTCAGAGTCTGCGATATAAATATTCCAGTAATTGAGAAAATGAGTTGAGCT
GATTTGCCGCCAGAAAGTTGGACTGAAAACCTAACTGCTTAGGAAAAGTTTTTTTCAGCTCAATATTATA
ACAATGATTCTATTGCAAAGTTAAAAATGTATCGAAATCTCTAGTTTAAATTTATGATTTGATTAACTTA
CAAGCATGACGCTAATTTCGTGGCATATCGAAAATCCGTAGATCTGAAGAGACCTACGGTTCTTTTGGTT
CTGTTGCAAAGTTAAAAAATAAGTGTCTAACCTTATGTTTAAAATAATACTTCGTATTAACTAGCTAGCA
TGATGCTAATTACACGGCATGGCGAAAACCCGTAGATCTGAAGAGATCTGCGGTTCTTTTTATATAGTCC
ATAAATACATTCAATGCCTTTGATCGTATTCTTTGCCGTATTGATACTTTGATAACTTATTTTCCTTACT
TTGATATGACGATGATCTTGTTCAATGAGATTATTTAAATATTTAGAGGTACAATGACAGTTGGGGGTAA
GTTTAAAATCTTTAATCACTTTGGACATTGCTACCTTCGTTGAAGGGGCTTGGTCTGTAATTATCATTTG
AGGTTTGCCAAATTGTTTAATAAGACGTTTAATAAACGTATATGCTGAGTGATTATCTCGTTTCTTACGT
AACGAAATATCTAGTGTATGGCCATCTGCATCAATAGCGCGATATAAATAATGCCATTGCCCTTTAATTT
TGATATACGTCTCGTCTATATGCCATTTATAATAAGCTTGCTTATTCTTTTTCTTCCAAATTTGATACAA
AATAGGAGCATATTCCTGTACCCATCGATAAATTGTTGAATGATGAACATAGATGCCTCGTTCTCTCAAT
ATTTCAGATATATCACGATAACTTAATGCATATCTTAGATAGTAGCCAACGGCTACAGTAATGACATCTT
TGTCAAATTGCTTATATCTGAAATAATTCATCCTCTGCACCTCATTTTTGTTGACTATTATACTATATTT
CTAACTTTGCAACAGAACCAAATTTAGTGCATCAACAATAGATACCACAAAGGCGTCTCCTTTCTAAAGA
TTTCAGTAATGCCGCCATAGGCACCACCTCCTTATACTCAGATAGCCACCATCTATCCAACTTGCTCGAT
GAATATTATAACACGTCCTTTTTTAAGATGGTTATTCATCGTTCAAGTTTTTTCATTTCATTAACAACAC
GATAAACAGTTGCGCGACTTACACCTGTCTTATCTGCTATTTCTTCGCCTGTTAGCTTTTGTTCATCATA
TAAGAATTTAATTTCTCTCTTCTTATGATCTGGTAGAGAAGGGCGCCCGCCTTTTCGTCCTCTGGCTCTT
GCTGCTGCTAAACCTTTTTTTGTACGCTCGCTTAATAAATTAGCTTCAAGTTCTGCAAATGCACTCATCA
TAGTAAAGAACATCTTACCCATAGCATCTTTCGTAGAAATATTCATATCTATAATTTGTAGATCAATACC
ATTATCATCAAACCATTGTGATAATTCTATAAGCTGTTTGGTCGTTCTACCTAGTCGATCAAGTTTACAG
ACAACCAATATATCGCCTTCTCGTAAATAATCTAAACACTTATCAAGTTCTGTACGTTTAACTTTTCGCC
CACTTATTTTTTCATTAAAGATACGCTCACAACCAAAGTCTTTAAGTGTATCAATTTGTCCATCAAGACT
TTGATCTTTCGTTGATACACGTGCATAACCAATTTTAGCCATTCAAATATAACCTCATTTCATCATTTTA
TAGGTACTTACTCATTAAACTGTTTCCTCGATGCAAATAAACGTCCTTAATTTCGTCTCAATACCCATAA
CATTTGCAAAATAGAATACATTGATTATAACACAAGTTTATAGATTTGAACACAAAAGAAAAACCCTCGA
ATATTCGAGGATGTGTTTTTTAGTGTATTAATGTAACGTTTGTCTCAAAAACGTAGGTTATATGTTTTGT
ACTTGCACTTATATGATTAGATATATATAATACAAGTATCAAAAAATTATATAAACAGACGAATGCGAAT
CGTTTTATTACCGAGAGTCGATGCTACGCCAATAGTATCGACTCTTTTAATATTCACAAAGTAATATTAA
CACTTTTAAGATTGTATATAAAGCTTTTTAAGTTTAGTTGAAAGAACATTGTAACTTTAAAATGATAAAA
ATTCACTAATTTAGCACCTAATTAGCCGTTAAAACCTTCTATAGGTGGCTAATTAGGTGCTAAATTAGTG
AAATAGGTAGTAAATTTAGATGTCGAAAGATGAAAAAAAATTTGTTAGGTGGTAAAATTTA

>FM207042.1 Staphylococcus aureus pGO1 plasmid
AAATAAAAGATAAAATAACATCTTGGCTTGATAAAGATAACAACAAAAACGAATAATATAGGAGGGGTTT
TTTGGGGAATTTAGATTTTGATCACGAAGGATACAGAAAACTATTACCATTAAAAGATTTCAAACATTTT
ATAAAACATAGCGACAGCAAGACTAGAAATCATTTTATTGGTATGGCTTTTAATAATAAAACAGATGTGT
TTAGTCGTAACTTCTCTAATAAAATGATAAACATATTCCCTAAAAATGAATTTTATATTCATATACAACA
ATTTCCAGAGAATGATAGCCCTTCTTATATGGTATACAACACTGATATTACAGCATTTATTCAGTTTAGG
TTAGTTGGGCGATCAGAAAATAAGTATTTAGAAAACATTATCAGAGATTATGGCGTATTAATAGAAGTTG
AGGCCTTACATTCATTTAAAAAAGGTATGGGGGCAATGCTTGTAAGTCAATTGGAAAAGTTATCAGATAA
ACTGTTTATACCTATATATCTTTATGATACTAATTTAAAAGATGAATTATATTATCAAGACTTAGGATTC
TTTGATACTACTAAAAAAGGGAATCATGGAGAACCACTTTTAGTATATAAACCTAAAAATCTAGAAACTA
ATAAAAAAGAAAAGCCTATTAAATCTTTATTCAAGAAAGTATTCAATATCAATTAGCCTACAGTATTAAA
GAGGTGGGGTAACTCATTTCTTTAATACTTATTTTATTAACAGGGGTTTAATATATGGATTACACAAATC
AAAAAAGAAAATACATAATATTTGGTATTGTTCTTGCTATAACACTTCTAATTGTTGGAATTGCTTACTA
TTTAATCAGTTTGAATAATGCTAAAGGACAAGTTAAAGAATTTGAAAAATTAGTACAGCATAATGACTAC
AATAGTATTGCTAAAAAGTTATCTAATAAAGAAGAAACTTTATCTGAAAATGATGCTAAAAACTTTGTGT
TATTTGTTAAAAGTAAAGAAAATCAAGAACAATACAATGAGCAAATACAAAAAATTAAAAGTAATATTGA
TAAAAATAAAGACAATAATACCGTGTATGGCTCTATAACAGATCAATACGGAAATAACCTAATAACTATT
AAGAAAAACGGAAAGACTTTCTTTTTTATAGATAAATTAGAATTCAAACCTAAACTTACCAGCGTTTATG
TGAAAGAATTTAATAACACTGGAATTTACAAATATCAGCAAGAAAATGCTAAAAAGGTAATAGCAGAAAG
CAATCAAACAACAGAATTAGGCAAGTTCTTTATTGGTAAATATAGTATTAAAACAGATAAAACAATTGAA
GATTCAATTCACAATGGGACTTTGACAGGAAAAATAGATATAGATTTAAGCAATAGAGGAAACAATAATA
AGATATATGCAGATGAAGATTTTAACCAAAGCTGGTTTAAGGTTAAGCTAAACAATGATAGTTTATTAGA
AAAAAATAGTTACAAACTTTTAATTGATGATAAAGATGTTGATTATAATTCCAAAAAGACATATGGAAAG
TATTACAATCCAACTGAATTAAGTGTATATGCGATTGGAAAATTAGAGGGTAAAGAGTTTAAAACTAACA
GAATAAATATAAGACGTAATTATGATAATAAACCTCAAAATTTAAAATTAAGTTTTAAGGAATCTCAAAT
AAGAGATTATGAGAGTAAAAGTAAAAAGGTTAAAGAAAAAGCTAAAAGCTATATTAAAGAATATACGAAA
GAGTTAAACAAAGCATATAAAAAGAAAGATTATAAATATATATCTGACTACGTTAAAAATAACTCTCAAT
TAGAAAAACAACTAAAAAAACAGGTTAAGTCTAAATCAAAAGTTAAATTTAAAGATGTTAAGATAAACAA
CGTTAAACGTGATAAAAACAAAATATATATTGAGTTAAGTAAAACCAACAATGGTAATGTGTTTCAAACG
AAATATACCTTAGATTACGATAATGTATCAAATGAATTTCTAGTAGAAGATTCACATGATAATTAAAATA
ATTCAAACACCAATGACATTAAATTCATTGGTGTTTTTTACTGTACGCTAACAATACTACTTAAAGGTAT
TTTTAGTTTATTGTTTGAATTGGAATTAGTGATAATCATAAATCCATTAAATTCATCTATTTTGTTAATG
TAACATTGAATCGAATATATATATCCGTCTTTCCAGTAATCTAAATCAGTTAATATATTTTTACTAATCT
TACTACTTACTTTCTCATTAATTTCTTGTAGCTGGTCATCAGACAATAGAGGCATATTTATTTTATTTTG
ATCTTCTATGTGTTGTTCCAATATTTCATATTGCTGGGGTATCGTCTTAAATGCGTTCCATTTAACTATT
CCTCTACCTTTTGGAATATGTGGATTTAAGTATTCCCTAGGTATGTTTCTATAATCAGTTTCATATTTGT
ACGGTTCGGGCATATTAGGATTTATTATTTTCATATCAGTAAACACCTCAACCAAATTATAGAACATATG
TTCGTAAAAATAAAGAGTGAAATAAGAGTATTATAAACGATTGTATTTATTACACTGATAATTACTTTTC
TTAATAGCGTTATAATGGGTTGACTGGTGTATTAAAATCTTGTATTATAATCATAGTAAGATAATTAACA
AATAACATGGCAAATAATACAAATAGATTAGCTCTCATTTGCATTGAGAATTAATTTTATAGATAACTAT
ACATTAAAAACAATATACAACGCTATTTTAGAAAGGATAATTACAATTATGGCCAATATTGGTTATGCTC
GTGTATCTACCAGAGATCAAAGTTTAGATTTACAAATAGACGCTTTGAGTAATTTTGGTTGTGAGAAAAT
ATTTAGCGAAAAAGTTAGTGGGCGTAAAGTAAATAGAACTGAACTAGATAAATGTTTAGATTATTTACGT
GAAGGCGACACTTTAGTTATTTACAAGCTAGATAGATTAGGCAGGACTACTAAGCAACTGATAGATTTAG
CCCAATGGTTAGAAAATAATAATATTGAATTACAAATTATTGATATGAATATCAATACAAAAGACCCAAT
GGGAAAGATGTTTTTTACAATGATGAGTGCTTTTGCTGAATTAGAGGCTAACTTATTAAGCGAAAGAACT
AAAAAAGGTTTAGAATCAGCTAGAGCAAGAGGTAACATGGGAGGCAGAAAAGCAATGCCACAAGAAAAAA
AAGAATACATTAAACATTTATACGATACCAAAGAATATACAGGACAAGAAATTGCTAAAAAAACGAATGT
AAGTAGAGATACTGTATATCGCATTTTACGAGAGTTTAAAAAGTAATCCTAAACATTGCATAACATGACA
GGTATTGATATAATATAAGTAAGAAAAGAATCGGCGTTGTGGCGCAGATATAAAAATTAATACTACACGA
ACTAGAATCGGCGTTGTGGCGCAGATATAAAAATTAATACTGCACGAACTAGAATCGGCGTTGTGGCGCA
GATATAAAAATTAATACTGCACGGAAAGAAACAACTATAGAGATCAAAACACATTATATTGTTTTAAGGA
GGCGTATATTACGCCTCTTTTTTATTAAATTTATGGAGTGAATAACAATGGAAGTTGTTCGTTTAAATCA
AAACCTATTTAATAAACTACGAGGAAACGAAATATCAAGCAATAAAAATGGTTCAAGACCATATTATTAT
TCTTTCAAACGTAATAATAATAGAGTTTGTATACCTTTTAGAACAAATGCACAAAAGGTACCTAATAAAT
ATAAAATTAATTTAGGAGGCGAACAGCCCGATAAACCTAATTCAGCTATTGATTTAACAAAGTCTATAGT
AATTAGTAATGATGAATATCTTAATAACAGGTCAAAAGCTAAAATACCACAAAATGTTAATAATTTTTTA
AAGCAACAAGCACCAGCTATTGAACAAAAATACGATACTATGTCTAATGATTACATAAAAGCAAAAGCTA
GTTTAAGTAAGATACCTTTAGTTAAATATTCAACTATGCAATACTTCCACAAAGAATTGAATATTCAAGA
TAGTATTGATAATCAACAAACTAAAAATGCTATTAATGAATTAATATCTAATGGGAAATCAAATAAATAT
AATAAATTACAATCTTCTCTGCCTAATGAAAAATTAAATTTGCTAGATGATTATGAAACTCTATATGAGT
TTAAAAGCCTAACAGACTACCCAGCTAAAATAAATTCTAATGATATTGATAATCCTTTCTTAGAAGTTGA
GAAAAATAACAAACATTTTACTTTGTCTGCACTAACTATTAAAAATGAACCAGAAAAGCATGTAAAAGAC
TTTTTAAATTATGATATAGAGAATGAAAAGAATAAAGATATTGATTTAGATTTATAAGGCCTGTAAAAAA
GGCCTTTTTTCTTTTTATTTATTATGACACGACATGAAATGACACGTCACAAATGGTATAATTACTATAT
GGAGGTTATATTTACATTAGGTTTTTATTAAAAAAAGGAGTGATTTAATAATGAGATTTACACCCCGAGG
AATTTTGAACAACACCGATTATGAACTAAATTCTGAATTTTATTATGTGCCAGCAAGTGATAAACAAATG
AATGATCAAAGAGATATGACTAATAAAAGCATAGTAGGTAATTTAGTCTATAGAAATAATTTCTATAACG
AAGTGTATACTCAACCAGTTTATGATTTAGACGATTCTAACGAAAAATATCAAACACCACATATTATAAG
TATAGATGATTCTGAATTTGATTATAACTTAACTAATTTAGATGATTATTTTACTAAAGATACAGCAAAT
AAAGGTTATGAAAAGCTAGTAAATGCCATTAAATCAGAAGAAATTACCTATTTTGACAGTGATATTAATG
AAGTTGATGATTTTACACAACAAGATGAATATTCAAATGATTGGTATACTAACACTTTTGTGGATTTAGT
ATTAAGTATGAAAGGATATTCATATCATGTAGAACCAAATAGAGAATCTGTTATTGAGGATTCACATATC
ATAACAGAAAATGATATTACTTATAATGTAAGCTATAACCCCGAAAAACATCATTTATATATTAATGACT
TCCCAGCAATTCCAATAGAAGAAAACGATAATATAAGATTATTAAATGATAACTTAACTCAAGACATGGA
AAAAACTTACGATAATATAAACTATAATTTTTCATACAATGATTTTAAAACACTTGAAGATGATTCTTAT
ATTTATATTGATTTAACAGATTATAAAGATAACGAAGGTAAATTTGTTAAAAATCTAATAGAAGATATAC
CACCTAATGAAATTATTAAAGATAGATTAAAACAAAATATTAATTTATTTGACGAACGAGCAAATTATAA
TGCCTTAGCTGTTTATAGAAGGGATTTAGAAGATTTTTCAGATAGAAATAATTTAGATAGCTTAGATAAA
GTTAAAGATTTAAAAACATTCTATGATACGGAAATTAATATTAAAGGATTGAACATTAACAACGATATTG
AGAAAAAGGCTTTAAATAATCAATTAGCCTTTAACCTTTATAATGAACCGTTAAATAACATGTTTAGAGA
TAACAATGTTTTATATGAAGTTTATGAAAAAGAAATTTATGATGAAAAAATTCCCCTTTCTATAGAAGAT
AGAAAAGAAGTGAAAACTTATTTAGATGACGCTAGAAACAATTTTTCAAATAATTTCTATGAATATACAA
CGAACAAATCATCTATTTTAGCTGAAAATAGTTTAACTGTTTTAGATAAAGCTAAATATGATTTAGAATT
TGCCCCTGTATCTAATCATTTATACAAAGAAAGAGAAAATTTTTACGAAGGAATGAAACAAGCTACCCTG
CCCTTACACAATATTACTAAAGAACAATATAAAGAAAGAGAAAATGATATTGAAATAATCGGTCATTTTA
AAAACTATATCAATACTGAATTACATGGAACAAAGAGTTCTGAATTCAAACCTAATTTCGTAAATGATTC
TTTAGAAAATGAAACTAACTCAATAGCTTTTGAAGATATTATAAATGGATCAGAAGAAACACATAGTAAT
ATTATTAATTCTATTAAAAATGAATTAAAGCAAGAAAGAGATAATTTAGAAATGTAGGAGGTACAATATG
CTAAAAACATATACTGAAATCATTGGAAGTGAATTGCCAATTTATATAACAAAATCAGAAACAAGCGAAT
TACTATTTTCAGAAGAATTAGATAAAAATTTAAAATATGAAGTTGCTGGATATTATCTATATAATGCTAA
AAAAGACTTATACAAAGAACTTTATAAACCTATTAGCGAGGTGTAGTATATGGCTTATTCAAAAGGAAAT
TATAAAAAGAAAAAAATAGATTCAATAATAGAAGAATTGAATAATAAGCTAGATGACTTCAAAAACAATG
ACAAAACCTATAAGGAATTTTTAGATACTACAGCGAAATTTCACAACTATTCAATTAATAATATTATTCT
AATTGCTGGCCAAAATCCAGAGGCTACAGCTGTAGCTGGTTATAAAGCATGGAAAAATAAATTTGATAGA
CAAGTGCAAAAAGGTGCAAAAAGTATGAATATAATTGCCCCTATTGTACAAAAACGAAATGTAGAAATTA
AAGATGATAACGGTAATATAGTACGTGATAATAACGGTAATCCTAAAACTGAACGAAAACCCGTAATTAC
TGGATATAGAGCGCATAATGTGTTTGATGTGGCAGATACGAAAGGCAAGCCTTTAATAACAGCAAAAGAC
CTAATAAAAACCGAATTTGAAAACTCTAACGACTATAAAGACTTATATAATGAATTTAAAGATTATATTA
ATGAAGAATTAACACCTAGTGTAGAGGAAAAACATTTTCTTGATGATCCTACTTTATCTAATGGCGCTAA
AGGTTATTATAGTCCTAAATCTGATGAAATTGTAATCTCTGATGATTTGTCATATGATATGCGCTTTAAA
ACTTTAATACATGAATATGCACACTCTCAATTACACAATAATGATATAGGTAAAACGCAAATATCTGAAC
ATAGTAGATCATTAAAAGAAATCGAGGCTGAAAGTTCTGCTTATGTAGTAGCTAATTATTACGGTTTAGA
CACTAGCGATTATTCTTTAGGTTATTTAAGTGGCTGGGGGCATAATATAAGTGATGATGAATTAAAAGCC
CACATAAAAAATATACATTCGTTCGCAAAAACTACAATTGAAGAAATAAATTCATTGCCAGAGTTTTCTC
AATATATAGATAAAAAATTAGAATCAGAAATGAACAAAGATGTATATAAAGACCTTTCAACAATGATAGA
TACCAATCTAAAAAATGGTTTTGATAAAATAACTATTATCAAAGGTAATTTAGTTAATGATTATGGACTT
AATGAAATTTCTGAGAATAGTTATGAAAATGATGATTTTAAAGTGAATATTGATTACAAAGGATTTAATA
CTAATAATTCGCAAGATCAAGCTAAAATTGAGTTAATTAATAAGCATGATGATTCATTGAATAGAGATTA
CAACTTCACGCAAACTTATAACCGAAATGTAATTAATAACACCACAACTATTTTTGTACAAGATGATGAT
AATGAAGATAAAAACAAAAAATATATCCATGAACGAGATATAGACGGTAATATATTAGAAGAAAAACATA
AATTAAGCCCACAAGATGAAATAGTATCATTTGAAAACTTTGTAAATAAATCAGTTGAAGAAAATGGCCT
AAAAGATACATTACGCCAATTTGTAAGTAATGGTGTATTAATGGGCTATGAATTAAATGTTGATAATATT
GATAATACAAATGAAACTTACTTTTCAATGAATAAAAATCAACAAAATGGCCAACGATCAAATATGACTG
CTAAATTAGAACATGATACTAACGAAAATGTTTATATAGATTTTAAAATTAAAAATTCAGCTGGTATTAA
AAACATATCCTATACTGAAAGTAATGAAGAATTTAATAAAGATGAACAGAATAAAGAAATTGAAAACAAA
CAAGAAGAAGAAATTGATATATAAAAAGAAGGCATATACGCCTTCTTTTTTTATACAATACTATTTATAA
GTGCATACCTCTTTTATTTTTCAACTCATGGCGCTGTTTACTGTGATTCTTACCTTTGTACTGATGATTT
ATATACTTCGGCATACGTTCTCTAAATATCTCATTAAAATTAAATATCATTGAATCTAGTCCAGCATTTA
TTAAACCATAGGCTTGTTGTTTTCTATTGTAATTATTGTAAGTTTCTTTATCTACTAGAATATCATTACC
TTCATAAAACTCTTCAATGTTATCTTTGCTTATTTCGTCCCCTACTTCATTGGATTCTTGATATAAATGT
TTTAAATCATTGTTATCACTATAATCAAAGTCATATTCACTCAATAATTTCTTTTGAATAGCCCCAAATA
CAAATTTATCATGCTGATTTTTATTAGGTTTAAATTCTTTTTCTTGTAACAACTTAACTTGTTCAGTTAT
ATATTTTCTATCTTCATCACTGTATTTAGGAATAAAATTACCTGTTTCTAACATTTCAATTGTGTTTTCT
GTACCATGATAAGTTTTAAAATCAATTAATTGTTGTTTTTCTTTAATGTCAGTTACTTCATTAAAAGCTT
TATAATCTTCATCATCTGTAAATAATTCCTTTATTTGTACATCATAATAATCTTCTAGTATATTTTCAGC
ATTTCTAAAAACTTCTAATTTGTTAGTATAATAATCTATTTTCAAACTATCTTCCATACCTTCATGTTTA
TTCTCTAACACATCATCAAAAGACAAGTTATTTTTTTCGAGAATATTTGAAAGTTTATCGGCAAAGAAAT
TCGATTCTTTTTCAATAGATTCTAAACTTATATCTCTGTTACCTAAAACTGTATTAAGGCTTATTTGAGC
CTCTTTTATGCGTTTCTCTTTAACTATATCCTCTAGTTCATTATTAGCTGGTAAAACATCTCTATCATTT
AATATAGTGCGTGTGATAAAGATTTTTTCATCATCACTATAGTTTAATGATTGATCGGGATAATTTTTAT
CAAAGAAAATTCCAGCTTGTTTTTCAAATACCTCATTTATAGATTCAAGTTTTTTCTGTCTATCCTCTAT
ATCCTCAATTTTATTTAATCTATCTTCATCATCAGTGATTAATGAAGTTTTTTGTTTTAAATCATATAGT
CTTTCATTTTCCTTATACATATTTATAGGTGTTACATAAATTTTTAAATCTTTGGCCATATTTTTTAATG
TAGTAGAATCTGATTTATTCATATAACTAAAAGCATTTAATTTGTGAGATTTCATATCATCTACTTCATT
AAACATCTTATCAATTTTTTGCTGATTTCTCTTTTTAATACTTTCATTATGTTTCGATATTGAAGATTTT
TTTCCTGTTTCATCTTCAAATTTTCGTGCTTTCCAACCTTCTTTTTTTGTTGGCTCTAAATCTATATTTT
GATTTTTATATGAATCAGCAGAAACTCTAACAGAAAAACCATTCTTTTCTAGGTGTTTATTTTGAACATT
TTCCCACCGTTTTCGCCATTCATTATGTTTTTCTTTTGTATTCCAATCTCTAATATAATCATTGCCCTTT
CGCTTAGGTTCAAATTCATTATTTTTATCTAAACCACGTAATGTACATAATAAATGTGCGTGAGGATTTT
CTTCATTTATTTTATGAATATTTAGATCAACAATCATTCCTTCATTAGATAAGGATTCAGCAAATTCTTT
TGCTAATTCAATATTACTATTTGGATCAAATTCATTCGGCAAACCAATTATAATTTCTCGTGCAACTTGA
CTATTTTTTCTGTTCTCAACATCATGAACTTTATTCCACAAATATTCTCTATCTTTAAACTTATCATCAG
CATTATTAGGTAATAAAATTTCACTATAATCACATTGCTTATTTGAGTAATCTTTAAATTCGTTTTCCTT
AAAATCTTTAATCCTACTAGCGCTATTATAGGCACTTTTTGCAGTTGCACTTTGTCCATTTGCTTTTGAT
ACAAACTTATTTTGAAAATGGTACATTGCCATAATAAAATCTCCTTAAAAAACAAATATTGAGCGAAGGC
GAAATAAATTAAAAATTAATTTTTAATTTCACGAATTTAGCACGCGAACGGAACGTTCGCATAAGTGCGC
CCTTACGGGATTTAACTAGATTATAACGGTAAAACTTGAATCTGTCAAACGAAAAGGTTATAATTAAATT
AATAAAAAATATGGAGGTTTTATTTATGGCTGATATTCAAAAAATGTTAGAACAAAAAGAAAAACTTCAA
GAAAAAATTAAAGAAGAAAAGAAAAAAGAATATGAAAAATTTGGAAGATGGTTCTTCAATAAATTTAAAG
TAAATAGATCAGCAGACGCAAAGAAAATTATAAATAAAAATTTGCTTAATATTGAAGATACTAAAGAACA
CAATTTAGAAAGAAATGAAATTATAGAAGAAACTAAAAATTCCAATGAAGAAAACAAAGAAATAAATGAA
ATAAACCACAATATTTAATAGATATTAACTAATATTAATATGATGAAAGACTTATAAAATAATTGGTTTA
CTAATAGCAAAATCTACAGTAGTCAATACTTTAAAAATAGGAGGTTTTATTATGATTTTATTATCAACAG
CTGGCGAAAATGCTGTTCATATTAACCCTATTTTTAGATTTTTTCTATATTTTATTATGTGTGTTCCTAT
GACAGTTGCTTTATGTACAATATTCCTTAAATTTATCTCAATTTTTATTCTTCCATGGAAAGTATGTTTG
TATATTGGTATTGCTTTAGGTATTATTGTTACTATTTTTCTTTTGGTTATAACAATTGGTATAGAAATGA
CATAAATTTTCTACGAAAATATCAAACATGACATGACATGTAATAAAGTATGTGTTAAAATTCATTATAA
GAAGTAGCAATCAAGTAAATAAATGCTGGTTGTTATTTTTTTACCCACACAGTATATACTAGTATATACT
AAGATATACTATAATATATACTGATATATACTAGGATATATCAGTATAGAAAAGTATATAAATAACTTGT
GGTATTTTATTAATTGTACTAATTTAAAAAGAGTAAATAATATGTGGAGGTTTTATTATGAGTAACGTAT
ATGTAATGGCTTTAGATTTTGGTAATGGATTTGTAAAAGGGAAGATTAATGATGAAAAATTTGTAATCCC
TTCAAGAATCGGAAGAAAAACTAATGAAAACAATCAATTAAAAGGATTTGTTGATAATAAATTAGATGTA
TCAGAATTTATTATCAATGGGAACAATGATGAAGTATTACTATTTGGTAATGATTTAGATAAAACTACAA
ATACTGGTAAAGATACTGCCTCAACAAATGATAGATATGATATTAAATCTTTCAAAGATTTGGTTGAATG
TTCTATAGGATTATTAGCAAGAGAAGTACCAGAAGAAGTTGTCAACGTTGTAATTGCTACTGGTATGCCA
AGTAATGAAATAGGAACTGATAAACAAGCTAAGTTTGAAAAACTTTTAAATAAAAGTCGTTTAATTGAAA
TTGACGGTATCGCTAAAACAATTAATGTTAAAGGCGTTAAGATAGTAGCTCAACCTATGGGAACTTTACT
TGATCTTAATATGGAAAATGGAAAAGTATTCAAAGCATTTACAGAAGGCAAGTACAGTGTTCTTGACTTT
GGTAGTGGTACTACAATTATTGATACTTATCAAAATATGAAACGTGTAGAGGAAGAAAGTTTTGTTATAA
ACAAAGGTACTATTGATTTTTATAAACGAATTGCTAGTCACGTATCTAAAAAATCAGAAGGTGCCTCAAT
CACACCACGTATGATTGAAAAAGGATTAGAATACAAGCAATGTAAACTTAATCAAAAAACAGTTATTGAC
TTTAAAGATGAATTTTATAAGGAACAGGATAGTTTGATAGAAGAAGTTATGAGTAACTTTGAAATCACTG
TAGGTAATATAAATTCAATTGACAGAATTATTGTTACTGGTGGTGGTGCAAACATTCATTTTGATTCATT
AAGTCATTATTATTCAGATGTGTTCGAGAAAGCAGATGATAGCCAGTTTAGTAATGTTCGTGGATATGAA
AAATTGGGGGAATTGTTAAAAAACAAAGTAGAGCAAGAAAGTAAATAATTATGGATAAGAAAGAAACTAA
ACATCTTCTGAAAATAAAAAAAGAAGATTACCCTCAAATCTTCGATTTTTTAGAAAATGTTCCTAGAGGT
ACTAAAACAGCCCACATAAGAGAGGCATTGAGGCGCTATATTGAAGAAATAGGGGAAAACCCTCCAATAC
CTTCAAAAGAACACACAGCGCCCTTAAAAGAGCATACAGAACCTATTAAACGTAATAAAGAAAGTTTTAA
AGACGCAATGGAACGTAAGGATCAATTAAAACAAGCTGAAATGCCTAAAATAGAAGAAAAAGATGAAGAA
ATGGTAGATATTAGTATTGATGACCTTTAATATCTATATTCCTTCATCCAATTCCATTTTTTCTTCTGCA
TTTTTAACTACCTTATGAAAGTCTACACCATAGTATTCAGACATTACTAAAAATGTATGTAATGCTATTC
TAGGTTTTTTACCATTCTCGATACGTGAAAGATGACCAGCAGTCACACTCAAATCAAATGCAACTTCTTC
TTGTCGCTTGCCTATGAGTTGACGCTGGTTTTTAAATTCTAAACAAATGTATCTATATAGTTTTTGTATA
CGGTATTCATTCATGATTTATCGGCCTCATAATTTTAGATATATTAATTATATTAGAGATTTGTTATCAA
ATACATTTCATTACAAGCATATAATTGACCTGTGAGGCAACAAAAAATTTTTAATTTTTTTAAAATAGTG
TTACTATTGAACATAGAAAAAGACACCTAACGCTTGGCGGTTGTTAGATGTCTAAAGAGTTTAAATAATA
TGTGTTATTTACTTTTACAATTTGTTTGTATCTTTATTATATATACAACCTCGATACATTACAAGATAAA
AGCAACAAGTCTTTAAGTTATATATAACGGATAACATTATATAACCTTATTCATCACTTGTAAATAACGA
TATTACTTAAACTCCTTAAATATACATTTAAAGGAGTTTTTATCATGTCTAAACAATTTTTTACAGTAGA
AGAAAATTATAAAGAACGCTTTTACCAATTACCTAAAGTATTTTTTACTAATCCTAATTATAAAGATTTA
TCGAATGACGCTAAAATTGCTTACGCAATATTGAGAGATCGTTTACAATTATCTATTAAAAATAACTGGA
TAGATACAGAAGGTAACATATATTTCATTTATACAGTTGCTGATTTAGAAGTGATATTAAATTGTGGGAA
CAAAAAAATCACTAAAATTAAAAAAGAATTAGAAAATGTAGATTTACTAATCCAAAAAAGGCAGGGTTTA
AACAAACCAAATCTACTTTATTTATTAAAACCAGCCATAACTAAAAATGATATTTATGAAATAGATAAGG
CTGAAAATGAAGTTGAGGCCTTACAAGACAAGGAAGTGTCAAAAGGACACGTCCAGAAATGTCAAAAGGA
CACGTCTAGAAATGTCAAAAGGACACGTCTAGAAATGTCAAAAGGACACACAAATGATACTGATTTTATT
GATACTGATTTTATTGATACTGAAAGTAATGATATGAATAATATGAATGATACAAATCAACATTCAAATC
ATTCAAATCACTTTTCAAATATTCATGATAAAGAATCTCTTAAATATATAGAACTTCAAGAACTCCCCGA
ATTAATTAAAAGTTATATTAATAATTTCAGCTATGAAGAAGTTAAAAGTATTAAATCTGTTATTTTAAAA
GCTAAAAAATCATTTAATAACAAATACGATACTTTCTATATGTTAGAAGATATAGATGAAGAATTACTAT
TGGTTTTAAAACGATTTAAAGGTTATCTTGTTAAAAAACAAGAAAAAGTAGCTAATATGGAAGGTTATTT
AATGAGAAGTATCATTGCTGAACTTGAAGAAATGCACTCAACTATTATGAGAAGAAAAAATATGGAAAAC
AATCCATTATCTCTATTTAATTAGTTTTTGAAGTTAAATTTTCAAAAAAAAGAGATTATACACCTAAAAA
GGTGTATAATCTTTACGGTTCTGTTGCAAAGTTGAATTTATAGTATAATTTTAACAAAAAGGAGTCTTCT
GTATGAACTATTTCAGATATAAACAATTTAACAAGGATGTTATCACTGTAGCCGTTGGCTACTATCTAAG
ATATGCATTGAGTTATCGTGATATATCTGAAATATTAAGGGGACGTGGTGTAAACGTTCATCATTCAACG
GTCTACCGTTGGGTTCAAGAATATGCCCCAATTTTATATCAAATTTGGAAGAAAAAGCATAAAAAAGCTT
ATTACAAATGGCGTATTGATGAGACGTACATCAAAATAAAAGGAAAATGGAGCTATTTATATCGTGCCAT
TGATGCAGAGGGACATACATTAGATATTTGGTTGCGTAAGCAACGAGATAATCATTCAGCATATGCGTTT
ATCAAACGTCTCATTAAACAATTTGGTAAACCTCAAAAGGTAATTACAGATCAGGCACCTTCAACGAAGG
TAGCAATGGTTAAAGTAATTAAAGCTTTTAAACTTAAACCTGACTGCCATTGTACATCGAAATATCTGAA
TAACCTCATTGAGCAAGATCACCGTCATATTAAAGTAAGAAAGACAAGGTATCAAAGTATCAATACAGCA
AAGAATACTTTAAAAGGTATTGAGTGTATTTACGCTCTATATAAAAAGAACCGCAGGTCTCTTCAGATCT
ACGGATTTTCGCCATGCCACGAAATTAGCATCATGCTAGCAAGTTAAGCGAACACTGACATGATAAATTA
GTGGTTAGCTATATTTTTTTACTTTGCAACAGAACCAGTTATGCAGATATACTGGAAATCTTAAAAATTA
AAAAGGCTTTTAACGTAAAACAATGTGGTAACGTCTTAGAATTCAAGCCAACTGATGAAGGTTATTTGAA
ATTACATAAGACATGGTTTTGTAAGTCAAAATTATGCCCAGTTTGTAATTGGAGGCGTGCTATGAAAAAT
AGTTATCAAGCTCAAAAAGTGATTGAAGAAGTGGTTAAAGAAAAGCCAACTGCTCGTTGGTTATTTCTTA
CTTTATCGACTAAAAATGCAATAGACGGCGACCATTTAGAACAAAGTTTAAAACACATGTCTAAGGCTTT
TAATAAATTAAAGATGTATACAAAAGTTAAAAAGAATTTGGTGGGTTTTTTACGTTCAACTGAAGTAACA
GTTAATAAAAATGACGGTAGTTATAATCAACATATGCACGTTTTATTGTGTGTTGAAAATGCGTATTTCA
GAAAAAAAGAAAACTACATTACGCAAGTTGAATGGGTCGATTTATGGCAAAAAGCATTACAAGTTAATTA
TCGACCCGTAGCAAATATCAAAGCGATCAAACCAAATCAAAAAGGCGATAAAGATATTCAAGCAGCAATC
AAAGAGACTTCAAAATACTCGGTTAAGTCATCTGATTTTTTAACTGATGATGACGAAAAAAATCAAGAAA
TCGTAAATGATTTAGAAAAAGGTTTATACCGAAAACGTATGTTGAGTTATGGTGGTTTGCTTAAACAAAA
ACATAAAATTTTAAATTTAGACGATGCTGAAGATGGCAATTTGATTAATACAAGTGACGAAGATAAAACA
ACAGACGAAGAAGAAAAAGCACATTCAATTACGGCAATTTGGAATTTTGAAAAACAAAATTATTACTTAA
AAGATTTGAAACGTTAGCTTAAAAGCTAGCGTTTTTTTATGTATTTTTGCCCCTGCGGGAACTATAGTGT
TCAACCAGCATGGTTGCCCAGTTTTTATGCAAAAAAATAATTTTGTGCGTAAATGGGCAGTGTTTATTTT
TTTCTGCCCAGTTTGCTAAATTTTTAATTTGCATATAAATGGGCAGTGTCTAAAAAATTAGTCACTGGTT
TTGCTCAAATTTTTGTTTGTGAAATTAAGATATATTTATTTGGCTCATATTTGCGTTTTAAAAGCGTATA
TAGACTTTTAGGTATAAAACTATATGATTTACCCCTGAATCTTTAAAATGCCCCCTTAAAATTCAAATAA
AGGCATATAAAAATAAAAAGCCAACCCAGATAAAATGGATTGGCTTTTTATTTGCTTTTGCGAAGTAGAT
TATAAAAAACTACTTTTAATAAGCACCCTAAATGTGATGTCTATATTATAACAAGAACACGCATTTATGC
CGAGAAAATTTATTGTGCGTTGAGAAGAACCCTTAACTAAACTTGCAGACGAATGTCGGCATAGCGTGAG
CTATTAAGCCGACCATTCGACAAGTTTTGGGATTGTTAAGGGTTCCGAGGCTCAACGTCAATAAAGCAAT
TGGAATAAAGCAAAAAGTTTATTTAGAAATAAAAAGTAATATACCTAAAATTCCTATTAGTAAATAAATC
CAATTTTCAAAGTTATGATTTGAAGTTTTTTTCGCTAATTTTTTACCTATAAATGTTGCTGTTATTAAAA
ATGGTAAAGTGATTAAAAAAATCGGAATGGTTTTGTCTGTCCATACGTTACCTGTAGCTTGTCCTAAAAC
GACAAATATAGAGGTAAATAAGAAATGGGCTTGTATTGTGTTTTGAAATTCTTTTGTTTTCCATTTACTT
AAAGTTGCATATATGACGATAGGTACACCATGGGTATTATATAAACTGCCTAATATTCCAGATATAAGAC
CCGCGAGAGAACTCCAAATAGGGGAGAGGAGTTTAAAATTTCTTGTATTTTTTAAAAACATATTTTTAAT
TAATTTTAGAAAGCCGTATAGGATTAAAAAAATAGCTAAAATTTCTTGTATTTTGTTTGTATCAAAGTTG
TGAAGAATAAAAATACCGATGGGTATGCCAATTATGCTGCTTGTTAACATAATTACTAAAGGGTATAATT
TAATGTTTTTAAATCCTGAAATGGTATAAAAAATAGCAACACATAGACCAGCTAGTCCAACAATAGATAT
AGAACTATTGAAATCTAATCCAATAATAGACAAAAGAGGCATACTTACTAAAGCTTCTCCAAAACCGAAG
TAACTTCTAACTAATGCTCCTAAAAAAATAGCTAAGAGTATGTAAATTAAAAACAAAAAATCCATTACGA
ATTTCTCCTTAAAAATTGTGTTTTTTATTTTGATTTTGAAACGAGTGAAACGAGTTTCTTCTTGTCTTGA
TACTATATAGAAATAACTCAAAGATATTAAAAGTTGGTTTATCGTTGATATGACAGTGTTTTTATGCATT
TTTGTGCGTGAAAGAAAAAATTGACATAAAAAAGCTCCAGTAATATGATTAAGTTACGACGCTTAAATCC
ATACTGGAGGTCTTTTTATATGCAATATAATACTACTAAATGTATAGACGAAAATCAAGATAATAAAACA
TTAAAAGAGGTTCTGTTGCAAAGTTGAATTTATAGTATAATTTTAACAAAAAGGAGTCTTCTGTATGAAC
TATTTCAGATATAAACAATTTAACAAGGATGTTATCACTGTAGCCGTTGGCTACTATCTAAGATATGCAT
TGAGTTATCGTGATATATCTGAAATATTAAGGGGACGTGGTGTAAACGTTCATCATTCAACGGTCTACCG
TTGGGTTCAAGAATATGCCCCAATTTTATATCAAATTTGGAAGAAAAAGCATAAAAAAGCTTATTACAAA
TGGCGTATTGATGAGACGTACATCAAAATAAAAGGAAAATGGAGCTATTTATATCGTGCCATTGATGCAG
AGGGACATACATTAGATATTTGGTTGCGTAAGCAACGAGATAATCATTCAGCATATGCGTTTATCAAACG
TCTCATTAAACAATTTGGTAAACCTCAAAAGGTAATTACAGATCAGGCACCTTCAACGAAGGTAGCAATG
GTTAAAGTAATTAAAGCTTTTAAACTTAAACCTGACTGCCATTGTACATCGAAATATCTGAATAACCTCA
TTGAGCAAGATCACCGTCATATTAAAGTAAGAAAGACAAGGTATCAAAGTATCAATACAGCAAAGAATAC
TTTAAAAGGTATTGAGTGTATTTACGCTCTATATAAAAAGAACCGCAGGTCTCTTCAGATCTACGGATTT
TCGCCATGCCACGAAATTAGCATCATGCTAGCAAGTTAAGCGAACACTGACATGATAAATTAGTGGTTAG
CTATATTTTTTTACTTTGCAACAGAACCTAATTTTTTATGTATTTCTTTTAACAAACCACCATAGGAGAT
TAACCTTTTACGGTGTAAACCTTCCTCCAAATCAGACAAACGTTTCAAATTCTTTTCTTCATCATCGGTC
ATAAAATCCGTATCCTTTACAGGATATTTTGCAGTTTCGTCAATTGCCGATTGTATATCCGATTTATATT
TATTTTTCGGTCGAATCATTTGAACTTTTACATTTGGATCATAGTCTAATTTCATTGCCTTTTTCCAAAA
TTGAATCCATTGTTTTTGATTCACGTAGTTTTCTGTATTCTTAAAATAAGTTGGTTCCACACATACCAAT
ACATGCATGTGCTGATTATAAGAATTATCTTTATTATTTATTGTCACTTCCGTTGCACGCATAAAACCAA
CAAGATTTTTATTAATTTTTTTATATTGCATCATTCGGCGAAATCCTTGAGCCATATCTGACAAACTCTT
ATTTAATTCTTCGCCATCATAAACATTTTTAACTGTTAATGTGAGAAACAACCAACGAACTGTTGGCTTT
TGTTTAATAACTTCAGCAACAACCTTTTGTGACTGAATGCCATGTTTCATTGCTCTCCTCCAGTTGCACA
TTGGACAAAGCCTGGATTTACAAAACCACACTCGATACAACTTTCTTTCGCCTGTTTCACGATTTTGTTT
ATACTCTAATATTTCAGCACAATCTTTTACTCTTTCAGCCTTTTTAAATTCAAGAATATGCAGAAGTTCA
AAGTAATCAACATTAGCGATTTTCTTTTCTCTCCATGGTCTCACTTTTCCACTTTTTGTCTTGTCCACTA
AAACCCTTGATTTTTCATCTGAATAAATGCTACTATTAGGACACATAATATTAAAAGAAACCCCCATCTA
TTTAGTTATTTGTTTAGTCACTTATAACTTTAACAGATGGGGTTTTTCTGTGCAACCAATTTTAAGGGTT
TTCAATACTTTAAAACACATACATACCAACACTTCAACGCACCTTTCAGCAACTAAAATAAAAATGACGT
TATTTCTATATGTATCAAGATAAGAAAGAACAAGTTCAAAACCATCAAAAAAAGACACCTTTTCAGGTGC
TTTTTTTATTTTATAAACTCATTCCCTGATCTCGACTTCGTTCTTTTTTTACCTCTCGGTTATGAGTTAG
TTCAAATTCGTTCTTTTTAGGTTCTAAATCGTGTTTTTCTTGGAATTGTGCTGTTTTATCCTTTACCTTG
TCTACAAACCCCTTAAAAACGTTTTTAAAGGCTTTTAAGCCGTCTGTACGTTCCTTAAGGAATTCCTTAG
TGCTTTCATAGATTAAACTCACATCACGCTTTAAATCGCTTATTTTAGACTTTAAAGACTTGTTTTCTTC
AAGCAACTCATTATAATCATTTACATTTTCATTAAATCGCTCTACAAGACCACTATATTTTTCTTTAACT
TGCCCATGTTCTTTACTTAATTTTTTATATTCTCTCGCCATATCAGTACTCATGAGATTTCTAACATGCT
GTTTTAACCTATCGTTATCTCTCGCAGCAGTCACTAAGTTTTTATAATCACGCTCCGATATAACAACATT
TTTGGTTGGTTTCTTTTCTGTTTTCATTATTTCTTTTCCCAAACCAAACATGGACTTTTCACCCGTTGGC
ACTTCAACACTTTTCATGTGTCGTTTCGCTGGTACTTCTAAATCTGATTTAACTTTATCGCTATAAGCAG
TCCATTCATCTTTTTTAACTGCTAAATTTTTTTCTAGAAAATCAATCTCTTTTTCCAAAGTTTGTTTTTT
AAATTTAGCTGTCTCAATATGTTTACGGTCAGAGCCACGTTCACCACGCTTCAACTCAAAACCCTGTTTT
TTCATATGCTCGGGGAATTTATCTTGTAGCCATAACAGTTCTTGACGATTAAACACATTTTTTCCTTGCA
GTTTTCCATCACGCATAGGCACAACACCTAAATGCATGTGAGGGGTTTGCTCATCATTATGAACTGTTGC
ATAAGCAATATTTTGCTTGCCATATCGTTCGGAAAATAATTTATAACTTTCCTCAAAAAATCGTTTTTGT
TCTCCTGGATCCAGTTGCTCAAAAAAATCTCGGTCAGATGTTACTAGCAACTCATTTACAAGAACAGCAT
CTTTCCTCGTTTTTCTTGTACCTGTTTTTTGTGATTCAATAATTTCTTTGACACGTTCGTTGTAATCAAT
ATTTTTATCATTTTTCAAATCATAATTTTCACGTGTTCGCTCATGGTCAATATCATCATTCGTTCTACTT
TTTCGCTCTCTTTGATTATGAAATTGCATGCCTTTTAGTCCAGCTGATTTCACTTTTTGCATTCTACAAA
CTGCATAACTCATATGTAAATCGCTCCTTTTTAGGTGGCACAAATGTGAGGCATTTTCGCTCTTTCCGGC
AACCACTTCCAAGTAAAGTATAACACACTATACTTTATATTCATAAAGTGTGTGCTCTGCGAGGCTGTCG
GCAGTGCCGACCAAAACCATAAAACCTTTAAGACCTTTCTTTTTTTTACGAGAAAAAAGAAACAAAAAAA
CCTGCCCTCTGCCACCTCAGCAAAGGGGGGTTTTGCTCTCGTGCTCGTTTAAAAATCAGCAAGGGACAGG
TAGTATTTTTTGAGAAGATCACTCAAAAAATCTCCACCTTTAAACCCTTGCCAATTTTTATTTTGTCCGT
TTTGTCTAGCTTACCGAAAGCCAGACTCAGCAAGAATAAAATTTTTATTGTCTTTCGGTTTTCTAGTGTA
ACGGACAAAACCACTCAAAATAAAAAAGATACAAGAGAGGTCTCTCGTATCTTTTATTCAGCAATCGCGC
CCGATTGCTGAACAGATTAATAATAGATTTTAGCTTTTTATTTGTTGAAAAAAGCTAATCAAATTGTTGT
CGGGATCAATTACTGCAAAGTCTCGTTCATCCCACCACTGATCTTTTAATGATGTATTGGGGTGCAAAAT
GCCCAAAGGCTTAATATGTTGATATAATTCATCAATTCCCTCTACTTCAATGCGGCAACTAGCAGTACCA
GCAATAAACGACTCCGCACCTGTACAAACCGGTGAATCATTACTACGAGAGCGCCAGCCTTCATCACTTG
CCTCCCATAGATGAATCCGAACCTCATTACACATTAGAACTGCGAATCCATCTTCATGGTGAACCAAAGT
GAAACCTAGTTTATCGCAATAAAAACCTATACTCTTTTTAATATCCCCGACTGGCAATGCCGGGATAGAC
TGTAACATTCTCACGCATAAAATCCCCTTTCATTTTCTAATGTAAATCTATTACCTTATTATTAATTCAA
TTCGCTCATAATTAATCCTTTTTCTTATTACGCAAAATGGCCCGATTTAAGCACACCCTTTATTCCGTTA
ATGCGCCATGACAGCCATGATAATTACTAATACTAGGAGAAGTTAATAAATACGTAACCAACATGATTAA
CAATTATTAGAGGTCATCGTTCAAAATGGTATGCGTTTTGACACATCCACTATATATCCGTGTCGTTCTG
TCCACTCCTGAATCCCATTCCAGAAATTCTCTAGCGATTCCAGAAGTTTCTCAGAGTCGGAAAGTTGACC
AGACATTACGAACTGGCACAGATGGTCATAACCTGAAGGAAGATCTGATTGCTTAACTGCTTCAGTTAAG
ACCGAAGCGCTCGTCGTATAACAGATGCGATGATGCAGACCAATCAACATGGCACCTGCCATTGCTACCT
GTACAGTCAAGGATGGTAGAAATGTTGTCGGTCCTTGCACACGAATATTACGCCATTTGCCTGCATATTC
AAACAGCTCTTCTACGATAAGGGCACAAATCGCATCGTGGAACGTTTGGGCTTCTACCGATTTAGCAGTT
TGATACACTTTCTCTAAGTATCCACCTGAATCATAAATCGGCAAAATAGAGAAAAATTGACCATGTGTAA
GCGGCCAATCTGATTCCACCTGAGATGCATAATCTAGTAGAATCTCTTCGCTATCAAAATTCACTTCCAC
CTTCCACTCACCGGTTGTCCATTCATGGCTGAACTCTGCTTCCTCTGTTGACATGACACACATCATCTCA
ATATCCGAATAGGGCCCATCAGTCTGACGACCAAGAGAGCCATAAACACCAATAGCCTTAACATCATCCC
CATATTTATCCAATATTCGTTCCTTAATTTCATGAACAATCTTCATTCTTTCTTCTCTAGTCATTATTAT
TGGTCCATTCACTATTCTCATTCCCTTTTCAGATAATTTTAGATTTGCTTTTCTAAATAAGAATATTTGG
AGAGCACCGTTCTTATTCAGCTATTAATAACTCGTCTTCCTAAGCATCCTTCAATCCTTTTAATAACAAT
TATAGCATCTAATCTTCAACAAACTGGCCCGTTTGTTGAACTACTCTTTAATAAAATAATTTTTCCGTTC
CCAATTCCACATTGCAATAATAGAAAATCCATCTTCATCGGCTTTTTCGTCATCATCTGTATGAATCAAA
TCGCCTTCTTCTGTGTCATCAAGGTTTAATTTTTGGTTCTGTTGCAAAGTTGAATTTATAGTATAATTTT
AACAAAAAGGAGTCTTCTGTATGAACTATTTCAGATATAAACAATTTAACAAGGATGTTATCACTGTAGC
CGTTGGCTACTATCTAAGATATGCATTGAGTTATCGTGATATATCTGAAATATTAAGGGGACGTGGTGTA
AACGTTCATCATTCAACGGTCTACCGTTGGGTTCAAGAATATGCCCCAATTTTATATCAAATTTGGAAGA
AAAAGCATAAAAAAGCTTATTACAAATGGCGTATTGATGAGACGTACATCAAAATAAAAGGAAAATGGAG
CTATTTATATCGTGCCATTGATGCAGAGGGACATACATTAGATATTTGGTTGCGTAAGCAACGAGATAAT
CATTCAGCATATGCGTTTATTAAACGTCTCATTAAACAATTTGGTAAACCTCAAAAGGTAATTACAGATC
AGGCACCTTCAACGAAGGTAGCAATGGCTAAAGTAATTAAAGCTTTTAAACTTAAACCTGACTGCCATTG
TACATCGAAATATCTGAATAACCTCATTGAGCAAGATCACCGTCATATTAAAGTAAGAAAGACAAGGTAT
CAAAGTATCAATACAGCAAAGAATACTTTAAAAGGTATTGAATGTATTTACGCTCTATATAAAAAGAACC
GCAGGTCTCTTCAGATCTACGGATTTTCGCCATGCCACGAAATTAGCATCATGCTAGCAAGTTAAGCGAA
CACTGACATGATAAATTAGTGGTTAGCTATATTTTTTACTTTGCAACAGAACCATCTTTACTGTTTGTGA
GTTATTTAAGTGAGGTGTTGCCTAATACACAAATTATTTATTACTTTTAATTTGTTCTAATCCTTTTTTT
AAGATTTCTCTACCAGCTTGTGAAACGTTATCGAAATCTTTTTCTTGTGCGTATTTGATAATCTCATCTT
TCATATCGGGATCAACTAACAAATGTAGTGATACTTTTTTCTTTTTACCAAAAAAGACTGAATTTTCTTC
ATTATTATTCATAGTAATATAACCTCCTTTTTGTGCTTTCGTGTAATTCTATTTAATTACACAATACCAC
ATTTACACATGACATGTCATGACAAAAAAGTTAAAAAAGTTTTATAAATTACATGACATGACATGTAATA
CTATGTTATAATTGATTTATCAAATAGAAAAGGTGGGTTGTAATTGGATAACATAACATTTCGTAAACGT
ATTGAAGAATATCGAAAGCGATCTATTGAGCAAAAGAAATATGAGAGCAAACTAAATTATCAATCAAGAT
TTGGTGTGAAAGATGATGAAGTTAGTACTTTTAATATCAAAGGCATTGCTACAGATAAAAAAGAAAATAA
GTTAGTCATGGCCGAAGATAGAGAGGATAAACAAAAAGTTCTTTTATACGCCAATAAAGATAATGATATG
TATTATTTGAATTCTGGTAGCACTTATAAAGAGGCTGTTCAAAACACTTTTGGTAATGAAACCAATTACG
AAATGGTAGATGATGAATTATTTATTTATAATTCAAAAAATCAAGCACTTACAAACTATGACCAACTTGA
TGAGTATCACAATCGACAAAAGCAATTACAATATAACACCAAATTAGAACAGGAACGAAAGCAAAGATTG
ACTGATACAAATAAAGTTAGTGAAAATGCTAAAGAAGATTTAGCGTTAAGTTTAGGACTTACAGCAACAG
CATTGAAAGGTAACATAAACATTTCTAATGTTGAAAAAGTCACTGATAATGAAAGTATGGTTACTATAGA
AAATGAAATTAATGGTAAGTCAGAACATTTAATTTCAGACTTTAAAGATAGTTTCATTGAAAAGGCTAAA
GAAAAGCTAACTGTTTCCCCTTCAATGAGGTTAGGATTTGAAGAATTTAAAAACGCCTCGGGACAAATAG
CAATGGGATTTACAGAGTTTTTTGGCGCTAGGTATGACGAAAGCACTTTAGAAAACGACCCTAAAGTTGT
GGCAACAGAAAAAGGGTACTCTGTTTCTGTTTTTGATAAAGACGGAAACAAAAAAGATTTAACATCAGCT
GACACTTTTGAGGAGGCAGTAAAATTATCCAAAGAAATGAAACATGATAACTCGCTTTCTCGTAGTGAAA
TAGAATTAAATCAAGAATTAGAAAAGAAAAAAATATAAGGAAGGTTGATTAATTATGATTAAAAAATTCA
GTTTAACAACTGTTTATGTAGCATTTTTAAGCATTGTTTTATCAAATATAACACTTGGCGCAGAAAATCC
AGGGCCGAAAATTGAACAAGGTTTACAACAAGTACAAACATTCTTAACAGGCCTAATTGTTGCTGTTGGT
ATCTGTGCTGGTGTTTGGATAGTTCTTAAAAAATTACCTGGAATTGATGATCCAATGGTAAAAAATGAAA
TGTTTAGAGGCGTTGGAATGGTATTAGCTGGTGTGGCTGTTGGGGCAGCACTTGTTTGGTTGGTTCCATG
GGTATACAACCTTTTCCAATAAACACAACAAAAGCTACATTCTAGTAATGTAGCTTTTTGTTTTAAAAAG
GAGTGAATTATATGTCTGTTGAGCAAGAAGTTAAAGATATAATGCTCGATATGTTGGGCGAAGAAAAGAA
AGTTAAAGAGAATATAATACCTCGTAATGTAGACGCTAGTTATAAAATATTCTTAAATTTAAACGGTAAA
GAATTAGCAATTGTATTTGTTCCTTTTTTACTATTTCTAACAATAGCATTTGGTGTAACGTTTTTAATGG
GCTTACTTAATTTAATAACTGGCTTTATGGTTTTTATAGTAGGTTTGATTTTTGGTTTAACAATATATGG
CTTACTAACAATTAGACCAATTAGTACAAAAGAAAATATAAGAATGATTGATACCATAAAACAATCACAA
CGATTTAGCAGAAGGCAGAAAGTTTACTTCTATAAAAGTAAAGAAGGATTGGGTGATGATGATGTTTAAA
AAAAAGAATAAGCAAAATAAAAATAACGAACAACAATTTGAAATTATAAATAGATATATAAAAGGGGACG
GACGTAATCAAAGTATTCAAGAAGATTCACTAATAGCTGGTTTTTATAAAGATTACGTTGTTACTAAAGA
CGGTTATATCAGTGGAGGTTTAAATATTACTGGTGTAAATACAGAGTTATTAACGAAGTTTGAGCAAAAT
GATTTATTAGAAGAATATTCATCTTTTATTTCAAACATTCTTTACGACGAACCAATGATAAAAACAATTA
CAGAACCAGTAAATATACAAAATTATATAAAACACCTTTACAGACAAGTATTACTTGATATGAAGAATAA
TAATAATAAACCAACAAGACGTGGCCAATTAATAGCTGGTCGTATATTGTTTCTTCAAGAAAAGCTAGCA
AAAGGCGAAATGAGTACAAAGAAACATTATATTTTCTTTTCGGAAAAGATAACAGAAAATACTGTAGCAC
AATTAGATCATGCAGTGAATAGACTACATGAAAAGATAAACCTTAATAAAGAGGCATTACAACAAGCATT
TTCACATTATGGTTTAGAAACTAGACCTATATATCAAACAGAATACTTAAACCAGTTTTATGCTTTATAT
GATTATAAAGGTTATAACGACTATCATCTTAGTAATTAGAACGAAGGGAGTTTATGATTATGGCATTTTT
AAAAAAGAAAAAGCAAGAGCAAGTTACAAATAAAATTCACAATGAATCTTTTCAAAAATTAACAGAAGTA
TTAGATACAGATTCTGTTGATAGTATTTATCCTTTTAGTTGGATAGAGAAAAAATCGCATATAGAAACAG
GCGAAAATTATATTAAAAATTTATTAGTAGTTGACTACCCTCAATCAGTAAAAGGGGCGTACTTATCAAA
TTTATTAAAGAAAAACGGTAATATTCAAATAACTAAATTTATTAGACCAGCAAATATAGAAAGAATGATT
GACCATTTAAACAACTCAATCAAAAACAAAACAGCAGAACAAATGCGTACTACAGACCCTAAACGAAATG
CAACAATTAAAAGAGAAATTGAAAGTAGTAAAAAACAACTTGATAAATTTTTAGATGAAAAAACAGGATT
TATGTACATGTATATGTATATCACGTTAAATGGCGATTCATACGAAAAGATACAAGCGCTAGAAAAAGAT
GTTAAGCGTACTTTAACGAGATTAAGACTTAAAACACATACACCTACAAACGCAATGCGAGAATCATTTC
ATACAGTTCTTCCTTTAAATAGAAACTTCTTATCAGCATTTACACAACAAAATATGGATACAGCAACAGC
AGGGCATTTCTTTATGTTTGATGATTCAGAAATTATTGATTTAACACCTAATACATCAGTTTTTGGAATT
AACAAAAATACAGATTCATTAGTAGCAGTTGATTTTAATAACAAAGAAAAAACTTTAAATAAAAATATGA
CTATTATCGGTACAAGTGGTGTAGGTAAATCTACCCTCAATATGAGAATGATTTTAGACAATATCAAAAA
ATCTATAAGACAATTTATCATTGATCCCGAAGATGAATTTTCATATATAACTAAATATTACGGTGGAACA
GTTGTAAATATTTCAACAAGTTCAAATATCAAAATTAATCCATTTGAAATTTTTTCAGAAGAAGTATTTG
AAAAAGAAGATGAAACAGACAATGAAACAACATCAGATGTTTTAACGGAAAACAACGAACACGAAAGCCA
AATTGACACATTAGTTCGTTCTAAAATAGGGAAGTTAAAAACCTTCTTTAGAGTTCTTAAAGATGAAATA
TCTCAAACAGAAATATCTGTATTATCTTCAACTTTAAGACAGTTATATCAAGATAAAGGATTTAAAGGTA
ATGCGAAATTATCAGATTTCAAAAGCGAAGATTATCCAACTTTAACAGAATTATATAACAAACTAAAAGA
CTTAGACCCAGAAAAATATGAGGTATTAAAGGACTTAACACTTATCATAGAAGATTACACAATGGAACAT
GGTACTACTACAATCTTTGACGGTTATACAAACATCAAATTAGATAATGAAATTGTTACTTTTAACCTTA
AACCATTACAAACAGAAAAAGATGTTCAAAGTGCAGCGTATTTGAATATATTCAGTTTCTTATGGGACGA
AATAACAAAAGATAGAACAACAGAAACAGTATTAATGACTGACGAATTACATTTCTTAGCAACAAATGAA
TATAGCTTAGATTTTTATTATCAAGCATACAAGCGTATTAGAAAATATGGCGGTGGCGCTATTGCCTCTA
CTCAACAAATTAAAGATATTCTTAGAACATCACAAGAAATAGGTTCAGCTATTATTGAAAATAGTCATAC
TAAATTCTTCTTTGGAATGGATAACGTAGGCGTTGATGATGTTGTTGATAAATTAGGATTGAAATTTAGC
GATCAAGAAATATCTCATTTAACTAAAAAGAAAAAAGGCGAGGCATTATTACTATACGGAACACAAAGAG
CATTTATAAGAATTGATTTAGATAGAGAAGAAACAAGACTTTGGAATAAAGAATTATATGAAACAATTTA
TGAAGAACCAGCAGACGTAGAGCCGAATTATGTTGAACAACTAGGATTAACAGATATTGATTTAGCAGAG
TTGGAAGAAGAATTAAGACAAGCAGAAATGATTTATGAATAGGAGGTAATCTCATGAAAATTAGAAATTT
TAATGAAGGAACATTGGTAGGAAAACATAACCACTTAGAATATATCATCAATGTTGATTTGTGCCATATA
TCAGATATAGACGAAATTAGATATGACTTAACAGAACCTAATGAATTGTTTTTTGAAGTTAAAGATTTAC
AAAAGGAAGGCGATTATTTTCATATCATTTACAACACTGATAATGAATATAATTCCTTCCTATCAGCAAA
AAAAGAAAGCAAAGCACTCAAATTATCTTTAATGGATTATGTGTTAAAAGTTGATCCATTAAAGGACAAT
ATAACTGTTATGCACCCAGCGAACCTATTTTTTAAAAATATTGAGGATATAAAAATAGGATTCAAAGGCC
ATGAATATTTACCTAAACCTAAAATAAATAATTTAGAACAGTATAAATTGTTAATAATGAGTACATTATC
ACAATACACGTTTGATAAGTATTATCGCAATAAATTTGAAGTTTTATCAAAAGAAAAAGATGATTTTTTC
CATAAAGTAAATAATGCAGAAACTTTTGAAAAATTGAAAGAGATTGTAAGACATGAATTGAATCAAGTAC
AGACAGATTATTTACTGAATGAAGAAAAACGTAAAAGAGAAACACGAAAAAAGTACATTAGAAATTTAAT
ACTTGGTTTTGTTGGTATTGCAATAGTTATAAGTTTAATTTCATTTATGATTATAAACGGAAAGCAACAA
GAATTAGATAGCAAAATAGCACAAGCAGACAAACAAGAACAAAGAAGTAAAGTATATGAAAATCTTTACA
ATGGCAATGTTGATCAAGCAGTTAAAGGCATGAAACGTGACGATAGCTTTAACAAAAAAGATATTGAAAA
AACATTAAAAAAAGAAAAGAAATATGAAGAACTAATTGAATTGAGTAGTAAAAACACACCTTATGTAATT
GAACAATTATATAAAGAAGGTAAGCAGAATAAAATAAGAGAGTTAGCTTTCAATTTTGAAAATAACGATA
CATTGAGTTTAGAAAAGAAAATATTAGACAAAGACGGAACAGCATTTAGTGTAGGCTCAACAGGTAAATA
CGAAGAACAAAGTAAACGTTTGGCTTTAGCGTCAGCTAAAGAAGGTTATGTTGAATCAGCTAAAGATATT
AATAAAAAACTTAAAGATAATGAAGTTGAAGAAGAAATAAATAAAGCTGAAATTAAACAACTAAAAGAAG
AAAAAGACAGCACGAAGGATAAAGACAAGAAAAAAGAAATCCAAAAAGATATAGAGGAATTAGAGAAGAA
ATAGGAGGGAGGTAAAGTATCATGTGGAGTGCTATTGCTAAAGGAATAACAATGCTGATGAAGAAAAAAG
CATTATCCAAAATATTAAAACCAGTAATAGCTATAGTAATAGGCTTTTTCCTTCTTATTTTTATAATGAT
TGCTTATCTAGTAGGATCTTTCACTAAAGAAATTAATGAGAGTGGCGAACAAAAAATGAAAGAGGCTGAA
TCAACAGCAACAGGTGCGTGTACTGGTGGAAGTGTTGACGGTTCGGGTATCTCTGCTTTTGAAAAAAACG
CCAAAGGTGGCGCATTAGAAGGTAAAGGTAAGGATATGGTTAAAATTGCTAAAAAAAATAAAATACCACC
AAAATTATTTATAGCAATTGTAGCTTCTGAGTCAGAATGGGGAAGAGGGGCAAATGCAACAAAACAAAAA
AACCCCCTATCTATAATGGGGGCTGGCCCTCTACAAGTTTACCCTTCAATTGAAGAAGGACTTGATAAAG
GTGCAAAAAATTTATATGACTTATACATTTCTGAAGGTTTGACAACTCCCGAGAAAATCGGGCCAAAATA
CGCACCAGTAGGCGCTAGTAATGACCCAGATGACTTAAATAGTAACTGGGTACCTACAGTTAAGAAAATC
ATGAAGTCATTCGGTGGCAAAGAGGCTAAATGTTCTACTGAAAGCAGTGGTGGAGGTTCAGACGGAAAAG
GATTTGATTTTAAAGGAGAATTCCCTAAACCTGACAAATCGAAATATAACGGTCAATCTTATCCATGGGG
ACAGTGTACTTGGTATGTACATCAACGTAGAAAAGAAATTGGCAAACCAGTACCTTTAACTTGGGGTAAT
GGTGGGGACTGGGGCGATAATGCAAAAGCGCAAGGCTGGGAAGTAGGTAGTAAGCCGAAAGCTGGCGCTG
GCGCCTCTGTAAAACCCGGTAACTTTGGCGCACCACCACCGTATGGACACATCATGTTTGTCGAAAAAGT
TAAAAAAGACGGTGGAATTGTAGTTAGTGAGGCCAATGTAAAAGGCCTAGGAGTTATAAGTTCAAGAGAA
TTTTCAAAAGCAGAAACACAACGTATGCAATTTATTTATGATAAGTAGGTGTAAAAAATGAAAAAATTAT
TAACTATAGTTATTTTATTCACTTTGGTTCTGGCTGGTTGTGGCCAAAATCAAAGTGAGAAAAATAGTGA
AAAACATAATGAAGAAAAAACAGTAGATACTACAGAAGAAAGAAACGATATGATAAAAGGTCTAATTGAA
TATGGTTATGAAAATGATGATTATAAAGGTTATAAGCATATGAAAGATATATTATCTGAAAAGTTGCAAA
AGCAAGCAGAATTGCAAAATCAATCAGCACAAACTAAAGGTGTAAAAAAAGAAACTAAAGACATTAAACT
TTATCAAGACGTAGATAATGATGATGAATTGATTTATTCTATTAAACTTTCAATTACAAACAAAAAAGAG
AAAAACTCTGACTACTCAATGAGATATGGGAAAATTGAATTAACGGAAGAAGAAGGTAAACAAAAGATAG
ATAATGTCGAAGAACTAACACAAAGAAATTTAGTAAGTATGAATCAAGAATAGAAAGAGGTAATACTTAT
GAACACTTTAATTCTATGTGAAAAACCTTCACAAGCAATGGACTTAAGCACTGTTTTTGCAAAAAAGAAA
AAGCAAAATGGATATATGGAAATTTCAGATGAACAATTAAATGTAAGTGGCTTTTTAACTTGGGCAGTTG
GTCATTTAGTCGAATTGAAGGAACCACAAGAATATGACGAAAAATATAAAAATTTTAGCACATATCCTAT
ATTGTTAGAAAAAGACGATTTTCAATTTAAAGTATCTGACAAAACGAAAGATCAATTTAACAACATTAAA
AAAATATTTAAAGAAAACAAGATTGATGAAGTTATTATTGCTACTGACCCAGCTAGAGAAGGCGAAAATA
TAGCATATAAAATTTTAAATCAATTGAAAGTAACAGATAAAGTTACTATAAAAAGATTGTGGCTTACTTC
TAAAGTAGAAAGCAGTATAAGAAAGGCTTTTAAAAATATATTACCTAAAGAAAAAACTTATGGATTTTAC
AAAGAGGGCAGGGCTAGAGAATTAAGTGATTGGTTAGTAGGAATTAACTTATCACGTCATTTCACTAAAA
TTTCACGAGAATTAGGAAATGACGGTGTTATTCATATCGGTAGAGTATCTAGTCCTACATTAAACATGGT
TTACAACAGAGAGAATAACATTAAAGGTTTTAAAGGTAAAAAGTTTTATAAAGTTTCAGCGACTATTAAC
AAAGATGAACAAGAAGTGAAAACAGAGTTAAAAAACAAATTTGACAGTGAAGATGAATTGCACGAATTTT
TGTTTGAAAATGATATTACAGATTTAACACAAAAAGGGTTAGTTACTGATATTGAAAAAGAAATAGGCTA
TACAATGCCACCTAAATTTTATGACTTATCAGCTTTACAAGAAGATATGAATGATAAATATAAAATAAGT
GCGAAACGAACATTAGAAATCGCACAGACATTATATGAGAAGAAATTAATCACATATCCAAGAACTGATT
CAAGATATATCACAGAAGATGAAAAAGAAATGTTATTAGAAAATATAGACTATTTAAAAGAAATAACAAA
GATTAATTTGAATAATGAATTAACTAATAACAGCTTGATTAATCCTTCTAAAATAGAAGATCATTACGCA
ATATTAATAACTGGAAATGATTTTAACAAAGTAGATTTAAAAGAAGAAGAAATCAATGTTTATAAAAGTA
TATTACAAAATGTGGCCATGAATTTTATGGATAAAGAACAATATGAAACGACTACTATAGAAATCGCTGT
TAAAAAGCTTATGTTTGAAGTGAAAGGTAAAATTATTCAAGATAACGGATTTAAAGCTTTGTTAAATAAA
CAAAAAACTTCCGAAGAAACAATTCCTAATTTTGAAAAAAATGAAGAAGTAGACATTGAATTAGATTTGT
TAGAAAAAGAAACGACACCTCCAAAAAGATATACAGAAAAAACATTGTTAAAAGCAATGGCCAATCCTAT
AGAAACACTAGAAGATGAAGGCTTAAAGTCTACACTTAAAGAAGTTAAAGGTTTAGGCACACCAGCAACT
AGAGCCGATATTATAGAAAACTTGAAGAAAAATAAATATATTCAAGTACAAAAAAACAAAATTTATATTA
CTAAAAATGGTATATTAGCTTGTTTATTATTGGAAGGACATTTACTTTCAAAACCAGACTTAACAGGACA
ATGGGAAAAATATTTGAATGGTATTAGTAAAGGCGAAAAAGATGATGATTCATTTATAAATACCATTAAT
GAAATGATTAAAAAAACAATTAATGAAGAAGTTAAAAATAAAGAAAGTATACAAAAAGTGGCCAAAGAGA
AAGTATCGACTAACAATATAGCAAAATGCCCTGCTTGCGATAATGGCTATTTAATAGATAGAAAAGGTTT
TTATGGTTGTACAGAGTACAATAACGGTTGTGAATTTACTATTCCTAAAAAATTGTTAGAAAAAAGTATA
CCTCCAACTGTAGTAAAAGCATTATGTGAAAGTAAGACAACAAAAAAATTGAAAGGCTTTAAATCAAAAA
AAAGTGGAAAGTCATTTGATTGTAAGTTGATATTAACAAAAGAAAACAAACTTCAATTTTCATTCGATTA
AAAGGAGGATAAGAAAGTGAAAAAAGGAATATTCATTTTAACTGGTATTATTTGGCTAGTATTAATATAT
TTAGCGCAAATATTAGCATATGCTTTAAATACACTAAGTAATACTAGCAATAAGCAAAAGATATTTAGTG
ATATATCACAGTTGTTTATACCTCCAGCTAAACACCCAATAAGCACTATTATCGGTTTTGTATCTGATAA
AAATACAGTGTTTTTTGTAATAGGTGTAATAGCAACAATTATTTGTATATATATTCTTATAAAACAATTA
TTTGAGAGCAAAGACGGAAACGAAAAAAATCAAGACTATAAAATTGCTAAACATGGTTCTCATGGATCAG
CTAAATTTGCCGAAGATAGCGAATTGTTTTCAGAAGGACATTATAAAAAAATGAAAGAAAACGACATTAC
GAACTATGTTTATAACAGTTTAGATAAATCATTAATAGAAGAAAGAAGTGATAAGGAATGACTACACTTT
TAGGCGAATTAGAAAGTAAAGCAACTTCTATAAATAAAAAGAATCTAGTAATACAAGATTTTGATACTAA
ATGCCCTAATAGAAATATATTTGTGGTAGGAGGGCCAGGTTCCTATAAGTCAGCTGGGTATGTTATTCCT
AATGTTATTGTTAAAAATCAACAATCAATAGTTGTAACTGACCCTAGTGGCGAAGTTTATGAAAAAACAT
CTAATATTAAACGCATGCAAGGTTTTGATGTTAGAGTAGTAAATTTCAAAAACTTTTTAGCCTCTGATAG
ACAAAACTTTTTTGATTATATTGATAAAGATTCTGATTGTTCAATAGTTGCTGAATTAATTATTAAATCA
GCTGGGGATTCTAAAATAAATAAAGACGTATGGTATAAAGCCTCTGTAGGATTATTAAATTCATTGCTTT
TATACGCTAAATATGAATTTGAACCAGAAAAACGAACTATAGGAAACATTATTAAATTTATTCAAAATAA
CAAACCTAATCAAGATGAAGAAGGATCAGTTGAATTAGATAAACGCTTTAATGAATTATCTAAAGACCAC
CCAGCTAGAGAAAGTTATGAATTTGGTTTTGCAGTATCAGAAGGAAGAACAAGAGCAAGTATTATACTAA
CCTTTGTAGCCGATTTACGAAATTACATTGATAACGAAATTAGAAGTTATACAAGCGATTCTGATTTTGA
TTTACGAGATGTAGGATTAAGAAAAACTATTATATATGTAATGTTGCCAGTTTTGGGGAACACTGTTCAA
TCACTTTCTAGTTTATTCTTCTCTCAAATGTTCCAACAGCTATATAGGTTAGGGGACGAAAACGGTGCTA
GACTTCCAGTCCCAGTAGATTTTTTACTAGACGAATGGCCAAATATCGGCGCAATACCAGACTATGAAGA
AACTTTAGCAACTTGTCGTAAGTATGGTATTAGTATCACAACAATTGTTCAATCTATATCACAAGCAGTA
GATAAATATAATAAAGATAAAGCTAACGCTATTATAGGTAACCACGCAGTTATTTTATGTTTAGGTAATG
TGAATAATGATACAGCAAAATATATAAAAGAAGAATTAGGTAATGCTACTGTAGAGTTTGAAACAAGTAG
TGAAGGTTCTTCTAGTGGTAAAGATAGCAGAAGTAAATCATCAAATAAAAATGTAAGCTACACTGGAAGG
GCATTACTAAATGAAGATGAAATAAGTAATATGCAACAGGATAAAGCTATTCTTATAACTAAAAATAGAA
ATCCTAAAATTATTAAAAAGTTAGCATATTTTAAAATGTTCCCTAATTTAACAGAAACGTATATAGCACC
TCAAAACGAATACAAACGTAAAAAAAACCAGTCTATGATTGATAAGCATAATAGATTAAGAGAAGAATGG
GATAAAAAACAAGAGAAAAATAAACAGCAAAAACTAGAAGAATATAAAGAAGAACAAAGACAGAAAGAGT
TAGAGAAAGAACAACAACCACAAGAAGAACAACAAAATGAGAAAGTAAAAGAAAGTAAAGACAAAAACGA
TCAAGAAGATAAGAAAGACGAGCAACAAAAAATTAATGATTCTAAGAAAGCATTCTACGAAAAATTAAAA
CAAAAACAAGCTAAATAAAAGTAAGATTTTGCATTACATGACATGACATGTAATGCAAAATCTGTTATAC
TTGTATTGAAAGTAGAGGTGGTTGAATGGATTGGATTAAAGACGCTATTAAAGAACTGACCGAAGGTATT
GCAGACGGTATGATGAATTTTATATTTCAGTTTCTTTATACGTTATTTTACGAACCTTTAAAATTCTTTA
TATGGTTGTTAGATAAAATACTTATTGATCCTAATAGTATTTCAAGTGATTACATTTCAAACGCCTCTGT
ATTAGTTAATAGCTTAATCACTTCAATAGCAATATGTGTGTTTGCTTTTAAAATGGTTCAAGTTATGAAA
CAAAATGCAGAAGGTAATGCTGAAAGTCCAGGCTATTATGTAGCACAATTATTACCAAGTTCTTTATTGG
TAGCAGTTTTACCATGGCTAGTTGATATAATGACTAAATTATCTTATTCAGCGACTAGGGCATTTTTAGA
TGTAGGTCAAAAAAGTTATTTAGAAACTATTAAAGAATGGAGTTCTTTAAAAAAAGGTCAAGACGGATTT
AAAGAAATGCTAGGTTCTATGGGGACTATGGCAGGTAGTCAAATTATGTTTATTCTATTTATTCTATTGA
TTTTAGTATTTACTGTAGTATTTATTTTCCAATTTGTTAGTAGGATAGCTGATTTAGTAATAATGAAAGT
TGTTGCCCCGTTAGTAGCAGTTTCTTTATTAGCAGATGAAAATAATTATATAGGTGTATGGTGGCGTGAA
TTATTAGCAATTAGTATTCAATTACCATTACAAGTGTTTACTTTCTTTGGAGGAATAAATTTATTCTTTG
GTGCAAAGCTAGACGTAGGCACATTATTATTAGGTATAGGATTCTTTATTATTACAGTTAAATCGCCTTC
CTTTATTAGATCAATGGTTTACTCTACTGGAAGTGGGCGCATGGCAACTGGAATGGCTGGAAGTGGTGCA
AAACTTCTAGTTAGAAAAATGTTATCTAAATAAAGAAAGGAAGATATTTATGATAAACAAAGTAATATAT
AGTGGACGTATCGCAACTGATTTAAAATTAAGAAAAAGTAAAAATGAAAAGTCTTATGTTTTCTTTAACA
TAGCTGTACCTAGGCAGTTTGATAATGATAGAACAGATTTTATTAATTGTGTTGTATGGGGAAAACAAGC
AGAAAGTTTAGTTGATTATCAAAGTAAAGGTAATCTAATTATTATTGAAGGTTCAACTGAAACATATAAA
AAAGACAATATTAATATGTCTAGATGTTTGGTTGAAAAGACTATCTTTTTAGAAAGCAAAAAAGAAAACA
AAAAACATGACGTGTCAGAAGATGACGCTATAAGCCCAGCAGAAGATAGTGGCAACGATAAATCTATCTC
TGATGATGACTTACCATTTTAAAACTATAAAAGGACGTGTGAAAACACGTTCTTTTTTAAAAAATAGGAG
TGATTTAGATGAAAGTAACAAATACAATTAGATTTGAAGAAGAAAAGAAAAACTTAATTGATAATGTAGT
AAATACACTAGAAGAATATAAAGATGTTATCGACAGTGAATTGCGTACTATTAGAAACACTAATCATTTA
GTTATGAGAAATAATTTGGTTCTGTTGCAAAGTTGAATTTATAGTATAATTTTAACAAAAAGGAGTCTTC
TGTATGAACTATTTCAGATATAAACAATTTAACAAAGATGTTATCACTGTAGCCGTTGGCTACTATCTAA
GATATGCATTGAGTTATCGTGATATATCTGAAATATTAAGGGAACGTGGTGTAAACGTTCATCATTCAAC
AGTCTACCGTTGGGTTCAAGAATATGCCCCAATTTTGTATCAAATTTGGAAGAAAAAGCATAAAAAAGCT
TATTACAAATGGCGTATTGATGAGACGTACATCAAAATAAAAGGAAAATGGAGCTATTTATATCGTGCCA
TTGATGCAGAGGGACATACATTAGATATTTGGTTGCGTAAGCAACGAGATAATCATTCAGCATATGCGTT
TATCAAACGTCTCATTAAACAATTTGGTAAACCTCAAAAGGTAATTACAGATCAGGCACCTTCAACGAAA
GTAGCAATAGCTAAAGTAATTAAAGCTTTTAAACTTAAACCTGACTGTCATTGTACATCGAAATATCTGA
ATAACCTCATTGAGCAAGATCACCGTCATATTAAAGTAAGAAAGACAAGATATCAAAGTATCAATACGGC
AAAAAATACACTCAAAGGCATTGAATGTATTTACGCTCTATATAAAAAGAACCGCAGATCTCTTCAGATC
TACGGATTTTCGCCATGCCACGAAATTAGGGATATGTTAGCCAGTTAAGGGAACAACGACATGATAAAAT
GGTAGTTAGCTATATTTTTCTAACTTTGCAACAGAACCAAACTTTGTATACAACTTAGTTGTTTTTACAG
TGATTTAATATATGGAAAAGTATACTGAGAAAAAACGGAGAAATCAAGTATTTCAGAAATTTATTGAACG
ACATGTCAAAGAAGGACAAATGGATTTGATAAGGGAGTGCAACACATTCTTGAGTTTTGTGGCAGATAAA
ACATTAGAGAAACAGAAATTGCATAAATCTAATTTATGTAAAAATCGATTTTGTCCTGTATGTGCATGGC
GAAAAGCGAGAAAAGATGCGTTAGGTTTATCATTGATGATGCAATATATTAAGCAAAAAGAAGATAAACA
ATTTATCTTTTTAACACTTACGACACCAAATGTAACAGTTGAGCATTTAGAAAGTGAGATTAAAGCTTAT
AATCACTCTTTTCAAAAGATGTTTAAGCGTAAAAAGGTAATTTCTGCTACGAAAGGTTATGTAAGAAAAT
TAGAAATTACTTACAATAAAGAACGTGATGACTATAACCCGCATTTTCATGTTTTAATTGCTGTTAACAA
ATCGTATTTTACAGACAAACGATATTATATTAGTCAAAAAGAATGGCTGAATTTATGGCGAGATGTCACT
GGAATTGATGAAATCACACAAGTACATGCTCAAAAAATCAAACAGAACAACAACAAAGAATTATACGAAA
TGGCGAAGTATTCTGGTAAAGATAGCGACTATTTAATTAATCAAAAAGTGTTCGATACATTTTATAAATC
TCTTAAGGGAAAACAAATTCTTGTTTATTCTGGACTGTTTAAAGAGGCAAGAAAGAAATTAAAAAATGGA
GATTTAGATTATCTTAAAGAAGTAGATCCAACAGAATATATTTATCAAATTTTTTATCATTGGAACCAAA
AAGAATACTTAGCGAGTGAAATTTTTGATTTGACTGAAGAAGAAAAAAGTAAAATTAATCATCAAATGAT
TGATGAAATTGACGAAGAAAAATAAAAATAAATTTTCTTAAACGTTAGTAAAAAGGTAGCGTTTTTTTAT
TGAAAAGTGCTAAAAATGTTTGGGTACATTCTGGGTACAGACACAATATGTAGGGGAACATTTTGGGTAC
AAACGCAATTTATAGGGGTACATTTTGGGTACAAAAACAAAATTTAGGCACCAAGTAGAAATCTTTGTAA
CACTTGAAATGTCTGGCTTCGCCAGACCCACCTTTTTAATAGGTGGCAAATTTCCCTTATGCTCTTAGCC
ATAATTTTATGTAAATCTAAAAATTTAGGTTTGTATCCCTTCGGGAACTATAAAAAATCATGAAAATTTT
AATTTGCATGTAACTGGGCAGTGTCTTAAAAATCGACACTGGTTTTTAGAAAAAATCATTTTGTGAAATC
AAAATATATTTATTTGGCTCATATTTGCGTTTTAAGAGCATATATAAGTTTTTTAATATAAAACCTATAT
GATTTACCCCTAGATCTTTAAAATACCCCCTTAAAATCCAAAATAAAGGTATTTTATTTTTGTACTTTTA
ATTTTTATAATTACTTCCACTTTTTTGAATAATATTCTCTAAATAGGCAATTCCTTCTTCAACTGTTACT
TGTTCTTTTTTCATATTTTCTAACATAGATAACATTGCGTCAGTCCAAAATATATCACTGTCTTTTAAGT
CTGAAAGAGATTCAGAATTTGTTACTAAATTACATTTACCTTTTAAAGTTTCTAGTGTTTTAATATATGT
ATTTTTCATTTGCAACTATCCTTTTATTTTTTATTTGTATCAGTATCAATTTTACAGTAAACATGCATTT
ATGCCGAGAAAATTTATTGAAGTTGAGAAGAACCCTTAACTAAACTTGCAGACGAATGTCGGCATAGCGT
GAGCTATTAAGCCGACCATTCGACAAGTTTTGGGATTGTTAAGGGTTCCGAGGCTCAACGTCAATAAAGC
AATTGGAATAAAGCAATTAATGCGATGTTCCGAAAATGTTTAACGAAACTACGCCGACTATGATTAAAAC
TATAGATACTATAGTTATTAGATTTATTTGTTCTTTGAAAATAATTATTGAGACTACGGTTGTTAAGACT
AAACCTAGTCCCGCCCAAGTTGCATAAGTTATATTTAGTGGTAGGTGTTGCATTGTTTTACTTAAAAAAT
AGAAACAAATTCCAAATGAAATTATTGTTCCTAAGGATGGTATAAATTTTGAAAAGCCTTCTGAAGATTT
AAGAAATGCACTTCCAATAACTTCAGTACTTATGGCTATTATTAAATAAATATAAGGCATTTTTAACTCC
TTTTAATTTTCGTATTTTATTTAATTTTATTCTAAGTATTTTTCATTTGCAACTATCCTTTTATTTTTTA
TTTGTATCAGTATCAATTTTACAGTAAACATGCATTTATGCCGAGAAAATTTATTGATGTTGAGAAGAAC
CCTTAACTAAACTTGGAGACGAATGTCGGCATAGCGTGAGCTATTAAGCCGACCATTCGACAAGTTTTGG
GATTGTTAAGGGTTCCGAGGCTCAACGTCAATAAAGCAATTGGAATAAAGCAATATGTTATTTTGAAATA
AAAAAGGAGTTTTAGAAATGTTAACTAAGAATATTAAGTATCCTTATGTAAAATTTGGTTTTGATGTTGT
AGGTGTGCTTGCTAGTATTGGTATTTTTTTAATATTTGTTTTTAATACACATGCTAACTTCGGCTCTGAT
GGTAGTTCTTCATTTGGAATAAATGTTACAGGTTCTAGCATGGTTTTATTATCTAGTTTAATTTTGATTG
TTGTTATATGTGGTTCTGTTGCAAAGTTGAATTTATAGTATAATTTTAACAAAAAGGAGTCTTCTGTATG
AACTATTTCAGATATAAACAATTTAACAAAGATGTTATCACTGTAGCCGTTGGCTACTATCTAAGATATG
CATTGAGTTATCGTGATATATCTGAAATATTAAGGGAACGTGGTGTAAACGTTCATCATTCAACAGTCTA
CCGTTGGGTTCAAGAATATGCCCCAATTTTGTATCAAATTTGGAAGAAAAAGCATAAAAAAGCTTATTAC
AAATGGCGTATTGATGAGACGTACATCAAAATAAAAGGAAAATGGAGCTATTTATATCGTGCCATTGATG
CAGAGGGACATACATTAGATATTTGGTTGCGTAAGCAACGAGATAATCATTCAGCATATGCGTTTATCAA
ACGTCTCATTAAACAATTTGGTAAACCTCAAAAGGTAATTACAGATCAGGCACCTTCAACGAAAGTAGCA
ATAGCTAAAGTAATTAAAGCTTTTAAACTTAAACCTGACTGTCATTGTACATCGAAATATCTGAATAACC
TCATTGAGCAAGATCACCGTCATATTAAAGTAAGAAAGACAAGATATCAAAGTATCAATACGGCAAAAAA
TACACTCAAAGGCATTGAATGTATTTACGCTCTATATAAAAAGAACCGCAGATCTCTTCAGATCTACGGA
TTTTCGCCATGCCACGAAATTAGGGATATGTTAGCCAGTTAAGGGAACAACGACATGATAAAATGGTAGT
TAGCTATATTTTTCTAACTTTGCAACAGAACCCCTAAAAAAAATTCAAAATCTTTCAGAGAAGCTGTTAA
AGGAATTTTTAAGTTCACAGATATTAACTTAGCGCGTGAGGCTAAAAATCGATTGATTCATGATTATATC
GATCAACCAAAATATTCAAAAGCTTGCGCATCATTGGATGATGGATTCGAAGACGCCTTTCAATATACCG
TACAAGGAAATTCCCACAATCGACTAAAGAGTACCAATCTAATTGAACGACTGAATCAAGAAGTACGCAG
AAGAGAAAAGATTATTCGCATCTTCCCCAATCAAACATCAGCCAATCGCTTAATTGGAGCCGTTCTTATG
GACCTACATGATGAATGGATTTATTCTTCAAGAAAATACATCAATTTTGATAAGTAGAAATGGTAAAAAC
ATTGTATAGCATTTTACACAGGAGTCTGGACTTGACTGAGTTTATGGAAGAAGTTTTAATTGATGATAAT
ATGGTTTTTGATATTGATAATTTAAAAGGATTTCTTAATGATACCAGTTCATTTGGGTTTATAGCTAAAG
AAAATAATAAAATTATAGGATTTGCATATTGCTATACACTTTTAAGACCTGATGGAAAAACAATGTTTTA
TTTACACTCAATAGGAATGTTACCTAACTATCAAGACAAAGGTTATGGTTCAAAATTATTATCTTTTATT
AAGGAATATTCTAAAGAGATTGGTTGTTCTGAAATGTTTTTAATAACTGATAAAGGTAATCCTAGAGCTT
GCCATGTATATGAAAAATTAGGTGGTAAAAATGATTATAAAGATGAAATAGTATATGTATATGATTATGA
AAAAGGTGATAAATAAATGAATATAGTTGAAAATGAAATATGTATAAGAACTTTAATAGATGATGATTTT
CCTTTGATGTTAAAATGGTTAACTGATGAAAGAGTATTAGAATTTTATGGTGGTAGAGATAAAAAATATA
CATTAGAATCATTAAAAAAACATTATACAGAGCCTTGGGAAGATGAAGTTTTTAGAGTAATTATTGAATA
TAACAATGTTCCTATTGGATATGGACAAATATATAAAATGTATGATGAGTTATATACTGATTATCATTAT
CCAAAAACTGATGAGATAGTCTATGGTATGGATCAATTTATAGGAGAGCCAAATTATTGGAGTAAAGGAA
TTGGTACAAGATATATTAAATTGATTTTTGAATTTTTGAAAAAAGAAAGAAATGCTAATGCAGTTATTTT
AGACCCTCATAAAAATAATCCAAGAGCAATAAGGGCATACCAAAAATCTGGTTTTAGAATTATTGAAGAT
TTGCCAGAACATGAATTACACGAGGGCAAAAAAGAAGATTGTTATTTAATGGAATATAGATATGATGATA
ATGCCACAAATGTTAAGGCAATGAAATATTTAATTGAGCATTACTTTGATAATTTCAAAGTAGATAGTAT
TGAAATAATCGGTAGTGGTTATGATAGTGTGGCATATTTAGTTAATAATGAATACATTTTTAAAACAAAA
TTTAGTACTAATAAGAAAAAAGGTTATGCAAAAGAAAAAGCAATATATAATTTTTTAAATACAAATTTAG
AAACTAATGTAAAAATTCCTAATATTGAATATTCGTATATTAGTGATGAATTATCTATACTAGGTTATAA
AGAAATTAAAGGAACTTTTTTAACACCAGAAATTTATTCTACTATGTCAGAAGAAGAACAAAATTTGTTA
AAACGAGATATTGCCAGTTTTTTAAGACAAATGCACGGTTTAGATTATACAGATATTAGTGAATGTACTA
TTGATAATAAACAAAATGTATTAGAAGAGTATATATTGTTGCGTGAAACTATTTATAATGATTTAACTGA
TATAGAAAAAGATTATATAGAAAGTTTTATGGAAAGACTAAATGCAACAACAGTTTTTGAGGGTAAAAAG
TGTTTATGCCATAATGATTTTAGTTGTAATCATCTATTGTTAGATGGCAATAATAGATTAACTGGAATAA
TTGATTTTGGAGATTCTGGAATTATAGATGAATATTGTGATTTTATATACTTACTTGAAGATAGTGAAGA
AGAAATAGGAACAAATTTTGGAGAAGATATATTAAGAATGTATGGAAATATAGATATTGAGAAAGCAAAA
GAATATCAAGATATAGTTGAAGAATATTATCCTATTGAAACTATTGTTTATGGAATTAAAAATATTAAAC
AGGAATTTATCGAAAATGGTAGAAAAGAAATTTATAAAAGGACTTATAAAGATTGATTATATAATATATG
AAAAGCTATTATAAAAGACATTAGTATTAAATAGTTTAAAAAAATGAAAAATAATAAAGGAAGTGAGTCA
AGTCCAGACTCCTGTGTAAAATGCTATACAATGTTTTTACCATTTCTACTTATCAAAATTGATGTATTTT
CTTGAAGAATAAATCCATTCATCATGTAGGTCCATAAGAACGGCTCCAATTAAGCGATTGGCTGATGTTT
GATTGGGGAAGATGCGAATAATCTTTTCTCTTCTGCGTACTTCTTGATTCAGTCGTTCAATTAGATTGGT
ACTCTTTAGTCGATTGTGGGAATTTCCTTGTACGGTATATTGAAAGGCGTCTTCGAATCCATCATCCAAT
GATGCGCAAGCTTTTGAATATTTTGGTTGATCGATATAATCATGAATCAATCGATTTTTAGCCTCACGCG
CTAAGTTAATATCTGTGAACTTAAAAATTCCTTTAACAGCTTCTCTGAAAGATTTTGAATTTTTTTTAGG
GGTTCTGTTGCAAAGTTAGAAAAATATAGCTAATCACCATTTTATTGTGTCAGTCTTCGCCTAACCAGCT
AACATATAACTAATTTCGTGGCATGGTGAAAATCCGTAGATCTGAAGAGACCTACGGTTTTTTTATATAA
TCCGTAAATACATTCAATGCCTTTGAGTGTATTTTTTGCCGTATTGACACTTTGATATCTTGTCTTTCTC
ACCTTAATGTGACGATGATCTTGTTCAATGAAGTTATTGAGATATTTAGATGTGCAATGACAGTTAGGTT
TCAACTTAAACACTTTAATTATTTTAGCCATGGCTACCTTCGTTGAAGGTGCTTGATCTGTAATTATCAT
TTGAGGTTTACCGAATTGTTTAATAAGGCGCTTAATAAACGCATATGCTGATTGATGATCTCGTTTTTTG
CGTAACCAAATATCTAATGTATGTCCATCTGCATCAATCGCGCGATACAGATAACACCACTGTCCTTTAA
TTTTGATATATGTCTCATCAACACGCCACTTATAATACGCTTTTTTATGTTTTTTCTTCCAAATTTGATA
CAAAACGGGAGCATATTCTTGAACCCAACGGTAGACCGTTGAATGATGAACGTTGACACCACGTTCTCTT
AGTATTTCAGATATATCACGATAACTAAGCGCATATCTTAGATAGTAGCCAACGGCTACAGTGATGACGT
CCTTGTTAAATTGTTTATATCTGAAATAGTTCATATAGCATACTCCTTTTTGTTAAAATTATACTACAAA
ATCAACTTTGCAACAGAACCAGATCACTTATCAGAAGCTACCTATCATCGTATATTCGTAGATGATATAA
TATACAAGTCGTCTATCTCTCAGGCGTCAATTCCGACGCAGAGAGGAGGTGCTAATCTATGCTAGAAATC
CTTGTTCACATCACGACCACAGTCATCAGTGGTTGTATTATTGCGTTATTTACGCATTGGCTACGTAATC
GCAATAATAAATAGGCGACCATAGCCACACCTAAAAAATCCCCTCACTATTGCCGTAGTGAGGGGATTGG
TGCATCTATGCTAGTTTCCTTGTTAACTAAATTATAACATCGGTGAGTGGAGAAATGCAAAGTCCTCATT
CATTTCTCTTTTGAAGGTTCTGTTGCAAAGTTGAATTTATAGTATAATTTTAACAAAAAGGAGTCTTCTG
TATGAACTATTTCAGATATAAACAATTTAACAAGGATGTTATCACTGTAGCGGTTGGCTACTATCTAAGA
TATGCATTGAGTTATCGTGATATATCTGAAATATTAAGGGAACGTGGTGTAAACGTTCATCATTCAACGG
TCTACCGTTGGGTTCAAGAATATGCTCCCGTTTTGTATCAAATTTGGAAGAAAAAACATAAAAAAGCGTA
TTATAAGTGGCGTGTTGATGAGACATATATCAAAATTAAAGGACAGTGGTGTTATCTGTATCGCGCGATT
GATGCAGATGGACATACATTAGATATTTGGTTGCGTAAGCAACGAGATAATCATTCAGCATATGCGTTTA
TCAAACGTCTCATTAAACAATTTGGTAAACCTCAAAAGGTAATTACAGATCAGGCACCTTCAACGAAGGT
AGCAATGGCTAAAGTAATTAAAGCTTTTAAACTTAAACCGGACTGTCATTGTACATCGAAATATCTGAAT
AACCTCATTGAGCAAGATCACCGTCATATTAAAGTAAGAAAGACAAGGTATCAAAGTATCAATACAGCAA
AGAATACTTTAAAAGGTATTGAATGTATTTACGCTCTATATAAAAAGAACCGCAGGTCTCTTCAGATCTA
CGGATTTTCGCCATGCCACGAAATTAGCATCATGCTAGCAAGTTAAGCGAACACTGACATGATAAATTAG
TGGTTAGCTATATTTTTTTACTTTGCAACAGAACCAATTCAACAATTTGCTTAATTTGATAACCTAACCC
AAACGAAATAGATTTAGAATCAATCACTGTAATATTACCATCTACCATATGGCTCGCTTGAACAGCAGTA
TTATAAGTACCACTTAAGCCTGACGAAAGATGAATACTTATAATTTCAACGTCATCTTGAGCTAATTGCT
CATATGTTTCAATAAATCGACCAATAGGTGGTTGACTTGTTTTGACGTCTGCATCATTTTCAATATGATC
GATATACTCACTTGAAGAGATATCAACTTGATCAGTGTAAGATTTCCCGTCGATTGTCAGGCTTAATGGT
ATAACATGAATGTTATGTTGTTTTAAATATTCATGTGATAAATCAGAGGTTGAATCCGTGACGATAATTT
GTTTAGCCATAATTGCCTCCTATTTCCCTTTTCTACGCACTAAATGTAAGAATGTATGCGGTATAGTATT
TTTTTCATCTAGTTGACCTTCTACTGAAGATTCGACTTCCCAGTTTTCGAATGTGTATGGTGGAAAGAAT
GTGTCTCCTTGAAACTTTCCATCTATTACTGTGATATACATATCATCTACCTGGTCAATCATTGCTTCGT
ATAACGTTTGTCCTCCAAATATAAAAACATGACCAGATAACTCTTTAATTTCATCAAGAGAGTTTATAAC
ATCTACCCCTTCATGGTGAAATGAAGCTTGGTTAGTGAGTACGACGTTACGTCTATTTGGCAATGGCTTC
CCTATAGAATTAAAAGTTTTCCGTGCCATTACAAGTGTATTCCCAGTGGTCAGTTGTTTAATATGCTTTA
AATCATTTGGTAAGTGCCAAGGTAATTGATTTTGGTACCCAATGACTCTTTGTTTATCGTGAGCGACAAT
TATTGATAATGTCATGGTATACCTCCTTTCTGTATGCGAAATATTAATGCATCTTTTTATACCGCAATAG
GTGCTTTAATAGCAGGGTGTGATTCATAATTTATCAATTCTAAATCTTCATAATTAATATCAAAAATTGA
TTTATCTGTATTAATTTTTAATTGAGGTGGTAGATAACTATCTCTTGATAATTGTGTATGTATTGCATCC
ATATGATTGGAATAAATATGTGCATCTCCAAATGTATGAATGAATTCACCCACCTCAAGTCCACATTCTT
TTGCAACAAGATGTGTCAGTAAAGCATAACTTGCAATATTGAAAGGAACACCTAAAAATATATCAGCACT
TCTTTGATATAATTGACAATTTAATTTACCCTCTTGTACGTAAAATTGAAACATTGTGTGGCAAGGTGGT
AATGCCATTGAATCGATTTCAGTAGGATTCCATGCTGAAACAATGTGACGTCGAGAGTTTGGATTGGTTT
TAATTTGTTGTATAACTGATTTTAATTGATCGTAATGATTTCCATTTTTATCTTCCCAATCTCTCCATTG
TTTACCATAAACATTCCCTAAGTTGCCATATTTTTTAGCAAATGCATCATCGTTTAGAATACGTTCTTTA
AATTTTTTCATTTCTTCTTTATACTGCTCGTTAAATTCAGGGTCTTGCTGGGAACGATGTCCAAAATCTG
TCATGTCTGGTCCATGATAATCATCAGACTGAACATAATTTTCAAATGCCCATTCATTCCATATATTGTT
ATTATATTTAAGTAGGTATTGAATGTTTGTATCTCCTTTAATAAACCATAATAATTCAGTTGCTACTAAT
TTAAAAGAAACCTTTTTGGTTGTAAGTAAAGGAAACCCTTTGGTTAAATCGAAACGCAATTGATGCCCAA
ATTTGGAAATTGTCCCGGTATGTGTGCGATCATCGCGTCTATTCCCTATTTCTAATATCTCTTCGCATAA
GCCATGATAAGCTTCGTCGAATGGATTATACATGCGTACAACTCCTTATAAAAATATGTACTATATTAAT
AAACATTATACTAGAAAAGAGGTTCTGTTGCAAAGTTGAATTTATAGTATAATTTTAACAAAAAGGAGTC
TTCTGTATGAACTATTTCAGATATAAACAATTTAACAAGGATGTTATCACTGTAGCCGTTGGCTACTATC
TAAGATATGCATTGAGTTATCGTGATATATCTGAAATATTAAGGGGACGTGGTGTAAACGTTCATCATTC
AACGGTCTACCGTTGGGTTCAAGAATATGCCCCAATTTTATATCAAATTTGGAAGAAAAAGCATAAAAAA
GCTTATTACAAATGGCGTATTGATGAGACGTACATCAAAATAAAAGGAAAATGGAGCTATTTATATCGTG
CCATTGATGCAGAGGGACATACATTAGATATTTGGTTGCGTAAGCAACGAGATAATCATTCAGCATATGC
GTTTATTAAACGTCTCATTAAACAATTTGGTAAACCTCAAAAGGTAATTACAGATCAGGCACCTTCAACG
AAGGTAGCAATGGCTAAAGTAATTAAAGCTTTTAAACTTAAACCTGACTGCCATTGTACATCGAAATATC
TGAATAACCTCATTGAGCAAGATCACCGTCATATTAAAGTAAGAAAGACAAGGTATCAAAGTATCAATAC
AGCAAAGAATACTTTAAAAGGTATTGAATGTATTTACGCTCTATATAAAAAGAACCGCAGGTCTCTTCAG
ATCTACGGATTTTCGCCATGCCACGAAATTAGCATCATGCTAGCAAGTTAAGCGAACACTGACATGATAA
ATTAGTGGTTAGCTATATTTTTTACTTTGCAACAGAACCAGTAAAAACATCTAATACTCTACACAGTCAT
TATTCAATAAGCAAAGAAATTTGTCCAGTAATTAACTTAATTTTTCACTTAATGTTTAAAATAACTCTCG
CTTTTCATTCAATATATTCAAAAAATGTGTGTAATATTTTATGTGAAACGCTTGTTATTTTAAATTATTA
ATGGCTAGCATTTAAATCACTCATTTTTTATGTAAGAAGAAACATAAGGGGCTTGGGGATTATCCCCAAC
AAGCAGGCGACACTACCACGTAAGTGGCTAGCAAAGCCAATGCTTGCCCAAACCACTTAACGACTTGATG
AATTTTACTTTATCCTATAAAGTAAAATGTAAGAAAGGCGTTATCTTTCGAAGAAAGCGTGGTGGGAATA
ATGAGCGAACAAAACACATTTGTGGCTAGCGACGAAACTGTTGGGCGAAACCGTAAACCCAACCGTAAGG
CGCCGAAACAAATCAGTTTTCGTGTGAGCGAATCCGAATATTTAAAGTTACAACAATCAGCTGAAACTTT
AAATATGAGTGTGCCTGCTTTCGTTAAGAAAAAGGCACAAGGCGCCCGATTGGTCGCACCCAAATTGGAT
CAAGCAACGCGACAATCGGTAGCGAAAGATTTGAGTATGTTAGGCGCAAATGCGAATCAGATTGCGAAAT
ACTGTAACCAACATCAACATGAAGCACCGAACTATGAAGCATTAGAGCGTAATATCAGCGAATTACGTGA
AAGGTTAGATGAGATATGGAAAAAACTAAATTAAGATGGCTTTTAAACGGTATTTATTTTGCGTTTTATT
TCGTTCTTATTGTTGTGGTATGGATAACGAACGTAAAGATTTATGATAATACATGGAGCCTTGTAATTTT
TTTGGGAAGTGCTTTTATTTTTAGAATTTTAATTGACTATTTTGCTCCTAAACAAAAAAGAAGTGATAAT
GATGGCAACGACTAAATTAAGTGCCACCAAATCAACATCACGGGCCATTAATTATGCTGAGAAACGAGCC
GTTGAAAAAAGTGGCTTAAATTGTGATGTCGACTATGCCAAATCGAGTTTTAAAGCTTCTCGTGAGTTAT
ATGGCAAAACCGATGGGAATCAAGGGCATGTGATTATCCAATCGTTTAAACCTGGCGAAGTCACGCCCGA
ACAATGTAACCAATTAGGCTTAGCACTCGCTGAAAAACTCGTACCGAATCATCAAGCGGCGGCCTATACG
CATAATGATACAGATCATGTGCACAATCATATTGTGATAAATTCAATTGACCTCGAGACAGGTAAGAAAT
TTAATAACAATAAACAAGCGTTACGTAATGTCAGAAATTTCAATGATGAGGTTTGCATGGAACATGGTTT
AAGCGTGCCAGAAAAGAACACAGCACGCTTACGTTATACGCAGACAGAAAAAGCGATTGCTGATCCTAAT
ACGAAATCAACAGCCCAATATTCATGGAAAGATGAGATTAGAGAGGCGATAGACCAATCACAAGCCACCA
ATATGGATGAATTCAAAGACCATTTAAACCAACATGGTATTGAAATTGAACGTGTCACACCCAAAAGCAT
TACCTATCGACACTTAGCCGAAGATAAAAAGGTGCGTGGACGTAAACTCGGCGAAGATTACAATAAAGGA
GGTATCGAAGATGGCTTTGAAAGACAAATACAACACCAACAACAAACAGAACGAGTATCAGACACCGACG
TCCAACCCAAACGACGAACTTCAAGTCGTGATGAATCAACTGAACGAGATACAGGTGTCACTCAAGCAGA
TTGGGACCAATTCGCCCAAGACACAAATGAGCTTGAGCGTAGCCGACAAGCTGCAGAGTCAGCAAGACTT
GCTGATGAAAAGGCTCGAAGAGATCGAGAAAAGAGAGAACGAGCGAAACAAACGTCACGACGAATTATTA
ACAACGATCGAGACCACGGCCTCGAACTTTAATCAAGCGACTGAAATCACACAAAAACGTTTCATCAGTG
TGGCGAAACACTATATCGAACGCATTAATAACGATAATTTAAAACAAGATTTCCAAACAGCCATTCAAGA
AGAATTGAAAGATGTGAAAACAGACACACATAAGGCGATTGAGCAGTTACAAACTAACCAGTCCGAACTT
CGACAAGCCAATAATGATTATAAAAAAATGATAGATGAACGTATCAAGCACAACGACACAGCTATGAAAC
AATATGATCAAGCGTTTAATCGTTTAACCAAAGGCATTACAGCAATGTTTTTTATCATTGCCTTAGTGAT
GGTTGCATTTTTAGTCTTAAGTCCCTTAGGTGACTGGTTAGGTGTGCAACATTTTTATGAATGGTTGAAT
CATGTATTAAAAACAAGTCATTCAACATGGCGTTACTTGATGATTGTATTCTATCTTGTTCCTTATGCTT
TATTTGGATTGCTTATATATGCCATTTTAAGCGCGTATAAGCGTATTTAATATGAATATTGGACCAAAAC
CACGTTTTCGATAAGGGAAAAGCTATATCAAGCTTAAAATAGTTTAGAGATTAAAGGGAGATCCCATTTT
ATAAAAAGGAGGAACTATGGGAAGAGAGTTATTTTTAAGTGTCGTATTTTTAATGTTTATATTTATAGTT
TTGATATTTTCGGATTATATATTTTTAAATGATCTCTATTATTTGAAAAATGCTTTAGTGTCTATAGCTA
TAACTATATTTACCATGTGCATGATTGAAAAAAAATGAAATAAAAAAAGACGGGCGTGCCCGTCTCTAAG
GAATTATCCAAACAATAGAGTTACTTCCATGTTTTGTTTGCAAAATATAGTATTAGACTTTACACCTATA
TAATAGCAAAAAATCAGCTATATATAAACTATCAAAACTCAAACTGTTATTTTACAATGTAATTATGCCG
AGAAAATTTATTGACCATTGAGAAGAACCCTTAATTAAACTGTTGCGACGAATGTCGGTATAGCGTGAGC
TATTAACCCGACGAGTCGACAGTTTTTGGGTTTATTAAGGGTTCAGAGGCTCAATGTCAATAAAGCAATT
GGAATAATGCATTAAAGTTATATTACTTATTACTTTTTTAAATAATAAAAACTAACCACAAATGTGGTTA
GTTTCCTTTTTGTCTTTTGAATTTGTGAGGGGCAAAAGCCCCGAACTTTTTAATATCTTTTTATAAATCT
TTTTAAAACCTTTTTAGAAGACATTCAAACCTTAGAGTGACAAAGGATTTGCCACATTAAAGGCATAGTT
TTGCCACATTAAAGGCATAGTTTTGCCACATTAAAGGCATAGTTTTGCCACATTAAAGGCATAGTTTTGT
AATTGTTATGCCTTTAATTCTATGTTATTGTATAAACAAGCTTTAATACATAATTTTTCATAATATTAAA
GGAATGGTTTTATTTTTTTTATGCCTTTAATGAAAGGAGAGTTAATATATGAGTGGAGAAACTGTTATTT
ATAAAAATGAAATGAATTTAGTCCCTTTAAGACGATTTACTGCTACTGAAATTAATTTGTTCTTTGCTAT
GTGTAATAAACTCAAAGAACAAGATACTAATACACTCCATTTGTCTTTTGACGAACTCAAAGAATTAAGT
AATTACAGTCCTGAAACACGTAATATTAACAGGTTTGTAGATGATCTCCAAAGAGTTTACGACAAAATGT
TAGATATCAGATATACTATTAGAACTGAAACAAAAATTAAAAAATTCGTCTTATTCTATAAGTATGAAAT
AGATATATCCGAAAAATATTTAGAAATTGCTACTTCTCCTGACTTAAAATACATCTTAAATTCAATTACA
GATAATTTTACTAAATTCGAATTAAAAGAGATGACACACCTTAAATCTACCTATTCAAAAAATATGTTTA
GATTACTTAAACAATATAAGCATACCGGCTATATGAAGATTAAAATTGAAGACTTTAGAGAACGACTAGA
TATTCCAGAATCCTATAGAATGTCTAATATTAATCAATTTGTTTTAACACCGATTATCAAGGAGCTTTCT
CCAATATTTAGTAATCTTAATATCAATAAAGTAAAGGCAAAAAAAGGACGTAAGATTGAGTGGTTAGAGT
TTACTTTTGACGGTTCTGTTGCAAAGTTGAATTTATAGTATAATTTTAACAAAAAGGAGTCTTCTGTATG
AACTATTTCAGATATAAACAATTTAACAAGGATGTTATCACTGTAGCGGTTGGCTACTATCTAAGATATG
CATTGAGTTATCGTGATATATCTGAAATATTAAGGGAACGTGGTGTAAACGTTCATCATTCAACGGTCTA
CCGTTGGGTTCAAGAATATGCTCCCGTTTTGTATCAAATTTGGAAGAAAAAACATAAAAAAGCGTATTAT
AAGTGGCGTGTTGATGAGACATATATCAAAATTAAAGGACAGTGGTGTTATCTGTATCGCGCGATTGATG
CAGATGGACATACATTAGATATTTGGTTGCGTAAGCAACGAGATAATCATTCAGCATATGCGTTTATCAA
ACGTCTCATTAAACAATTTGGTAAACCTCAAAAGGTAATTACAGATCAGGCACCTTCAACGAAGGTAGCA
ATGGCTAAAGTAATTAAAGCTTTTAAACTTAAACCGGACTGTCATTGTACATCGAAATATCTGAATAACC
TCATTGAGCAAGATCACCGTCATATTAAAGTAAGAAAGACAAGGTATCAAAGTATCAATACAGCAAAGAA
TACTTTAAAAGGTATTGAATGTATTTACGCTCTATATAAAAAGAACCGCAGGTCTCTTCAGATCTACGGA
TTTTCGCCATGCCACGAAATTAGCATCATGCTAGCAAGTTAAGCGAACACTGACATGATAAATTAGTGGT
TAGCTATATTTTTTACTTTGCAACAGAACC

>J01764.1 Staphylococcus aureus plasmid pT181, complete sequence
TTGGAAATCTCAACCGAGACAACGCTCAAGCCCTTTCTAAATTTATGAGTGTAGAGCCCCAAATAAGACT
TTGGGATATTCTTCAAACAAAGTTTAAAGCTAAAGCACTTCAAGAAAAAGTTTATATTGAATATGACAAA
GTGAAAGCAGATAGTTGGGATAGACGTAATATGCGTATTGAATTTAATCCAAACAAACTTACACGAGATG
AAATGATTTGGTTAAAACAAAATATAATAAGCTACATGGAAGATGACGGTTTTACAAGATTAGATTTAGC
CTTTGATTTTGAAGAAGATTTGAGTGACTACTATGCAATGTCTGATAAAGCAGTTAAGAAAACTATTTTT
TATGGTCGTAATGGTAAGCCAGAAACAAAATATTTTGGCGTGAGAGATAGTAATAGATTTATTAGAATTT
ATAATAAAAAGCAAGAACGTAAAGATAATGCAGATGCTGAAGTTATGTCTGAACATTTATGGCGTGTAGA
AATCGAACTTAAAAGAGATATGGTGGATTACTGGAATGATTGCTTTAGTGATTTACATATCTTGCAACCA
GATTGGAAAACTATCCAACGCACTGCGGATAGAGCAATAGTTTTTATGTTATTGAGTGATGAAGAAGAAT
GGGGAAAGCTTCACAGAAATTCTAGAACAAAATATAAGAATTTGATAAAAGAAATTTCGCCAGTCGATTT
AACGGACTTAATGAAATCGACTTTAAAAGCGAACGAAAAACAATTGCAAAAACAAATCGATTTTTGGCAA
CATGAATTTAAATTTTGGAAATAGTGTACATATTAATATTACTGAACAAAAATGATATATTTAAACTATT
CTAATTTAGGAGGATTTTTTTATGAAGTGTCTATTTAAAAATTTGGGGAATTTATATGAGGTGAAAGAAT
AATTTACCCCTATAAACTTTAGTCACCTCAAGTAAAGAGGTAAAATTGTTTAGTTTATATAAAAAATTTA
AAGGTTTGTTTTATAGCGTTTTATTTTGGCTTTGTATTCTTTCATTTTTTAGTGTATTAAATGAAATGGT
TTTAAATGTTTCTTTACCTGATATTGCAAATCATTTTAATACTACTCCTGGAATTACAAACTGGGTAAAC
ACTGCATATATGTTAACTTTTTCGATAGGAACAGCAGTATATGGAAAATTATCTGATTATATAAATATAA
AAAAATTGTTAATTATTGGTATTAGTTTGAGCTGTCTTGGTTCATTGATTGCTTTTATTGGTCACAATCA
CTTTTTTATTTTGATTTTTGGTAGGTTAGTACAAGGAGTAGGATCTGCTGCATTCCCTTCACTGATTATG
GTGGTTGTAGCTAGAAATATTACAAGAAAAAAACAAGGCAAAGCCTTTGGTTTTATAGGATCAATTGTAG
CTTTAGGTGAAGGGTTAGGTCCTTCAATAGGGGGAATAATAGCACATTATATTCATTGGTCTTACCTACT
TATACTTCCTATGATTACAATAGTAACTATACCTTTTCTTATTAAAGTAATGGTACCTGGTAAATCAACA
AAAAATACATTAGATATCGTAGGTATTGTTTTAATGTCTATAAGTATTATATGTTTTATGTTATTTACGA
CAAATTATAATTGGACTTTTTTAATACTCTTCACAATCTTTTTTGTGATTTTTATTAAACATATTTCAAG
AGTTTCTAACCCTTTTATTAATCCTAAACTAGGGAAAAACATTCCGTTTATGCTTGGTTTGTTTTCTGGT
TGGGCTAATATTTTCTATAGTAGCTGGTTTTATATCAATGGTGCCTTATATGATGAAAACTATTTATCAT
GTAAATGTAGCGACAATAGGTAATAGTGTTATTTTTCCTGGAACCATGAGTGTTATTGTTTTTGGTTATT
TTGGTGGTTTTTTAGTGGATAGAAAAGGATCATTATTTGTTTTTATTTTAGGATCATTGTCTATCTCTAT
AAGTTTTTTAACTATTGCATTTTTTGTTGAGTTTAGTATGTGGTTGACTACTTTTATGTTTATATTTGTT
ATGGGCGAATTATCTTTTACTAAAACAGTTATATCAAAAATAGTATCAAGTAGTCTTTCTGAAGAAGAAG
TTGCTTCTGGAATGAGTTTGCTAAATTTCACAAGTTTTTTATCAGAGGGAACAGGTATAGCAATTGTAGG
AGGTTTATTGTCACTACAATTGATTAATCGTAAACTAGTTCTGGAATTTATAAATTATTCTTCTGGAGTG
TATAGTAATATTCTGTAGCCATGGCTAACCTTATTATTTAAGTTGTCTTTTGACGATTATTGTATTTAAA
ACGTTCTGAAAAGCAGTTTGAATAGTTATATTATATTTTGGTTTAGAACTATGAGTGGCTAGCATTTTGC
CACTCATTTTTTGCGTTAGCAAAAACAGGTTTAAGCCTCGCAGAGCACACGTATTAACGACTTATTAAAA
ATAAGTCTAGTGTGTTAGACTTAAACTATTAAATACACATAAAACCTTTGTGCTTAGGAGTGATTTTTAT
ATGTCTTATTCCATTGTTAGAGTTTCAAAAGTTAAATCTGGAACAAATACAACGGGCATACAAAAACATG
TTCAAAGAGAAAATAATAATTATGAAAATGAAGATATAGACCATAGTAAAACTTACTTAAATTATGATTT
GGTAAATGCTAATAAACAGAATTTTAATAACTTGATTGATGAAAAAATCGAACAGAATTATACAGGCAAA
AGAAAAATTAGAACAGACGCGATTAAACACATTGATGGTTTAATTACATCAGACAATGATTTCTTTGATA
ATCAAACGCCAGAAGATACAAAGCAGTTTTTTGAATATGCTAAAGAGTTTTTAGAACAAGAATACGGTAA
AGATAATTTATTATATGCAACAGTTCACATGGACGAAAAAACACCACATATGCATTATGGCGTTGTTCCA
ATAACTGATGATGGTCGTTTAAGTGCTAAAGAAGTTGTAGGTAATAAAAAAGCTTTAACAGCGTTTCAAG
ATAGATTTAATGAGCATGTTAAACAACGAGGATATGGTTTAGAACGTGGGCAATCAAGACAAGTAACAAA
TGCTAAACATGAGCAAATAAGTCAGTATAAACAAAAAACAGAATATCATAAGCAAGAATATGAACGTGAG
AGCCAAAAAACAGACCATATAAAGCAAAAGAACGATAAATTAATGCAAGAGTACCAAAAATCGTTAAATA
CGCTTAAAAAGCCTATAAATGTTCCGTATGAGCAAGAAACTGAAAAAGTAGGTGGTTTATTTAGCAAAGA
GATACAAGAAGCTGGAAATGTTGTAATAAGCCAAAAAGATTTCAATGAATTTCAGAAACAGATAAAAGCT
GCTCAAGATATTTCGGAAGATTACGAGTATATAAAGTCTGGTAGAGCCTTAGATGATAAAGATAAGGAAA
TACGAGAGAAAGATGATTTATTAAATAAAGCAGTTGAGCGTATTGAAAACGCAGACGATAATTTTAACCA
ACTTTACGAAAATGCAAAGCCACTTAAAGAGAATATAGAAATAGCGTTAAAGCTTTTAAAAATCTTACTA
AAAGAGTTAGAACGAGTTTTAGGAAGAAATACCTTTGCGGAAAGAGTTAATAAGTTAACAGAAGATGAAC
CAAAACTAAATGGTTTAGCAGGAAACTTAGATAAAAAAATGAATCCAGAATTATATTCAGAACAGGAACA
GCAACAAGAACAACAAAAGAATCAAAAACGAGATAGAGGTATGCACTTATAGAACATGCATTTATGCCGA
GAAAACTTATTGGTTGGAATGGGCTATGTGTTAGCTAACTTGTTAGCGAGTTGGTTGGACTTGAATTGGG
ATTAATCCCAAGAAAGTACCAACTCAACAACACATAAAGCCCTGTAGGTTCCGACCAATAAGGAAATTGG
AATAAAGCAATAAAAGGAGTTGAAGAAATGAAATTCAGAGAAGCCTTTGAGAATTTTATAACAAGTAAGT
ATGTACTTGGTGTTTTAGTAGTTTTAACTGTTTACCAGATAATACAAATGCTTAAATAAAAAAAGACTTG
ATCTGATTAGACCAAATCTTTTGATAGTGTTATATTAATAACAAAATAAAAAGGAGTCGCTCACGCCCTG
ACCAAAGTTTGTGAACGACATCATTCAAAGAAAAAAACACTGAGTTGTTTTTATAATCTTGTATATTTAG
ATATTAAACGATATTTAAATATACATCAAGATATATATTTGGGTGAGCGATTCCTTAAACGAAATTGAGA
TTAAGGAGTCGATTTTTTATGTATAAAAACAATCATGCAAATCATTCAAATCATTTGGAAAATCACGATT
TAGACAATTTTTCTAAAACCGGCTACTCTAATAGCCGGTTGGACGCACATACTGTGTGCATATCTGATCC
AAAATTAAGTTTTGATGCAATGACGATCG

>NC_001393.1 Staphylococcus aureus plasmid pT181, complete sequence
TTGGAAATCTCAACCGAGACAACGCTCAAGCCCTTTCTAAATTTATGAGTGTAGAGCCCCAAATAAGACT
TTGGGATATTCTTCAAACAAAGTTTAAAGCTAAAGCACTTCAAGAAAAAGTTTATATTGAATATGACAAA
GTGAAAGCAGATAGTTGGGATAGACGTAATATGCGTATTGAATTTAATCCAAACAAACTTACACGAGATG
AAATGATTTGGTTAAAACAAAATATAATAAGCTACATGGAAGATGACGGTTTTACAAGATTAGATTTAGC
CTTTGATTTTGAAGAAGATTTGAGTGACTACTATGCAATGTCTGATAAAGCAGTTAAGAAAACTATTTTT
TATGGTCGTAATGGTAAGCCAGAAACAAAATATTTTGGCGTGAGAGATAGTAATAGATTTATTAGAATTT
ATAATAAAAAGCAAGAACGTAAAGATAATGCAGATGCTGAAGTTATGTCTGAACATTTATGGCGTGTAGA
AATCGAACTTAAAAGAGATATGGTGGATTACTGGAATGATTGCTTTAGTGATTTACATATCTTGCAACCA
GATTGGAAAACTATCCAACGCACTGCGGATAGAGCAATAGTTTTTATGTTATTGAGTGATGAAGAAGAAT
GGGGAAAGCTTCACAGAAATTCTAGAACAAAATATAAGAATTTGATAAAAGAAATTTCGCCAGTCGATTT
AACGGACTTAATGAAATCGACTTTAAAAGCGAACGAAAAACAATTGCAAAAACAAATCGATTTTTGGCAA
CATGAATTTAAATTTTGGAAATAGTGTACATATTAATATTACTGAACAAAAATGATATATTTAAACTATT
CTAATTTAGGAGGATTTTTTTATGAAGTGTCTATTTAAAAATTTGGGGAATTTATATGAGGTGAAAGAAT
AATTTACCCCTATAAACTTTAGTCACCTCAAGTAAAGAGGTAAAATTGTTTAGTTTATATAAAAAATTTA
AAGGTTTGTTTTATAGCGTTTTATTTTGGCTTTGTATTCTTTCATTTTTTAGTGTATTAAATGAAATGGT
TTTAAATGTTTCTTTACCTGATATTGCAAATCATTTTAATACTACTCCTGGAATTACAAACTGGGTAAAC
ACTGCATATATGTTAACTTTTTCGATAGGAACAGCAGTATATGGAAAATTATCTGATTATATAAATATAA
AAAAATTGTTAATTATTGGTATTAGTTTGAGCTGTCTTGGTTCATTGATTGCTTTTATTGGTCACAATCA
CTTTTTTATTTTGATTTTTGGTAGGTTAGTACAAGGAGTAGGATCTGCTGCATTCCCTTCACTGATTATG
GTGGTTGTAGCTAGAAATATTACAAGAAAAAAACAAGGCAAAGCCTTTGGTTTTATAGGATCAATTGTAG
CTTTAGGTGAAGGGTTAGGTCCTTCAATAGGGGGAATAATAGCACATTATATTCATTGGTCTTACCTACT
TATACTTCCTATGATTACAATAGTAACTATACCTTTTCTTATTAAAGTAATGGTACCTGGTAAATCAACA
AAAAATACATTAGATATCGTAGGTATTGTTTTAATGTCTATAAGTATTATATGTTTTATGTTATTTACGA
CAAATTATAATTGGACTTTTTTAATACTCTTCACAATCTTTTTTGTGATTTTTATTAAACATATTTCAAG
AGTTTCTAACCCTTTTATTAATCCTAAACTAGGGAAAAACATTCCGTTTATGCTTGGTTTGTTTTCTGGT
TGGGCTAATATTTTCTATAGTAGCTGGTTTTATATCAATGGTGCCTTATATGATGAAAACTATTTATCAT
GTAAATGTAGCGACAATAGGTAATAGTGTTATTTTTCCTGGAACCATGAGTGTTATTGTTTTTGGTTATT
TTGGTGGTTTTTTAGTGGATAGAAAAGGATCATTATTTGTTTTTATTTTAGGATCATTGTCTATCTCTAT
AAGTTTTTTAACTATTGCATTTTTTGTTGAGTTTAGTATGTGGTTGACTACTTTTATGTTTATATTTGTT
ATGGGCGAATTATCTTTTACTAAAACAGTTATATCAAAAATAGTATCAAGTAGTCTTTCTGAAGAAGAAG
TTGCTTCTGGAATGAGTTTGCTAAATTTCACAAGTTTTTTATCAGAGGGAACAGGTATAGCAATTGTAGG
AGGTTTATTGTCACTACAATTGATTAATCGTAAACTAGTTCTGGAATTTATAAATTATTCTTCTGGAGTG
TATAGTAATATTCTGTAGCCATGGCTAACCTTATTATTTAAGTTGTCTTTTGACGATTATTGTATTTAAA
ACGTTCTGAAAAGCAGTTTGAATAGTTATATTATATTTTGGTTTAGAACTATGAGTGGCTAGCATTTTGC
CACTCATTTTTTGCGTTAGCAAAAACAGGTTTAAGCCTCGCAGAGCACACGTATTAACGACTTATTAAAA
ATAAGTCTAGTGTGTTAGACTTAAACTATTAAATACACATAAAACCTTTGTGCTTAGGAGTGATTTTTAT
ATGTCTTATTCCATTGTTAGAGTTTCAAAAGTTAAATCTGGAACAAATACAACGGGCATACAAAAACATG
TTCAAAGAGAAAATAATAATTATGAAAATGAAGATATAGACCATAGTAAAACTTACTTAAATTATGATTT
GGTAAATGCTAATAAACAGAATTTTAATAACTTGATTGATGAAAAAATCGAACAGAATTATACAGGCAAA
AGAAAAATTAGAACAGACGCGATTAAACACATTGATGGTTTAATTACATCAGACAATGATTTCTTTGATA
ATCAAACGCCAGAAGATACAAAGCAGTTTTTTGAATATGCTAAAGAGTTTTTAGAACAAGAATACGGTAA
AGATAATTTATTATATGCAACAGTTCACATGGACGAAAAAACACCACATATGCATTATGGCGTTGTTCCA
ATAACTGATGATGGTCGTTTAAGTGCTAAAGAAGTTGTAGGTAATAAAAAAGCTTTAACAGCGTTTCAAG
ATAGATTTAATGAGCATGTTAAACAACGAGGATATGGTTTAGAACGTGGGCAATCAAGACAAGTAACAAA
TGCTAAACATGAGCAAATAAGTCAGTATAAACAAAAAACAGAATATCATAAGCAAGAATATGAACGTGAG
AGCCAAAAAACAGACCATATAAAGCAAAAGAACGATAAATTAATGCAAGAGTACCAAAAATCGTTAAATA
CGCTTAAAAAGCCTATAAATGTTCCGTATGAGCAAGAAACTGAAAAAGTAGGTGGTTTATTTAGCAAAGA
GATACAAGAAGCTGGAAATGTTGTAATAAGCCAAAAAGATTTCAATGAATTTCAGAAACAGATAAAAGCT
GCTCAAGATATTTCGGAAGATTACGAGTATATAAAGTCTGGTAGAGCCTTAGATGATAAAGATAAGGAAA
TACGAGAGAAAGATGATTTATTAAATAAAGCAGTTGAGCGTATTGAAAACGCAGACGATAATTTTAACCA
ACTTTACGAAAATGCAAAGCCACTTAAAGAGAATATAGAAATAGCGTTAAAGCTTTTAAAAATCTTACTA
AAAGAGTTAGAACGAGTTTTAGGAAGAAATACCTTTGCGGAAAGAGTTAATAAGTTAACAGAAGATGAAC
CAAAACTAAATGGTTTAGCAGGAAACTTAGATAAAAAAATGAATCCAGAATTATATTCAGAACAGGAACA
GCAACAAGAACAACAAAAGAATCAAAAACGAGATAGAGGTATGCACTTATAGAACATGCATTTATGCCGA
GAAAACTTATTGGTTGGAATGGGCTATGTGTTAGCTAACTTGTTAGCGAGTTGGTTGGACTTGAATTGGG
ATTAATCCCAAGAAAGTACCAACTCAACAACACATAAAGCCCTGTAGGTTCCGACCAATAAGGAAATTGG
AATAAAGCAATAAAAGGAGTTGAAGAAATGAAATTCAGAGAAGCCTTTGAGAATTTTATAACAAGTAAGT
ATGTACTTGGTGTTTTAGTAGTTTTAACTGTTTACCAGATAATACAAATGCTTAAATAAAAAAAGACTTG
ATCTGATTAGACCAAATCTTTTGATAGTGTTATATTAATAACAAAATAAAAAGGAGTCGCTCACGCCCTG
ACCAAAGTTTGTGAACGACATCATTCAAAGAAAAAAACACTGAGTTGTTTTTATAATCTTGTATATTTAG
ATATTAAACGATATTTAAATATACATCAAGATATATATTTGGGTGAGCGATTCCTTAAACGAAATTGAGA
TTAAGGAGTCGATTTTTTATGTATAAAAACAATCATGCAAATCATTCAAATCATTTGGAAAATCACGATT
TAGACAATTTTTCTAAAACCGGCTACTCTAATAGCCGGTTGGACGCACATACTGTGTGCATATCTGATCC
AAAATTAAGTTTTGATGCAATGACGATCG

>GU565967.1 Staphylococcus aureus plasmid pSK1, complete sequence
ATTATAAAAGACAATTTCTTAAATTAATAATATGATATACCTATATCTAATAATTTATTAGTATTAATAA
ACCTTGAAAGGATGATTAACTGATGAATAGAGCAGATATTTTTAAAATATTTGATGTAGAACTTAATATA
ACTATATTTTTAGGAGCACTAGTAGCAACTTTCATCTATTTTATAAGTTACATGAACAATGTAAATGAAT
TAATTACATTATGCTTAACATTAGCTTTTCCTGCATATTTATTAAAAATTAGCAGATCGTTCGAGGTTAT
TTTATTAGAGGAAAAAATAAAAAATAGTAAAATCAAAATCTGTGACAAAGATAGAATTGAACGAGAGATA
CTGGTGAAAAAGAACCTAATAGATGAACTATTGTTTCCTAATAGAGTTATTAAAAAATATACACTGACAA
TTTTAATTTACAGTATAGGTATTATTATTCTTTTACTACTTTGTAATATGTTAAGTTATGGAATTGGTGA
AAATGTCAATTTTATCTGGAGATTACTAGCTTGTTATGTAACGAGTGTCACAGTGATTATAGTTGCCTTG
ATTATAATGATAATGATATTTGATCTTATAATTGGATTACTATTAAATTTTCAAATATTTTTAAAAAATA
AAAAGTATGATGACTTTTTATAATTATTCGATTTATATAATGAAAAATTAAATGATTAAACATAGAAACC
TCAAAACAAACCATATTTAATAGAGTTTATGGCGCCTTATACAAATAAAGGCTATGCTGTTAAAGAATTA
TGTAGCTATCTTCAGATTAATATGGATGATGTTTATACTATTGGCGATAGAAAATTGATTTACCTATGTT
TAATACCCTAGATAATTCTTCTGATAATTTAGTTTTTGTTAGAGTTTAACATAACTGATGATTATCAGAA
GTTTCTTTAATATAAATAAAAGCACTATAAGCGACTTAACTTATAGTGCTTATTTAATATATTTTTTCAA
ACAATCATTAGCCACCAAACAAACGACTCCAGAAGCCTTTTTTAGTTTGGGTTTCTTCTATAGCAATATC
TTTATCATTTTGATTAAATGAATCATCTTGTTGTTGTGATTTTTCATCTTGTTGACTCTCAGATATATCT
TTAGGTTGAACCTCTGGTTTCTTTTCTTCTTTCTGATATTGATCAGTATTTACAGAATCCGAAGTATATG
ATGCTTCTTGTACATCAAAGTTTTCTCGATCATTAGTAGATTTATCAAAGGAATAACTTAATTGTCTCTC
TTCCTCTAATTGATGTTCCAATTTTTGAATTTTTTTATTGCTTTCTAAAGCTAAAATTTGTTGATTCTCT
AATAATTTATTTAATGTATTAACATTGCTATTTTGTTGGTCTAGTTGTTTAGTTAAATTCTCAATATACT
TTTCATCATTTTTAGCTCTAGTTTCAAAGATTTCTACCTGCTTTTCTAATTCGTTTACTTTTGTTTTTAA
TGTCTCAAAGCCATCTGAATTATTATATCTATTCTTTTCAGTGTTTTCATAAGTTATTTCTGATTTTTTA
TTTTCTTTATTTTGAGTTGTTCTTTCTTTCTTAGTGATTTTTTCTACTATTTTCAAATAATCATTATCAT
CAATATAATTCACTCCATTTTCTTTTTCAAAAGATATATTCAAATTTTTAGCATTATTAACAACAGTTTG
TTTAGTTACATTCAATTCATCAGCAACCATTTTTATAGTTTTCATATCATCCACCCTTAGGCACCTAATT
TACTACCTAATTTTACCACCTAACAATTTTTCTTTCATCTTTTTTACCGCCTAAATATATCATTTTTACT
ACCTAAGTACCTAATTTACTACCTAATTAGCCACTAAAATAATAAATTTTGTTGTTTTAAGGTCATAACA
TGATTCTGATCTGTACTTAAAACGCTTTATATACACCTTTAAAAATGTTAATATTATCTTATGAATTTTA
AAAAGCCAATGCTATTGGCGTAGCATCGGCTCTGGTAATTAAAACGATTTGCGTTCGTTTATTTATATAT
TTTTTTGATACTTGTATTATATATATCTACTCGTCTAAGTGCAAGCACAAAACATATAACTTACGTAAAA
ATTGTTTTATTACCTCAACTCTAAGTAAAAGGAAATGAGGTTTTTTATTATGTCTAAATTTAAAAAAATA
TCTGCAAGTGAATTCGAAACATTACGTTTTTATCAATTACCCAAATTTTTATTTGAAGATGAATACTTTT
CTAAAATGCCCACAGATGCAAAAGTTATGTATGCTTTATTAAAAGATCGCTTTGAACTATCAAGATTAAA
TAACTGGGTAGATTCAGAAAATAATATTTATCTTTTATATACCAATAAACAGTTATGCTCAATTTTAAAT
TATGCAGAACCAAAAATCATTAAATTAAAAAAAGAATTAGAAAAATACAATTTGATTATAAACGAAAGAC
AAGGTTTAAATAAACCTAACAAAATTTATTTACTCGAACCCACATATGACAAGGAACTAATAAATTCTAA
GTTCCAGAACAAAGAATTTATTAGTTCCAGAACTAATAAATCATCAGTTCAAGAACTAATAAATTCTAAG
TCAAGTGATACTGATTTTAATAATACTGAATATATAGAGACTAAGAATAATGATACGAATTATACGAATG
ATACATCTAACATGATTTCTAAGAATTCTCATTCGAATCATACAAATCATCAACAAACCGAATTTAATAA
TGATGCCTTAAAATTCCAGGCGCTTGAAGAATTACCTTCGCAAATCAAATCTTATGTAAGTAATTTTGAA
ATTAAAGACATCCGTATTATTAAAAGTATCTTACTCAAGGGGAAAAAGTCATTTAATAATACACATGATA
CATATTACCGTTTAGAAGACGTCGAATTTGAACTTGTAAGTGTTTTAAAACGTTTTAAAGCCATGTTGCT
ACAAAAAAATGAAACCGTTGAAACTATGCAAGGCTATTTAATGCAATCAATTAAAGCTGAACTTGAAGAA
ATACATGCATTAAATATGCGTCGTCAAAACATACCTCAATACAATATCTTTAATCAATAACTCAAATAAT
CTTACAACAATCAAAACAACATCAAAATTTGGAATTAAGTCAACAGAAAACGTACGTTAACTTATGTGTA
GGACTTAAGCAAAATATAAACATTTTAAACTAGAAGAGGGCAAAGATGACCTTATTTTTACAAGAAAGGC
GTTGAATAATTGCTAACCAATTTCTATGCCAATTTTTAAATTTGCATGTAACTGGGCAATGTCTTAAAAA
ATCGACACTGGATTTGCTCAAATTTTATGTTGTGAAATTAAAATATATTTATTTGGCTCTCATTTGCGTT
TTAAGAGTTTATGTAATTGTTCAGGTATAAAACTATATAAAATACTCTTAATTCTTTAAAATGCCCCTTT
AAAATTAAAAATAAAGGTATTCTAATTTTTAAAATATACTTAGATAAAAATAAAAAGCTAACTCAAAATG
AGCGAGCTTTTTATTTCAATATAATTGGGTGCGTCATATTGATGTTGGTTACAATATTTGGCAATTTGAT
TGGCATTTGAACCTAACTTCCCTAAATCTTTCGCTATCGATTGTCGCGTCATTTTATCTAATTTAAGTGT
GACCAATCGACTGCCCTGTGCCTTTTTCTTTACGAAATTCGGATTCGCTCACACGAAAGCTAATTTGTTT
TGCCTCCTTACGGTTGGATTTATGGTTTTGCCCAACAGTTGCGTCGCTAGCCACAAATGTATTTTGTTCG
CTCATCAATCCCACCACGCTTTCTTCGAAAGATAACTCCTTAATATAATTTTACTTTATAGGATAAAGCA
AAATTAATTAAGTCGTTAAGTGGTTTGGCCAGCTTGTTGGGAATACTCCCCAAGCCCCTTAGGATTTTTT
CTGACGAAAAAATGAGTGGCTAAAGTGCATGCCACTCATAGTTCAAAACCACAAAATCAAAAATGTGATT
TCTATAATTATTAAACCCAAATGAAAAATACAATTAAAAAGGAAATGATAATAAGGTCAAAAATGATGTT
CTTTATATTCCAAGTTAAAAAATCAGGGACACTATTAATAATTAACCCTGCTATCAATAAAATCTCACTA
GCAAAGTGTATGTACTTTAAAAAGGAAAGATCAGATAAAGGAGTGCTTTTCATAAGCGAAAAAATAACAA
TACAAATAAATGCTGTTCCCATAACAACATTGCCTATCTTATAATATTTTTCATAGTCTTCAGTTTCTCT
TAAAAGCATTTAATCTCTCCTAAGCCGAAATCCAATTTGTTTTAACTTTAAATTTTGTTTGAAGTATATA
CCAAAGTCTTATCTTTGAGTGCTTTTTTATCCTGTTTATAAAAAATCTGCAAATTGTTCGCGATATTTAA
CATGTAAAAGAGAGCCCAACACAAAAGTAATTAAAAGGAAAGTAAGATTATATAAAGATAGTTTCCAATG
TGTTATAAAAAACCAATTTTGATATAGAATTGCCGCTCTATAACTTTCAGCTATAAAATAGATAGGATTA
AATTGTATAACCTTTAAAACTAAAGTATTTGTCGGTAAATATAAGATTGAAGATATAAAAAATATTATTC
TCATAAGAGCTTGCATAAGCATTTGGACATCTCTAATAATTACAGCTAATGTTGAAGTTAATAGTGTTAT
TGTCATTGTCAGTAACAAAGTGTAAGGGATAAAAATTAATAATTGTAATGTATATATAGTAGGATAGTAT
CCATTTAAAGCACATATAAGCATAATTAAAATAAGTAATAGTATATGAGTGTAAAATTTACTCAAGACGA
TATAACTAGATAATATAGATAATGGGAAATTCATTTTAGCTACTTGCTTATATTTGCTAGTAACTGCTTT
TGTACCATTTAAAATACCTTGGTTCACAAAAAACCACATACTTATTCCTACAATTAACCAAAAAATAAAA
GGTATATTCTCAACAGTTCTATTATTTCTGAACCCTAAACCAAAAATAAACCAATACATAAAAATTTGTA
TTGAAGGATTAATTAACTCCCATGCTGTTCCCAAATAATTATTTTTGTTAGAAATTTTCATTTCAAATTG
TGCTAATCTTTTCATTAAATATAAATTATTAAAATGTTCTTTTAATATAAATAAAGATGATTTCATAACA
TTAAGTTACCTTTCTAAGATTATTAATATTATAAATGAAACCTAAAAAAAAGGTAAAGCAATTGTTTATT
GCTTTACCTTTTCTATTTTAATTATGGAGTTGTACAAAATTCACTGTTTCCGACTGGGAAGCAATTATGT
TTGTTACCATTTCCTTTATGTTTTTTCTTTTTAGATTTAGCAAATGCTTCATGAGAGTTATCATTCATAA
AACCAGTTGAAGCACTTGCATACGATAGTGTTGTTACTAATGAAAATGCAATAAGAAGTTTAGATATTTT
TTCATTTTTGCCCCTCCAAAATATTAATTTAAAATAAAGATATCACAGTTTTAAAAAATAATATAGTAAA
AATATAAATTTATTAATCGTTTTTTTGATATATATTTAATATTCTGTTCATTTTTTACAAAGTATACATA
TTCTATATAAAATCACTACTTATAACACTTTATTATGTTAAATCAATGAAAAGGCACAAACACTGATTTA
AAGGTGTTTGTGCCTTTTTACTGTATTTATCCTATATGCACCATTTATACATCGTTGTTCTCACACGTTT
TCATGCATTTTCATCAAAAGAAATTTTGTATCTTTATTCAAAAATTCACATTACAAAGTATCGTGTTAAA
CTGGTCGTTTTTGTTATACTTAAAAAGCACTTCCTGTGCATGAAAGGAGGTGTGATGTACAAATGACTAT
TGCACTTTTCGTCGTAACAATTATCATTTGTCCAGTTTTGACTGGCATCATCGCAAATTATTTGTATGAT
CAATTCAAATGATAAAAAGAAGACCCCCACAAAGCTTTGGACGGCTGTGGGGGTTTTTGATGTACAAACA
ACATCGCACTTTTCGTTACTTCTAGTATATTATTTCTTATGACTTTTGTAAAATGAAAGCTACATATCTT
TATACAATATCAATTTAAATCAATTGTCGTGTCATTGTCGTCTGTCTGTCGGGCGATTGTCGTGGCTATT
TTTTAAGATGAGGAGTAATTTAATACTATGAATCAATCAAAAATCGCAAAATTAAGAAAAGACAAATCGT
TAACGCAAGAAAACTTAGCCGAAAAGGCCTGTGTCACTGTAAGAACTATTCAAAGAATAGAGGCAGGTGA
AGAAGTTAGTAGCGAAACACTTAAAAATATTTCGAATGCGTTAGATGTTACCATCAATGAACTCTTTGAA
TCGATTGCGTCGTCTGATAAGGAGGAGGAAATCATGGAAATAGCTAAAGAACAACAAAAGCAGTTTCATT
ATCGTAGAAATGAACAATTGACGTTTCGATTCATCGCATTTGGCGTTATTTTTGTATTTTTAGGTTTGTT
TGGTATTTTTGTAGGAGGATTAAACGGGTTAAAACAAGACATTTATGGCATTGTCTGGATTTTTATGCTG
TTTTTAAGTTTAGCTATGATGCATTATGTTTTAAATGTATTGATATCAAAAAAATTAGATGAAAAATATC
CGATGACTGTTGGTATGAACAATAAAAGATCTAATATGAAACAGCAACCTGTCAAAAATGGTTGGGAATT
TATGGCTCGATATTGGTGGATCATTTTTCCAATTGGCGGCTTTTTAAGTTGGCTTATTCCTGAATTGACA
GGAAAGTAAATCTCAAACAATAAAAATATAGTTGGGAGGCATCGCTTTTTATTATTTGAGTGTTCACAAT
TGATATCACCTGTTTTAAAAAGTTCTCATTTTTGAGTGTGGGGGGGCAGTAACTTTTTATGCCGAGAAAA
TTGATTGTCATTGAGAAGAACCCTTAACTAAACTATATCGACGAATGTCGGTATAGCGTGAGCTATGATA
CCGATCATTCGATAAAATTCGGGATTGTTAAGGGTTCGGAGGCTCAATGACAATCAAGGAATTGGAATAA
ATACCAGCGATGATGTGATGAACGATGATAAATAAAAAGGTACCTATACGGTACCTAAGTGATATCACGA
TCATAACTTTGGAAAACAAACCATTCGATGAGTTCATAGGGATCGAATGGTGTAGGTGGATGTGTATATG
CCAATAAGTTGTGTCTCTGGCAGTGAATATAAACAGCGCTAGCGAGTTGATTTAATGTATTCAGCTCATC
CATATCGGCATGATTTTGGTCGACTTTTTCAAATAATAAAATAACTTCAACGATGTCATAACCGAGTTGT
TCAAGGTACATTTGAATATGATGATACATATGAAAGGTCTCCTTTATAATGAATACGCCGTATCACAATC
TTGTGATACGGCGATGATTGATGTGATAGATATTCAATATTGATTTTTTGAGTAAGGCAAAGCTATTTAG
ATTTATTTCTGATCTTGAACATAGCGGCTATCGGGCGCATCAAACTGAATGCCTTTTGTTTTTTTGCCTA
CCGGTGTAACGAGATTCAACTCACCATCGTTTTGGCTTATAAATGCATATTTTTTGTCATAGACATCAGC
GGTACCACCTGCAATATCAAAGGCGATCATATGATGGTTAGGATGTTTGTCGGTTGTGAGGTAATCGATC
GTACCTTTGTTTTCATTTAAAGCATTTGATATACCACTTTCCGTCATGACTTGTTCAATATCGCCAACAT
CTTCAGGTTGTTTTGTGTTACCAATCCCTTGGGGATGAATGGCAAATGCTTCTCGTGTCGAGTGGTTCCC
TGTTTCATCTTCTGTCACTTGGATACGCACTTTTTGAGGTTGAGGGGCCTGATAAGTCATATTATCTAAA
TGTTTTATGGCTGTTTCAGGTTGGGTTTGAAAATCACTTGCTTTTAGTTTAAAACCATCATGATCCTTCA
GTTGTTTACGATTCACAAGTTTTTGTATTTCTTTTTTCATTTCTTTTTTCTCATATTGAAAAGCAGCACG
ATCATCTTTTTTGGCCATATCAATAATAGTTTTATCTGATTTGTCTTTAAAATCACCTAACGTGCGATCA
GATGCTTGATCACTACTATAAACGGTTTGTTTGCCATTTTGTGTCACAATATAAGCTGTCACGACGGAAT
CTTTTGTCGGTGTTGGATTGTCTTCTTTTTTGACGAGATATGAGATGTGTTGATCTTGATGCATCACGTC
TCCTAATTTGACGTGTGTTTGATTAGCTGCTTGGTTATGGTGACCACATCCGGCTAATAAGAAAGTGAGA
CTGATCATACTAATGATACTTTTTTTCATTGTGAACACTCCTTTGTGTTTTGGATAGAAAGAAGCGATAG
CTCTTCATATTGAAGACCTATCGCTCTGTTAACGTATTAAGCTTTGTGAGAAGCACGGCGAGCGATGAAT
CCGATACCCGCCATCAGTGCGACGATGCCAACCATTGTTGTTATACCAGTGTGAGATTGACCTGTCTCTG
GTAATGTTTGATTTGTTGTATCATGTTGTGATGTTTCAGTGTGTTGTGTTGCTGCTTGTGTTGTGTTTTG
ATCGTGTGATGATGTGTCTTCATAATGACCGAAGGTTTTGAAATCTTGACCACTGCTGTCGGTACTGTGT
TTAACTGTACCATCTTTATAAAGACGTGTGATGCCTGTACCGCCGACGCCTGATTTATTATTGGTTGTCA
CTTCATAATAATCACCATGGTCTTTCGGTTGACCATAACGAATTAAATCAGGTTGATTGCCGTGCTGTTT
GTCGACTTGTTGAATAATATCGACGGCATTTGATCCATTGATGTTACTTTCAGCCTTTGCCTGAGGCGCG
TTTAAGCCCGTTAATAAAAGTGTTCCCGCAATGGCAGTTGTACTAAGTAATTGTTTTGTTTTCATAGAAT
CGCTCCTTGTTGAATAAATTAGATTGATGATTACTTGATCTCAATAATCAAAAATAAATCATCAATCGAG
ACAGCGTTAAATACATCTAATTCCTCCTTACTATTTTTGAAACGCTTGATATTTGTAGTACATGTGTAAG
ACAACGCCGATGGCGACAGGGACGATAATAAAATACATGATGATCATGTAGGCACCGACAAAGAATAAAA
GAAAACCTAGGTACCCCATGGCGATAAACCAAGCACCATTGCCCATCTCTGCACGACGATTCCGTTTTTC
AGCGTCTATATTAGTCGCAGTCCAATGTCCATTGCGACGATTGTAGTTAAACGCATAACGATCATCGGCG
TAGACTTTGCCTCTTTTTTCACGAATCCGTTGGTTATGACGTTCAGTAAAGCGATCTTCATGTTTCACTA
AACCCCAATAAAATCGCGTGAAGCTGATAGATTTCACAAAACGGATGTACGTTAATGTGAGTGGGGATAA
TATCATGACGATGAAGGTATATAGATGCACGAGTTGCGTCATGATGGGTGGTGCTGAGAGTGGGACAAAG
AAAGGTTCTTTGCCAATCTCAAATGGAAAAACAATCGATACTAGGACGATATAAAACCAAAACCAACGTG
GGACGATTTGAAAGACCGATTGAACAAAACGTAAGAAACTTGAAGTATTCAGTTGTTGAGTATTCTGATA
CAAACGGAGATGATTGAGTTGTTTGAGTGATTGAAACATAGACCTTAAAGTGCTCCTTTCATGTAAATCA
TTTGTAGTTGAATCAGTTCGGTTGTGAATTGCGCAAAGAGCGTGTCAGGTGACACTAAACGTAATGCATG
ACGATATGTAAAACAAAAATGAATGGCTTCTGAGGGTGCCATTTGGAATGTCACAAGCATTTTATGTGCG
TCATTTTTGAGGACGTATGTTTGATAATGATGTTGTAATTGTTGATAAAGTTGATGTGTCATTTCATATG
TGACACTCGTCGGTGTCACTTGATCATCGGTCATGGTTTGATGACTCATATAATAATTTTGCGTATGATG
GTCGTATAATAAATGTTGATGTTGATCGTTTAAAAAGTCACGAATATCTTCTAAATCTCGTTGAATCGAA
CGCGGATGAACGTGAAATGTTTCAGCCAACAAAGGCACATTAACATAATGGTGATCACGTAACTTAGTAT
AGATAGTTAATGTTCGTTGAATCTTGTTTCCCACAATATTGTCCCCCTTATGATTTTTATTATAAGCAAA
ACAGACGACAAGCATTGTCGTCTGTAAAAAATTAAAATAGGTATCAAATTGAATGATGTTTATGGTGTTT
AAGATGATTATTAAATACCATTTTTGTGATTTGTTTCGCGACAAATCGTGTCGTTCTGAGACATTGTTAA
ATGACATGATAGTAATACGATTGGATTAAAAAATAGTCACGTAAGTCATGAGGATTGAGCGCAACAGCGG
TTAACTCTAAACCTAATTTGAGATCATTACGTAGGTAACGATAGATGTTTTGAAAGAGTTGTTGCATCGT
TGTGATTTCATTTTGCGTGGCACGATATTCAAAGATTTTTTGACATATGATAGCGACCTTCACAGGATCT
TTTTGATGTTTGAACAAGTACTGATTAATGTGTTGATATACCATTTGTTTCACCTCTATTTGAAAAATTT
TCAACGTTTCAACTAGAACGATGGCCATCGTTCCTATGGTTTTGAACTTTGAAAAACGTCTCAACTTTTT
GAACGAACATCATCTCCAAAAAACAAACATGCATTAAAATAACGAAAGTTACCGGGATTTAAAAAGTTAC
CGAGACGTCATAAATCCCATAGCGGCGCGGTTGAAAATTTGGAAATTGTCAATTTTGTTTAAAATTGGCT
ACTTTTTGGTTAAAAAAGTTACCGGGGCTTTTTCGGGTTATTTTAGCTCCAATATCGAAAGTAGATATTG
GAGCTGATCCCTTGGGGCTCTAAGTTCAACGCAGTTGGAGCAAGTGAGCGAAGCGAGCGGTAAGGAAACC
CCAGCTATGCTGGGTGCCACCGAAGGTGGCATCGTTGTCCCTTATGCTCTTTACTTGGTAACTTTTTTAA
GTTGCCAAGTATACAAAAAAGTTAGCTCCGGAGCACAAAAAAGTGCTTTGGAGGTTACTTCTTTTCTTTG
AAAAATAGGAGTGAATAGCGATCTATTTTGAAAAGTTGAAGGCGTGTTTGAGGTGTCATGGCATTTGATT
TTATGTGTGGTTGAAATCGTCAGTGATCATATGAAAAAGAAAAAAACGAGGACATGTTAAGATGTCAAAA
AGAGATTTCCAATATTAAAAATGGACGATTAAAATCAAAAAAATGTGTGATACTTTTTTTGATATATGAA
GCAAATGAAACGATGTATGGGCATGTTTGGGATCGGTTTTAAAAGTTAAAAAATGACAGTCAATGATCGA
TAATAATGATTTGAAAAACTATTTTTTGATATAGTTTATTGCCATTTTTTGAATGTCTAAGGTCATTGAA
TGAATCCAAATAGGGTATTAAAATCATTCAATGTTATTCATTTTTACGTCGCGTTTTTGATGATTTATGT
GTTCAAAAATGAAGTGATCATGATTCAAAAAAGGAGCTTAACGGCTCATCATTTGTGTCATATTTTGAAT
TAAAACACGATCACTTTTGATTCAAAAGGCACTTAAAAAATATGATGTTTTTGGATGTTTAGTTTGGCGT
TAAAGACATCATTGTGGTCAAAAAGAAAATATCATCAAGCATCGATATGTGACTCAAAAAAGTATCATAA
AAGTAAAGTTAGATGCGATAGATTGGATCTAAAAATGGAAGCATGTTGATAGCATAAAATGATTTTTTAA
GTTTAAAAATGGGATGTCAGACGAGAGTTTTTTAATTTAAATGATAACAGTTAATATGAAAAAGTAGTAT
GAAAATATATTGTAGTAAAGTGCAAAAGGAGTAGGACAAAACACTTTTTTTAGTTGGTATAATACTCATT
AAAGTTTGAAAAACTGAGATGATAGATTTTTGAAATAAAGTTATCCGAACAGAAATGGTTGCTATTTAAC
TTGATAAATATGACTCAGAAACCATTGAATAAACATCATATGTTCTTCTAATTTACTATATTGGAATCAT
AAAATGAATTAAATATAAATAACAATGAGGTGTCAATAGGTATGGAAATCAAGGAATATTTTGAAATTGC
CAATACTATATTGAGATGGTTAAGCATATTTGTTATACCGTTATTTGGAATCATTATATCAAAACTGGTT
GATAGAAATAATATAATGAATCCCAATAAAGAAAGATTAGGTAGACTATTTAAAAATATATTAAGATTTA
TTGGTTTGGTTATACTTTTAGATATATTGATGTTTTTGAGTATTAGTGAAATATTTTCAGAGGTTAAAAA
TATTAATTCAATAAAATCAGACTTATGGAGTGCATTTTACATATTTACAGCGTTTAATGTGGTATATGCT
ATATTTTTATTCCCCCTATTTATCAAAGAAAAGAAATATTATGAAGTTGAACTTACGCATAATAATAAAA
AGATGAAATATATTGTTCGTGATAGAGTCGAAGATAAAGATGATGGAAAACTTATATATGTTGATGAAGA
TGAAAATAAAGAGTATGAAGAGAATATTATCGATATTAAAAAAAGAGAGTCAAGAGTGACTTTTATACCT
CATGTCGTAGCACTTTTTAGTATTAATAAGGATGCATTAAAAGAAACTAAAGTATTTCCTATGTGGCTAA
GATGGTCATTATTTATCATATTAGTAGGTGTTGATACATATATTGCAATTACATGTTTAAAAGCACTATA
TGATTTATGGAGATGGGACTTTGGTAAATTATTAATACCGTTTAGAATATTTCTTTCTACATTTCCAGTA
GTATTAGTATTAGAAATAACAGTACTAGTAGTATTCTTATATAAAACGTGGTTAGGTAAAAATAAGTTGA
AATATCATAACAAAAAGAAGGGTGACAGTGAGATGAAATTAAATGAGAAAGAAGCTTTTAGAATGATTTC
TTTACTAAAGAATGAATTTCGAGGCGTTAGAAATAAGACACCTGAGATAATGAAAGATGATACTTTGAAT
TATCAACAAAAAAAGCAACAATTAGATGACATCGAAAACAAATGTGTCAAAAATGTATTTCGTTATTCTG
AAATTAATAAAGATTTCGTTTATGGTCTGAGTAGTTTATTGATTTCATATAAAGTGGGTACAAATGGTAG
AGAACAAGCATATAGAAATTTTATAACTCAATATGTTAATGGCAATGTAGAAGAACTTATACAATTTATG
AATCGAGAATTGTTAGGGGAGTATGATCATGCAATACGTCGCCATCAAGTACTTATTGAAATGTTTATGG
AAAAGAGAGAGTAATATAAAATTTTATTTTAATATAGTTTTTAACATAAAATCACTTATCGGAAGTTATC
TATCATCGAATATTCGTAGATGATATAATATATAGGTCGCCTATCTCTCAGGCGTCAATTTAGACGCAGA
GAGGAGGTGCATTACTTTGCTAATCATTTTCGTTCACATCATAGCACCAGTCATCAGTGGCTGTGCTGTT
GCGTATTATACTTATTGGCTTAGTAAACGCAACAAATAATTAATAGGCGACTTATAAGCCAGCATCGAAA
AAATCCCCACACTATTGCAGTAGTGTGGGGATTGGTGCATTAATTGTTAATCATTTTCGTTATCTAAATT
ATAACACTGGTAAGTAGAGAAATGCAAAAAAACAATCTTTCAATAGTATTAAAAAAGAAGGAACAAAAGT
TGTAATATGTATAATGCTAGAAAAGTTTTTAATTTTTCAAATTTACATGAGGATAACCAATCTCCCAATT
CTTATTATTAAAGCGATTGTCTATATATTTATATTGATAACGGGTAAACTCTTTATTTGATATAATAAAA
TAATTTGCTGTATTAATTGTTGCTTCATTTACATATCTTGTTTTATTTTTTTTTTAATATTACTCTTAAA
TCGTTAGATGAGTTAATTTTATCTTCTTGAAATTCTATAAGAATATTTGGAGTAATTGGAAGCATTATTT
GGTTCCAATTATCAGTAGCGATTACTGGATTATCACTAGTTAATAAATTATCTTCACTTATTGCAATATG
AAAATTCATGTTAGATGGTTTTTTCATTCTTTTTAATAAGTTTTCTAGGTTGTTACCTTGCTTAAAAATT
TCATTAAACTTTTTTATTGTATTTTTGTGTTTTTGTATTTCATCTAGATCGATAGGTTTTTTTCTAGGTT
TATATGTAAACGGATTTTCAATTAAATTCATAAAATTAATTCTTCCGGCGTCAGTACGTAAATATTGTAA
ATGAATATATTGAAAAATCTTGTTTTGCATATTTTCTGAAACATCTAAGTCCTTAGATTTAATATTTTTT
ATAAGGTTCTGTTGCAAAGTAAAAAATATAGCTAACCACTAATTTATCATGTCAGTGTTCGCTTAACTTG
CTAGCATGATGCTAATTTCGTGGCATGGCGAAAATCCGTAGATCTGAAGAGACCTGCGGTTCTTTTTATA
TAGAGCGTAAATACATTCAATACCTTTTAAAGTATTCTTTGCTGTATTGATACTTTGATACCTTGTCTTT
CTTACTTTAATATGACGGTGATCTTGCTCAATGAGGTTATTCAGATATTTCGATGTACAATGGCAGTCAG
GTTTAAGTTTAAAAGCTTTAATTACTTTAGCCATTGCTACCTTCGTTGAAGGTGCCTGATCTGTAATTAC
CTTTTGAGGTTTACCAAATTGTTTAATGAGACGTTTAATAAACGCATATGCTGAATGATTATCTCGTTGC
TTACGCAACCAAATATCTAATGTATGTCCCTCTGCATCAATGGCACGATATAAATAGCTCCATTTTCCTT
TTATTTTGATGTACGTCTCATCAATACGCCATTTGTAATAAGCTTTTTTATGCTTTTTCTTCCAAATTTG
ATATAAAATTGGGGCATATTCTTGAACCCAACGGTAGACCGTTGAATGATGAACGTTTACACCACGTCCC
CTTAATATTTCAGATATATCACGATAACTCAATGCATATCTTAGATAGTAGCCAACGGCTACAGTGATAA
CATCCTTGTTAAATTGTTTATATCTGAAATAGTTCATACAGAAGACTCCTTTTTGTTAAAATTATACTAT
AAATTCAACTTTGCAACAGAACCTCTTTTCTAGTATAATGTTTATTAATATAGTACATATTTTTATAAGG
AGTTGTACGCATGTATAATCCATTCGACGAAGCTTATCATGGCTTATGCGAAGAGATATTAGAAATAGGG
AATAGACGCGATGATCGCACACATACCGGGACAATTTCCAAATTTGGGCATCAATTGCGTTTCGATTTAA
CCAAAGGGTTTCCTTTACTTACAACCAAAAAGGTTTCTTTTAAATTAGTAGCAACTGAATTATTATGGTT
TATTAAAGGAGATACAAACATTCAATACCTACTTAAATATAATAACAATATATGGAATGAATGGGCATTT
GAAAATTATGTTCAGTCTGATGATTATCATGGACCAGACATGACAGATTTTGGACATCGTTCCCAGCAAG
ACCCTGAATTTAACGAGCAGTATAAAGAAGAAATGAAAAAATTTAAAGAACGTATTCTAAACGATGATGC
ATTTGCTAAAAAATATGGCAACTTAGGGAATGTTTATGGTAAACAATGGAGAGATTGGGAAGATAAAAAT
GGAAATCATTACGATCAATTAAAATCAGTTATACAACAAATTAAAACCAATCCAAACTCTCGACGTCACA
TTGTTTCAGCATGGAATCCTACTGAAATCGATTCAATGGCATTACCACCTTGCCACACAATGTTTCAATT
TTACGTACAAGAGGGTAAATTAAATTGTCAATTATATCAAAGAAGTGCTGATATATTTTTAGGTGTTCCT
TTCAATATTGCAAGTTATGCTTTACTGACACATCTTGTTGCAAAAGAATGTGGACTTGAGGTGGGTGAAT
TCATTCATACATTTGGAGATGCACATATTTATTCCAATCATATGGATGCAATACATACACAATTATCAAG
AGATAGTTATCTACCACCTCAATTAAAAATTAATACAGATAAATCAATTTTTGATATTAATTATGAAGAT
TTAGAATTGATAAATTATGAATCACACCCTGCTATTAAAGCACCTATTGCGGTATAAAAAGATGCATTAA
TATTTCGCATACAGAAAGGAGGTATACCATGACATTATCAATAATTGTCGCTCACGATAAACAAAGAGTC
ATTGGGTACCAAAATCAATTACCTTGGCACTTACCAAATGATTTAAAGCATATTAAACAACTGACCACTG
GGAATACACTTGTAATGGCACGGAAAACTTTTAATTCTATAGGGAAGCCATTGCCAAATAGACGTAACGT
CGTACTCACTAACCAAGCTTCATTTCACCATGAAGGGGTAGATGTTATAAACTCTCTTGATGAAATTAAA
GAGTTATCTGGTCATGTTTTTATATTTGGAGGACAAACGTTATACGAAGCAATGATTGACCAGGTAGATG
ATATGTATATCACAGTAATAGATGGAAAGTTTCAAGGAGACACATTCTTTCCACCATACACATTCGAAAA
CTGGGAAGTCGAATCTTCAGTAGAAGGTCAACTAGATGAAAAAAATACTATACCGCATACATTCTTACAT
TTAGTGCGTAGAAAAGGGAAATAGGAGGCAATTATGGCTAAACAAATTATCGTCACGGATTCAACCTCTG
ATTTATCACATGAATATTTAAAACAACATAACATTCATGTTATACCATTAAGCCTGACAATCGACGGGAA
ATCTTACACTGATCAAGCTGATATCTCTTCAAGTGAGTATATCGATCATATTGAAAATGATGCAGACGTC
AAAACAAGTCAACCACCTATTGGTCGATTTATTGAAACATATGAGCAATTAGCTCAAGATGACGTTGAAA
TTATAAGTATTCATCTTTCGTCAGGCTTAAGTGGTACTTATAATACTGCTGTTCAAGCGAGCCATATGGT
AGATGGTAATATTACAGTGATTGATTCTAAATCTATTTCGTTTGGGTTAGGTTATCAAATTAAGCAAATT
GTTGAATTGGTTCTGTTGCAAAGTAAAAAAATATAGCTAACCACTAATTTATCATGTCAGTGTTCGCTTA
ACTTGCTAGCATGATGCTAATTTCGTGGCATGGCGAAAATCCGTAGATCTGAAGAGACCTGCGGTTCTTT
TTATATAGAGCGTAAATACACTCAATACCTTTTAAAGTATTCTTTGCTGTATTGATACTTTGATACCTTG
TCTTTCTTACTTTAATATGACGGTGATCTTGCTCAATGAGGTTATTCAGATATTTCGATGTACAATGGCA
GTCAGGTTTAAGTTTAAAAGCTTTAATTACTTTAACCATTGCTACCTTCGTTGAAGGTGCCTGATCTGTA
ATTACCTTTTGAGGTTTACCAAATTGTTTAATGAGACGTTTGATAAACGCATATGCTGAATGATTATCTC
GTTGCTTACGCAACCAAATATCTAATGTATGTCCCTCTGCATCAATGGCACGATATAAATAGCTCCATTT
TCCTTTTATTTTGATGTACGTCTCATCAATACGCCATTTGTAATAAGCTTTTTTATGCTTTTTCTTCCAA
ATTTGATATAAAATTGGGGCATATTCTTGAACCCAACGGTAGACCGTTGAATGATGAACGTTTACACCAC
GTCCCCTTAATATTTCAGATATATCACGATAACTCAATGCATATCTTAGATAGTAGCCAACGGCTACAGT
GATAACATCCTTGTTAAATTGTTTATATCTGAAATAGTTCATACAGAAGACTCCTTTTTGTTAAAATTAT
ACTATAAATTCAACTTTGCAACAGAACCCGATTTCATTTGTTGCAAGTTTTATCGTATCAGTTATAGCTG
GTATAGTTGCGAACTATATTTCAGACAAACTGAATAGATAAAATTAAAACCCCCACAAAGCTTTGGCAGG
CTGTGGGGGTTTTTTGTATATGCTAGTTCGCAATCCATTTGTTACTTTAAGTATATCTTTCATACTATCT
TTTGTAAACTTTTCTATTCTTCCCAATCAACTTGAAGTTGTTTTAAAAATGCTTCTCGTTCTTTTTCTAA
TTGCGGATCATACTCATTTTGTGTTGGTTTTTCATATGTGCGTTCTTCCAACCATTTTGGCGTTTTTTCA
CGACTTATGTATTGTCGTGACTTACCTATATTCGCCATTTGTGGTTGTCGTTTATTGTGAATGCGTTTCT
CAGCGTCAAAAGGGTTCTGTTGCAAAGTAAAAAATATAGCTAACCACTAATTTATCATGTCAGTGTTCGC
TTAACTTGCTAGCATGATGCTAATTTCGTGGCATGGCGAAAATCCGTAGATCTGAAGAGACCTGCGGTTC
TTTTTATATAGAGCGTAAATACATTCAATACCTTTTAAAGTATTCTTTGCTGTATTGATACTTTGATACC
TTGTCTTTCTTACTTTAATATGACGGTGATCTTGCTCAATGAGGTTATTCAGATATTTCGATGTACAATG
GCAGTCAGGTTTAAGTTTAAAAGCTTTAATTACTTTAGCCATTGCTACCTTCGTTGAAGGTGCCTGATCT
GTAATTACCTTTTGAGGTTTACCAAATTGTTTAATGAGACGTTTAATAAACGCATATGCTGAATGATTAT
CTCGTTGCTTACGCAACCAAATATCTAATGTATGTCCCTCTGCATCAATGGCACGATATAAATAGCTCCA
TTTTCCTTTTATTTTGATGTACGTCTCATCAATACGCCATTTGTAATAAGCTTTTTTATGCTTTTTCTTC
CAAATTTGATATAAAATTGGGGCATATTCTTGAACCCAACGGTAGACCGTTGAATGATGAACGTTTACAC
CACGTCCCCTTAATATTTCAGATATATCACGATAACTCAATGCATATCTTAGATAGTAGCCAACGGCTAC
AGTGATAACATCCTTGTTAAATTGTTTATATCTGAAATAGTTCATACAGAAGACTCCTTTTTGTTAAAAT
TATACTATAAATTCAACTTTGCAACAGAACCTTTTATAATATAATCAATAATCTTTTCTATTTCAGACTC
ATATACCCCTAATTTGTGTTCTAAAATATTATCAACTTTATCTTCAGTTTCATATGCATCAGTTGCGACA
CATACTTTCTCATAATTCATAAAAGCTTTTTTATTCGCCTGACGAATATGTACATATATCATCTTGTTTT
CATTAGCAAAATGTTTCAATAAACATCTTGGGTAATAATGTTGTTTTCTTGTAAACATAATTCCTCCTGT
TAATTATATCTATTGATTCACTATATTAGTTTAATAGTTATAACTTTTTATAATACACTTCGTGGCTACT
ACGACTACTTTTAAATAGATTATACAATAATATTTGTTAGTTAAAAATTTAGAGCAATGAATGATTTTTT
TATAAATAGATAATTAAAAATATTGGGATTGTGAAATTTGGGTACACCCTAACCATACAAAAAGAATTGT
TGAAATTATAACAATTAAAACGTATGATTAGGGTGTATATTTATTATGGAGTGAAGATGAATGATTATAG
GTTATGCGAGAGTATCATCGATAGATCAAAATTTAGAAAGACAATTGGATAATTTAAAGACGTTTGGTGT
GGAGAAAATCTTTACAGAGAAACAGTCGGGAAAGTCAGTGGAAAATAGACCTGTATTTCAAGAAGCACTC
AATTTTGTCAGAATGGGAGATCGATTCGTTGTGGAATCTATTGATCGTTTAGGACGTAACTATGATGAAA
TTATTGAAACTGTGAATTATTTAAAAGAAAAAGACGTTCAGTTAATGATTACCAGCTTACCTATGATGAA
TGAAGTAATTGGCAATCCATTACTGGATAAGTTTATGAAAGATTTAATCATTCAAATATTAGCAATGGTT
TCAGAACAAGAGAGAAATGAAAGTAAACGTCGACAAGCGCAAGGGATTCAAGTTGCGAAGGAAAAAGGCG
TATATAAAGGGCGCCCTTTACTTTATTCACCAAATGCTAAAGACCCACAGAAACGTGTTATTTATCATCG
CGTGGTGGAAATGTTAGAAGAAGGCAAAGCGATTAGTAAGATTGCGAAAGAAGTTAATATCACAAGACAA
ACAGTTTATAGAATTAAACATGATAAGGGATTATCTTGATAAATTGATTGTCAATGCAAATGAGCGTCTC
TCACAGTGTCTCAAATTCCATAACATATTATTGAATTGAGATTTTAATAATTATACAAGAAAAAAGAGTA
CGAGTTCGCAGCTTTCTATATAGTAATTGTTTTACTAATAAGGTGTTTTAAAATATATTATAATGTAAAA
AGTATTTGACATTTGTATCAAAAATATTTACACTCATAAATGTCAAATACTTTTTACATTTATGAGGTGT
TATAATGAATTTAATTCCTTTTATTATTATTTTAATTTTTTCTTGTTTATGGACGGCTATAACTAACAAA
TATTTACCTTCAGAAACATTAGATAAAAAAGGACAACAAGATCGATACGATGAAAGACAACGTAAAATGT
TTATTGAAATACTGGCTAAAAGTTTTATTTGGATTGTATATTGTATGTTATTTACACTAGTGCTTAAATT
TACAGGTTTGTCACCAAGTATTGAAGGATCTTGGTTTTCTCAATATCCAGAAATTTTCTTTATAATTGTA
GCACTATTTCTTATGCTGTTTAATTACTATACTACAAATAAAAAATATACATCTAAAGGTTAAATTAATG
AAAAATAGAATTAGAGAATATAGAAAACAAAAAGGAATTTCTCAAGAAACTTTAAGTAAAGAATTAAAAG
TGTCTAGGCAAACTATTAATGCAATAGAAAACAATAAATATGATCCTACATTGACATTAGCATTTAAGTT
GGCAAGATTGTTTGATACAACTGTGGATGAATTATTTTCTTAACCATTCATTTATCACAAAAAGAGAGTG
CGAATTCGCACTCTCTTTTTGTGTAGTAGTACTATTAAATTTTGTCTCAATAACGAACGTAATTTAGAAA
TAATATTTATTGGTATTTCAAGAATATATATATAATTATTTACTAAGTCCATTTAAAAAAATTTGAGAGA
ACTTGTTCATAAGTTTAATTCTTTCATTAATATTTTGTTCATGTGTAAAGGTAACAATTCCATTAACAGC
GTTTGCTGCTATTTTACTAACAGCATTAACATCATTAATACACCATTCGCCATTTAAATTACCCTCCTTA
AAAATTACATGATAAGCATCTATATATTTGTTTTCTAATTTATTCATTTTTTCATTAATGCTATTAGTTT
TATAATATTCAGTGTAAAATTCAATTATTGCGTTTTGAAGTGGATAATAGTATTCGGTTGTTAAAGATAG
TTCATTATATAAATAAAATTTTTCTCTATTAGTTTTACATTTGATTTGTTCCTTTTTCCACTGTTCTTGC
CATTTAGATTCTTCTATATTTAAAATTTCTAAAAATAGATTTTCTTTTGTTTTAAAGTGATAATAAAGAT
TCCCTTTACTACTTTCTGATAATTTAACAATTTCTCCAGTAGTAGTGGCATTATATCCATTTTTTATAAA
TAATTCCTTTGCGACACCTAGTATTTTATCTTTCAAGTTCATCACGCCTTTAATGAGTATTAAGTACTAT
CAATGATAGCACAAAAAATTCAAAGAATAATTGTATAACACAATACAGCCATTTAAATTTCGCAAGATTT
TTTGTTGTAATATGTAAAAAAATAGATTATAATCCTTATAGACCGATCGCACGGTCTATAAGGATTGGAG
GGAACTTAACTGATTTCATTTTTTACAAAAACTACTGATATGATGACATCAAAAAAAAGATGGACTGCAC
TAGTAGTATTAGCTGTTAGTTTGTTTGTTGTTACAATGGATATGACAATATTAATTATGGCTTTACCGGA
ATTAGTAAGAGAGTTAGAGCCTTCTGGTACCCAACAGTTATGGATAGTTGATATATACTCTCTTGTTTTA
GCTGGCTTTATAATTCCATTGAGTGCCTTTGCTGATAAATGGGGAAGAAAAAAAGCATTATTAACTGGAT
TTGCTTTATTTGGCCTCGTTTCATTAGCTATATTTTTCGCAGAAAGTGCAGAGTTCGTAATAGCTATTCG
ATTTTTACTTGGTATTGCAGGTGCTTTAATAATGCCAACTACCCTTTCAATGATAAGAGTAATTTTTGAA
AACCCTAAAGAAAGGGCCACTGCATTAGCTGTATGGTCAATCGCTTCATCGATAGGTGCTGTTTTTGGAC
CAATTATCGGAGGAGCTTTACTTGAGCAATTTTCATGGCACTCGGCATTTTTAATTAATGTACCGTTTGC
GATAATAGCAGTTGTAGCAGGTTTATTTTTATTACCAGAGTCTAAGTTATCAAAAGAAAAGTCTCACTCG
TGGGATATTCCTTCTACAATTTTATCAATTGCAGGCATGATTGGACTGGTATGGAGTATCAAAGAATTTT
CAAAAGAAGGACTAGCAGATATTATTCCATGGGTTGTAATAGTATTAGCAATTACCATGATAGTGATATT
TGTTAAACGTAATTTATCAAGTTCTGATCCAATGTTAGACGTAAGACTTTTTAAAAAGAGATCATTTTCA
GCTGGTACAATTGCTGCATTTATGACAATGTTTGCAATGGCATCTGTTTTGTTATTAGCTTCACAATGGT
TACAGGTTGTGGAAGAACTTTCTCCTTTTAAAGCTGGCTTATACCTATTACCTATGGCAATAGGAGATAT
GGTGTTTGCACCAATTGCACCCGGATTAGCGGCGCGATTTGGACCGAAAATAGTGTTACCTTCCGGAATT
GGAATTGCAGCCATTGGCATGTTTATTATGTATTTCTTTGGTCATCCATTATCATATTCTACAATGGCTT
TAGCATTAATTTTAGTTGGAGCTGGTATGGCTTCACTAGCAGTTGCATCTGCTCTAATAATGTTAGAAAC
ACCTACATCAAAAGCAGGTAATGCAGCTGCTGTTGAAGAGTCTATGTATGACCTTGGAAATGTTTTTGGT
GTAGCAGTACTTGGTAGCCTATCTTCTATGCTTTATCGTGTATTTTTAGATATTTCATCTTTTTCATCAA
AAGGTATAGTTGGAGATTTAGCTCATGTAGCTGAAGAATCTGTAGTGGGCGCTGTCGAAGTAGCTAAAGC
TACGGGGATAAAACAGCTTGCAAACGAGGCTGTAACATCATTTAATGATGCTTTTGTAGCAACTGCTTTA
GTAGGTGGGATTATCATGATTATCATTTCAATAGTTGTCTATTTGTTAATTCCCAAATCACTTGATATAA
CTAAACAAAAATAGTACTAAACATATATTTTTAGATATTGTAGATTAGTTTATTTTTAAAATTAGTAATA
GTTAAAAAGTAGAACCATTAATTTTAAATGGTTCTACTTTTTTATTATTAAGTAAAGATAAAGTCCGTAT
AATTGTGTAAAAGTAAAAAGGCCATATAACAGTCCTTTTACGGTACAATGTTTTTAACGACAAAAACATA
CCCAGGAGGACTTTTACATGACCCAAGTACATTTTACACTGAAAAGCGAAGAGATTCAAAGCATTATTGA
ATATTCTGTAAAGGATGACGTTTCTAAAAATATTTTAACAACGGTATTTAATCAACTAATGGAAAATCAA
CGAACAGAATATATTCAAGCAAAAGAATATGAACGAACAGAAAACCGACAAAGTCAACGAAATGGCTATT
ATGAGCGCAGCTTTACGACACGTGTAGGCACGCTAGAATTAAAAGTACCCAGAACACGTGATGGCCATTT
TTCACCCACAGTGTTTGAACGTTATCAACGAAACGAAAAAGCCCTCATGGCTTCAATGTTGGAAATGTAT
GTATCAGGCGTTTCAACTCGTAAAGTATCAAAAATTGTGGAAGAACTTTGTGGTAAATCCGTCTCTAAGT
CCTTCGTTTCTAGCTTAACAGAACAGCTAGAACCTATGGTTAACGAGTGGCAGAATCGTTTATTATCAGA
AAAAAATTATCCTTACTTAATGACCGATGTACTCTATATAAAAGTACGAGAAGAAAATCGAGTACTCTCA
AAAAGCTGTCATATAGCGATTGGAATAACCAAAGATGGCGACCGTGAAATTATCGGCTTCATGATTCAAA
GTGGCGAAAGCGAAGAGACCTGGACAACATTTTTTGAATACCTAAAAGAACGCGGTTTACAAGGTACGGA
ACTCGTTATTTCTGATGCGCACAAAGGATTAGTCTCTGCCATTAGAAAATCCTTCACCAACGTAAGTTGG
CAAAGATGCCAAGTTCACTTCCTAAGAAATATCTTTACCACCATTCCTAAAAAAAATTCAAAATCTTTCA
GAGAAGCTGTTAAAGGAATTTTTAAGTTCACAGATATTAACTTAGCGCGTGAGGCTAAAAATCGATTGAT
TCATGATTATATCGATCAACCAAAATATTCAAAAGCTTGCGCATCATTGGATGATGGATTCGAAGACGCC
TTTCAATATACCGTACAAGGAAATTCCCACAATCGACTAAAGAGTACCAATCTAATTGAACGACTGAATC
AAGAAGTACGCAGAAGAGAAAAGATTATTCGCATCTTCCCCAATCAAACATCAGCCAATCGCTTAATTGG
AGCCGTTCTTATGGACCTACATGATGAATGGATTTATTCTTCAAGAAAATACATCAATTTTGATAAGTAG
AAATGGTAAAAACATTGTATAGCATTTTACACAGGAGTCTGGACTTGACTCACTTCCTTTATTATTTTTC
ATTTTTTTAAACTATTTAATACTAATGTCTTTTATAATAGCTTTTCATATATTATATAATCAATCTTTAT
AAGTCCTTTTATAAATTTCTTTTCTACCATTTTCGATAAATTCCTGTTTAATATTTTTAATTCCATAAAC
AATAGTTTCAATAGGATAATATTCTTCAACTATATCTTGATATTCTTTTGCTTTCTCAATATCTATATTT
CCATACATTCTTAATATATCTTCTCCAAAATTTGTTCCTATTTCTTCTTCACTATCTTCAAGTAAGTATA
TAAAATCACAATATTCATCTATAATTCCAGAATCTCCAAAATCAATTATTCCAGTTAATCTATTATTGCC
ATCTAACAATAGATGATTACAACTAAAATCATTATGGCATAAACACTTTTTACCCTCAAAAACTGTTGTT
GCATTTAGTCTTTCCATAAAACTTTCTATATAATCTTTTTCTATATCAGTTAAATCATTATAAATAGTTT
CACGCAACAATATATACTCTTCTAATACATTTTGTTTATTATCAATAGTACATTCACTAATATCTGTATA
ATCTAAACCGTGCATTTGTCTTAAAAAACTGGCAATATCTCGTTTTAACAAATTTTGTTCTTCTTCTGAC
ATAGTAGAATAAATTTCTGGTGTTAAAAAAGTTCCTTTAATTTCTTTATAACCTAGTATAGATAATTCAT
CACTAATATACGAATATTCAATATTAGGAATTTTTACATTAGTTTCTAAATTTGTATTTAAAAAATTATA
TATTGCTTTTTCTTTTGCATAACCTTTTTTCTTATTAGTACTAAATTTTGTTTTAAAAATGTATTCATTA
TTAACTAAATATGCCACACTATCATAACCACTACCGATTATTTCAATACTATCTACTTTGAAATTATCAA
AGTAATGCTCAATTAAATATTTCATTGCCTTAACATTTGTGGCATTATCATCATATCTATATTCCATTAA
ATAACAATCTTCTTTTTTGCCCTCGTGTAATTCATGTTCTGGCAAATCTTCAATAATTCTAAAACCAGAT
TTTTGGTATGCCCTTATTGCTCTTGGATTATTTTTATGAGGGTCTAAAATAACTGCATTAGCATTTCTTT
CTTTTTTCAAAAATTCAAAAATCAATTTAATATATCTTGTACCAATTCCTTTACTCCAATAATTTGGCTC
TCCTATAAATTGATCCATACCATAGACTATCTCATCAGTTTTTGGATAATGATAATCAGTATATAACTCA
TCATACATTTTATATATTTGTCCATATCCAATAGGAACATTGTTATATTCAATAATTACTCTAAAAACTT
CATCTTCCCAAGGCTCTGTATAATGTTTTTTTAATGATTCTAATGTATATTTTTTATCTCTACCACCATA
AAATTCTAATACTCTTTCATCAGTTAACCATTTTAACATCAAAGGAAAATCATCATCTATTAAAGTTCTT
ATACATATTTCATTTTCAACTATATTCATTTATTTATCACCTTTTTCATAATCATATACATATACTATTT
CATCTTTATAATCATTTTTACCACCTAATTTTTCATATACATGGCAAGCTCTAGGATTACCTTTATCAGT
TATTAAAAACATTTCAGAACAACCAATCTCTTTAGAATATTCCTTAATAAAAGATAATAATTTTGAACCA
TAACCTTTGTCTTGATAGTTAGGTAACATTCCTATTGAGTGTAAATAAAACATTGTTTTTCCATCAGGTC
TTAAAAGTGTATAGCAATATGCAAATCCTATAATTTTATTATTTTCTTTAGCTATAAACCCAAATGAACT
GGTATCATTAAGAAATCCTTTTAAATTATCAATATCAAAAACCATATTATCATCAATTAAAACTTCTTCC
ATAAACTCAGTCAAGTCCAGACTCCTGTGTAAAATGCTATACAATGTTTTTACCATTTCTACTTATCAAA
ATTGATGTATTTTCTTGAAGAATAAATCCATTCATCATGTAGGTCCATAAGAACGGCTCCAATTAAGCGA
TTGGCTGATGTTTGATTGGGGAAGATGCGAATAATCTTTTCTCTTCTGCGTACTTCTTGATTCAGTCGTT
CAATTAGATTGGTACTCTTTAGTCGATTGTGGGAATTTCCTTGTACGGTATATTGAAAGGCGTCTTCGAA
TCCATCATCCAATGATGCGCAAGCTTTTGAATATTTTGGTTGATCGATATAATCATGAATCAATCGATTT
TTAGCCTCACGCGCTAAGTTAATATCTGTGAACTTAAAAATTCCTTTAACAGCTTCTCTGAAAGATTTTG
AATTTTTTTTAGGAATGGTGGTAAAGATATTTCTTAGGAAGTGAACTTGGCATCTTTGCCAACTTACGTT
GGTGAAGGATTTTCTAATGGCAGAGACTAATCCTTTGTGCGCATCAGAAATAACGAGTTCCGTACCTTGT
AAACCGCGTTCTTTTAGGTATTCAAAAAATGTTGTCCAGGTCTCTTCGCTTTCGCCACTTTGAATCATGA
AGCCGATAATTTCACGGTCGCCATCTTTGGTTATTCCAATCGCTATATGACAGCTTTTTGAGAGTACTCG
ATTTTCTTCTCGTACTTTTATATAGAGTACATCGGTCATTAAGTAAGGATAATTTTTTTCTGATAATAAA
CGATTCTGCCACTCGTTAACCATAGGTTCTAGCTGTTCTGTTAAGCTAGAAACGAAGGACTTAGAGACGG
ATTTACCACAAAGTTCTTCCACAATTTTTGATACTTTACGAGTTGAAACGCCTGATACATACATTTCCAA
CATTGAAGCCATGAGGGCTTTTTCGTTTCGTTGATAACGTTCAAACACTGTGGGTGAAAAATGGCCATCA
CGTGTTCTGGGTACTTTTAATTCTAGCGTGCCTACACGTGTCGTAAAGCTGCGCTCATAATAGCCATTTC
GTTGACTTTGTCGGTTTTCTGTTCGTTCATATTCTTTTGCTTGAATATATTCTGTTCGTTGATTTTCCAT
TAGTTGATTAAATACCGTTGTTAAAATATTTTTAGAAACGTCATCCTTTACAGAATATTCAATAATGCTT
TGAATCTCTTCGCTTTTCAGTGTAAAATGTACTTGGGTCATGTAAAAGTCCTCCTGGGTATGTTTTTGTC
GTTAAAAACATTGTACCGTAAAAGGACTGTTATATGGCCTTTTTACTTTTACACAATTATACGGACTTTA
TCTAAGTAAA

>NC_014369.1 Staphylococcus aureus plasmid pSK1, complete sequence
ATTATAAAAGACAATTTCTTAAATTAATAATATGATATACCTATATCTAATAATTTATTAGTATTAATAA
ACCTTGAAAGGATGATTAACTGATGAATAGAGCAGATATTTTTAAAATATTTGATGTAGAACTTAATATA
ACTATATTTTTAGGAGCACTAGTAGCAACTTTCATCTATTTTATAAGTTACATGAACAATGTAAATGAAT
TAATTACATTATGCTTAACATTAGCTTTTCCTGCATATTTATTAAAAATTAGCAGATCGTTCGAGGTTAT
TTTATTAGAGGAAAAAATAAAAAATAGTAAAATCAAAATCTGTGACAAAGATAGAATTGAACGAGAGATA
CTGGTGAAAAAGAACCTAATAGATGAACTATTGTTTCCTAATAGAGTTATTAAAAAATATACACTGACAA
TTTTAATTTACAGTATAGGTATTATTATTCTTTTACTACTTTGTAATATGTTAAGTTATGGAATTGGTGA
AAATGTCAATTTTATCTGGAGATTACTAGCTTGTTATGTAACGAGTGTCACAGTGATTATAGTTGCCTTG
ATTATAATGATAATGATATTTGATCTTATAATTGGATTACTATTAAATTTTCAAATATTTTTAAAAAATA
AAAAGTATGATGACTTTTTATAATTATTCGATTTATATAATGAAAAATTAAATGATTAAACATAGAAACC
TCAAAACAAACCATATTTAATAGAGTTTATGGCGCCTTATACAAATAAAGGCTATGCTGTTAAAGAATTA
TGTAGCTATCTTCAGATTAATATGGATGATGTTTATACTATTGGCGATAGAAAATTGATTTACCTATGTT
TAATACCCTAGATAATTCTTCTGATAATTTAGTTTTTGTTAGAGTTTAACATAACTGATGATTATCAGAA
GTTTCTTTAATATAAATAAAAGCACTATAAGCGACTTAACTTATAGTGCTTATTTAATATATTTTTTCAA
ACAATCATTAGCCACCAAACAAACGACTCCAGAAGCCTTTTTTAGTTTGGGTTTCTTCTATAGCAATATC
TTTATCATTTTGATTAAATGAATCATCTTGTTGTTGTGATTTTTCATCTTGTTGACTCTCAGATATATCT
TTAGGTTGAACCTCTGGTTTCTTTTCTTCTTTCTGATATTGATCAGTATTTACAGAATCCGAAGTATATG
ATGCTTCTTGTACATCAAAGTTTTCTCGATCATTAGTAGATTTATCAAAGGAATAACTTAATTGTCTCTC
TTCCTCTAATTGATGTTCCAATTTTTGAATTTTTTTATTGCTTTCTAAAGCTAAAATTTGTTGATTCTCT
AATAATTTATTTAATGTATTAACATTGCTATTTTGTTGGTCTAGTTGTTTAGTTAAATTCTCAATATACT
TTTCATCATTTTTAGCTCTAGTTTCAAAGATTTCTACCTGCTTTTCTAATTCGTTTACTTTTGTTTTTAA
TGTCTCAAAGCCATCTGAATTATTATATCTATTCTTTTCAGTGTTTTCATAAGTTATTTCTGATTTTTTA
TTTTCTTTATTTTGAGTTGTTCTTTCTTTCTTAGTGATTTTTTCTACTATTTTCAAATAATCATTATCAT
CAATATAATTCACTCCATTTTCTTTTTCAAAAGATATATTCAAATTTTTAGCATTATTAACAACAGTTTG
TTTAGTTACATTCAATTCATCAGCAACCATTTTTATAGTTTTCATATCATCCACCCTTAGGCACCTAATT
TACTACCTAATTTTACCACCTAACAATTTTTCTTTCATCTTTTTTACCGCCTAAATATATCATTTTTACT
ACCTAAGTACCTAATTTACTACCTAATTAGCCACTAAAATAATAAATTTTGTTGTTTTAAGGTCATAACA
TGATTCTGATCTGTACTTAAAACGCTTTATATACACCTTTAAAAATGTTAATATTATCTTATGAATTTTA
AAAAGCCAATGCTATTGGCGTAGCATCGGCTCTGGTAATTAAAACGATTTGCGTTCGTTTATTTATATAT
TTTTTTGATACTTGTATTATATATATCTACTCGTCTAAGTGCAAGCACAAAACATATAACTTACGTAAAA
ATTGTTTTATTACCTCAACTCTAAGTAAAAGGAAATGAGGTTTTTTATTATGTCTAAATTTAAAAAAATA
TCTGCAAGTGAATTCGAAACATTACGTTTTTATCAATTACCCAAATTTTTATTTGAAGATGAATACTTTT
CTAAAATGCCCACAGATGCAAAAGTTATGTATGCTTTATTAAAAGATCGCTTTGAACTATCAAGATTAAA
TAACTGGGTAGATTCAGAAAATAATATTTATCTTTTATATACCAATAAACAGTTATGCTCAATTTTAAAT
TATGCAGAACCAAAAATCATTAAATTAAAAAAAGAATTAGAAAAATACAATTTGATTATAAACGAAAGAC
AAGGTTTAAATAAACCTAACAAAATTTATTTACTCGAACCCACATATGACAAGGAACTAATAAATTCTAA
GTTCCAGAACAAAGAATTTATTAGTTCCAGAACTAATAAATCATCAGTTCAAGAACTAATAAATTCTAAG
TCAAGTGATACTGATTTTAATAATACTGAATATATAGAGACTAAGAATAATGATACGAATTATACGAATG
ATACATCTAACATGATTTCTAAGAATTCTCATTCGAATCATACAAATCATCAACAAACCGAATTTAATAA
TGATGCCTTAAAATTCCAGGCGCTTGAAGAATTACCTTCGCAAATCAAATCTTATGTAAGTAATTTTGAA
ATTAAAGACATCCGTATTATTAAAAGTATCTTACTCAAGGGGAAAAAGTCATTTAATAATACACATGATA
CATATTACCGTTTAGAAGACGTCGAATTTGAACTTGTAAGTGTTTTAAAACGTTTTAAAGCCATGTTGCT
ACAAAAAAATGAAACCGTTGAAACTATGCAAGGCTATTTAATGCAATCAATTAAAGCTGAACTTGAAGAA
ATACATGCATTAAATATGCGTCGTCAAAACATACCTCAATACAATATCTTTAATCAATAACTCAAATAAT
CTTACAACAATCAAAACAACATCAAAATTTGGAATTAAGTCAACAGAAAACGTACGTTAACTTATGTGTA
GGACTTAAGCAAAATATAAACATTTTAAACTAGAAGAGGGCAAAGATGACCTTATTTTTACAAGAAAGGC
GTTGAATAATTGCTAACCAATTTCTATGCCAATTTTTAAATTTGCATGTAACTGGGCAATGTCTTAAAAA
ATCGACACTGGATTTGCTCAAATTTTATGTTGTGAAATTAAAATATATTTATTTGGCTCTCATTTGCGTT
TTAAGAGTTTATGTAATTGTTCAGGTATAAAACTATATAAAATACTCTTAATTCTTTAAAATGCCCCTTT
AAAATTAAAAATAAAGGTATTCTAATTTTTAAAATATACTTAGATAAAAATAAAAAGCTAACTCAAAATG
AGCGAGCTTTTTATTTCAATATAATTGGGTGCGTCATATTGATGTTGGTTACAATATTTGGCAATTTGAT
TGGCATTTGAACCTAACTTCCCTAAATCTTTCGCTATCGATTGTCGCGTCATTTTATCTAATTTAAGTGT
GACCAATCGACTGCCCTGTGCCTTTTTCTTTACGAAATTCGGATTCGCTCACACGAAAGCTAATTTGTTT
TGCCTCCTTACGGTTGGATTTATGGTTTTGCCCAACAGTTGCGTCGCTAGCCACAAATGTATTTTGTTCG
CTCATCAATCCCACCACGCTTTCTTCGAAAGATAACTCCTTAATATAATTTTACTTTATAGGATAAAGCA
AAATTAATTAAGTCGTTAAGTGGTTTGGCCAGCTTGTTGGGAATACTCCCCAAGCCCCTTAGGATTTTTT
CTGACGAAAAAATGAGTGGCTAAAGTGCATGCCACTCATAGTTCAAAACCACAAAATCAAAAATGTGATT
TCTATAATTATTAAACCCAAATGAAAAATACAATTAAAAAGGAAATGATAATAAGGTCAAAAATGATGTT
CTTTATATTCCAAGTTAAAAAATCAGGGACACTATTAATAATTAACCCTGCTATCAATAAAATCTCACTA
GCAAAGTGTATGTACTTTAAAAAGGAAAGATCAGATAAAGGAGTGCTTTTCATAAGCGAAAAAATAACAA
TACAAATAAATGCTGTTCCCATAACAACATTGCCTATCTTATAATATTTTTCATAGTCTTCAGTTTCTCT
TAAAAGCATTTAATCTCTCCTAAGCCGAAATCCAATTTGTTTTAACTTTAAATTTTGTTTGAAGTATATA
CCAAAGTCTTATCTTTGAGTGCTTTTTTATCCTGTTTATAAAAAATCTGCAAATTGTTCGCGATATTTAA
CATGTAAAAGAGAGCCCAACACAAAAGTAATTAAAAGGAAAGTAAGATTATATAAAGATAGTTTCCAATG
TGTTATAAAAAACCAATTTTGATATAGAATTGCCGCTCTATAACTTTCAGCTATAAAATAGATAGGATTA
AATTGTATAACCTTTAAAACTAAAGTATTTGTCGGTAAATATAAGATTGAAGATATAAAAAATATTATTC
TCATAAGAGCTTGCATAAGCATTTGGACATCTCTAATAATTACAGCTAATGTTGAAGTTAATAGTGTTAT
TGTCATTGTCAGTAACAAAGTGTAAGGGATAAAAATTAATAATTGTAATGTATATATAGTAGGATAGTAT
CCATTTAAAGCACATATAAGCATAATTAAAATAAGTAATAGTATATGAGTGTAAAATTTACTCAAGACGA
TATAACTAGATAATATAGATAATGGGAAATTCATTTTAGCTACTTGCTTATATTTGCTAGTAACTGCTTT
TGTACCATTTAAAATACCTTGGTTCACAAAAAACCACATACTTATTCCTACAATTAACCAAAAAATAAAA
GGTATATTCTCAACAGTTCTATTATTTCTGAACCCTAAACCAAAAATAAACCAATACATAAAAATTTGTA
TTGAAGGATTAATTAACTCCCATGCTGTTCCCAAATAATTATTTTTGTTAGAAATTTTCATTTCAAATTG
TGCTAATCTTTTCATTAAATATAAATTATTAAAATGTTCTTTTAATATAAATAAAGATGATTTCATAACA
TTAAGTTACCTTTCTAAGATTATTAATATTATAAATGAAACCTAAAAAAAAGGTAAAGCAATTGTTTATT
GCTTTACCTTTTCTATTTTAATTATGGAGTTGTACAAAATTCACTGTTTCCGACTGGGAAGCAATTATGT
TTGTTACCATTTCCTTTATGTTTTTTCTTTTTAGATTTAGCAAATGCTTCATGAGAGTTATCATTCATAA
AACCAGTTGAAGCACTTGCATACGATAGTGTTGTTACTAATGAAAATGCAATAAGAAGTTTAGATATTTT
TTCATTTTTGCCCCTCCAAAATATTAATTTAAAATAAAGATATCACAGTTTTAAAAAATAATATAGTAAA
AATATAAATTTATTAATCGTTTTTTTGATATATATTTAATATTCTGTTCATTTTTTACAAAGTATACATA
TTCTATATAAAATCACTACTTATAACACTTTATTATGTTAAATCAATGAAAAGGCACAAACACTGATTTA
AAGGTGTTTGTGCCTTTTTACTGTATTTATCCTATATGCACCATTTATACATCGTTGTTCTCACACGTTT
TCATGCATTTTCATCAAAAGAAATTTTGTATCTTTATTCAAAAATTCACATTACAAAGTATCGTGTTAAA
CTGGTCGTTTTTGTTATACTTAAAAAGCACTTCCTGTGCATGAAAGGAGGTGTGATGTACAAATGACTAT
TGCACTTTTCGTCGTAACAATTATCATTTGTCCAGTTTTGACTGGCATCATCGCAAATTATTTGTATGAT
CAATTCAAATGATAAAAAGAAGACCCCCACAAAGCTTTGGACGGCTGTGGGGGTTTTTGATGTACAAACA
ACATCGCACTTTTCGTTACTTCTAGTATATTATTTCTTATGACTTTTGTAAAATGAAAGCTACATATCTT
TATACAATATCAATTTAAATCAATTGTCGTGTCATTGTCGTCTGTCTGTCGGGCGATTGTCGTGGCTATT
TTTTAAGATGAGGAGTAATTTAATACTATGAATCAATCAAAAATCGCAAAATTAAGAAAAGACAAATCGT
TAACGCAAGAAAACTTAGCCGAAAAGGCCTGTGTCACTGTAAGAACTATTCAAAGAATAGAGGCAGGTGA
AGAAGTTAGTAGCGAAACACTTAAAAATATTTCGAATGCGTTAGATGTTACCATCAATGAACTCTTTGAA
TCGATTGCGTCGTCTGATAAGGAGGAGGAAATCATGGAAATAGCTAAAGAACAACAAAAGCAGTTTCATT
ATCGTAGAAATGAACAATTGACGTTTCGATTCATCGCATTTGGCGTTATTTTTGTATTTTTAGGTTTGTT
TGGTATTTTTGTAGGAGGATTAAACGGGTTAAAACAAGACATTTATGGCATTGTCTGGATTTTTATGCTG
TTTTTAAGTTTAGCTATGATGCATTATGTTTTAAATGTATTGATATCAAAAAAATTAGATGAAAAATATC
CGATGACTGTTGGTATGAACAATAAAAGATCTAATATGAAACAGCAACCTGTCAAAAATGGTTGGGAATT
TATGGCTCGATATTGGTGGATCATTTTTCCAATTGGCGGCTTTTTAAGTTGGCTTATTCCTGAATTGACA
GGAAAGTAAATCTCAAACAATAAAAATATAGTTGGGAGGCATCGCTTTTTATTATTTGAGTGTTCACAAT
TGATATCACCTGTTTTAAAAAGTTCTCATTTTTGAGTGTGGGGGGGCAGTAACTTTTTATGCCGAGAAAA
TTGATTGTCATTGAGAAGAACCCTTAACTAAACTATATCGACGAATGTCGGTATAGCGTGAGCTATGATA
CCGATCATTCGATAAAATTCGGGATTGTTAAGGGTTCGGAGGCTCAATGACAATCAAGGAATTGGAATAA
ATACCAGCGATGATGTGATGAACGATGATAAATAAAAAGGTACCTATACGGTACCTAAGTGATATCACGA
TCATAACTTTGGAAAACAAACCATTCGATGAGTTCATAGGGATCGAATGGTGTAGGTGGATGTGTATATG
CCAATAAGTTGTGTCTCTGGCAGTGAATATAAACAGCGCTAGCGAGTTGATTTAATGTATTCAGCTCATC
CATATCGGCATGATTTTGGTCGACTTTTTCAAATAATAAAATAACTTCAACGATGTCATAACCGAGTTGT
TCAAGGTACATTTGAATATGATGATACATATGAAAGGTCTCCTTTATAATGAATACGCCGTATCACAATC
TTGTGATACGGCGATGATTGATGTGATAGATATTCAATATTGATTTTTTGAGTAAGGCAAAGCTATTTAG
ATTTATTTCTGATCTTGAACATAGCGGCTATCGGGCGCATCAAACTGAATGCCTTTTGTTTTTTTGCCTA
CCGGTGTAACGAGATTCAACTCACCATCGTTTTGGCTTATAAATGCATATTTTTTGTCATAGACATCAGC
GGTACCACCTGCAATATCAAAGGCGATCATATGATGGTTAGGATGTTTGTCGGTTGTGAGGTAATCGATC
GTACCTTTGTTTTCATTTAAAGCATTTGATATACCACTTTCCGTCATGACTTGTTCAATATCGCCAACAT
CTTCAGGTTGTTTTGTGTTACCAATCCCTTGGGGATGAATGGCAAATGCTTCTCGTGTCGAGTGGTTCCC
TGTTTCATCTTCTGTCACTTGGATACGCACTTTTTGAGGTTGAGGGGCCTGATAAGTCATATTATCTAAA
TGTTTTATGGCTGTTTCAGGTTGGGTTTGAAAATCACTTGCTTTTAGTTTAAAACCATCATGATCCTTCA
GTTGTTTACGATTCACAAGTTTTTGTATTTCTTTTTTCATTTCTTTTTTCTCATATTGAAAAGCAGCACG
ATCATCTTTTTTGGCCATATCAATAATAGTTTTATCTGATTTGTCTTTAAAATCACCTAACGTGCGATCA
GATGCTTGATCACTACTATAAACGGTTTGTTTGCCATTTTGTGTCACAATATAAGCTGTCACGACGGAAT
CTTTTGTCGGTGTTGGATTGTCTTCTTTTTTGACGAGATATGAGATGTGTTGATCTTGATGCATCACGTC
TCCTAATTTGACGTGTGTTTGATTAGCTGCTTGGTTATGGTGACCACATCCGGCTAATAAGAAAGTGAGA
CTGATCATACTAATGATACTTTTTTTCATTGTGAACACTCCTTTGTGTTTTGGATAGAAAGAAGCGATAG
CTCTTCATATTGAAGACCTATCGCTCTGTTAACGTATTAAGCTTTGTGAGAAGCACGGCGAGCGATGAAT
CCGATACCCGCCATCAGTGCGACGATGCCAACCATTGTTGTTATACCAGTGTGAGATTGACCTGTCTCTG
GTAATGTTTGATTTGTTGTATCATGTTGTGATGTTTCAGTGTGTTGTGTTGCTGCTTGTGTTGTGTTTTG
ATCGTGTGATGATGTGTCTTCATAATGACCGAAGGTTTTGAAATCTTGACCACTGCTGTCGGTACTGTGT
TTAACTGTACCATCTTTATAAAGACGTGTGATGCCTGTACCGCCGACGCCTGATTTATTATTGGTTGTCA
CTTCATAATAATCACCATGGTCTTTCGGTTGACCATAACGAATTAAATCAGGTTGATTGCCGTGCTGTTT
GTCGACTTGTTGAATAATATCGACGGCATTTGATCCATTGATGTTACTTTCAGCCTTTGCCTGAGGCGCG
TTTAAGCCCGTTAATAAAAGTGTTCCCGCAATGGCAGTTGTACTAAGTAATTGTTTTGTTTTCATAGAAT
CGCTCCTTGTTGAATAAATTAGATTGATGATTACTTGATCTCAATAATCAAAAATAAATCATCAATCGAG
ACAGCGTTAAATACATCTAATTCCTCCTTACTATTTTTGAAACGCTTGATATTTGTAGTACATGTGTAAG
ACAACGCCGATGGCGACAGGGACGATAATAAAATACATGATGATCATGTAGGCACCGACAAAGAATAAAA
GAAAACCTAGGTACCCCATGGCGATAAACCAAGCACCATTGCCCATCTCTGCACGACGATTCCGTTTTTC
AGCGTCTATATTAGTCGCAGTCCAATGTCCATTGCGACGATTGTAGTTAAACGCATAACGATCATCGGCG
TAGACTTTGCCTCTTTTTTCACGAATCCGTTGGTTATGACGTTCAGTAAAGCGATCTTCATGTTTCACTA
AACCCCAATAAAATCGCGTGAAGCTGATAGATTTCACAAAACGGATGTACGTTAATGTGAGTGGGGATAA
TATCATGACGATGAAGGTATATAGATGCACGAGTTGCGTCATGATGGGTGGTGCTGAGAGTGGGACAAAG
AAAGGTTCTTTGCCAATCTCAAATGGAAAAACAATCGATACTAGGACGATATAAAACCAAAACCAACGTG
GGACGATTTGAAAGACCGATTGAACAAAACGTAAGAAACTTGAAGTATTCAGTTGTTGAGTATTCTGATA
CAAACGGAGATGATTGAGTTGTTTGAGTGATTGAAACATAGACCTTAAAGTGCTCCTTTCATGTAAATCA
TTTGTAGTTGAATCAGTTCGGTTGTGAATTGCGCAAAGAGCGTGTCAGGTGACACTAAACGTAATGCATG
ACGATATGTAAAACAAAAATGAATGGCTTCTGAGGGTGCCATTTGGAATGTCACAAGCATTTTATGTGCG
TCATTTTTGAGGACGTATGTTTGATAATGATGTTGTAATTGTTGATAAAGTTGATGTGTCATTTCATATG
TGACACTCGTCGGTGTCACTTGATCATCGGTCATGGTTTGATGACTCATATAATAATTTTGCGTATGATG
GTCGTATAATAAATGTTGATGTTGATCGTTTAAAAAGTCACGAATATCTTCTAAATCTCGTTGAATCGAA
CGCGGATGAACGTGAAATGTTTCAGCCAACAAAGGCACATTAACATAATGGTGATCACGTAACTTAGTAT
AGATAGTTAATGTTCGTTGAATCTTGTTTCCCACAATATTGTCCCCCTTATGATTTTTATTATAAGCAAA
ACAGACGACAAGCATTGTCGTCTGTAAAAAATTAAAATAGGTATCAAATTGAATGATGTTTATGGTGTTT
AAGATGATTATTAAATACCATTTTTGTGATTTGTTTCGCGACAAATCGTGTCGTTCTGAGACATTGTTAA
ATGACATGATAGTAATACGATTGGATTAAAAAATAGTCACGTAAGTCATGAGGATTGAGCGCAACAGCGG
TTAACTCTAAACCTAATTTGAGATCATTACGTAGGTAACGATAGATGTTTTGAAAGAGTTGTTGCATCGT
TGTGATTTCATTTTGCGTGGCACGATATTCAAAGATTTTTTGACATATGATAGCGACCTTCACAGGATCT
TTTTGATGTTTGAACAAGTACTGATTAATGTGTTGATATACCATTTGTTTCACCTCTATTTGAAAAATTT
TCAACGTTTCAACTAGAACGATGGCCATCGTTCCTATGGTTTTGAACTTTGAAAAACGTCTCAACTTTTT
GAACGAACATCATCTCCAAAAAACAAACATGCATTAAAATAACGAAAGTTACCGGGATTTAAAAAGTTAC
CGAGACGTCATAAATCCCATAGCGGCGCGGTTGAAAATTTGGAAATTGTCAATTTTGTTTAAAATTGGCT
ACTTTTTGGTTAAAAAAGTTACCGGGGCTTTTTCGGGTTATTTTAGCTCCAATATCGAAAGTAGATATTG
GAGCTGATCCCTTGGGGCTCTAAGTTCAACGCAGTTGGAGCAAGTGAGCGAAGCGAGCGGTAAGGAAACC
CCAGCTATGCTGGGTGCCACCGAAGGTGGCATCGTTGTCCCTTATGCTCTTTACTTGGTAACTTTTTTAA
GTTGCCAAGTATACAAAAAAGTTAGCTCCGGAGCACAAAAAAGTGCTTTGGAGGTTACTTCTTTTCTTTG
AAAAATAGGAGTGAATAGCGATCTATTTTGAAAAGTTGAAGGCGTGTTTGAGGTGTCATGGCATTTGATT
TTATGTGTGGTTGAAATCGTCAGTGATCATATGAAAAAGAAAAAAACGAGGACATGTTAAGATGTCAAAA
AGAGATTTCCAATATTAAAAATGGACGATTAAAATCAAAAAAATGTGTGATACTTTTTTTGATATATGAA
GCAAATGAAACGATGTATGGGCATGTTTGGGATCGGTTTTAAAAGTTAAAAAATGACAGTCAATGATCGA
TAATAATGATTTGAAAAACTATTTTTTGATATAGTTTATTGCCATTTTTTGAATGTCTAAGGTCATTGAA
TGAATCCAAATAGGGTATTAAAATCATTCAATGTTATTCATTTTTACGTCGCGTTTTTGATGATTTATGT
GTTCAAAAATGAAGTGATCATGATTCAAAAAAGGAGCTTAACGGCTCATCATTTGTGTCATATTTTGAAT
TAAAACACGATCACTTTTGATTCAAAAGGCACTTAAAAAATATGATGTTTTTGGATGTTTAGTTTGGCGT
TAAAGACATCATTGTGGTCAAAAAGAAAATATCATCAAGCATCGATATGTGACTCAAAAAAGTATCATAA
AAGTAAAGTTAGATGCGATAGATTGGATCTAAAAATGGAAGCATGTTGATAGCATAAAATGATTTTTTAA
GTTTAAAAATGGGATGTCAGACGAGAGTTTTTTAATTTAAATGATAACAGTTAATATGAAAAAGTAGTAT
GAAAATATATTGTAGTAAAGTGCAAAAGGAGTAGGACAAAACACTTTTTTTAGTTGGTATAATACTCATT
AAAGTTTGAAAAACTGAGATGATAGATTTTTGAAATAAAGTTATCCGAACAGAAATGGTTGCTATTTAAC
TTGATAAATATGACTCAGAAACCATTGAATAAACATCATATGTTCTTCTAATTTACTATATTGGAATCAT
AAAATGAATTAAATATAAATAACAATGAGGTGTCAATAGGTATGGAAATCAAGGAATATTTTGAAATTGC
CAATACTATATTGAGATGGTTAAGCATATTTGTTATACCGTTATTTGGAATCATTATATCAAAACTGGTT
GATAGAAATAATATAATGAATCCCAATAAAGAAAGATTAGGTAGACTATTTAAAAATATATTAAGATTTA
TTGGTTTGGTTATACTTTTAGATATATTGATGTTTTTGAGTATTAGTGAAATATTTTCAGAGGTTAAAAA
TATTAATTCAATAAAATCAGACTTATGGAGTGCATTTTACATATTTACAGCGTTTAATGTGGTATATGCT
ATATTTTTATTCCCCCTATTTATCAAAGAAAAGAAATATTATGAAGTTGAACTTACGCATAATAATAAAA
AGATGAAATATATTGTTCGTGATAGAGTCGAAGATAAAGATGATGGAAAACTTATATATGTTGATGAAGA
TGAAAATAAAGAGTATGAAGAGAATATTATCGATATTAAAAAAAGAGAGTCAAGAGTGACTTTTATACCT
CATGTCGTAGCACTTTTTAGTATTAATAAGGATGCATTAAAAGAAACTAAAGTATTTCCTATGTGGCTAA
GATGGTCATTATTTATCATATTAGTAGGTGTTGATACATATATTGCAATTACATGTTTAAAAGCACTATA
TGATTTATGGAGATGGGACTTTGGTAAATTATTAATACCGTTTAGAATATTTCTTTCTACATTTCCAGTA
GTATTAGTATTAGAAATAACAGTACTAGTAGTATTCTTATATAAAACGTGGTTAGGTAAAAATAAGTTGA
AATATCATAACAAAAAGAAGGGTGACAGTGAGATGAAATTAAATGAGAAAGAAGCTTTTAGAATGATTTC
TTTACTAAAGAATGAATTTCGAGGCGTTAGAAATAAGACACCTGAGATAATGAAAGATGATACTTTGAAT
TATCAACAAAAAAAGCAACAATTAGATGACATCGAAAACAAATGTGTCAAAAATGTATTTCGTTATTCTG
AAATTAATAAAGATTTCGTTTATGGTCTGAGTAGTTTATTGATTTCATATAAAGTGGGTACAAATGGTAG
AGAACAAGCATATAGAAATTTTATAACTCAATATGTTAATGGCAATGTAGAAGAACTTATACAATTTATG
AATCGAGAATTGTTAGGGGAGTATGATCATGCAATACGTCGCCATCAAGTACTTATTGAAATGTTTATGG
AAAAGAGAGAGTAATATAAAATTTTATTTTAATATAGTTTTTAACATAAAATCACTTATCGGAAGTTATC
TATCATCGAATATTCGTAGATGATATAATATATAGGTCGCCTATCTCTCAGGCGTCAATTTAGACGCAGA
GAGGAGGTGCATTACTTTGCTAATCATTTTCGTTCACATCATAGCACCAGTCATCAGTGGCTGTGCTGTT
GCGTATTATACTTATTGGCTTAGTAAACGCAACAAATAATTAATAGGCGACTTATAAGCCAGCATCGAAA
AAATCCCCACACTATTGCAGTAGTGTGGGGATTGGTGCATTAATTGTTAATCATTTTCGTTATCTAAATT
ATAACACTGGTAAGTAGAGAAATGCAAAAAAACAATCTTTCAATAGTATTAAAAAAGAAGGAACAAAAGT
TGTAATATGTATAATGCTAGAAAAGTTTTTAATTTTTCAAATTTACATGAGGATAACCAATCTCCCAATT
CTTATTATTAAAGCGATTGTCTATATATTTATATTGATAACGGGTAAACTCTTTATTTGATATAATAAAA
TAATTTGCTGTATTAATTGTTGCTTCATTTACATATCTTGTTTTATTTTTTTTTTAATATTACTCTTAAA
TCGTTAGATGAGTTAATTTTATCTTCTTGAAATTCTATAAGAATATTTGGAGTAATTGGAAGCATTATTT
GGTTCCAATTATCAGTAGCGATTACTGGATTATCACTAGTTAATAAATTATCTTCACTTATTGCAATATG
AAAATTCATGTTAGATGGTTTTTTCATTCTTTTTAATAAGTTTTCTAGGTTGTTACCTTGCTTAAAAATT
TCATTAAACTTTTTTATTGTATTTTTGTGTTTTTGTATTTCATCTAGATCGATAGGTTTTTTTCTAGGTT
TATATGTAAACGGATTTTCAATTAAATTCATAAAATTAATTCTTCCGGCGTCAGTACGTAAATATTGTAA
ATGAATATATTGAAAAATCTTGTTTTGCATATTTTCTGAAACATCTAAGTCCTTAGATTTAATATTTTTT
ATAAGGTTCTGTTGCAAAGTAAAAAATATAGCTAACCACTAATTTATCATGTCAGTGTTCGCTTAACTTG
CTAGCATGATGCTAATTTCGTGGCATGGCGAAAATCCGTAGATCTGAAGAGACCTGCGGTTCTTTTTATA
TAGAGCGTAAATACATTCAATACCTTTTAAAGTATTCTTTGCTGTATTGATACTTTGATACCTTGTCTTT
CTTACTTTAATATGACGGTGATCTTGCTCAATGAGGTTATTCAGATATTTCGATGTACAATGGCAGTCAG
GTTTAAGTTTAAAAGCTTTAATTACTTTAGCCATTGCTACCTTCGTTGAAGGTGCCTGATCTGTAATTAC
CTTTTGAGGTTTACCAAATTGTTTAATGAGACGTTTAATAAACGCATATGCTGAATGATTATCTCGTTGC
TTACGCAACCAAATATCTAATGTATGTCCCTCTGCATCAATGGCACGATATAAATAGCTCCATTTTCCTT
TTATTTTGATGTACGTCTCATCAATACGCCATTTGTAATAAGCTTTTTTATGCTTTTTCTTCCAAATTTG
ATATAAAATTGGGGCATATTCTTGAACCCAACGGTAGACCGTTGAATGATGAACGTTTACACCACGTCCC
CTTAATATTTCAGATATATCACGATAACTCAATGCATATCTTAGATAGTAGCCAACGGCTACAGTGATAA
CATCCTTGTTAAATTGTTTATATCTGAAATAGTTCATACAGAAGACTCCTTTTTGTTAAAATTATACTAT
AAATTCAACTTTGCAACAGAACCTCTTTTCTAGTATAATGTTTATTAATATAGTACATATTTTTATAAGG
AGTTGTACGCATGTATAATCCATTCGACGAAGCTTATCATGGCTTATGCGAAGAGATATTAGAAATAGGG
AATAGACGCGATGATCGCACACATACCGGGACAATTTCCAAATTTGGGCATCAATTGCGTTTCGATTTAA
CCAAAGGGTTTCCTTTACTTACAACCAAAAAGGTTTCTTTTAAATTAGTAGCAACTGAATTATTATGGTT
TATTAAAGGAGATACAAACATTCAATACCTACTTAAATATAATAACAATATATGGAATGAATGGGCATTT
GAAAATTATGTTCAGTCTGATGATTATCATGGACCAGACATGACAGATTTTGGACATCGTTCCCAGCAAG
ACCCTGAATTTAACGAGCAGTATAAAGAAGAAATGAAAAAATTTAAAGAACGTATTCTAAACGATGATGC
ATTTGCTAAAAAATATGGCAACTTAGGGAATGTTTATGGTAAACAATGGAGAGATTGGGAAGATAAAAAT
GGAAATCATTACGATCAATTAAAATCAGTTATACAACAAATTAAAACCAATCCAAACTCTCGACGTCACA
TTGTTTCAGCATGGAATCCTACTGAAATCGATTCAATGGCATTACCACCTTGCCACACAATGTTTCAATT
TTACGTACAAGAGGGTAAATTAAATTGTCAATTATATCAAAGAAGTGCTGATATATTTTTAGGTGTTCCT
TTCAATATTGCAAGTTATGCTTTACTGACACATCTTGTTGCAAAAGAATGTGGACTTGAGGTGGGTGAAT
TCATTCATACATTTGGAGATGCACATATTTATTCCAATCATATGGATGCAATACATACACAATTATCAAG
AGATAGTTATCTACCACCTCAATTAAAAATTAATACAGATAAATCAATTTTTGATATTAATTATGAAGAT
TTAGAATTGATAAATTATGAATCACACCCTGCTATTAAAGCACCTATTGCGGTATAAAAAGATGCATTAA
TATTTCGCATACAGAAAGGAGGTATACCATGACATTATCAATAATTGTCGCTCACGATAAACAAAGAGTC
ATTGGGTACCAAAATCAATTACCTTGGCACTTACCAAATGATTTAAAGCATATTAAACAACTGACCACTG
GGAATACACTTGTAATGGCACGGAAAACTTTTAATTCTATAGGGAAGCCATTGCCAAATAGACGTAACGT
CGTACTCACTAACCAAGCTTCATTTCACCATGAAGGGGTAGATGTTATAAACTCTCTTGATGAAATTAAA
GAGTTATCTGGTCATGTTTTTATATTTGGAGGACAAACGTTATACGAAGCAATGATTGACCAGGTAGATG
ATATGTATATCACAGTAATAGATGGAAAGTTTCAAGGAGACACATTCTTTCCACCATACACATTCGAAAA
CTGGGAAGTCGAATCTTCAGTAGAAGGTCAACTAGATGAAAAAAATACTATACCGCATACATTCTTACAT
TTAGTGCGTAGAAAAGGGAAATAGGAGGCAATTATGGCTAAACAAATTATCGTCACGGATTCAACCTCTG
ATTTATCACATGAATATTTAAAACAACATAACATTCATGTTATACCATTAAGCCTGACAATCGACGGGAA
ATCTTACACTGATCAAGCTGATATCTCTTCAAGTGAGTATATCGATCATATTGAAAATGATGCAGACGTC
AAAACAAGTCAACCACCTATTGGTCGATTTATTGAAACATATGAGCAATTAGCTCAAGATGACGTTGAAA
TTATAAGTATTCATCTTTCGTCAGGCTTAAGTGGTACTTATAATACTGCTGTTCAAGCGAGCCATATGGT
AGATGGTAATATTACAGTGATTGATTCTAAATCTATTTCGTTTGGGTTAGGTTATCAAATTAAGCAAATT
GTTGAATTGGTTCTGTTGCAAAGTAAAAAAATATAGCTAACCACTAATTTATCATGTCAGTGTTCGCTTA
ACTTGCTAGCATGATGCTAATTTCGTGGCATGGCGAAAATCCGTAGATCTGAAGAGACCTGCGGTTCTTT
TTATATAGAGCGTAAATACACTCAATACCTTTTAAAGTATTCTTTGCTGTATTGATACTTTGATACCTTG
TCTTTCTTACTTTAATATGACGGTGATCTTGCTCAATGAGGTTATTCAGATATTTCGATGTACAATGGCA
GTCAGGTTTAAGTTTAAAAGCTTTAATTACTTTAACCATTGCTACCTTCGTTGAAGGTGCCTGATCTGTA
ATTACCTTTTGAGGTTTACCAAATTGTTTAATGAGACGTTTGATAAACGCATATGCTGAATGATTATCTC
GTTGCTTACGCAACCAAATATCTAATGTATGTCCCTCTGCATCAATGGCACGATATAAATAGCTCCATTT
TCCTTTTATTTTGATGTACGTCTCATCAATACGCCATTTGTAATAAGCTTTTTTATGCTTTTTCTTCCAA
ATTTGATATAAAATTGGGGCATATTCTTGAACCCAACGGTAGACCGTTGAATGATGAACGTTTACACCAC
GTCCCCTTAATATTTCAGATATATCACGATAACTCAATGCATATCTTAGATAGTAGCCAACGGCTACAGT
GATAACATCCTTGTTAAATTGTTTATATCTGAAATAGTTCATACAGAAGACTCCTTTTTGTTAAAATTAT
ACTATAAATTCAACTTTGCAACAGAACCCGATTTCATTTGTTGCAAGTTTTATCGTATCAGTTATAGCTG
GTATAGTTGCGAACTATATTTCAGACAAACTGAATAGATAAAATTAAAACCCCCACAAAGCTTTGGCAGG
CTGTGGGGGTTTTTTGTATATGCTAGTTCGCAATCCATTTGTTACTTTAAGTATATCTTTCATACTATCT
TTTGTAAACTTTTCTATTCTTCCCAATCAACTTGAAGTTGTTTTAAAAATGCTTCTCGTTCTTTTTCTAA
TTGCGGATCATACTCATTTTGTGTTGGTTTTTCATATGTGCGTTCTTCCAACCATTTTGGCGTTTTTTCA
CGACTTATGTATTGTCGTGACTTACCTATATTCGCCATTTGTGGTTGTCGTTTATTGTGAATGCGTTTCT
CAGCGTCAAAAGGGTTCTGTTGCAAAGTAAAAAATATAGCTAACCACTAATTTATCATGTCAGTGTTCGC
TTAACTTGCTAGCATGATGCTAATTTCGTGGCATGGCGAAAATCCGTAGATCTGAAGAGACCTGCGGTTC
TTTTTATATAGAGCGTAAATACATTCAATACCTTTTAAAGTATTCTTTGCTGTATTGATACTTTGATACC
TTGTCTTTCTTACTTTAATATGACGGTGATCTTGCTCAATGAGGTTATTCAGATATTTCGATGTACAATG
GCAGTCAGGTTTAAGTTTAAAAGCTTTAATTACTTTAGCCATTGCTACCTTCGTTGAAGGTGCCTGATCT
GTAATTACCTTTTGAGGTTTACCAAATTGTTTAATGAGACGTTTAATAAACGCATATGCTGAATGATTAT
CTCGTTGCTTACGCAACCAAATATCTAATGTATGTCCCTCTGCATCAATGGCACGATATAAATAGCTCCA
TTTTCCTTTTATTTTGATGTACGTCTCATCAATACGCCATTTGTAATAAGCTTTTTTATGCTTTTTCTTC
CAAATTTGATATAAAATTGGGGCATATTCTTGAACCCAACGGTAGACCGTTGAATGATGAACGTTTACAC
CACGTCCCCTTAATATTTCAGATATATCACGATAACTCAATGCATATCTTAGATAGTAGCCAACGGCTAC
AGTGATAACATCCTTGTTAAATTGTTTATATCTGAAATAGTTCATACAGAAGACTCCTTTTTGTTAAAAT
TATACTATAAATTCAACTTTGCAACAGAACCTTTTATAATATAATCAATAATCTTTTCTATTTCAGACTC
ATATACCCCTAATTTGTGTTCTAAAATATTATCAACTTTATCTTCAGTTTCATATGCATCAGTTGCGACA
CATACTTTCTCATAATTCATAAAAGCTTTTTTATTCGCCTGACGAATATGTACATATATCATCTTGTTTT
CATTAGCAAAATGTTTCAATAAACATCTTGGGTAATAATGTTGTTTTCTTGTAAACATAATTCCTCCTGT
TAATTATATCTATTGATTCACTATATTAGTTTAATAGTTATAACTTTTTATAATACACTTCGTGGCTACT
ACGACTACTTTTAAATAGATTATACAATAATATTTGTTAGTTAAAAATTTAGAGCAATGAATGATTTTTT
TATAAATAGATAATTAAAAATATTGGGATTGTGAAATTTGGGTACACCCTAACCATACAAAAAGAATTGT
TGAAATTATAACAATTAAAACGTATGATTAGGGTGTATATTTATTATGGAGTGAAGATGAATGATTATAG
GTTATGCGAGAGTATCATCGATAGATCAAAATTTAGAAAGACAATTGGATAATTTAAAGACGTTTGGTGT
GGAGAAAATCTTTACAGAGAAACAGTCGGGAAAGTCAGTGGAAAATAGACCTGTATTTCAAGAAGCACTC
AATTTTGTCAGAATGGGAGATCGATTCGTTGTGGAATCTATTGATCGTTTAGGACGTAACTATGATGAAA
TTATTGAAACTGTGAATTATTTAAAAGAAAAAGACGTTCAGTTAATGATTACCAGCTTACCTATGATGAA
TGAAGTAATTGGCAATCCATTACTGGATAAGTTTATGAAAGATTTAATCATTCAAATATTAGCAATGGTT
TCAGAACAAGAGAGAAATGAAAGTAAACGTCGACAAGCGCAAGGGATTCAAGTTGCGAAGGAAAAAGGCG
TATATAAAGGGCGCCCTTTACTTTATTCACCAAATGCTAAAGACCCACAGAAACGTGTTATTTATCATCG
CGTGGTGGAAATGTTAGAAGAAGGCAAAGCGATTAGTAAGATTGCGAAAGAAGTTAATATCACAAGACAA
ACAGTTTATAGAATTAAACATGATAAGGGATTATCTTGATAAATTGATTGTCAATGCAAATGAGCGTCTC
TCACAGTGTCTCAAATTCCATAACATATTATTGAATTGAGATTTTAATAATTATACAAGAAAAAAGAGTA
CGAGTTCGCAGCTTTCTATATAGTAATTGTTTTACTAATAAGGTGTTTTAAAATATATTATAATGTAAAA
AGTATTTGACATTTGTATCAAAAATATTTACACTCATAAATGTCAAATACTTTTTACATTTATGAGGTGT
TATAATGAATTTAATTCCTTTTATTATTATTTTAATTTTTTCTTGTTTATGGACGGCTATAACTAACAAA
TATTTACCTTCAGAAACATTAGATAAAAAAGGACAACAAGATCGATACGATGAAAGACAACGTAAAATGT
TTATTGAAATACTGGCTAAAAGTTTTATTTGGATTGTATATTGTATGTTATTTACACTAGTGCTTAAATT
TACAGGTTTGTCACCAAGTATTGAAGGATCTTGGTTTTCTCAATATCCAGAAATTTTCTTTATAATTGTA
GCACTATTTCTTATGCTGTTTAATTACTATACTACAAATAAAAAATATACATCTAAAGGTTAAATTAATG
AAAAATAGAATTAGAGAATATAGAAAACAAAAAGGAATTTCTCAAGAAACTTTAAGTAAAGAATTAAAAG
TGTCTAGGCAAACTATTAATGCAATAGAAAACAATAAATATGATCCTACATTGACATTAGCATTTAAGTT
GGCAAGATTGTTTGATACAACTGTGGATGAATTATTTTCTTAACCATTCATTTATCACAAAAAGAGAGTG
CGAATTCGCACTCTCTTTTTGTGTAGTAGTACTATTAAATTTTGTCTCAATAACGAACGTAATTTAGAAA
TAATATTTATTGGTATTTCAAGAATATATATATAATTATTTACTAAGTCCATTTAAAAAAATTTGAGAGA
ACTTGTTCATAAGTTTAATTCTTTCATTAATATTTTGTTCATGTGTAAAGGTAACAATTCCATTAACAGC
GTTTGCTGCTATTTTACTAACAGCATTAACATCATTAATACACCATTCGCCATTTAAATTACCCTCCTTA
AAAATTACATGATAAGCATCTATATATTTGTTTTCTAATTTATTCATTTTTTCATTAATGCTATTAGTTT
TATAATATTCAGTGTAAAATTCAATTATTGCGTTTTGAAGTGGATAATAGTATTCGGTTGTTAAAGATAG
TTCATTATATAAATAAAATTTTTCTCTATTAGTTTTACATTTGATTTGTTCCTTTTTCCACTGTTCTTGC
CATTTAGATTCTTCTATATTTAAAATTTCTAAAAATAGATTTTCTTTTGTTTTAAAGTGATAATAAAGAT
TCCCTTTACTACTTTCTGATAATTTAACAATTTCTCCAGTAGTAGTGGCATTATATCCATTTTTTATAAA
TAATTCCTTTGCGACACCTAGTATTTTATCTTTCAAGTTCATCACGCCTTTAATGAGTATTAAGTACTAT
CAATGATAGCACAAAAAATTCAAAGAATAATTGTATAACACAATACAGCCATTTAAATTTCGCAAGATTT
TTTGTTGTAATATGTAAAAAAATAGATTATAATCCTTATAGACCGATCGCACGGTCTATAAGGATTGGAG
GGAACTTAACTGATTTCATTTTTTACAAAAACTACTGATATGATGACATCAAAAAAAAGATGGACTGCAC
TAGTAGTATTAGCTGTTAGTTTGTTTGTTGTTACAATGGATATGACAATATTAATTATGGCTTTACCGGA
ATTAGTAAGAGAGTTAGAGCCTTCTGGTACCCAACAGTTATGGATAGTTGATATATACTCTCTTGTTTTA
GCTGGCTTTATAATTCCATTGAGTGCCTTTGCTGATAAATGGGGAAGAAAAAAAGCATTATTAACTGGAT
TTGCTTTATTTGGCCTCGTTTCATTAGCTATATTTTTCGCAGAAAGTGCAGAGTTCGTAATAGCTATTCG
ATTTTTACTTGGTATTGCAGGTGCTTTAATAATGCCAACTACCCTTTCAATGATAAGAGTAATTTTTGAA
AACCCTAAAGAAAGGGCCACTGCATTAGCTGTATGGTCAATCGCTTCATCGATAGGTGCTGTTTTTGGAC
CAATTATCGGAGGAGCTTTACTTGAGCAATTTTCATGGCACTCGGCATTTTTAATTAATGTACCGTTTGC
GATAATAGCAGTTGTAGCAGGTTTATTTTTATTACCAGAGTCTAAGTTATCAAAAGAAAAGTCTCACTCG
TGGGATATTCCTTCTACAATTTTATCAATTGCAGGCATGATTGGACTGGTATGGAGTATCAAAGAATTTT
CAAAAGAAGGACTAGCAGATATTATTCCATGGGTTGTAATAGTATTAGCAATTACCATGATAGTGATATT
TGTTAAACGTAATTTATCAAGTTCTGATCCAATGTTAGACGTAAGACTTTTTAAAAAGAGATCATTTTCA
GCTGGTACAATTGCTGCATTTATGACAATGTTTGCAATGGCATCTGTTTTGTTATTAGCTTCACAATGGT
TACAGGTTGTGGAAGAACTTTCTCCTTTTAAAGCTGGCTTATACCTATTACCTATGGCAATAGGAGATAT
GGTGTTTGCACCAATTGCACCCGGATTAGCGGCGCGATTTGGACCGAAAATAGTGTTACCTTCCGGAATT
GGAATTGCAGCCATTGGCATGTTTATTATGTATTTCTTTGGTCATCCATTATCATATTCTACAATGGCTT
TAGCATTAATTTTAGTTGGAGCTGGTATGGCTTCACTAGCAGTTGCATCTGCTCTAATAATGTTAGAAAC
ACCTACATCAAAAGCAGGTAATGCAGCTGCTGTTGAAGAGTCTATGTATGACCTTGGAAATGTTTTTGGT
GTAGCAGTACTTGGTAGCCTATCTTCTATGCTTTATCGTGTATTTTTAGATATTTCATCTTTTTCATCAA
AAGGTATAGTTGGAGATTTAGCTCATGTAGCTGAAGAATCTGTAGTGGGCGCTGTCGAAGTAGCTAAAGC
TACGGGGATAAAACAGCTTGCAAACGAGGCTGTAACATCATTTAATGATGCTTTTGTAGCAACTGCTTTA
GTAGGTGGGATTATCATGATTATCATTTCAATAGTTGTCTATTTGTTAATTCCCAAATCACTTGATATAA
CTAAACAAAAATAGTACTAAACATATATTTTTAGATATTGTAGATTAGTTTATTTTTAAAATTAGTAATA
GTTAAAAAGTAGAACCATTAATTTTAAATGGTTCTACTTTTTTATTATTAAGTAAAGATAAAGTCCGTAT
AATTGTGTAAAAGTAAAAAGGCCATATAACAGTCCTTTTACGGTACAATGTTTTTAACGACAAAAACATA
CCCAGGAGGACTTTTACATGACCCAAGTACATTTTACACTGAAAAGCGAAGAGATTCAAAGCATTATTGA
ATATTCTGTAAAGGATGACGTTTCTAAAAATATTTTAACAACGGTATTTAATCAACTAATGGAAAATCAA
CGAACAGAATATATTCAAGCAAAAGAATATGAACGAACAGAAAACCGACAAAGTCAACGAAATGGCTATT
ATGAGCGCAGCTTTACGACACGTGTAGGCACGCTAGAATTAAAAGTACCCAGAACACGTGATGGCCATTT
TTCACCCACAGTGTTTGAACGTTATCAACGAAACGAAAAAGCCCTCATGGCTTCAATGTTGGAAATGTAT
GTATCAGGCGTTTCAACTCGTAAAGTATCAAAAATTGTGGAAGAACTTTGTGGTAAATCCGTCTCTAAGT
CCTTCGTTTCTAGCTTAACAGAACAGCTAGAACCTATGGTTAACGAGTGGCAGAATCGTTTATTATCAGA
AAAAAATTATCCTTACTTAATGACCGATGTACTCTATATAAAAGTACGAGAAGAAAATCGAGTACTCTCA
AAAAGCTGTCATATAGCGATTGGAATAACCAAAGATGGCGACCGTGAAATTATCGGCTTCATGATTCAAA
GTGGCGAAAGCGAAGAGACCTGGACAACATTTTTTGAATACCTAAAAGAACGCGGTTTACAAGGTACGGA
ACTCGTTATTTCTGATGCGCACAAAGGATTAGTCTCTGCCATTAGAAAATCCTTCACCAACGTAAGTTGG
CAAAGATGCCAAGTTCACTTCCTAAGAAATATCTTTACCACCATTCCTAAAAAAAATTCAAAATCTTTCA
GAGAAGCTGTTAAAGGAATTTTTAAGTTCACAGATATTAACTTAGCGCGTGAGGCTAAAAATCGATTGAT
TCATGATTATATCGATCAACCAAAATATTCAAAAGCTTGCGCATCATTGGATGATGGATTCGAAGACGCC
TTTCAATATACCGTACAAGGAAATTCCCACAATCGACTAAAGAGTACCAATCTAATTGAACGACTGAATC
AAGAAGTACGCAGAAGAGAAAAGATTATTCGCATCTTCCCCAATCAAACATCAGCCAATCGCTTAATTGG
AGCCGTTCTTATGGACCTACATGATGAATGGATTTATTCTTCAAGAAAATACATCAATTTTGATAAGTAG
AAATGGTAAAAACATTGTATAGCATTTTACACAGGAGTCTGGACTTGACTCACTTCCTTTATTATTTTTC
ATTTTTTTAAACTATTTAATACTAATGTCTTTTATAATAGCTTTTCATATATTATATAATCAATCTTTAT
AAGTCCTTTTATAAATTTCTTTTCTACCATTTTCGATAAATTCCTGTTTAATATTTTTAATTCCATAAAC
AATAGTTTCAATAGGATAATATTCTTCAACTATATCTTGATATTCTTTTGCTTTCTCAATATCTATATTT
CCATACATTCTTAATATATCTTCTCCAAAATTTGTTCCTATTTCTTCTTCACTATCTTCAAGTAAGTATA
TAAAATCACAATATTCATCTATAATTCCAGAATCTCCAAAATCAATTATTCCAGTTAATCTATTATTGCC
ATCTAACAATAGATGATTACAACTAAAATCATTATGGCATAAACACTTTTTACCCTCAAAAACTGTTGTT
GCATTTAGTCTTTCCATAAAACTTTCTATATAATCTTTTTCTATATCAGTTAAATCATTATAAATAGTTT
CACGCAACAATATATACTCTTCTAATACATTTTGTTTATTATCAATAGTACATTCACTAATATCTGTATA
ATCTAAACCGTGCATTTGTCTTAAAAAACTGGCAATATCTCGTTTTAACAAATTTTGTTCTTCTTCTGAC
ATAGTAGAATAAATTTCTGGTGTTAAAAAAGTTCCTTTAATTTCTTTATAACCTAGTATAGATAATTCAT
CACTAATATACGAATATTCAATATTAGGAATTTTTACATTAGTTTCTAAATTTGTATTTAAAAAATTATA
TATTGCTTTTTCTTTTGCATAACCTTTTTTCTTATTAGTACTAAATTTTGTTTTAAAAATGTATTCATTA
TTAACTAAATATGCCACACTATCATAACCACTACCGATTATTTCAATACTATCTACTTTGAAATTATCAA
AGTAATGCTCAATTAAATATTTCATTGCCTTAACATTTGTGGCATTATCATCATATCTATATTCCATTAA
ATAACAATCTTCTTTTTTGCCCTCGTGTAATTCATGTTCTGGCAAATCTTCAATAATTCTAAAACCAGAT
TTTTGGTATGCCCTTATTGCTCTTGGATTATTTTTATGAGGGTCTAAAATAACTGCATTAGCATTTCTTT
CTTTTTTCAAAAATTCAAAAATCAATTTAATATATCTTGTACCAATTCCTTTACTCCAATAATTTGGCTC
TCCTATAAATTGATCCATACCATAGACTATCTCATCAGTTTTTGGATAATGATAATCAGTATATAACTCA
TCATACATTTTATATATTTGTCCATATCCAATAGGAACATTGTTATATTCAATAATTACTCTAAAAACTT
CATCTTCCCAAGGCTCTGTATAATGTTTTTTTAATGATTCTAATGTATATTTTTTATCTCTACCACCATA
AAATTCTAATACTCTTTCATCAGTTAACCATTTTAACATCAAAGGAAAATCATCATCTATTAAAGTTCTT
ATACATATTTCATTTTCAACTATATTCATTTATTTATCACCTTTTTCATAATCATATACATATACTATTT
CATCTTTATAATCATTTTTACCACCTAATTTTTCATATACATGGCAAGCTCTAGGATTACCTTTATCAGT
TATTAAAAACATTTCAGAACAACCAATCTCTTTAGAATATTCCTTAATAAAAGATAATAATTTTGAACCA
TAACCTTTGTCTTGATAGTTAGGTAACATTCCTATTGAGTGTAAATAAAACATTGTTTTTCCATCAGGTC
TTAAAAGTGTATAGCAATATGCAAATCCTATAATTTTATTATTTTCTTTAGCTATAAACCCAAATGAACT
GGTATCATTAAGAAATCCTTTTAAATTATCAATATCAAAAACCATATTATCATCAATTAAAACTTCTTCC
ATAAACTCAGTCAAGTCCAGACTCCTGTGTAAAATGCTATACAATGTTTTTACCATTTCTACTTATCAAA
ATTGATGTATTTTCTTGAAGAATAAATCCATTCATCATGTAGGTCCATAAGAACGGCTCCAATTAAGCGA
TTGGCTGATGTTTGATTGGGGAAGATGCGAATAATCTTTTCTCTTCTGCGTACTTCTTGATTCAGTCGTT
CAATTAGATTGGTACTCTTTAGTCGATTGTGGGAATTTCCTTGTACGGTATATTGAAAGGCGTCTTCGAA
TCCATCATCCAATGATGCGCAAGCTTTTGAATATTTTGGTTGATCGATATAATCATGAATCAATCGATTT
TTAGCCTCACGCGCTAAGTTAATATCTGTGAACTTAAAAATTCCTTTAACAGCTTCTCTGAAAGATTTTG
AATTTTTTTTAGGAATGGTGGTAAAGATATTTCTTAGGAAGTGAACTTGGCATCTTTGCCAACTTACGTT
GGTGAAGGATTTTCTAATGGCAGAGACTAATCCTTTGTGCGCATCAGAAATAACGAGTTCCGTACCTTGT
AAACCGCGTTCTTTTAGGTATTCAAAAAATGTTGTCCAGGTCTCTTCGCTTTCGCCACTTTGAATCATGA
AGCCGATAATTTCACGGTCGCCATCTTTGGTTATTCCAATCGCTATATGACAGCTTTTTGAGAGTACTCG
ATTTTCTTCTCGTACTTTTATATAGAGTACATCGGTCATTAAGTAAGGATAATTTTTTTCTGATAATAAA
CGATTCTGCCACTCGTTAACCATAGGTTCTAGCTGTTCTGTTAAGCTAGAAACGAAGGACTTAGAGACGG
ATTTACCACAAAGTTCTTCCACAATTTTTGATACTTTACGAGTTGAAACGCCTGATACATACATTTCCAA
CATTGAAGCCATGAGGGCTTTTTCGTTTCGTTGATAACGTTCAAACACTGTGGGTGAAAAATGGCCATCA
CGTGTTCTGGGTACTTTTAATTCTAGCGTGCCTACACGTGTCGTAAAGCTGCGCTCATAATAGCCATTTC
GTTGACTTTGTCGGTTTTCTGTTCGTTCATATTCTTTTGCTTGAATATATTCTGTTCGTTGATTTTCCAT
TAGTTGATTAAATACCGTTGTTAAAATATTTTTAGAAACGTCATCCTTTACAGAATATTCAATAATGCTT
TGAATCTCTTCGCTTTTCAGTGTAAAATGTACTTGGGTCATGTAAAAGTCCTCCTGGGTATGTTTTTGTC
GTTAAAAACATTGTACCGTAAAAGGACTGTTATATGGCCTTTTTACTTTTACACAATTATACGGACTTTA
TCTAAGTAAA

>AP003089.1 Staphylococcus aureus E-1, EDINA plasmid DNA, complete sequence
GTGCAAGCACAAAACATATAACCTACGTAAAAATTGTTTTATTACCTCTATCCAAAAAGTGGAAATGAGG
TTTTTATTATGCCCAATTTTGAGAAATACAATTTATCACAAGTAAAAACTGAAAGATTTTACCAACTGCC
TAAATATTTGTTCGAAGATGCATATTTTAAGAAAATGTCAGCAGAAGCTAAAATTATGTATGCATTATTA
AAAGATCGTTTCGAATTATCCATCCAAAATGAATGGGTAGGTAGAAATAATAACATTTACTTTATTTTCA
GTAATAAACATTTGTGCGAGTACTTAGGTTATGCAGAACAAAAAATCATAAAATTGAAAAAAGAGTTAGT
AAATTTTAATTTATTAACTCAAGAGCGTGTTGGCCTTAATAAACCAAATAGATTATATTTATTAAAACCA
AATTATGATATTGAAGCAAGTCTTATCAAGGAACTTCCAAATTCACAGTCTAATGATACTGAGTTAAATA
ATACTAATTATATAGAGAATGAGGATAATGATACGTATGATATGAATGATATTATATCTAATGCTTTAAT
AAATAATAATCATCATTCGAATCATACAAATCATCAAAAAACTGAATTTAATAATGATGCCCTTAAGTTC
CAAGTACTCGAAGAATTGCCACAACAACTTCAAGACTATTTAAGTAAATTTGAAATTAGAGAAATTCGGA
TTATTAAAAGTATATTACTCAAAGGGAAAAAGTCATTTAATACTTCACATGATACTTATTATCGTTTAGA
AGATGTTGAGTTTGAAATTGTAAGTGTATTGAAACGTTTTAAAGCGATGTTGCTACAAAAAAATGAAACC
GTTGAAGCTATGCAAGGCTATTTAATGCAATTCATTAAAGCTGAACTTGAAGAAACACATGCTCTTTATA
TGCGCCGTAAAAACATGAAACAATATAATATCTTTAATCAATAATTCAAATGATTTTATAACAATTAAAG
AGACCTCAAAATATTCCGTTAAATCATCTGACTTTTTAACTGATAGCGATGAAAAAAATCAAGAAATTGT
CAGTGATCTAGAAAAAGGTTTGTATCGAAAACGTATGTTAAGTTATGGTGGACTGCTTAAACAAAAGCAT
AAAATTTTAAATTTAGATGATGTTGAAGATGGTAATTTAATTAATACAAGTTACGAAGATAAAACAACAG
ACGAAGAGGAAAAAGCACATTCAATTGCAGCAATTTGGAATTTCGAAAAGCAAAATTATTATTTAAGACA
TTAGTGATGACTGATGTCTTTTTTATTGATTTTTTGTAAAAAAGTACTGTCTTATTTTTGTGACACAATA
TATTGTGTCACAAAAGTGTGACATTGGAGCTTTTTATGACCCCACATAAAAACATCTCGGATGTCTTGAA
ATATCTGGCTTTGCCAGATTCCCCATTCGTTGATGGGGACAAATTCCTCTTATGCTCTTACGGAGTTTTT
AGGGATAAATTAAAATTTCTAAGTTTTTGATAAAAAAAGCCCTGCAGGAATTTGAAAAAAATGGAAAAAT
TTCAAAAGATTTTATGCTAATTTTTAATTTGCATGTAAATGAACAGTGTTAAAAAATAGTCATTGGTTGT
GCTTAAATTTTTGTTTGTGAAATTAGTATATATTTATTTGGCTCATATTTGCGTTTTAAGAGCCAATATA
AGTTTTTGGGTATAAAATTATATGATTTATCCCTAAATCTTTAAAATGCCCCTTAAAATTCAAAATAAGG
GTATTTAATTTTTTAATAAGTCTTGTGATAAAGTTTGCTAAAAAGGAGTGTTTTATTTTTATGACTATTA
AAGAAATTGCGAATGATTTATTAAGTAAAAAATGGTCTTTAGAGGATTTGTTTTGGTTGGTTTTTATGTG
CATAATATTTAGTATTTTCATTACACCTTTGCTAGGTATTTCGATTGGTATTATTGCTTATTTTGTACTT
TTTTATAAAGATGATGACTTTGATGAGACGAAAGAAAAATATGATTTACAAGATAAAGGCGAAAAGTAGA
CCACGCATTTATGCCGAGAAAATTTATTGACGTTGAGCCTCGGAACCCTTAACTAAACTTGTCGAATCGT
CTGCTTAATAGATCACGCTATGCCGACATTCGTCTTCAAGTTTAGTTAAGGGTTCTTCTCAACATCAATA
AAGCAACTGGATATACTTTGCTATTTTTTGAAAAAACTTTCTTTGGATTATATTGATTTTTTCGTACTGC
TACTTTTGATTGTTTAATATTAGTTTTAGTATTATTCTGTTAATTATTTTAGTATTATTATATTTATAGT
TATTGCGAATTTTATTTCCTCGAATACGAATTTTATTTCGTTGCAAAAATAGATTTAAATTCATAATATT
TCCTTTTTTGAGTTGCTTGTTGATTATTATATTTCGTTTTGGTGGTGTATAATAGCTTTATAAATCAAAG
GAGGACTTTATATGCAAACAAAATTTGCAGGTTTATCAAATCAATTTACTAAAGAATTATCTAATTCTTA
TTCATTTAAAGATTGGAGAGATTTTAATAAAGAAAGTCAAAAGAATTTCGCTATTATTCCAAGTGCTATT
CTTTCTTATTTAAGTGAATTTGATAACAAAGCTTTAAGTTTATATTTGTATTATTGTTTACATGCTAGAA
ATGATACGGGTGAATCATGGCATTCTACTAACAAATGTGCTAATGAACTAGGTGTTACTGTTAGGAGTAT
TAATAATTGGAATAATGTACTAGAAAGAATGGGTTTAATCTTTAGAGAATCAAATAATCATTCTAGTTTG
AGTACTTTTTTATTGCCAATATCAAATTATATTTCTGTTTTTCAGAATACAAAGCTTGATGAATATTTGA
AAAAATATAGTGAAGATATTTTGCAAAGTAAGTTTGAAGGGTCTTTAAAAGCTGTTATTAATGTTTTTCA
ATATAGAAAAAATTATGAGACGAAAGAGTTTACAGAACCATATAATGTTTGGTTGCTTATTTTCGAGAGA
AAATATAATACTGATTCTAAGAAGTTTGTTGTTAACAAGTATGTTGTATTGGAAAATACTGAAATAGAAG
GCCAACTCAATGTTTCTTCTGAAGAAATAGAAAATGATTTATATCGCAATAAAGATGATGGCTTTAAGGT
TTTGGATTATGTGAGAAAGAACAATATAACTTTAGATTCAAATATTATTACAGGAGAAGTTATTATTAAT
TCAAAGTATGATTTGAAATTATCGGCTAAAGATAGTGATAAAAGAGCTAGGGCATATGAATTATTATTAA
CCTTATTTGATGATTTAAATGAATTTCGTGATCGAATGGGGGAAATTGATTATGCAGAATAATAATTTGA
ATAGTATTTTGATTGGTTTATTTACTGATTTAATTTTTAATATTTTTGTTGAGGGTTTTAAGTGGCTTTA
TGGGATTGAAAAAATCACGCTAGAGATATCCGGCCAGATACTTAGCGTGATTTTATTGGTAGTTATAAAT
TTGTGTATTGTATTAACTTATTTTTATAATGTTCGTAATAAAGCATAGCATTTTTTGAAACGAGTGTGAA
CGAGTTTCTTCTTGTCTTGATACTATATAGAAATAACTCGATTTTATATATAGACTTGAAACCGTTGATA
TCACAGCGTTTTGTCGTGTTTTTATGCGTGAAAGGAAAATTTAACAATAAAAAACCCCAGTTATATTATT
AAAGTGTCGAATCTTAAATAATACTGGGGGTCTTTTTATATGCAATATAATACTACTAGAAGTATAACCG
AAAATCAAGATAATAAAACGTTAAAAGATATAACGAAAAGTGGGAAACAACGCCCTTGGAGAGAAAAGAA
AATAGATAATGTAAGGTTCTGTTGCAAAGTTAGAAAAACATCTAATTTCCTTTTTTATCATTTCAGTGTT
CGTTTAACTAGCTAACATATGACTGATTTCGTGGCATGGCGAAAATCCATAGATCTGAAGAGACCTATGG
TTCTTTTTATATAATCCGTAAATACATTCAATGCCTTTGAGTGTATTTTTTACCGTATTGAGACTTTGAT
ACCTTGTCTTTCGTACCTTAATATGACGATGATCTTGTTCAATGAGGTTATTGAGATATTTAGATGTGCA
ATGACAGTAAGGGTTCAGCTTAAACACTTTCGCTATTTTAGTCATTGCAACCTTCGTTGAAGGTGCTTGA
TCTGTAATTATCATTTGAGGTTTACCGAATTGTTTAATAAGACGCTTAATAAACGCATATGCTGATTGAT
GATCTCGTTTTTTGCGCAACCAAATATCTAATGTATGACCATCTGCGTCAATGGCACGATACAAATAACA
CCATCTTCCTTTGATTTTGATATATGTCTCATCAATATGCCACTTATAATACGCTTTGTTATTCTTTTTC
TTCCAAATTTGATACAAAATAGGCGCATATTCTTGAACCCATCGATAAATGGTTGAATGATGAACATCAA
CACCACGTTCCTTTAATATTTCAGATATATCACGATAACTTAATGCGTATCTTAAGTGGTAGCCAACGGC
TACAGTTATGACATCTTTATCGAATTGCTTATATCTGAAATAGTTCATAAAGAAGACTCCTTTTTGTTAA
AATGATACTACAAAATCAACTTTGCAACAGAATCATAAAAAAGCTATTACAAAATAAAGAGGGATTTGAA
AGGTCAAAATTCCCTTTATTTTGTAAATAAGTATATATCGATATGTAAATTTTTCGAGCTTATTGTTTTA
TTGTCATTATATATGCGAAGTTGTGTGTCTGGATAATCTCCTTTAACATCAAATAAATCATAGCTAACTT
CAAAGCCATTAGCGTCATGAAATTCGATAAAGCCTTTTTGTATTTTTCCTCCAAAGCTATCATTATGATA
TAGTAAGTATTCACCTTGTAAAAAATATCTTGCCTGAGCATCTAATTCTTGAATTGTCACAGTTTTTTTA
TCTGTTTTCACCTTATCTAAAGATACTCTTTTTTGTGCTCCATCTATCCATAAATTAATAGGTACATTTT
TGGGTTTGTCTAATTTATTATCTTCATGAGTTGTTAATCCACCATATATACAATTTGTTTTATTGGGTTC
ACCTCCATTACATTGGAAGCCATATGCTAATCCATATATATCTACTGTTTTTGCTTTAAATTTATCAGTA
GTTTCTTTTGAATTAAATTGTACTAACAAATCATTATAATATTGATGGTTAGTCAAAAAATCTTTAAATA
GTAACGTGTTAGCTAAAAATTGATCATTAGTAATTTTATTTTCTCCTTTCACGGGTGGCCACCTATGAAA
ATAATTATGCCTCATGTTATTTAATGCTAAAGAACTCAACTCGGACTTATGATGCAAATCTTCTGAACTA
GTTTGAAATGTATTGTCTTTTATTTGTGATACAGATAAAAATAAAACAATGACGATTAATTCTTTCATTT
AAAAAACTCCTTTTAATTATAAATTTCATTTATTAAATTAACAAAATAATTATGTATGGACTAGTGTAAC
TTTACCTGAAAACGATTCGAAATCATATAATATAAAAGTCGATATATTATATGAAAGTATCAATGATGTT
TTTATTATGTCCATTTTTGAAAAATTTAATCATCTTTCTAAGTATTCATTTGAAGAGACATATTTTAAGA
AAATTTCAGCAGAAGCCCAAATTATATATGAGTTATTAAAAGGCCATTTTGAAATATTCCTCCAAAATGA
ATGTGTAGATAAAAATAATAACATTTACTTTATTTCAGAAATAAATATTTATGCGAATACAATTATGATG
TTGAATTCGAAAAAACATACACTTTGTATGTGACGTTAAAACATCAAATAATATAATCTCTATTCTCATA
GAATTTGTCTCGCTATATATAGACACTTTAATCAATAAAGTTTCAGAGTGCGAATCCTCAAAACGTAGAA
AAGAAAAATTACCAAAGAAGTAAAGGTTCTGGAACCCCATTTCATGTAGATATCAAAAACTCTCATGTAT
GCAATGCACTAATATTTGGAGAAAAAGTATGGTTGTTTGATGAAATTGGGCAAGACTATATCAATAATAA
AGATGAAAATAAATATCTAGAATATATACAAAAAGCCAATGAATTATTGGTTCTGTTGCAAAGTTGATTT
TGTAGTATCATTTTAACAAAAAGGAGTCTTCTTTATGAACTATTTCAGATATAAGCAATTCGATAAAGAT
GTCATAACTGTAGCCGTTGGCTACCACTTAAGATACGCATTAAGTTATCGTGATATATCTGAAATATTAA
AGGAACGTGGTGTTGATGTTCATCATTCAACCATTTATCGATGGGTTCAAGAATATGCGCCTATTTTGTA
TCAAATTTGGAAGAAAAAGAATAACAAAGCGTATTATAAGTGGCATATTGATGAGACATATATCAAAATC
AAAGGAAGATGGTGTTATTTGTATCGTGCCATTGACGCAGATGGTCATACATTAGATATTTGGTTGCGCA
AAAAACGAGATCATCAATCAGCATATGCGTTTATTAAGCGTCTTATTAAACAATTCGGTAAACCTCAAAT
GATAATTACAGATCAAGCACCTTCAACGAAGGTTGCAATGACTAAAATAGCGAAAGTGTTTAAGCTGAAC
CCTTACTGTCATTGCACATCTAAATATCTCAATAACCTCATTGAACAAGATCATCGTCATATTAAGGTAC
GAAAGACAAGGTATCAAAGTCTCAATACGGTAAAAAATACACTCAAAGGCATTGAATGTATTTACGGATT
ATATAAAAAGAACCATAGGTCTCTTCAGATCTATGGATTTTCGCCATGCCACGAAATCAGTCATATGTTA
GCTAGTTAAACGAACACTGAAATGATAAAAAAGGAAATTAGATGTTTTTCTAACTTTGCAACAGAACCGA
GACGGTTATTTGAATGATATTTAAGAATCATTACCCTACAAAAAGCGTAGAGGTTTAATTCGTGGTTTTT
GTAGGGTGTAGTAAGAGAATATAAGTGAGTGCGGTGGGAATGAATAATTTGAGAATATCAAAGTTGATTA
TCAAAATATCATAAAACGTTCTGAAAGAAATAAGTTTAAAGCGTATTTTTAGGATTATTAATCATGATTC
TTTTAGTTATAGAAAATATTAATTAAACATTTTTAATTTATTAATCCTTGTTATTACTTTGTTTATATTT
CTATTTTTTAAAAACAATAGCTGTTATTATGATTTTCTTTTTATCATTTGACAATTCTACACTTCCAACA
GCGTATTCTGTGCCTCTAGGTAATAAAACTTCTTGTTGACCATAGTAAGCAGTTAAATCTTTAGAATTAA
GATACGCAGCTTTAGTCCCTTTTGGTAATTCTAACCTTAATTCAATAGGTCTACCACCTACAGCTGCTCC
ACTAACTAATTGTGTACTAGAGTATCCGTCTTCTCTATATATTCTGCTATTCATAACGTTATTAAGCTTT
CTAACTAGATTTTCATCATACTGGCCATTATTGGTCTGTTGTAATTTATATAAATCTTCATTTGTAAATC
CAACGATACTTGTCAAATAATCTAAATTTAAAAGTCTATAAACGTATACAGATTCAGGAGTAGTAGATTT
AGAAATAGATGAATCTAATCTTCTTACTTTGTCTTGAGTTGTTGAATCTAGCTTATTAATATCTCCACCT
GCGAGTCTTAATGGACCATTTATCTTAGAACTATCTTTTGTATATTCGTATAGAGCTATTTTATCATCCG
AACTATACTTAGCTTGTTTTATAAGTTTATTCCCCCATTTAGTTGCCTCATCTAAATCAGTGAAATTTTT
AACATCAGCTGCTAAAGAAGTATTAGATACTTCTATGATTTTATCATTAATTGAATAAACGCTTAATGCT
AAAGATAAACTCAAAAAAATTTTAAAAAGTAATTTGTTTTTCATAAAAATCTCCTCTTGATTGTTATTTA
TATATAATTTCATTATATGATATTTTATTATTAAAAGAAAATATTTATTCTGTTTTTGTATACAAAAAAT
ATGAATGAGGAGTGATATTATGAAGTTTAAAAAATTGATTGTTCTTGCTACTATAGGTTTGTTTTTTTCG
TCATTTAACATATCATATGCAGAAGATTTAGGAACTAGAAAGTTGGTAGGTACAACCAAAGATCCTAAAA
GTAAATATACGGCAAGGTATGATCCAGACTATTCAGTATATTGTTCTGCAACTATGATTACAGACAAAAT
AGGATTAACAGCAAAACACTGTGCTGGTAATAGAAAAATAAATGGATGTATAGGTGCGGTGTATCCTGTT
CATTCAGGGTTAAGCACACCATTTGGTAAGATGAATATTTGTGAGTATATACCTAATGATTCGAATGATA
TCGCTATTATAAAAGGCGAGGAAAAAGATATGGATAATACGGTTCTGTTGTAAAGTTGAATTTCTATGCA
GATCTATACAAAGCCAATAAATATAAATTTAATTTAACAGCATTTCTCTAGATAAAAAAGCGATAATATG
CAATTTATACACCTCCTCTCTACGTCTAGATTGACGCCTGAGAGATAGGCGACTCTATTATTATACTATC
TGTGAATATACAAGCATATCTACTTCCGATAAGTCATCTTATATGGTTCTGTTGCAAAGTTAGAAATATA
GTATAATAGTCAACAAAAATGAGGTGCAGAGGATGAATTATTTCAGATATAAGCAATTTGACAAAGATGT
CATTACTGTAGCCGTTGGCTACTATCTAAGATATGCATTAAGTTATCGTGATATATCTGAAATATTGAGA
GAACGAGGCATCTATGTTCATCATTCAACAATTTATCGATGGGTACAGGAATATGCTCCTATTTTGTATC
AAATTTGGAAGAAAAAGAATAAGCAAGCTTATTATAAATGGCATATAGATGAGACGTATATCAAAATTAA
AGGGCAATGGAATTATTTATATCGCGCTATTGATGCAGATGGCCATACACTAGATATTTCGTTACGTAAG
AAACGAGATAATCACTCAGCATATACGTTTATTAAACGTCTTATTAAACAATTTGGCAAACCTCAAATGA
TAATTACAGACCAAGCCCCTTCAACGAAGGTGGCAATGTCCAAAGTGATTAAAGATTTTAAACTTACCCC
CAACTGTCATTGTACCTCTAAATATTTAAATAATCTCATTGAACAAGATCATCGTCATATCAAAGTAAGG
AAAATAAGTTATCAAAGTATCAATACGGCAAAGAATACGATCAAAGGCATTGAATGTATTTATGGACTAT
ATAAAAAGAACCGCAGATCTCTTCAGATCTACGGGTTTTCGCCATGCCGTGTAATTAGCATCATGCTAGC
TAGTTAATACGAAGTATTATTTTAAACATAAGGTTAGACACTTATTTTTTATTCTTTTATTTTACGATAC
AGATATTGAGCTATTGTCTCTTTTTCTAGTTCAACATACGAGGTACCTTTAAGGTAATATACATTTTCAA
GTTGCTTAGGAATTTTATCTTTCAGTGAAATTTTTACTTTGTAAAATGTTTCATTATTTTTTGATTCTTC
GGGGAATTTCGAAATATATTTAATATTCCCCTGAAGGTAGAATTCATCTTTTTTTGTTTTAAATGTAATT
GAGACTTTTTGATTAGGATTTAAGCTTAAAATATCTTCACTCGAAATATATGTAACTACTTCTTTATCTC
TATTTTTGTAAATTTGATAGAGCAATTTACCTTTAGGAATTATTAATCCTTCTTGTACTTCTTTAGGGTA
AAAAATATAACCATTCTTGGTTACATAATCCTGATTGTCATTTCCCTTAATTACGGATAACTCGTGTAAC
TCATCTTTTAGAGTATTTATTTTTTCAATTAGAATTTGAAGGCTTTGAGATTTAATGTTGTTACGTTGTG
AATTATCTAGGTAGTCTGTTTGATTATATTGTTTTTTATAGCTTTCAAAGTACTTTTCACTATAATCAGT
ATGCAGTTTTTTATCTGATTCTAAAGGATAGTTGTCTATTTTATCATAGAGTAATGATAAATCCTTTAAC
GACTCCTTTTTATATTTTATTTTAGAAGTTATCTGTTTCTTATCATTATTTATATCTTGAATAGTAATAA
CTTTCTCCTTTTGCTGTACTAATTCTCCATTATCTTTTAGCAGCTTTTTAACTTTAATATCCTTATCTGT
TGTAATATTAATAGGATTATTTTTTGGTGTTATTACAGCCGTGGATTTAATATAATCAGTTTTTTTAATA
AAAAATATAGAAATAATAACGGCCATAAATATTATGAAGAGTATTATGAGCGATCTTGTTATGAACTTTG
AAGGAGAATTATTCAAATACACAGTACTATCTTGAAAATCTTCAAAGGAGTATATTTTTTTCATATTATA
TTCCCTCCGTTGTTTGATTTTTCCATAGTGTATAATATTCTGAACGGTTTGATAGTAACTGCTTATGATT
TCCTTGTTCAACTATTCTCCCATTTTTTAAACAATAAATATTATCTACTTTTTCAATAGTACTTAACTTA
TGTGAGATGATAATTACTGTTTTACCTTTTTTAGAAACACTGTGTAAGTTATTGATGATTTTGTTTTCTG
TCGTAGAATCTAAAGCACTTGTAACTTCGTCTAATATAAAGACCTCAGGATTTTTAATATATAATCTAGC
TAAAGCAAGTCTCTGTAGTTGTCCCCCAGAAAAATTATCACCATCAGCTTCTAAAGTAGTTTGATATCCT
TGAGGCAACTCTTCAATAAAATCATGTATTTCAGCGTTTTTACAGGCCCATATTATTTCATCCATGGTGA
TATGCTTATCATTACCCAGTAATAGGTTTTCTATAATTGACCCACTAAAGAAAAAATTCTTTTGTGATAC
ATAGCCTATGTTTTTTCTTAAAGACTTATTTTCAATAGAGACTATATTCTTTTGATCTATCTGAATATCG
CCTTGTTTTGCTTGATAGTAATTAACTAGAAGTTTCGCTAATGTTGACTTACCGGAACCACTTTCTCCTA
CTAAAGCAACAAAAGTATCTTTAGGTATTGTAATATTAATATCTTTTAATAAATCTTCTCGATGACCATA
GTTAAAATATAGATTACTTATCTGTATTTGATTATTAAATGAGAATTCTGATACAGCATTTTCTTTATCC
TCTACTTCTAAATCGAGTATTTCAACAATTCTTCTAGACGCAACGATTGCTGATTGTATAACAGGTTGGG
CATCTATCATGCGTTCAATAGGACCTAAAAAATAAACAACAAGGGCATTAAATGTGATGAGTTCGCCTAA
AGTCATTTGATTATTAATAACATAATATGAACCTATCCATAAAATAACCGTACTGATTAATAGTGACAAA
AATCCTTTTATACTCATCTGTATGTTAGTTATAATACCTAACTTTAAAACTTTCTTAATTAGACGAATGA
AAAACTTTTCTGATTTAATTGATACTTCTTCTTCTGCAGTATAACTTTTTATCGTGGATATACCGTTAAT
GGTTTCAATTAAATAAGAATTAAGCTCAGAATTTTGTTCCATTTGTTGGCGATTATATTTTTCAAAAGGT
TTTCTAAACATTAATGCCAATAATATATAGATAGGCACAAATATTAGAGTAATAAAAAATAGTCTACTAC
TTTGTAAATACAGTAGAATACTACCTAAGAAAATCATTAAAGTATCAATAAAAAACGTAACTGTAACAGT
AGAAAAAGCTTCTCTGATTTTATTACTATCCATAAATCTTGAAAGAATTTCTCCAGACTTACGTGTTTCG
AAGAAACCCATAGGTAACTTTAATACATGATTATAATAATCAAGCATAATTTTTATATCAATTTTCAGAC
TTAAGAAAAGTATTAGATGAGATCTGAAATATGTAATCAACGATTGGACAAGATACATTAGTAAGATAGA
TCCAGACAATATATGAAGGTTATATACTATATTACTAGGTAATATATCATCAATCAGCAACTTAAAATAA
AAAGTACCGAGAAATCCAAATAAATTGATTAATAGAGAAGATAAAATTATTAATCCTATATATTTACTAT
TATGAGTAATTAAACTACGAAACAAAGTGGATATGGAAGGCCTATCATCATATGTAGTAAAATCGTCTTT
TTTTTCTATGAGAAGTAATATTTTAGTCCAGTATGTATCAAATTGATTTAAAGATGTAGAATATCTACCA
ATATCAGGATCTACAATATAAACTTTATCATTTAAAACTTTTTCAATTATAACAAAGTGTTCGCTCCCTT
TTTTATTAATTATGTGCGCTATACACGGATAATGGATTTCATATAGATTTTTTGTACTTTCCGCCTGTAC
TCCGCTGAGTTCAAGCCCTAAATATTGCCCAAGTTCTATAAGGCCAAATAGGTTAGTACCATTGTTGTCG
GTACCAGAAATTTTTCTAAGCTTTTCTATTGATACTTTTTTATTATAAAATTTACATATCATCGCGATAC
ATACAGGACCACAATCTTTTGCATCTTCTTGTTGGATAAAGGGTATTTTTTTCATTTGTTTTCCTTTCAA
AAAATAATTTCAGATAGTAGTATAAAGTAATAAAGTGAAAAAAATAAAACTATGCATGAAACATTAAAAA
TATAACCTACACCTCTATAAATAAGAAAAACATTCATTTATGAGTAAAAAAAGATCAATTCAAGATATCC
TTTATAATATTCTATACTTAATGTTATATTGTTTATAAAATGAGAAAAGTGAGGGAGACCAATGAAACAA
TTAGATATTCCACAATTGTTAATTATAAATGGTGGTAGCGGAGGTAATTATACACTTCCTGGACAACCTA
AAGGTGATATAAAAAAATGTATACTTTCATTCTTTAAAAACTGTTAAGGAATACAAAAATGATCATTGAT
ACTAAGCTATACATTCTTAGAATGTTTTTATCTATTCTTATTTATACGTATTTTTTCTATAAAATATACT
TTCAAACAAAGAGCCCTGAGAAACTAAAAATAGCTTTCATAGGGCTCCTTATTTGGTTTATTTTTTCAAT
ATTTTTAGGAGATTTTATAGAAATCTTTTTTGTAGTCTGTATTGCCATTTATTATATATTTTTACATAAA
GACTTAAATAAATTGAATGTAATACTAATATTTTTTATAAGCATTAAATTTATCAATATAAATAGTTCTT
ACATCATAATATATATTTATAATGTTACAGGGATATCTGGTGATTATTTAGTTTATCTCCAATTATTAAT
CATATCAATTCAGGTGATATTATATATAAAAATTTTTAAAAAATACAATTTTTCAACGTATATCTATTCA
TTTGTAAGCTTATCATTAACTTTACTTTTATTGTATATATACTTATCCATTTTCTTTATAACTTATATTT
TCAATAAAATCTATTATTTTGAAAGATTCATTGATTTACTTTTGTTTTTTGTAATAATGCAAGGTACTTT
TATATTTTTTCTTATTTTTTATGAAAATAGAGTACAAAAAGAACAAGAATTAAAAAGAAACAATGAAATA
AAATTTGAAAATATAAATTTTTACTCACAATTGATAGAAAAAAAGAATCTAGAAATTCAAAAATTTAATC
ATGATTTAAATAATATAATCATCAGTATAAATGAAGTTGAAGAAAGTAAAGAAGTTCAAAGATTTAAAAG
AGAATTAAGTTATATAAGTAGTTATATAAAAGATATACCTTTTTCGAGTAATAAAGTTGATACTCATTAT
TTAAAAAATATTAAAAATCCATATTTAAAAAATTTATTTTTAAATAAAATTGAAGTCATGATGAATAAAG
GTATATCATTTAATTTTGAATGTTTAAAAATGGTATCAGAAATAAAAAGAGTGCATATTTTAGACTTAGT
TCGAATTATAGGGATTCTTTGCGATAATGCCATTGAAGAAGCTGAGAAAATTAATGGTGGATTTATAAAT
ATATATATATATATCAAGATAATAGTTTATTAGAATTTTTTGTAGAAAATAATTTTATGAATAGCAATCA
ATTATCTATCCATAAACTAGTAGAACCTGGATTTTCTACAAAAGAAGAACATAAAGGATTAGGTTTGACG
ATAATTGAAGATATAATTGAAAAAAACAAATATATTAGTGTTAATTATGAAATTAATAATAACGATAATA
TTTTTAAAGCTATATTAATAATCAATATATCGTAATAACAGGAAAGGAGCACATATGACGCATTCTATTT
TTATTTGTGACGATGATATTAGTTATCTCAATAAAATCAAAACGATAATAGAACATTATATATTATTTCA
TGAAGAACAATTTCATATTGAAAAAATAACTACATCAACAATAGAGTTTTTGAAATATATAGAAGATATT
AAAATAAGTGGGGGTGTTTATTTTTTAGATATGGATTTTAAACAAGATATTAATGGTATTGATTTAGCAT
TAAAGATAAAACAAAGAGATATTCAAGCTAAAATAATATTCATTACAAATTATAGTAAGTATGCAACTTT
AACTTTAAAAAATAAAATAGAAGCTGTTGATTATATAAATAAATCTCAAAATATAGATACATTGCAAGAT
GAGATTATAAGTAATCTAAAATATTGTTATAATTCTATAATTAAACAAAAAAATTACTCTAAATCTGTGT
TTAGCTTTTCAGTAAATTCAACTACTTACTTTATTGATATAAATGATATACTTTTTATAGAAAGTTCTCA
TATACCTCATTTATTAACTCTAGCGACGTTAGACTCTAAATATAATTTTTATGGTAAAATTTCTAACATA
GATAAAGATTACGAAAATCTATATAAAATTTCTAGATCATGTTTGATTAATCCTAAGAATATGACGAAAA
TTGACTTCAACAAAAGAGAAGTATATCTGAAAGAAAATTTTGTTAAAAAATTTTCTCTATCCAGATCCAA
ACTTTTAAAGTCATACCAGCCCTAAAATTATATACTAAAAACGAAATCTATTGAAATAGATTTCGTTTTT
TATTTTAGTATCCATGATAGCCTGTAAATCCACCTATAGCACCACCTACAACGCCGCATCCAGCCATTGC
CCAAGGACCACCAGCTGAACAAAGCTTTATTCCAGTAGCAGCTCCTCCCATTGCACCTATAGCTGAACTC
CCCCACTTATTACCACCATTAAATTTTTTTAATTCCTCAATTTTTAATTTTTTCATATCTATACAATACC
TCCTCTAAAATGCTCCGGTAGCACCAGATACTCCTGCCCATATAATTGGTCCATAATGAGCACCTACTAC
TGCACAAGCCGGACCACAAATAGCTCCTCCTAAACCTGCTCCAGCTACTGTAGAACCTATAGCTCCACTA
ACATTTTGTTGCCAAGTGTTTTTTTTACCACCATTAATTGAAACTAATTCTTTTGTTTCTAATTTTTTCA
TTTTATTACGCCTCCTAATTTTTAGTACATATTAATTTTAAAATATAAAAATTAAAGATATGTAAAAATA
TACTTAATCATGAGAATTTTATCTTGAATAAGTATATAGAAAAAGAAGGACAATATAGGATACTTTTCTT
AAAAATAATGAAAAGTATCCTATATTGTCCTCTTAATATTCTTTATTTAATTTACTCTTCTGAATATAAT
AACTAAATACACCAAAAGGCAGTCCTAATAATATATATAATACTATTTTTGTGAAGTTTAAATTTACATC
TATATTTTGAATATATTTATATACGATTTCCATAAATAAAAACATACCTGCACCAAAGTATATCCCATTA
AATAAACCAATAAATTTTATAATCTTTATTTTATTCTGATATTCTTCGTACGTATAAATGTTAATATTAG
CTAAAGATTTTCTTCTCAATTCAATAGAAATAAAGCCTGAGATGTATAGGAAAATTAAAATTAAAAATAT
AGTTCCTATTGAATTGATAAAATATATGCGATCTACAATTACAGATATAATCATACTGAGAGCTATAAAC
ACATATGTATGAAGTAAACATCTACTTAAAATTTCAGTGATTTCTATCTTCTCGCGTTCATCAGATGTAC
TTTTACACTCTAAAATAAAATTCAATATCTTTTGCTCAATACTATTCATGGTCTTTTTCCTCCCAAAACA
ATGAATTTAAATCTGTTTCTAACACACTTGCTAATTTTAAACATAAATCTAACGATGGGTTATATTTGTT
ATTTTCAATCAAATTTATAGTTTGTCTAGAGACTAAAATATTTCTAGCTAAATCTAATTGTGATAACCCC
TTTTTTTTCCTAAATTCTTTTATTTTATTCAATTATCTTCACCTCAATGTCGCATATATTGTACATATTC
ATCCCTTTTTTGTCATATATATTTGACAAAAAAGACAAGTTCAAAGTAAATTATACTTTGAACTTGTCTT
TTTTTCGTATCATACTAGTCAAAATAAATACTATCCCCATTATTAAAACTACGAGAGCTATCCCTTTACT
ATCTGAATCAATAATATAAATAATTATTGCAGATAGTAATGATACAATACCTAAAAATAAGTCAAAATTT
TTATACATAGTTTTCACACCTTATATACTTTAATTAATATCATTTAAATCTCTAATTGTTGTCTGAGAAC
CTTCAAATTTAGCAATTATTTTTTTCTTTTCAATCTTTAAAAATGTAGGAGTTCCTCTTAAATTTACACT
TTCGTTCAATACCTTTTCTATGAATTTTTTATCTGATTCATTTAGTTTAGAGTTTCCACTGTTTAAATTA
AAATAATAAATAGGGAGATTGGCATTACTACTAAATTCTCTTAATGTTTCAGAAAAATCTCGGCAATACG
GACATTCTTGAAATCCTATATAAAGATAATATTTTTTATTAGATTTCAACAAACTAACCAACCTTTTAGC
GTGTAACTCTTTTATTCCCCCAGTCTCTATATTTCCTTTAATTATACCCAATAAAGATTAGAGGAATTAA
AAATATCCTGACATCCTAATATATAGTCTTGAGTAGAGTATCACTATGTAAAATTATATTTATTTAAACT
TTAGCAAAGACATAATGAGATATCTTTACAATTAATAATAGACATTTTGCATTGTTTCACTTATTGAAGA
ATTTATAACTTCTTGACTGATTCCAACATACCTCAATGTAACAACCTGAGAAGAATGATTAAATAAATCC
ATCAACAAAGCCACATCCTTTGTTTTCTTGTAGTAATGGTAACCAAAGGTTTTACGCATCGAGTGTGTAC
CAATTTCACTTAAACCGATTGATTTTGCTGAATGATTAAGAATTCGATAAGCCTGTACACGACTGATAGG
TTTAATTTGGGCCTCAGAATCGAGTTTATTGCTTTTAAACAAATAATCTTCATCCTCCAGGAACTGAATA
TAACGATCAATATCCTTCTTTAGATGATAAAGGGGGATTTGTTTTTGTTTACGGGTTTTCTGTTCTCTGA
GTTTAATTGTATAGTCCTTAATAGGTTCTGTTGCAAAGTTAAAAAATAAGTGTCTAACCTTATGTTTAAA
ATAATACTTCGTATTAACTAGCTAGCATGATGCTAATTACACGGCATGGCGAAAACCCGTAGATCTGAAG
AAATCTGCGGTTCTTTTTATATAGTCCATAAATACATTCAATGCCTTTGATCGTATTCTTTGCCGTATTG
ATACTTTGATAACTTATTTTCCTTACTTTGATATGACGATGATCTTGTTCAATGAGATTATTTAAATATT
TAGAGGTACAATGACAGTTGGGGGTAAGTTTAAAATCTTTAATCACTTTGGACATTGCCACCTTCGTTGA
AGGGGCTTGGTCTGTAATTATCATTTGAGGTTTGCCAAATTGTTTAATAAGACGTTTAATAAACGTATAT
GCTGAGTGATTATCTCGTTTCTTACGTAACGAAATATCTAGTGTATGGCCATCTGCATCAATAGCGCGAT
ATAAATAATGCCATTGCCCTTTAATTTTGATATACGTCTCGTCTATATGCCATTTATAATAAGCTTGCTT
ATTCTTTTTCTTCCAAATTTGATACAAAATAGGAGCATATTCCTGTACCCATCGATAAATTGTTGAATGA
TGAACATAGATGCCTCGTTCTCTCAATATTTCAGATATATCACGATAACTTAATGCATATCTTAGATAGT
AGCCAACGGCTACAGTAATGACATCTTTGTCAAATTGCTTATATCTGAAATAATTCATCCTCTGCACCTC
ATTTTTGTTGACTATTATACTATATTTCTAACTTTGCAACAGAACCTTCTTTTCTCTCCATGGGCGCTGT
TTCCCATTTTTCATCATATCTTTTAATGTTTTATTATCTTGATTTTCGTCTATATATCTAGTAGTATTGT
ATTGCATATAAAAAGACCTCCAGTATTGATTTAGATTAGACACCTTAATCATATTACTGGAGTTTTTTTA
TGTCAAATTTTATTTTCCCCACGGAAAACAGTATGAAACGCCGTCATATCAACGCTTCAAAAGGATTTTA
GAAAAGAACGTTATTTCTATATAGTATCAAGACAAGAAGAAACTCGTTTCACTCGTTTCAAAAACCCTCA
TGATTTTTAGAGAAAAACTCTCTTATTTCATCGTCTTTAATAAAATAATATGCCATCTTTCCATCTTTAT
AAAAATCAAGTACCTCATTTTTATATAAAAGCCTTAAATGATGTGAAGTTGAAGCAACACTCATTTTCAA
TATCAAAGAAATATCACAAACACACAACTCATCTTCTTTAATCAAAGATAATATGATTTTCAATTTCTTC
TCATCACAAATTTTTTCTAAAATGTTAAGTAATTTCTTAGATTTATCATCTTCTAAAAAACTTAAAGCAT
TGTTAACTTTATCCTCATGTACACAAATCACATCACAAGTATTTTCATAATTCATATAAAATCACACCCT
AAATTAAAATATAAATCCTAAAATTGTTTGAATAGTGTCATTTTCAATAATAATAAATAAACCTAAAGCT
ATATAAATAATAGCCATAATCCAACGACTAAATTTCTCAACAATTTCTCCAATTCCTGGGATATTAGCTA
ATTTTTGTGCAGTAAACACCAAGAAGAAAATTAAAATTAAAAAGACAAACAGAGTAAGTAATAAATTAGT
AACACTTAATGTCACAAAATACGGAACAAATAAACCAATATTATCGGCGCCACAACTTGCTATCGTAACA
ATTGCAACCGTACCAACTAATTTAGACAATCCTTTTTCATTCAATTCTTTTTTAGCTCTCTTTTCTCCTT
CACAATCATCATAAATAGCCACTTTAATTCCAAGATAAATTGGTATTAAACCCAATAAACCTAATATCCA
CTTTTCTGGAACATAATTTAATACAAAAGCTAAAAACAAACTAACTAATATTAAAATAATAGACCCTAAA
TATTGACCAACATAAATATCTCTATATTCTTTTCTAGTCTTTGCTCTAGCAAAAAATATTAATAAAATTA
CTAATAAATCAACTGCTGTAGCAATATAAAGAACAGCAGCAGCAACAACCGTTTGAATCATAATACACCT
CATTCAAAAATATTTTTGAATGTATTATAACTTATATTTTTAAATAATCATAGGTGCTTTATTCCAATTG
CTTTATTGACGTTGAGCCTCGGAACCCTTAACAATCCCAAAATTTGTCGAATGGTCGGCTTAATAGCTCA
CGCTATGCCGACATTCGTCTGCAAGTTTAGTTAAGGGTTCTTCTCAACGCACAATAAATTTTCTCGGCAT
AAATGCGTGTCTATGCGTAGACATGGAGACACTTCAGAATTATGGAGTGATTACATGAGTTTAACTATTT
TTCTTTATTAAGTTTTAGGAAGTTTATTAGCAAATTATATCTACGAAAAATCTTCGAAATAAATAACTTT
TTCGGGTTTACTTTGTACACTTTATCTACCTGGTAGACCCAATTGTTATTGCTTTACAGGTCTAAAATTC
GTCGTTATAATCTAGTTAAATCCCGTAAGGGCGCACTTATACGTCGGATAAATCGACGTGTACAAAAACG
TAATCGACCTTCGTCGATTTTTTTTATTTCAAAATTAAAGAAACGGCTTGAGATATTCCGAGCAGTTAAA
AAAATTAATTTGCGTTGAATATTGCTACTACATTCTTGAAAAAGTGATGTAGATTTATAGCCCATAACTT
TTTTGAATTACATCGACGATACGGCGTCGAAAGAAAAATAAATAGACCGTATGAAAGAAAAAGCTACCTC
ACTTTATCTGGGATAGCTTTTATTTTTTATGCCCTTATTTTGAATTTTAAGAGGGCATTTTAAAGATTTA
GGGGTGATTCATATAGTTTTATTATCTAAAACTTATATACGCTTTTAAAACGCAAATATGAGCCAAATAA
ATATATGCTATTTTCAAAAACAAAAATTTGAGCAAAAACAATAACTATTTTTTAGACACTGCCCATTTAC
ATGCAAATTAAAAATTAGCATAAAATTCTTTAAAACTTCCCCACGTTTTTCTAAATTCCTGCAGGGCTTT
TCTTATCAAAAACTTAGAAATTTTAATTTAACTCTAAAATCTCCGTAAGAGCATAAGGGAAATTTGCTAT
CATTCAAAAATGATAGGTCTGGCAAAGCCAGACATTCCAAGGGTTTTAAGTAATTTTAAAGTGATATCAT
ACAAAGCTGTAGTGTCACACTTTTGTGACACTACATACAGCATTTGTCACAAAAATAAGACAGTACTTTT
TTACAAAAAAATCAACAAAAAAGACATCAGTTATCACTAATGTCTTAAATAATAATTTTGCTTTTCGAAA
TTCCAAATTGCGGTAATTGAATGTGCTTTTTTTCTTCGTCTGTCGTTTTATCTTCATCACTTGTATTAAC
CAAATTACCATCTTCGGCATCGTCTAAGTTTAAAATTTTATGCTTTTGTTTAAGCAATCCACCATAACTT
AACATACGTTTTCGATACAAACCTTTTTCTAAATCACTTAAAATTTCTTGGTTTTTTTCGTCGTCATCAG
TTAAAAAGTCAGATGATTTAACGGAATATTTTGATGTCTCTTCGAGTGTTATAAAATCATTTGAATTATT
GATTAAAGATATTATATTGTTTCATGTTTTTACGGCGCATATAAAGGGCATGTGTTTCTTCAAGTTCAGT
TAGAATTGTTTGCATTAAATAAGCTTGCATTGACTTGATTGTTTCCTTTTGGCCTTTAACTCCTCTGTCA
TGTATAGCTTTTTTAAGTCTTTTTAAAGAAGTTAATATTTCATCCTCAATGTCTTCTAACATGTAATGCA
TATCTTCATGCCTTGAATTAAATGATTTTTTTGCTTTAAGAATAACAGCCTTTATGATTTCTAAATCTCT
ATAATCATATTTTAATAAATAATTAGTTAGTTGTTCTGGGAATTCTTGCAATAGCATTTCTTTATCATCA
AAATTATGTGTAAATTGATTTGAATGATTACTAATTTCATTTTTGTACTTTATATCATTCAAGTCATTCA
TATCATTATTCTCAGTATCATTAAAGTCAATGTCATTAAAGTCAGTATCATTAGTGTTCGATTTTCGAAC
TTCTGGACGTTCGATTTTCGAACTTCTGGACGTTCGATTTTCGAACTTCTGGACGTTCGATTTTCGAACG
TCCTTCTCGCCGTAAGGTTCAACATCGTTTTCTTCTTTTTCTATTTTGTAAATATCACGTTCTGTGACAA
TAGGTTTCATTAAATATAGAATATTTGGTTTATTTAAACCACGTCGTTTTTGAATGAGTAGACCATCGTT
TTCTAACCCTTTTTTTATTTTTGTTAATTTTTCTTTTTTACAATTTAAGATTTCCATTAGCTTTTCATTT
GAATAAACAAAGTAAATGTTACCATCTTCATCAACCCAGCTATTTTTAATAGATAAATTTAAGCGATCAC
GTAAGATAGCATAGGCTATTTTCATATCATTAGTTAGATTTTTATAATTTTCACTGGTAAAGAATACTTT
AGGGATTTGATAAAATCTTTCTTTGTAATTTTCTTGCACTGTAAAATATTGATTTTGCATGACAAAAAAC
CTCTTTCCATATTTTAGTTTGGTAAGAGGTAATAAAACGTTTTTATTTAGCTTTACATTTATTTAATGAT
TTAGGTGCTTGCACTAAGATATTATTCATTATATAATACAAGTATCGAAAATTATATAAATAAACAGTTT
CTAAACGTTTTATTACCAAACCCCGACTATTACCAGTAGTTGGGGTTTTTGTTATATTAAGTTTATTATA
GCACTTTAAATAAACTTATAAAAGGGAAAATATAGTTTTATCAAGGGTTTATAAACATTTTATAAAGGGT
TGATGATATGAAAAGTGTGAAAAAGTTGAGTGAAGAATTAGAGGTTAGTAAGCAAACGATTTTTAATAAT
ATTAAGCGATTGAATATAGAGACAATAAAACAGGAAAACACTTCGTTTATTAAAGAAGATACCGATATAG
AAAAAATCATTCAAAGAGTAAATGAAAATAAAAAGAAATATGGTTTTGAAAGTACTACTGAAGACAAACA
AAAAAAGGGTCGGATAATATTAATTTTGAATCGAAAAGCGATGCTCAAATAGTAGAAATCCTTAAAAATC
AGATTGATACTTTAAATAATCAAATTGAAAAACAAGAAAGTCGTCATGAAACAACAATTGAATTTTACAG
AAAAGAGTTGCAAGAAAGATCAAAATTGCTTGAAAATCAGCAAGTTCTGGCATTAGAGAGTAATAAAAAG
ATTCAAAAATTAGAAAATCAATTAGAAAAAGAAAAACACCTTAATTATCCCTTTGATACATCTACTAACA
CTAGACAAAACGTTGATGCACAAGAAAAAACATATACTACTAATCCTGTAAATATTAACAGAGATCAGGA
AGAAACTAAAGAAACAGAGATTCAATATAAGGATATATCTGGAAGTCAAAGCGACGAAAGTACACAAGGT
GAAGAAGCAAAAAGAGAAGACGTTCCAGCTAATCTAAATGACAATGATAGTGATATAGAAGAAAAGAGTG
AAGAAACGGAACCTAAAAAGGGGTTTTGGAGTCGTTTGTTTGGTAGCTAAAATAATTGATTAGGCACTAA
AAGTTATAAAATTTTAGTGCCTTTTATATAGTGAGAACTTCTGGTAATCATCGATTATGTAAACTAATAA
AAGGAGGAGTATTATGAAAACAGGTCCACTGAAATGTCCAAAATGTAACCAAGATTTATATATAAAAGAA
GTTAGGTATCCAATATCTGATATTGAAACATTATGTTAACCACATAAAAAGCCCGAAACACCTTTAAATC
AGTGTTTCGGGCTTTTTATCAACGATATCGGGCATGCATCTTTTATACATTTCCCTAAATGACGTGTTTT
CATTATTTTTTCATCAACAACTATTTTGTATCTTTATTCAGTTATGATTTCTTTTCGCCAATCCAAAATT
GAGAAAATGAATATCTTGATATCCTTCTTTGATAACATATTTTGTAGCTTCTTATCTTTGATTGCCAAAC
AACTTTTATCCCATCTTTTGTAGTTTTTTGTCTTTAGTATATAAAAATACTTTTTGGCTTTCATGTTATT
TTATGGAAGGATAGATTTGTTATAATGTTAGAGTCGTCTATCTCTCAGACGTCAACTTGGCGTAGAGAGG
AGGTGCGATTTATGAATGAAATTCTTGTTCACATCATGACAACAGTAATTAGTGGTTGTCTGGTCACGTT
ATTTGGTTATTGGCTCCATAAACGTGATAAAAAATAACATAGACGACTAAGTCAATTCACCAAAAAACCC
CGAACTACGGCCAATAGTTCGGGGTTTGGTGCGTTTACAAACGAAATTCTTGTTACTTTTAGTATATATT
CCATATTGCCTTTTGTAAACTTTTCTATTCTTATCAATTCATTTCAAGGTGTCATAAAAATGTTTTCCTT
TTTTAATTATGACTGACATTCCTTAAATTTCAATTTCAAAATCAATCAAAGAACGAATGAATAGCCCAAA
CTAAGAATACGGCAACAGGAAAGAAAAGCCACCAAAAATCATAAAGAAAATCAACTATGGAAGGTACCCG
GTTGTTCTCTCTATAATTTCCCTCTAAAATAACTTTTTTTAAAACATGCTTATCCTTTAATTAAATGATC
TAAAGTAATTCCAAATAAGTCACTCATAGCAATCAAAATATCTAAGGAAGGGTAATTTTTAGCACTTTCC
CATTTAGAAACACTTTGTCTGGAAACCTTTAATATATTGGCTAATTCCTCTTGAGACCATCCTTTTAATT
CTCTCTGTTCTTTTATATCTTCAGCTAATTTCATAAAATCACTCCTTAACTCAAACTATAAAAATTAAAG
CTACTAACACTACTTAATAAGTTTCTATTATTCCCAATTCAGTTCAAGCTGTTTAAAAAAAGCCTCTCAT
TCTTTCTCTAATTGTGGATCGTAATCTCTTTGATGTTGCTTTTTTTCTATGTGTAACTATATCTATCAAT
ATTTCTTAATTTCTAAGCTCAGAAATATTGACTATGACATCAAATCGTTTCGCAAGATCTAAATCATGTG
TTACGACAATCATAGTTTTATTTTCATCAAGTAGATTTAATAATAAATCAATGACTATTTTTCCGTTTTT
CGTATCTAATGACCCAGTAGGTTCATCAGCTAAAATGATTTTCGGATCTTTTAATATAAGTCTCGCCAAC
GCAACTCTTTGCTGTTCACCACCACTTAGAGAATTAACAATTCTCTTGATATCTAAATCTAGGCTGACCT
TTTTTAATACTTCTTTCTTTAAGTTCATATTATCTTTTTTATTCTTTTTGAACTTTAGGGCTAAATCTAA
ATTTTGACTGATTGTTTGATTTTCAAGTAAAGCAAAATTTTGAAACAAATACCCTAACGTATATCTATAA
AAATCGACTTTCTTTTTTATTAACTTATCTTCAATATATATGCTTCCTTGTGATACATCTTCGAACCCAG
CGATTATGTTAAGTAAAGTAGATTTGGTTCTGTTGCAAAGTTAGAAATATAGTATAATAGTCAACAAAAA
TGAGGTGCAGAGGATGAATTATTTCAGATATAAGCAATTTGACAAAGATGTCATTACTGTAGCCGTTGGC
TACTATCTAAGATATGCATTAAGTTATCGTGATATATCTGAAATATTGAGAGAACGAGGCATCTATGTTC
ATCATTCAACAATTTATCGATGGGTACAGGAATATGCTCCTATTTTGTATCAAATTTGGAAGAAAAAGAA
TAAGCAAGCTTATTATAAATGGCATATAGATGAGACGTATATCAAAATTAAAGGGCAATGGAATTATTTA
TATCGCGCTATTGATGCAGATGGCCATACACTAGATATTTCGTTACGTAAGAAACGAGATAATCACTCAG
CATATACGTTTATTAAACGTCTTATTAAACAATTTGGCAAACCTCAAATGATAATTACAGACCAAGCCCC
TTCAACGAAGGTGGCAATGTCCAAAGTGATTAAAGATTTTAAACTTACCCCCAACTGTCATTGTACCTCT
AAATATTTAAATAATCTCATTGAACAAGATCATCGTCATATCAAAGTAAGGAAAATAAGTTATCAAAGTA
TCAATACGGCAAAGAATACGATTAAAGGCATTGAATGTATTTATGGACTATATAAAAAGAACCGCAGATC
TCTTCAGATCTACGGGTTTTCGCCATGCCGTGTAATTAGCATCATGCTAGCTAGTTAATACGAAGTATTA
TTTTAAACATAAGGTTAGACACTTATTTTTTAACTTTGCAACAGAACCTCCTATTTTTAGTAATATTTAT
AGCCCTAACAGTTAGATAAACTGCATTTATAAAACCCAAAATAGTATATGGAATTAAAATATATAAATTT
TCTAATTGAACTAAGAAAGTTAACCCAACTAAAAATAAAACATTCAAAACGGTAGACATAATAAAAGCTA
TATCTAACTCATTTTTTTTATTCAAAATACATTCCTCCTTTTTTAAAATTTTACCATAGTTGCTTTATTC
CAATTGCTTTATTGATGTTGAGACTCGGAACCCTTAACTAAACTTGCCGACCATTCGTCTGCAAGTTTAG
TTAAGGGTTCTTCTCAACGCACAATAAATTTTCTCGGCATAAATGCGTGTCTATGCGTAGACATGGAGAC
ACTTCAGAATTATGGAGTGATTACATGAGTTTAACTATTTTTCTTTATTAAGTTTTAGGAAGTTTATTAG
CAAATTATATCTACGAAAAATCTTCGAAAAGAAGTTCAGCTCATGATAACGAGTTTACCTATGATGAATG
AAGTCATTGGAAATTCACTACTAGATAAATTTATGAAAGATTTAATTATTCAAATTTTAGCAATGATTTC
AGAACAAGAAAGAAATGAAAGTAAACGTCGACAAGCTCAAGGGATTCAAGTCGCCAAAGAAAAAGGTATA
TATAAAGGGAGACCTGTTCTGTATTCTCCCAATGCTAAAGACCCACAAAAGCGTTTAGTTTATTACCGAG
TTGTTGAATTACTTGAACAGGGTAAATCTATAAGTACTATAGCTAAAGAAGTTGGTATTACACGTCAAAC
TATATATAGAATAAAAAATAGTAAATAAAATAACATAGACAATAATCTATATAGATGTTAATCTATTTAC
TGTCTAGGAGGTTTATTCATGTCTTATAAAGAACTATCAACAATATTAAAAATTTTATCAGATCCAAGTA
GGTTAGAAATATTAGATTTACTTTCTTGTGGTGAGCTATGCGCTTGTGACTTATTAGAACACTTTCAATT
CTCACAACCTACACTAAGTCATCATATGAAGTCATTAGTAGATAATGAATTAGTTACAACACGAAAAGAC
GGCAATAAACATTGGTATCAACTTAATCATGCTATTTTAGATGATATTATCCAAAACTTGAACATCATTA
ATACATCTAATCAAAGATGTGTATGTAAAAATGTGAAATCAGGTGACTGTTGATGACTATTTTAGCAATT
GTAATTTTTCTTTTAACTTTAACCTTTGTGATTTGGCAACCAAAAGGTTTAGATATTGGTATTACAGCTT
TAATTGGAGCTGTTGTTGCTATCATTACAGGAGTCGTAAGTCTTTCTGATGTATTAGAAGTAACAGGTAT
TGTTTGGAATGCAACTTTAACTTTTGTGGCTGTTATTCTTATTTCATTAATATTAGATGAAATTGGTTTT
TTTGAATGGTCTGCGATACATATGGTCAAGGCTTCAAACGGTAATGGCTTAAAAATGTTTGTTTTTATTA
TGTTACTTGGGGCAATTGTAGCAGCATTTTTCGCAAATGATGGTGCAGCTTTAATCTTAACGCCTATTGT
ATTAGCGATGGTAAGGAATCTAGGATTTAATCAAAAAGTGATTTTCCCCTTTATTATTGCCAGTGGTTTT
ATTGCTGATACTACATCACTTCCCTTAATTGTAAGTAACTTAGTTAATATCGTTTCTGCAGATTACTTCG
ATATTGGATTTATTGAATATTTTAGCCGAATGATCATTCCTAATATATTCTCTCTGATTGCTAGTATTCT
CGTTTTATGGTTATATTTCAGAAAATCCATACCTAAAACGTTCGATACAGAAAATCTATCAGATCCTAAA
AGTGCAATTAAAGATTCTAAGTTATTTAAGCTTTCATGGATAGTATTAGCAGTACTACTCGTTGGATATC
TTGTTAGCGAGTTTATCCAAATTCCTGTATCAATTATTGCTGGTATTATTGCTTTTATCTTTGTAATATT
AGCTCGTAAATCTAAAGCAGTTCATACAAAACAAGTGATTAAAGGTGCACCATGGAATATCGTTGTATTC
TCTATTGGTATGTATCTTGTTGTGTTTGGACTAAAAAATGTAGGTATTACAACGATCCTTGGGGATGTTT
TAACAAACATTTCAAATTATGGGTTATTTAGCAGCATCATGGGTATGGGCTTTATAGCTGCTTTCTTATC
TTCGATTATGAACAACATGCCAACTGTTTTAATAGATGCAATAGCGATTGGCCAATCCAGTGCTACAGGA
ATATTAAAAGAAGGCATGGTTTATGCGAATGTCATAGGTTCTGATTTAGGACCTAAAATTACGCCAATTG
GTTCTTTAGCAACATTATTGTGGCTACATGTCTTAACACAAAAAGGTGTGAAGATTTCGTGGGGAACATA
CTTTAAAAATGGAATTATCATCACTATTCCAGTCCTATTTGTAACACTCTTAGGTTTATACCTTACACTA
ATCATATTTTAAGAAAAGGGGCTTTAATTATGGATAAGAAAACAATTTATTTTATATGTACAGGAAACTC
TTGTCGTAGCCAAATGGCTGAAGGTTGGGGAAAGGAAATATTGGGTGAAGGTTGGAATGTCTATTCTGCT
GGTATTGAAACACATGGTGTTAATCCTAAAGCAATAGAAGCTATGAAAGAAGTAGATATTGATATATCAA
ACCATACGTCAGACTTGATTGATAATGATATTTTAAAACAATCAGATTTGGTCGTAACGTTATGTAGTGA
TGCAGACAATAATTGCCCTATTTTACCACCAAACGTTAAAAAAGAGCATTGGGGTTTTGATGATCCAGCA
GGTAAAGAATGGTCAGAATTCCAACGTGTTAGAGACGAGATTAAATTAGCTATAGAAAAGTTTAAATTGA
GATAATCATAAACACCTCTTATTTAGTTAATAAGAGGTGTTTTGCCATTTAAAGAACAAAATTTGTGCCA
TATAACTCCAAAACTGACAAACGCTCTCTTTTTTTCCTCTCTTATTATTAAAATCTCATAATACATGATT
AACATATATTTTGGGACGCTGTGAGAAACGCTCATTTGCATTGACAATCCATTTATCAAGATAATCCATT
ATCATGTTTAATTCTATAAACTGTCTGTCTTGTAATATTAACCTCTTTCGCAATCTTACTAATTGCTTGC
CCTTCTTCTAACATTTCGACAACTCGATGATAGATAACACGTTTTTGGGGATCTTTCGCGTTCGGTGAAT
AAAGCAAAGGACGCCCTTTATATACGCCTTTTTCTTTCGCAACTTGAATCCCTTGCGCTTGTCGACGTTT
ACTTTCATTTCTCTCTTGTTCTGAAACCATTGCTAATATTTGAATGATTAGATCTTTCATAAATTTATCT
AATAATGGATTGCCAATTACTTCATTCATCATAGGTAAGCTGGTAATCATTAACTGAACGTCTTTTTCTT
TTAAATAATTCACAGTTTCAATAATTTCATCATAGTTACGTCCTAAACGATCAATAGATTCCACAACGAA
TCGATCTCCCATTCTGACAAAATTGAGAGCTTCTTGAAATATAGGTCTATTTTCCACTGACTTTCCCGAC
TGTTTCTCTGTAAAGATTTTCTCCACACCAAATGTCTTTAAATTATCCAATTGTCTTTCTAAATTTTGAT
CTATCGAAGATACTCTTGCATAACCTATAATCATTTATTTTTCACTCCGAAATTAATATACACCCTAATC
ATACGTTTTAATCGCGATAAATTCAACAACTTACTTTGCATGATTAGGGTGTACCTAAATAATACATAAA
TTATATTACAATATTTTTATTATAGAGGCTAAAGTATCTTAGAAATTTGGATAGTAGGTTTTTCGGGAAT
AAAAGTATAGTTGGCTTTAATATATAATTAAGCTAAGCTATCATTTATATTTACTCGATTATAATTCGCA
ATTCAACTTTTTAATAACGTAAAAATTAAAACGTAGTTTCATTTATCTTTAGTAATATCTTTTTAAACAC
TACAGTTTCTTCATTAGTTAAATTAGCGAAGTAATGATTATTAAGTTGATAGGCTTTCTTTTCTAATGTT
GGCCATAAGTCTTTTGCTTTATTTGTACTGTTTATTAGCACAGTTCTTCTATTTTCATTATCAGTTTGAC
GTGTTATTAGATCCTTTTTGGACATCTTATCTAATATTCCAGATATTGTTGAAGGTTCTAAATTTAAAGT
ATTACCAATCGCTTTAGGTGTATTCAAATTACTATTAATCAAGCAATTCAAAACACCATATTCTGCTGGA
GTAATATTATAGGGACTTAATAAACTTTTAAATTGTTTAAACACTCTATTCTGAGAAGTACTCAACAAAT
AATTTATACAATTATCTAATTCCACAACTAAAACCTCTCTTAAATCATTAGTATTGACTCGCTTATCATA
TCATGATAAGTTTTGTAGGAAAATAGTTTTGCAACAAAAACATACCTCTACAAAACAATTGTGAAAGAAG
GCTAATAAATGTTCAATGCGGTAGTAGTGAGAAAAAGTGCATCAAATGTTAGTTATAAAGTAGAAACCGT
TGATGAATCTCATTTATCGAAGGGTGATGTCTTAGTAAAAGTGGTATACTCTTCAATAAATTATAAGGAT
ATGCTAGCTTTACAATATAAAGGCGGTGTAATTAGAGATTATCCTATGATTCCTGGTATAGATTTTGCAG
GTATTGTTGAATCAAGTTCGAATGATAAGTTTAAAGAAGACGATAATGTATTAGTTACTGGTTATGATGT
CGGCGTGACACATACAGGTGGATTTTCAGAATATGCACAAGTGCCTGGAGAGTGGATTGTTCCTATTCCC
CAAGAAATGTCTATTAAAGAGTCTATGGTATATGGCACAGCCGGTTTTACGGCAGCATTATCAATTTTTG
AACTAGAAAAATATGGAATGAATATCAAATCACAACCTGAAATTTTAGTGTCTGGGGCTACAGGTGGTGT
GGGCAGTGTTGCTATACAAATTTTACGTAAAATTGGATATGAAAATATCACTGCTATCGTAAGAAAAGAA
AAGCAAATAGAAATCGCAAAAAAATTAGGTGCAAAACAAGTAATAATAATTGAAGATGATAATAAACCAC
TTAAAAAAGGTATTTTTGATTATTTCCTAGATACAGTGGGGAGTAATGTAACATTATACGGTTTAAAACG
TCTAAATTATCAAGGTGTTGCTACTGTATGTGGAAATGTAGCAGGAAATTCACTTAACGCTAATATATTA
CCGTTTATTCTTAGAGGTATTAAATTAATTGGCATTGATTCTGTATATGTTGATCATAATATCCGTGAAG
ATATATGGAGTAAGTTAGCAAATGAATGGAATATAGGAAATTCACTTCTATACAATGAAATTGGATTTGA
AGAATTCTATAAAACGATAGATCAGCTTTTAAAAGGACAACATTTAGGAAGAACTATTTTAAGAGTATAA
GTATGAGTATTCATTAATACATTTACTATTAATTCAATCATTTTGCATTTCTCTACTAACCAGTGTTATA
ATTTATATAACGAAAATGATTAACAATTAATGCACCAATCCCCACACTATTGCAGTAGTGTGGGGATTTT
TTCGATGCTGGCTTATAAAGTCGCCTATTAATTATTTGTTGCGTTTACTAAGCCAATAAGTATAATACGC
AACAGCACAGCCACTGATGACTGGTGCTATGATGTGAACGAAAATGATTAGCAAAGTAATGCACCTCCTC
TCTTCGTCAATTGACGCCTGAGAGATAGGCGACTCTATTATTATACCATCTGTGAATATACAAGCATATC
TACTTCCGATAAGTCATCTTATGTTATATAATTTTGTTTTTTATAGTATCAAGACGAAAGAAGAAACGCA
GTTCAAAAGCATCACCTAAATTCATTAATCTAAAGAAAAACGGTTTAATAAACAATGAATATTATAGTCT
ATTAAAGAATAGATTTAAAAACACTCTAAAAGGTGCATTAAAGATTTGTAAAACTTTAATATATCCTTTT
TAGGTGAAAACTTATGATAATTGTAGGTTCTCTCATTATCTATGATTATTAATTTTAACTGTATCTAGAA
AATCATCACCCCAATCACAAATTGAAAATACTACTTTATCAAGCTTTAAACCTATTTCAGTCAATCTATA
ATCTACTTTAGGAGGGACTACTGGATAAACCGTCCTTTCGAGAATTTTGTCTTGTTCTAGTTCTCTAAGT
TGCCTTATTAACATTCGCTGGTTGATATCGGGTAGTTTATTTTGTAATTCACTTAACCTTAAACGATTAC
TATGCAAAAGATGGTAAACAATGGCAATTTTCCATCTTCCACCAATGACAGACAGGGCTAAATCTTTCGA
TGTATAAAATGATTTATTATTATATTCAATTAACAAAACGAATCCTCCATTTACATATAGTGACAAAAAC
GTCAGTATTGTTATTCTAAAAAACTAATACCATAATAGCATTATAAAAGATAGAGAGGAGAAACTTTAAT
GAAATTACAATTAGCAATCGATTTATTAGACCAAAAAGAAGCAGCAAAATTAGCTCAAGAAGTAGAGGAA
TTCATTGATATCGTAGAAATTGGAACACCAATTGTTATTAATGAAGGACTATCTGCTGTTGAACATATGA
GTAAATCAGTCACTAACACACAAGTGTTAGCAGATTTAAAAATTATGGATGCTGCTAGTTATGAAGTAAG
TCAAGCTATAAAATTCGGTGCTGATATCGTAACAATTTTGGGTGTTTCTGAAGATGCTTCAATTAAAAGT
GCTATCGAAGAAGCGCACAACAATGGCAAAGAATTATTAGTTGATATGATTGCGGTTCAAAATTTAGAAC
AACGTGCAGCTGAATTAGATAAAATGGGTGCTGATTATATTGCAGTACATACTGGTTATGATTTACAAGC
TAAAGGTGTATCACCTTTAGAAAGTTTACGTACTGTTAAATCAGTTATTTCAAATTCAAAAGTAGCTGTA
GCAGGTGGTATCAAACCCGATACAATTAAATCAGTGGTGGTTGAACAACCAGATTTAATTATTGTTGGTG
GTGGCATCGCAAACGCTGACGATCCGAAAGCTGCTGCTAAAAAATGTCGTGATATAATTGACGGAAATGC
TTAATCATTTTCAATTTATGTTTAAACCTCTCGTTCTTGGTGTATATAATATCAAGATTTAAAACAGTAC
AATTAAAAGGAGATAGTTTATTATGACTAAAAAAGTAGCAATCATTTTAGCAGATGAATTTGAAGATATA
GAATTAACTAGTCCAAAAGAAGCATTAGAAAATGCTGGATTTGAGACTGAAATTATTGGAGATACAGCAA
AACAAGAACTTGTTGGTAAACATGGTGAAAAAGTAACTGTAGATATTAGCATTTCAGATGCCAAACCAGA
AAATTATGATGCTTTATTAATTCCTGGCGGATTTTCACCTGACCATTTACGTGGTGATGAAGAAGGACGT
TATGGTACCTTTACTAAGTACTTTACTCAAAATAATGTACCAACATTTGCGATTTGTCATGGTCCACTTT
TACTAGTTGATACTGACCATTTAAACGGACGTACAATAACTGGTGTTATCAACGTACGTAAAGATTTATC
TAATGCAGGAGCACATGTTGTCGATGAATCAGTTGTAGTAGATAACAATATTGTAACAAGTCGTGTACCA
GATGACTTAGATGATTTCAATAGAGAGATTATTAAACAATTAGAAGCATAAATTAAGATTAATTATAAAT
ATTCATTTGATAGATTAGACCATCGATAAAGATATACACTTTGTCGATGGTTTTTTATTAAATTATTCTT
CGAAGTTTTTACTCGTTTATAAAAACAATAAAAAATCGATGATTACCAGAAGTTCTCACTATATAAAAGG
CACTAAAAGTTATAAACTTTTAGTGCCTAATTAATTATTTTAGCTACCAAACAAACGACTCCAAAACCCC
TTTTTAGGGGTTTCTACTTCCCTGTCTTCAGGTCCACTCTCTTTTTCTTCAGATAGTTTATCATCTCTCT
TTAATACGTCTTTGTTTGCACTGTCATCCTTTTTCGCTTCAGATATACCCTTATGATTTAATTCTGCTTT
TATTGGTTGGATTTTCTTTTGTTGTTGGTTGATATTTTGATATTCTTCAGTAAAAGTTGCTTCTTGTGGA
TTAATGCTTTGTCTATCATTAGTCGCTGTATCAAAAGAGTAATTAAGCTGTCTTTCTTCTTCTAATTGGT
TTTCTAGTTTTTGAATCTTTTTATTACTTTCTAAAGCTAATATTTGTTGATTCTCCAACAGTTTATTTAA
TGTATTAACATTGCTATTTTGTTGATCTAGTTGTTTAGTTAAATTCTCAATATATTTTTCATCATTTTTA
GCTCTAGTTTCAAAGATTTCTATTTGCTTTTCTAATTCATTTACTTTTGTTTTTAATGACTCAAAACTAT
TTGAATTATTGTATATATGCTTTTCAAACTCTGCAGTATTTTCATTAAATCTTTCTTTTTTTATTGATTC
TTTATTTTGCATTGTCCTTTCTTTCTTAGTGATCTTTTCTATAATTTTTAAACAATCATTATCATTAATA
TAATTAATGCCATTTTCTTTTTCAAAAGATATATTTAAGCTTTTAGCATTATTAACAATAGTTTGTTTAG
TTACATTCAATTCATCAGCAACCATTTTAATAGTTTTCATAACATTCATCCTTAGGTACCTAAATTAGTA
CCTAAATTTTACCACCTAACAAATATTTTTTCATCTTTTGGCGTCTAAATTTACTACCTAATTCACTACT
TTAGTACCTAATTAACCGTTTGAAATTTTCTATAGGTGGTTAATTAGGTACTAAAGTAGTGAATTTTTAT
CATTTTAAACTTACAATGTTCTTTTAACTAAACTTAAAAAGCTTTATATACAATCTTAAAAGTGTTAATA
TTATTTTGTGAATATTAAAAGAGTCGATACTATTGGCGTAGCATCGACTCTCGGTAATAAAACGATTCGC
ATTCGTCTATTTATATAATTTTTTGATACTTGTATTATATATATCTAATCATATAA

>NC_005564.1 Staphylococcus aureus plasmid pS194, complete sequence
CTCGAGGGTTCAAGAACTAATGAAAATATAAAAAAAGATAAGTTTCAAGATTATGATTTTGCTTTTTTCG
TATCAGATATTGAGTATTTCACACATGAAGAAAGTTGGTTAAGTTTATTTGGAGAATTATTGTTTATACA
GAAACCAGAAGATATGGAATTATTCCCACCTGATTTAGATTATGGTTACAGTTATATAATGTATTTTAAA
GATGGCATAAAAATGGATATTACATTAATTAATTTAAAAGATTTAAATCGTTATTTTAGTGATTCTGATG
GTCTTGTAAAAATTTTAGTTGATAAAGATAATTTAGTAACTCAAGAAATTGTTCCAGATGACTCAAATTA
TTGGTTAAAAAAACCAACAGAACGAGAATTTTATGATTGCTGTAATGAGTTTTGGAGTGTCTCAACGTAT
GTAGCAAAGGGTGTTTTTAGAAGAGAAATATTATTTGCTTTAGATCATTTCAATAATATTTTACGTCCTG
AATTATTAAGAATGATTTCTTGGTATATTGGCTTTAATAGGGGTTTTGATTTTAGTTTAGGAAAGAATTA
TAAGTTTATAAACAAATATTTAACTGATAAAGAATTCAATATGCTTTTAGCTACTTTTGAGATGAATGGA
TATAGAAAGACATACCAATCTTTTAAGCTTTGTTGTGAATTATTTAAATATTATTCAAATAAAGTAAGTT
GTTTAGGAAATTATAACTATCCAAATTACGAAAAAAATATTGAGAATTTTATTCGTAATAATTATGAGAA
TTAATTTTATTAGCAACCACATTTTTGGTTGCTTTTGTTTTGATTTTGAATTTGGTTTTGAACTATGAGT
GGCTAGCATTTTTCCACTCATTTTTTGCGTTAGCAAAAACATAAAGGGTCTGGGATTAATCCCAGCAAGC
CGGTATATTCAGAACGAAGTGGCTAGAATATACGACGCTTGCCAAACCACTATATTACTTGAGAAAATAT
AGATTATATTATAAGCTATATTTATGAAAAGGAATATTTTTCGTCAGAAAGGTGGTGGGACTTGTGAACG
AACATAAAGATAATTTGGCTAGCGATTTGTCTGTTGGGGGAAACCGTAAACCCAACCGCAAAGAGCCAAA
ACAAATTAGTTTCAGAGTGAGTGAACAGGAATATTCAAAGTTGAAACAGTCGGCAGAAACTTTGAATATG
ACAGTGCCTAATTTCGTTAAGAAAAAGGCACAAGGCAGTCGATTAGTGTCGCCAAAATTAGACAAAGAAA
CGCGACAATCGATTGCCAAAGATTTAAGTCATTTGGGTAGTAATGTGAATCAGATTGCTAAGTGGTTTAA
TCAAAATAAAGATAAGGCTACACATTTACCAGAAGAGAAATATCATGATTTAGAAAAGCAATTTGATGAT
GTGAAAAAGGAGTTGCATAAGATATGGCAACAACTAAATTAGGCAATACGAAGTCGGCAAGTCGTGCCAT
TAATTACGCAGAAGAACGTGCAGAAGAAAAAAGCGGCTTAAATTGTGATGTTGATTATGCTAAATCATAT
TTTAAGCAAACTAGGGCGTTATATGGCAAAGAGAATGGTGTTCAAGCACATACAGTCATTCAATCTTTTA
AGCCTGGCGAAGTAACAGCTAAAGAGTGTAATGAGATAGGTTTAGAATTAGCTAAAAAAATTGCACCAGA
TTATCAAGTTGCAGTTTATACACATACAGACAAAGACCATTATCACAATCACATTATTATTAATTCAGTA
AATTTAGAAACAGGCAACAAGTATCAGTCAAACAAAGAACAACGTGATTTTATAAAAAAGGCGAATGATC
AGTTATGTGAAGAACGTGGTTTATCTGTGCCAGAAAAGTCATCAGAAATCAGATATACGTTGGCAGAACA
GAACATGATAGATAAAGATAAAAGGTCATGGAAAAATGATATAAGAATGGCAGTTGAAGAAACAAAGGAT
AACGCAGTAGCGTTTGAAGAATTTAATACTTTGCTAAAAGAAAAAGGTGTTGAAATCACGAGAGTAACGA
AAAACAACGTAACGTATAGACACATTGAAGAAGATAAAAAAGTACGTGGGAATAAGTTGGGCGATTCTTA
TGACAAAGGAGTGATTGAAAATGGCTTTGCAATCGAGAAATTCAGACGAGAACGAGAAGAAGAACGAGAA
TACGATGAATATGCAGACACGTTCGAAGTTGACTGGGACGCATTCGCAGAAAATTCAGAAGACCTTAGAA
AACGAAGAATTGCAAGAACTGAAGAAACAAAACAAGCTAGTAATAAAATATATATCAGAGATGAAAGAAC
AACAGGACTTGAGAGAAAAGGAATTGCAGGCAATCAAGTCGAGTTTGAAAAAGACGACGGAGGACTTTCA
AGGTAGAGGTAAAAAAGTCCATAATGATTTTGTTCGTTTGTTACAAAAGAATTTAAATCGAGTGAATGCA
GAAGATATTGAGATAGAGGTTCGAAAAGATGTTTATGGAGTTCGAGAAGAAATTCATTCGATGTTGCGTG
AAGTTAAACAATCACATGAACATTATCAAAAAAGACAAAAGCAATTATTTACTGGTATTGGTGCAATGTT
ATTAGTGTTTATGCTTTTTGCTTTGATTATGACGATTGGCAGAGATTTTATGGGCTTTTTACATGTAGAT
GTATTACAGAATGCCATAGCAAGCAAAATAAAGGCTTCTGAGGGCTTTATTTCAGTTTTATGGTACATTG
CTTATGGTTTACCTTATATACTCGCTATAGGGCTATTTATTTGGTTGTATGAGTGGATAAGAGCAAGATT
CCATGATTAAACAAAGTATGATCAGGCTTTTATGCCGAGAAAATTTATTTATATTGAGAAGTACCCTTAA
CTAAACTTGCAGACGAATGTCGCATAGCGTGAGTATTAGCCCGACCATTCGACAAGTTTTGGGTTTGTTA
AGGGTACAGAGGCTCAATGTAAATAAAGCAATTGGAATAAAGCAACAAAGGGGGTTGAAGAAAATGAGTA
AGAAGAAAAAGATTAATTTAGCAATATCAATTGCTCAAGTAGTAGTGCAGGCGTTAATACTTTATAACAC
TTATCAGCAATATAAATATTCTAAAAAATATTCAGCCTAATAAAAAAAGACTTAGTCTGAATAGACCAAG
CCTTTTGTTAGTGTTATATTAATATGCAAATAAAAAAACAAAAAAAGAAGTCGCTCACTCCCTGACCAAA
GTTTGTGAATGCGACTTACCTTAAAGAAAAACAGTTGGTGTTTTTTTCTTAATTTTTGTATATCTAGATA
TTAAACTGATATTGGTTTATTCTTCAAGATATATATTCGGGTGAGCGACTTCTTTAAACAAAATAAGGAG
TCGATTTTTTATGAGTAAAAAAGCAGAAGAAATTCAGGCAAAACAAAGTTTGGAAAAGGAAAACTCAAAT
TTTTCTAAAACCGGATACTCTAATAGCCGGTTAAACCGACATATTATGTACACCCCCGAACCAAAATTAC
ACTTTGATGCTATGACAATTGTTGGGAATCTTAATAAGAACAATGCTCACAAACTGTCTGAATTTATGAG
TATTGCGCCACAAATTAGACTTTGGGATATATTACAAACCAAATTTAAAGCTAAGGCTCTACAAGAAAAA
GTTTACATCGAATATGATAAAGTAAAAGCAGATGCGTGGGATAGACGTAATATGCGTGTTGAATTTAATC
CTAATAAACTTACGCATGAAGAAATGCTTTGGTTAAAACAAAACATCATTGACTACATGGAAGATGATGG
TTTTACAAGATTAGATTTGGCTTTTGATTTTGAAGACGATTTGAGCGATTATTATGCGATGACTGATAAA
TCAGTTAAGAAAACTATTTTTTATGGTCGTAACGGTAAACCAGAAACAAAATATTTTGGTGTTCGTGACA
GTGATAGATTTATTAGAATTTATAATAAAAAACAAGAACGTAAGGATAATGCAGACATTGAAGTTATGTC
TGAACACTTATGGCGTGTAGAAATTGAATTAAAAAGAGATATGGTTGATTATTGGAACGATTGTTTTAAT
GATTTACATATTTTGAAACCAGATTGGTCTAGTTTAGAAAAAGTAAAAGACCAAGCAATGATTTATATGC
TAATTCATGAAGAAAGTACATGGGGTAAATTAGAAAGACGTACAAAAAATAAATACAGAGAAATGTTAAA
AAGTATTTCAGAAATTGATTTAACGGACTTAATGAAATTGACTTTAAAAGAGAATGAAAAACAATTGCAA
AAGCAGATTGAATTTTGGCAGCGTGAATTTAGATTTTGGGAGTGAAAAAACAATGAGGACTGAAAAAGAA
ATTTTAAATTTAGTTTCTGAATTTGCTTATCAACGAAGCAATGTAAAAATTATTGCT

>X03408.1 Staphylococcus aureus plasmid pUB110dB sequence
AAAGCACCTGAAAAGGTGTCTTTTTTTGATGGTTTTGAACTTGTTCTTTCTTATCTTGATACATATAGAA
ATAACGTCATTTTTATTTTAGTTGCTGAAAGGTGCGTTGAAGTGTTGGTATGTATGTGTTTTAAAGTATT
GAAAACCCTTAAAATTGGTTGCACAGAAAAACCCCATCTGTTAAAGTTATAAGTGACTAAACAAATAACT
AAATAGATGGGGGTTTCTTTTAATATTATGTGTCCTAATAGTAGCATTTATTCAGATGAAAAATCAAGGG
TTTTAGTGGACAAGACAAAAAGTGGAAAAGTGAGACCATGGAGAGAAAAGAAAATCGCTAATGTTGATTA
CTTTGAACTTCTGCATATTCTTGAATTTAAAAAGGCTGAAAGAGTAAAAGATTGTGCTGAAATATTAGAG
TATAAACAAAATCGTGAAACAGGCGAAAGAAAGTTGTATCGAGTGTGGTTTTGTAAATCCAGGCTTTGTC
CAATGTGCAACTGGAGGAGAGCAATGAAACATGGCATTCAGTCACAAAAGGTTGTTGCTGAAGTTATTAA
ACAAAAGCCAACAGTTCGTTGGTTGTTTCTCACATTAACAGTTAAAAATGTTTATGATGGCGAAGAATTA
AATAAGAGTTTGTCAGATATGGCTCAAGGATTTCGCCGAATGATGCAATATAAAAAAATTAATAAAAATC
TTGTTGGTTTTATGCGTGCAACGGAAGTGACAATAAATAATAAAGATAATTCTTATAATCAGCACATGCA
TGTATTGGTATGTGTGGAACCAACTTATTTTAAGAATACAGAAAACTACGTGAATCAAAAACAATGGATT
CAATTTTGGAAAAAGGCAATGAAATTAGACTATGATCCAAATGTAAAAGTTCAAATGATTCGACCGAAAA
ATAAATATAAATCGGATATACAATCGGCAATTGACGAAACTGCAAAATATCCTGTAAAGGATACGGATTT
TATGACCGATGATGAAGAAAAGAATTTGAAACGTTTGTCTGATTTGGAGGAAGGTTTACACCGTAAAAGG
TTAATCTCCTATGGTGGTTTGTTAAAAGAAATACATAAAAAATTAAACCTTGATGACACAGAAGAAGGCG
ATTTGATTCATACAGATGATGACGAAAAAGCCGATGAAGATGGATTTTCTATTATTGCAATGTGGAATTG
GGAACGGAAAAATTATTTTATTAAAGAGTAGTTCAACAAACGGGCCAGTTTGTTGAAGATTAGATGCTAT
AATTGTTATTAAAAGGATTGAAGGATGCTTAGGAAGACCACTTATTAATAGCTGAATAAGAACGGTGCTC
TCCAAATATTCTTATTTAGAAAAGCAAATCTAAAATTATCTGAAAAGGGAATGAGAATAGTGAATGGACC
AATAATAATGACTAGAGAAGAAAGAATGAAGATTGTTCATGAAATTAAGGAACGAATATTGGATAAATAT
GGGGATGATGTTAAGGCTATTGGTGTTTATGGCTCTCTTGGTCGTCAGACTGATGGGCCCTATTCGGATA
TTGAGATGATGTGTGTCATGTCAACAGAGGAAGCAGAGTTCAGCCATGAATGGACAACCGGTGAGTGGAA
GGTGGAAGTGAATTTTGATAGCGAAGAGATTCTACTAGATTATGCATCTCAGGTGGAATCAGATTGGCCG
CTTACACATGGTCAATTTTTCTCTATTTTGCCGATTTATGATTCAGGTGGATACTTAGAGAAAGTGTATC
AAACTGCTAAATCGGTAGAAGCCCAAACGTTCCACGATGCGATTTGTGCCCTTATCGTAGAAGAGCTGTT
TGAATATGCAGGCAAATGGCGTAATATTCGTGTGCAAGGACCGACAACATTTCTACCATCCTTGACTGTA
CAGGTAGCAATGGCAGGTGCCATGTTGATTGGTCTGCATCATCGCATCTGTTATACGACGAGCGCTTCGG
TCTTAACTGAAGCAGTTAAGCAATCAGATCTTCCTTCAGGTTATGACCATCTGTGCCAGTTCGTAATGTC
TGGTCAACTTTCCGACTCTGAGAAACTTCTGGAATCGCTAGAGAATTTCTGGAATGGGATTCAGGAGTGG
ACAGAACGACACGGATATATAGTGGATGTGTCAAAACGCATACCATTTTGAACGATGACCTCTAATAATT
GTTAATCATGTTGGTTACGTATTTATTAACTTCTCCTAGTATTAGTAATTATCATGGCTGTCATGGCGCA
TCAGGGAATGAGTTTATAAAATAAAA

>X06627.1 Staphylococcus aureus plasmid pS194 sequence
CTCGAGGGTTCAAGAACTAATGAAAATATAAAAAAAGATAAGTTTCAAGATTATGATTTTGCTTTTTTCG
TATCAGATATTGAGTATTTCACACATGAAGAAAGTTGGTTAAGTTTATTTGGAGAATTATTGTTTATACA
GAAACCAGAAGATATGGAATTATTCCCACCTGATTTAGATTATGGTTACAGTTATATAATGTATTTTAAA
GATGGCATAAAAATGGATATTACATTAATTAATTTAAAAGATTTAAATCGTTATTTTAGTGATTCTGATG
GTCTTGTAAAAATTTTAGTTGATAAAGATAATTTAGTAACTCAAGAAATTGTTCCAGATGACTCAAATTA
TTGGTTAAAAAAACCAACAGAACGAGAATTTTATGATTGCTGTAATGAGTTTTGGAGTGTCTCAACGTAT
GTAGCAAAGGGTGTTTTTAGAAGAGAAATATTATTTGCTTTAGATCATTTCAATAATATTTTACGTCCTG
AATTATTAAGAATGATTTCTTGGTATATTGGCTTTAATAGGGGTTTTGATTTTAGTTTAGGAAAGAATTA
TAAGTTTATAAACAAATATTTAACTGATAAAGAATTCAATATGCTTTTAGCTACTTTTGAGATGAATGGA
TATAGAAAGACATACCAATCTTTTAAGCTTTGTTGTGAATTATTTAAATATTATTCAAATAAAGTAAGTT
GTTTAGGAAATTATAACTATCCAAATTACGAAAAAAATATTGAGAATTTTATTCGTAATAATTATGAGAA
TTAATTTTATTAGCAACCACATTTTTGGTTGCTTTTGTTTTGATTTTGAATTTGGTTTTGAACTATGAGT
GGCTAGCATTTTTCCACTCATTTTTTGCGTTAGCAAAAACATAAAGGGTCTGGGATTAATCCCAGCAAGC
CGGTATATTCAGAACGAAGTGGCTAGAATATACGACGCTTGCCAAACCACTATATTACTTGAGAAAATAT
AGATTATATTATAAGCTATATTTATGAAAAGGAATATTTTTCGTCAGAAAGGTGGTGGGACTTGTGAACG
AACATAAAGATAATTTGGCTAGCGATTTGTCTGTTGGGGGAAACCGTAAACCCAACCGCAAAGAGCCAAA
ACAAATTAGTTTCAGAGTGAGTGAACAGGAATATTCAAAGTTGAAACAGTCGGCAGAAACTTTGAATATG
ACAGTGCCTAATTTCGTTAAGAAAAAGGCACAAGGCAGTCGATTAGTGTCGCCAAAATTAGACAAAGAAA
CGCGACAATCGATTGCCAAAGATTTAAGTCATTTGGGTAGTAATGTGAATCAGATTGCTAAGTGGTTTAA
TCAAAATAAAGATAAGGCTACACATTTACCAGAAGAGAAATATCATGATTTAGAAAAGCAATTTGATGAT
GTGAAAAAGGAGTTGCATAAGATATGGCAACAACTAAATTAGGCAATACGAAGTCGGCAAGTCGTGCCAT
TAATTACGCAGAAGAACGTGCAGAAGAAAAAAGCGGCTTAAATTGTGATGTTGATTATGCTAAATCATAT
TTTAAGCAAACTAGGGCGTTATATGGCAAAGAGAATGGTGTTCAAGCACATACAGTCATTCAATCTTTTA
AGCCTGGCGAAGTAACAGCTAAAGAGTGTAATGAGATAGGTTTAGAATTAGCTAAAAAAATTGCACCAGA
TTATCAAGTTGCAGTTTATACACATACAGACAAAGACCATTATCACAATCACATTATTATTAATTCAGTA
AATTTAGAAACAGGCAACAAGTATCAGTCAAACAAAGAACAACGTGATTTTATAAAAAAGGCGAATGATC
AGTTATGTGAAGAACGTGGTTTATCTGTGCCAGAAAAGTCATCAGAAATCAGATATACGTTGGCAGAACA
GAACATGATAGATAAAGATAAAAGGTCATGGAAAAATGATATAAGAATGGCAGTTGAAGAAACAAAGGAT
AACGCAGTAGCGTTTGAAGAATTTAATACTTTGCTAAAAGAAAAAGGTGTTGAAATCACGAGAGTAACGA
AAAACAACGTAACGTATAGACACATTGAAGAAGATAAAAAAGTACGTGGGAATAAGTTGGGCGATTCTTA
TGACAAAGGAGTGATTGAAAATGGCTTTGCAATCGAGAAATTCAGACGAGAACGAGAAGAAGAACGAGAA
TACGATGAATATGCAGACACGTTCGAAGTTGACTGGGACGCATTCGCAGAAAATTCAGAAGACCTTAGAA
AACGAAGAATTGCAAGAACTGAAGAAACAAAACAAGCTAGTAATAAAATATATATCAGAGATGAAAGAAC
AACAGGACTTGAGAGAAAAGGAATTGCAGGCAATCAAGTCGAGTTTGAAAAAGACGACGGAGGACTTTCA
AGGTAGAGGTAAAAAAGTCCATAATGATTTTGTTCGTTTGTTACAAAAGAATTTAAATCGAGTGAATGCA
GAAGATATTGAGATAGAGGTTCGAAAAGATGTTTATGGAGTTCGAGAAGAAATTCATTCGATGTTGCGTG
AAGTTAAACAATCACATGAACATTATCAAAAAAGACAAAAGCAATTATTTACTGGTATTGGTGCAATGTT
ATTAGTGTTTATGCTTTTTGCTTTGATTATGACGATTGGCAGAGATTTTATGGGCTTTTTACATGTAGAT
GTATTACAGAATGCCATAGCAAGCAAAATAAAGGCTTCTGAGGGCTTTATTTCAGTTTTATGGTACATTG
CTTATGGTTTACCTTATATACTCGCTATAGGGCTATTTATTTGGTTGTATGAGTGGATAAGAGCAAGATT
CCATGATTAAACAAAGTATGATCAGGCTTTTATGCCGAGAAAATTTATTTATATTGAGAAGTACCCTTAA
CTAAACTTGCAGACGAATGTCGCATAGCGTGAGTATTAGCCCGACCATTCGACAAGTTTTGGGTTTGTTA
AGGGTACAGAGGCTCAATGTAAATAAAGCAATTGGAATAAAGCAACAAAGGGGGTTGAAGAAAATGAGTA
AGAAGAAAAAGATTAATTTAGCAATATCAATTGCTCAAGTAGTAGTGCAGGCGTTAATACTTTATAACAC
TTATCAGCAATATAAATATTCTAAAAAATATTCAGCCTAATAAAAAAAGACTTAGTCTGAATAGACCAAG
CCTTTTGTTAGTGTTATATTAATATGCAAATAAAAAAACAAAAAAAGAAGTCGCTCACTCCCTGACCAAA
GTTTGTGAATGCGACTTACCTTAAAGAAAAACAGTTGGTGTTTTTTTCTTAATTTTTGTATATCTAGATA
TTAAACTGATATTGGTTTATTCTTCAAGATATATATTCGGGTGAGCGACTTCTTTAAACAAAATAAGGAG
TCGATTTTTTATGAGTAAAAAAGCAGAAGAAATTCAGGCAAAACAAAGTTTGGAAAAGGAAAACTCAAAT
TTTTCTAAAACCGGATACTCTAATAGCCGGTTAAACCGACATATTATGTACACCCCCGAACCAAAATTAC
ACTTTGATGCTATGACAATTGTTGGGAATCTTAATAAGAACAATGCTCACAAACTGTCTGAATTTATGAG
TATTGCGCCACAAATTAGACTTTGGGATATATTACAAACCAAATTTAAAGCTAAGGCTCTACAAGAAAAA
GTTTACATCGAATATGATAAAGTAAAAGCAGATGCGTGGGATAGACGTAATATGCGTGTTGAATTTAATC
CTAATAAACTTACGCATGAAGAAATGCTTTGGTTAAAACAAAACATCATTGACTACATGGAAGATGATGG
TTTTACAAGATTAGATTTGGCTTTTGATTTTGAAGACGATTTGAGCGATTATTATGCGATGACTGATAAA
TCAGTTAAGAAAACTATTTTTTATGGTCGTAACGGTAAACCAGAAACAAAATATTTTGGTGTTCGTGACA
GTGATAGATTTATTAGAATTTATAATAAAAAACAAGAACGTAAGGATAATGCAGACATTGAAGTTATGTC
TGAACACTTATGGCGTGTAGAAATTGAATTAAAAAGAGATATGGTTGATTATTGGAACGATTGTTTTAAT
GATTTACATATTTTGAAACCAGATTGGTCTAGTTTAGAAAAAGTAAAAGACCAAGCAATGATTTATATGC
TAATTCATGAAGAAAGTACATGGGGTAAATTAGAAAGACGTACAAAAAATAAATACAGAGAAATGTTAAA
AAGTATTTCAGAAATTGATTTAACGGACTTAATGAAATTGACTTTAAAAGAGAATGAAAAACAATTGCAA
AAGCAGATTGAATTTTGGCAGCGTGAATTTAGATTTTGGGAGTGAAAAAACAATGAGGACTGAAAAAGAA
ATTTTAAATTTAGTTTCTGAATTTGCTTATCAACGAAGCAATGTAAAAATTATTGCT

>AP017923.1 Staphylococcus aureus plasmid pJP080 DNA, complete sequence, strain: JP080
ATGTCTGAACAAAGATTTAATATCCAACAACAATATAGAGAGAAATTTTACCAACTACCAAAAGTATTTT
TTACTAACGAAAAATATATGCAATTAAGCAATGATGCAAAAATTGCTTATGCATTGTTAAAGGATAGACT
AGAATTATCAATTAAAAATAATTGGTTTGATGAAAATGGTGATATATTTTTCATCTTCACAAACGAAAAT
CTTAAAACTATATTAAATTGTCACGATGGAAAATTAACAAAAATTAAAAAAGAATTATCTAAAGCTGATC
TTTTAGAACAAGTCAGATGTGGTCAAGGTAAACCAAACAAATTATATTTGAAGAATCCTACAATTACTAA
AGAAGATGTTTATGAATTAAAAAAACAAGAAGAAACAAGTGTTGAACCTAGTAATGACGCTGAAATGCGA
AAATCGCATTTCTTGAAATGCGAAAATCGCATTTCAAGAAATGCTGAAATCGCACAACAAGAAATGCGAA
AATCGCACACTAATGATACTGATTTAAGTAATACTGAATATATTGATACTGACAATAATGATATGAATGA
CTTGAATGATATAGAGTTCAAAAATAAAATTAGTAATCATTCAAATCATTCAAATCATGATTCACTAAAT
TCTGATGAAGAAGCTTTGAAATTCACAGAACTTCAAGAATTCCCTGAACAATCAAAACACTATCTTAATA
ATTTTTCTTATAGAGAACTCAAAGTAGTAAAAGAAATTATTTTAAAAGCAAAGAAATCGTTTAATACTGA
ACATAACACAACTTATATGCTAGAAGATATCGATTATGACCTTGTAAATGTTTTAAAACGCTTTAAAGCA
AAAGTTTATATGAAAAATGAAAGTGTTGAAACTATGCAAGGATATTTGATGAAATGTATAAAAATGGAAC
TTGAAGAATTACATTCATTAAACATGCGAAAAAAGAATTTTAAAAATAGTTCTTGGAATATTTTTAGCCA
AAATGATTAATATTACAAACATACTTTTTTGTAAAAATGAAAGGAGAGAAAACTATGCGAAATAAAAACT
ATATAGGCGGCCTAACAAAAGAAAATTTAAAAGGTTTTGTCATTTTAGTGCTCATTTTTTTATACGTTTT
ATCTGCCTTGCTTAATTTAACAGGCTTTTTTTGGGGGTATGTTTTTATTCCTGTGTTTGCTATACGGAGT
ATATACATGATGTTTTTTAGAGGTTATTTTATTCCGGTTGTAAAAATATTCTTTATCATTACTTTAACCA
CAATCAAATTTGTGGTTATGATTTTCTTTATTATGGCAATAGCCTCTTCTTTGTCTGACAAAAAATATTA
AAACAATCTAGGGTGTAAATATATTAAAAATTATTTCGGATTAAAAAGAAATATAGTAAAATAAAAATGT
GCAACATTTGAGAGTGTTACACATTTAGTCTTTATGGTCTATTGGAATATTCAAATATTTTGATAAAAAC
AAATTAAGCACTTGAGATCGTGTTAATCCGTGTTTCTGTGCTACTGCTTCAATTTTTTCATTACTTGAAT
AACTAATTGTATAAGTTGCTTGTACAGTATTATAGCTTTTTTTACCGTAATTATTGTAACTGCTAAAATC
AATATTGCTTAATTCAGTTTCTTGAATGATTTTTTCTACAAAATCTGAATTATTCAAATCGTTTATTGCA
CTTGTTATTTTTATTAACTGTTTTGTAGTAGATTTGATTCTAAAAACACGTGGATATTTTTGCACTTTTT
ATCATAACTCCTTGCTTAAAATATTAAGTAATGCTATAATTATATTAACCATTAATGGTTACTTGGACCT
TGATAATTACATATGCGTGCCCCTGTATTATAAGGAATTCAATACAGATAAGGTATACGACTATTGGTTA
AACGGGTAATCCTAAACCTGTGAATTTCATTCTTATTAAACTATTCTAATCAAACACTGTTTTGTGTATA
AACTGGGAGGGGAAGTCCCGATGAACCAGATGAAACAAATACAGCCTGAATAGCGCGAGCGGGAAGACGA
AAGAACCGCAAGGGTCGGGCAGTGAAAAGTGCTGACAATCCGAACCCATATTTTATAATTTATATATTTC
AATCATAACATCAAGAGATACTAGATACATCAAGAGATACTAGATAATCGTAATAACTTTTACTCATGGA
GGTGTTGTTTTATGCTTTGTTATAAGAAAAATAAACGTTTTGATTTTATAGCCTTTTACTTTTTTGCTGA
TGAAATACGTACGTTTGATGGTAAAACTTATCGAATCAAAGGTATGCGTTGTCAGAGAATTGATCATAAA
CGTTTGGATATAAACGAGAGAAAAACACTACGCCATTTGTCAGAAGTTATTTATAAAACGAAAACGGTAT
TTAATGACAATTATGGACTAATTGCTTATCGTAAGAAAGTAAGTCAAGAACTAAAAAGCGTCAAAAACAT
CAGTATAAGCAAAAGTGTTTAAGCAGTGTTTGCTTATTTTAATAAGAGTGAAATGTACTTACCGTAAAAT
TTATTGACTGTTTGAAAAGACAGATTAGTTAAAAGTATGCTAGAGCTACATTAAATAGCCTATAGGCACA
TATATGTAATTATCAAAGAACTAGAATAATATTTTTGTGAGGACTTTAAAGAAAAGTCCTTTTTTAGTAT
AAAGCAAAATTTAAAAAAGAATAAGGTGTTTCACCTAATTTTCTTTTTAGAATAAAAGAAAGGGTAAATT
ATCATGTCTAAAATTACACAAAATGATTTAAATCAATTAAAAAAGCAAGTGACAGAAATAATGAAAGTAA
CTGGAGAAACACATAACGAATGGCTGTATAACCAATATCAAAATTATTTATCAGAAAATACAGATGTTGT
TATGGAAGCCTTGCGTTTTTATTCTGAAAATAAAAATAATACAGCTTGGGAGGAATAAAACATGTTTAAC
GGACTTAATGAAAAAATTGTAGCCCTTATTAACGATGCTCAACCACTTATCATTACATTATTGGCACTTT
CGATATTTGTTTCCGGTGCTGTAATGATGTTTGGGGATACTGGTGTACGCTGGGCAAAGAGAACGTTGAT
AGGCGCAATAATTGGTGCGGTATTATCTGGTGGAGCCCTTGTTTATGCACGTTCATTTAAAAAAATAGTT
AATGTCAGTGCAGTATTTCCGTCAGCGACAGAAACTAAGTTTGCAGTTATAGATACATTACAAATAATTT
TTATGTAAACGGACAAATTAATAATTTGTTCGTTTTTTTTATAAAGGAGAGATAAAACTTGTTGAGAATA
AAAACGAAATCGTTTCACATCAAAAATCAAAGTGATTTTTCATTAGAAGAAATGATGTCCTATACAGAAG
ATATGGAAGCAGGGAAATTTCCAGAATCACTAGATAAATTTGATTACGTAATGTATGACGAACAAACATA
TGAGGATATTTTAGAGTCAACGTACAAAGTGAATAGTGGTTATATTAATATACAACAACAAATTTATACA
TTGCTTAAAGCAACTGCGCCTGACACAGAAGAATTGAAAAGACTGAAACGACAGTACTTAATTGCCCTAC
AGGAAGTGGATAAGTCATATCGTGACAAAAAAGTTGCTATGAATAAAAAGAAAAATAATCCAGACAATAC
AAAATTTCAATACCAAAGACAAAACAATGCAAATAAAACTAAGCAAAAAGAAATACTTGAAAAATTAAAG
GGAAAGCGCGGATTAATGTTTTTGGGGCTGATTGTTTTTGTAATGTTGTTAGTATATATACTTGTTGTTA
CAGATCCAAACAAAAAAGGAGCATCTGACGTTGCGACAAAAGAAGAAATATACCAACAAGCTCTTTTAGG
AGAAGAAGAAAAAGCCATTGATAATTTTGCTAAATTAGACCAAGAGACATTAACCAAAAAAGACAAACAA
ATATATGCGCAATTATTAGCTCAAAAAGAAGAGTATGATAAGGCGGTTAAGTTGTCTGATGCAAAATTTG
TAGAAGCGTATTTAATTAGCAGAGACTATTATAGCGCTTTAGAAGAATTTAATAAGAAATATCCAACTAA
TAATGGGAAGTTTGATTTAGCTATACACCAGAATAAGTTTTCTGATGCCATTAATTACAGTCAAGGTATC
GATAAAACAAACAATAGAAAAAAACAACTGGTAAAAGCGTATATAGAGACAGACAATTTAAATAAGGCGA
AAGAATTAGCAGCGACAACGGAAGACAAAGAAGTTACAAAAATGATTGCAGATGAACAAAACAAGCGCTT
GAAAGGGCTAGAAGAAGCCGTTAAGAGTAAAGAAGATGATTTAAAGAAAGCGAAAGATAAAAAAGAAAAG
AAATCTGATATTGAAAATAAAGAAAAAGCGCTTAAAGAAGCAAACGAGAATTTGGAAAAATTCAAAAAAG
AACTTAAATAAATAGAGGTGAAACAATGCTAAATGAGTTTAAATTTATAGGACGTATTGCTAGAGACTTA
GAACTAACAACTAAAGAGAACATGCAAGCGAGATGTAACTTCACACTAGCAGTAAATAATGCATATGGCA
CTGACTTTTTAAACATAACGGCTTTTGATAAAACAGCAGAAAATTTAGTGAAATATAATCAAAAAGGCGA
CATGGTTTATGTTGAAGGTTATGTAAGCACGAACAAAAAAAGTGTTAATGGCGTTGATAAATATTATATG
AACCTTGTTGCTGGTCGTATTGTGTATCTTAGTAATAAAAAAGTAGAAGAATCAGAAAATGAATTAGAAC
ATAGCACTGATAATTTAGATAACTTAACATTTGATGATAAACAACATACAGAAGTGAATGAAAATAACAC
AACTTTCCAGAAAGCAAAAGGTTTCGTTACTGAAGACTTGCCATTTTAAGAGGTGATTTTATAATGAGGT
TTGGTTCAAAAGACAAACATGGCTATAGAAGGAAAAAGTTATCGTTTTCTCAAAATAAACATTTGCTTGC
ACATCCATGTATATTGGTAAGCATATTATTATTAATTATGTTATTGGCCACTGCAATTGCAAATTTTTTG
ATTAACATCTTAATGACAGTGTTTTTTGGAAATCATGACATTTTCACAAATATGAAACAACTGAACACGA
AATATACAGATTATATATTTAACTTTCGTTTAGATGCTGTGTTGTTATATATACCAATTTGGGTACTCGT
CTTTATATTTTTTGGAAAAAAAGTATATCAATTTAGACAGCGTTTCAAATCACTAAACAACAACGAAAAA
GCGTCAGGGCGATTTGCCACACGAAAGGAAATTACGCAACAGTATAAAGCAATACCACAAAGGGAGCATG
CATTTGAAGGAGAAGGTGGTTTGCCTGTCGCAATGTTTGGTGTATATGACTTTGTGACTAAAACGAAGCA
ATATTTAGAGCAAAGAAAAACTGCTATTAGAGAAATTAACGGAATTACTGATTTAACAGCTGATGAAAAA
TTAGAATTACGCAAAGATAAATTAGGAAAAATGAATAAAGAATTCGCTACTACATTTTTCTCAAAACGCG
AATTTACATTTATTGATGAGTCACCAACCAATAATTTAATTGTGGGTACATCTCGTTCTGGTAAGGGAGA
AATTGTTGTTTTATCAATGATAGAAAACTATTCAAGATCTTCAGAACAACCATCATTAATTGTAAATGAC
ATGAAGGGAGAACTTTTTTCTGCATCGTATAAAACGTTGGAAAATAGAGGATACCAAGTTGAGATCTTTA
ATTTGGATCAACCTATGGAGTCAACGATGAGCTTCAACCCATTGCAACAAGTTATTGATGAATATATGAA
AGGCGATTTGGGAGAAGCACAAGAGATGACAAAGCAAATTACATATACGTTAACCAATAACGAAGGTGTA
GAAGACAACGAATGGAACTTGATGGCTGGTGCATTGATTAACGCTATGATACTTGCACTATGTGAAGAAA
CCCTACCGAAGAACCCAGAAAAAGTCACACTTTATAGTGTGTCTAATATGTTACAAACATTAAGCACAAA
AAGGTTTTATAAAGAAATTGCAATTGGAAACAAAGTTCAATTAATTGAGGTTTCGGCATTAGATGAGTAT
ATGGAAAGGTTCCCTAGTCATAGTCCAGCTAAAACGCAATATGCGACAGTTCAAGCTGCACCAGACAAAA
TGCGTTCGTCTATCATCGGAACGGCTTTAAAGGCATTACAACCATTTACAACTGACACCATAGCCAAATT
AACAAGTCACACCTCTTTTGACATTAATAAATTAGGATTTCCAAGTATTATTGATGGTTACGCAACCAAA
GATAGTACATTTGAATTGGGCGTACAAGTGTTACGAGATGGTGAAAACGGCATTGAATACGAAGAAGTAG
AAGGCATTCAAATAGGTGTAAATGAATATGGGTATTGGCAATATCCGTTCAAAACAGTACTTAAAGTCGG
AGATAGAATAGAAACAATAGAGAAAGACGGAAATAATCAAGTTATCACAAGTTATTTTTATGTTGATCAT
ATAGATGATAAAGGACAGGTCACATTTAATCAAAAAGGCGAATTAGATAACTCAGATATTACGATAAGAA
AGTTCAATAGTTTTCCAAAACCAATAGCGGTATTTATGGTTGTACCAGATTATAACAATGCTAACCATGG
TATAGCGTCTATACTCGTTAACCAAATTGTTTTTGAAATTTCGAAAAATTCTCAGCTATATACGGAAAAT
CAATCAACGTATCGACGCGTTATTTTCCACCTTGATGAAGCAGGTAATATGCCTCCGATACCGAATTTAT
CTCAAAAAGTGAACGTATCTCTTTCAAGAGGATTACGTTTTAATTTCTTTGTTCAAGCATTTTCTCAATT
TAAAGATAAATACGGTGATGCATATGATGCGATTATGGACGCTTGCCAAAACAAGGTGTATATCATGGCT
ACGCAAGAACAGACATTAAAAGATTTTAGCGCAATGATTGGAAGTCAACAAATCACAGTTCATAGTCGTT
CGGGTGAGGCAGGAGCAATTAAGTCAAGCATTACTGAGAATCAAGAAGAAAGACCGTTACTACGACCAGA
TGAATTAGCGCGCTTACAAGAAGGTGAGACAGTCGTTGTTAGAAACTTGAAACGACAAGATAAAAAACGA
AACAAAGTAATGTCTTATCCAATTTTCAACGACGGCAAGTATGCAATGAAATATCGTTACCAGTACTTAT
CAGACTTAATGGATACAAGCCAAAGTATTATTCATTTTAGACCTATGTTAAAAGCGCGATGTGAGCACAG
GCATTTACAACTTGAAGCGACATTAGTTGACTGGGATAAACGTATTGAAGAAATGCAAGAAGGGATAGAT
GGTCAAAAAGAAGAAAATAAAAACATTAATGACATTAATCAATATAAAAAAAGCAATGAAGAAGGCAATG
TTGCGGTGCGAGTTAAACGTTTAGAAACTTTGAAAGACAAGGTAGGAGACGCTGTTTTTGACAAAATTAC
AAGGCGTTTCGAAAGGTACTTAAGAACCTATGCAGAACAAGGCAAAAATGTTAATACCATAACACAGAAA
AAACTAGAGGAACTGGTTTTAGCAGATAGCGAGGTAAAAGAAGAAGAAAAGACTAAGCGTATTGAAATGA
TTAAAAAATTGATCAAGGAGGCAAAGACGACATGAAAAATATATTTGGATTCGTGTTTTTTCTAAGCATA
GTATTGCTTTTGTCGGGTTGTTCAAAATCTGGGATAGAAGAGATATCACCTAAGGAGGCACATGATAAAT
TAAAAAATCCTAAGAATGAATATGTTATCGCAATTAGTGATTTGAGTAGGGCTGGAGAAGAACATATTTA
TAATTCTAAAATGATTCTAGAAAAAGTAGCAGAAGAAAAAGGGATTAAAATTTATTATGCAATATATGAC
TCAAACAATGAAAAGCACGAAAAAGATTTTGATGAATATGGCAAGTTTAAGGGGCATACATCAAACTTTT
ATTATGCAGAGAAAGGGAAAAAAGTAGAGGACATGGACTACAAGTCTTTAGGTGTAGCCGAATCTTCGAA
AGTTAATATATCCGCTGAAGTGTTGGGGCGATTTATTGACCAAAAAGAAGAGGAGGGCTTTTAGATGTCT
AAGGAAGCAATCCAAAAAATATTAGAAAAATATCAAGATGTTTTACAAATGTCTGAAATTGTACCTAACA
TGTTACGCTCGATAGGTTGGTACTTCTTACATTTTCTTGTTTGGATTACTGATTTAGTTTCAAATCTTAC
TATTCAAGTTTTAACACTTTTTGGATTACTTACACAAGATAGTATTAGTAAATTAATTCTTGAAGCAAAG
CCGGTATTAATTTCAGTATTAGCGCTGGCCATCATTTATATAGGTATCAAATTAATGTTAGGAAGACCGA
TTAATAAAGCTGATATTTTTGCTACATTGGTTGTTGCAGTTTTGTTTTTAGGTAGTGTGAATATAGGTTT
ACAAAAGGGCTCTGAATTAACAAAAGAAGCAAGTAAAGCTATAGAAAATTTTGATCCAGATAGTAAAAAA
CAAACAGACGGCACTAAAGTTGGTTCTTCGATGCTTGCTAAAAGTATTGTAGATGTACAGTTGATGGCGG
AAAAAGGGTTTCCAGATGTTAAAACGACAAGAAACAATCAAAAATATAACAACCTTAATGCAAGTGCAAT
TAAGCATATCAACATTAATCAAGAATTAGAAGAAAAAGAAATTAAAAAGAAAGAGTCAAAAGAGGTACTT
AAGAAAAAGTTAGTCGTCGATGAAGCAGGTCGACAAAAAGTTGAAGATTTGGAAAAAAACTGGTTTGGCC
TAGGTGACGAAAAATATTATCGTTTTCATGTGAAGTGGTTCACTGCAGCTGTGGGGCTTATTTGTTTAGC
TTTGGGTCACTTTTTAGCCGCGTTACGTGTTGCAAGTATTGCCTTAGAGATAATTGTAAACAAAATTTTA
GCTATTTTCTTTTCGCATGCACTACAAGGAGAACGCCTTAAATCAACAATTATCGATATTTTAAACGGCT
TTGTAAGTATTATTATGATTTTCTTCTGTTTGTTCTTATATAAAGAAGTTGTTAGTTTCTTAAACGATAA
ACCAACAGGTATATGGTTGGTAGGACTTATTGCTGCGACATGGTTTATGATAGATGGTCCAAAGTCCATT
GAGCGTAAATTTGGTTATGATGCCGGTCTTAGGTCACCGTTTTATACAATGGCCGGTATGTATGGAATGG
GTAAGGCGGCAACTGCGCTAGCGACAAATACGGCTAGTGGAACAAATAGCATGATTAAAGCAGTGAGAGA
TGATTTTTCTAAATCAAAAAGAAATGACGTTAATAATAACAGCAATGAACAACAATCTAAGTCGGAACAA
CTCAACAAGGCCTCGAATAATCAAAATACAGACAAGCAACAAAATGTTAAAGATAATCAGAATATAGATA
GTAATAGTCAAGTTAACGATAGGCAAAATAACACAGAATCAAACAGTAGTCATAACGGTCAATCTAACAG
CAACAGACAGTCTCTTGACGAAGAGATGAAAAATTCTAATTACGGAAATAATACATTCAAAGGTGTTGGC
GAAAGTCATTCGCAACTATGGGCAAATAGAGCGCCAGACGGAGGACGAAAGAAAGAAACGCTTAACGACG
TTATCAAACGAACACAAGGAGAAAAATCTAACACACCAAAGACTAATCAATTTAATACTAATACACCTAA
AGCTAACCCTATGAATGCGCCTAAAGCGCAAAGAAAAATAACTGATAATGGGTTTTCAAAACAACAAAAC
ACAAGTCAAAATAACCCATCTCCAAAAAGTTATAAAGATGTACAAAATGTAAAGCCGGTACAAACGAACA
AACCTGTAAACAAATCAATTCCAAAATCACATGTGAATAAACCTATTAATAAAAATAGATCTAAAAATAT
AAAACCAAAACGTTAGGAGGTTTTTGATGTCCAATAGAATACCAGAAAATACAAACGTAGAAGCTAAAAT
TACGCGTTGGCTTTATATGAAAGATGTTATGACGTTTTTAATAGTATTTGTTGGGAGTTATATTCTTCAG
GCAATTCGAATTGTACCTGAAAGCGCCACTTTGTATATGAACATCTTACAACTTATTGTTATATTAACTT
TAATAATACGTCCGTTTGCAACAAATCCTAAACGGAGAAGCCTAAGGGTTTTTTGGATTACTGTAAGAAA
AGATAGAAATGTTTATGCAGAAATTCCATATGAAATGATTGAAAAAGACAAGGAGGTCACAAATCATGGC
AATGTTCAAAACGCCACAAGAAACTACAAAGACTTCCTCTAATAAAACTTTATTTAAGGAGGCATCATCA
GAAAAAGATGATGCTTCTTCTTTATTTGGTAAGGTTTTTGAGGAAGAAACTATGAAAATATCTTCTAAAA
AAGATGAATCAACTTCAACTATTTTTGGAGATATTAACGAAACCAAAATCAAAAGGAAGAAACTACGTAA
AAAAAGATTTGAATACAAAAATAAGCCTATAAAGCTTTTTAAGCCTTATAGAGCATCAAAAACCTTTTTG
GATATATCTAACATCATCAGAAGGACGGAAGAGCATACAGGTGGCTTATATGTACTTAGAGATGGTACCT
ATATGAAATTCTTTCAAGTGAATCCAAAAGATATTATGAGTAGAAATTCACATGAGCAATTATATGATAT
GGGCGTGCTTCTTAACATGCTTAAAACTTACAACAAAGACAATAAGATTATCGCGTTAAATATGCCGATA
GATACAGAAACGCAAAGAAGCCATTTAATCAGAAAATATGAGAAAGAAGAAGTAGGTATATACAGGTACT
TCTTAGAACAGAGGATAAAAAAACTGGAATATTTAGAACAGTCATCAAGAATGGAACGCTCTTTTTTAGC
AATGTTATTTGGCAAAACAGCACAAGAACTTAATGTAAACATTCAAACATATAAAAAGTCAATGGCTAGA
GGTTTTCCAATTAAAGAATTAACGAAAGAACAAGAAATAAAAATACTTTATAAGTTAAATAATCAATGCG
AAGAAATTAAGTAATATTTAAGGGGGTTTTCACATGAGCAGTGTGTATAGCAGATGGAGAGAACGAAGAA
AAGTTAAGAAGGCGATTGATAGTGGCACACTATCACAATCTGACTTTGATATTGAATTACTCTCTCAGAT
ACAACCAAGAGGCGGCGTTAATTTTAAAAATGACTTCTATGTAAGAAAAGGCACGGGGTATGAGACTTGT
ATAACTATCTATGAGACGCCAACTGATGTAGAAGATTTTTGGTTAGGACAAATTATGACTATGGATAATA
CCATTATTACAATGGATTTGAGGACAAAAACAAAAGAAGAAATCAAGAACAATTTAAAAACAGGTATGAC
AGAATATTTGGATCGTATGCATAATGATAGAGATGTTGTTTCAAGAACTGAAGCTGAAGAATCGTATCAA
GAACTCAATACATTATTAAGAAACGTTCGAAATGGTGGAGAGTCGATAAAAGAAGTGGTGATAAGACTGT
ATGTGAGTGGGAGGACAAAAGATGAAGTCGACGAAAAATTAAATGAAATTTTTGTTTTTCTTAATGCAAT
GGACTTTAAAGGCACTGTTTATCTTAATGAGCAAAAATTTGAAAGTCAGGCACTTACGATGAGCTTAACA
CAACAAGAATCTGTACTACCAAGAATAAAAAAAGATATACCGTCACAAACAATAGCAATAGGCGTGCCGT
TTCATTCAGTATCGTTAAATGATGAACACGGGGTGTATTTCGGAGAATCGGATACGGGAGGTAATATCCT
GCTTGATTTGTTCTATAAAGACAGTAGACGTACCTCATATGATGGCGTTTTTGTAGGCGCTAAAGGTGCG
GGGAAATCTCACGCACTTAAGAAGATATTATTAGAAGAGGCAATACAAGGTCACAGAATGAGAACCATTG
ATTCTACAGGAGAATTTGTAAAATTGGTAGATGTTCTAGGAGGGAAGACTATATCTTTAGATGGTACAGA
TGGCATGATAAACCCGCTAGAAGTAAATGCAGTAGCTGTAAGAGAAAAAGTTGATGATTTAGGCAAAAAC
GTGCAAGAAATCGATGAAGTCACATCTTTTAACCAGCATAAGCATAAATTAAGTACGTTTTATGGATTGA
TGAATCCAGACGCCAAAGCTAAAGATAAGCAGCTTTTCAGAATTGTTATTGACCAATTTTACAAAGATAT
TGGCTTATGGAGTGCTAATCCTGATAAGCAAACCAATATCACTAACTTAAATCCTGAAGACTATCCTACT
TTTTCAGAGTTGTTACAGTACTTACGCGAATTAGTATATGAAGATCAAGAATTTAAAAATGTGAGACCAA
ATATATCAGAGGATAGGTTGAAACAATATCAATCAATAGAGTTAACGCTTCAAGATATTATTTCATCTAA
TGGCGCAATGTTTGATGGCCATACAACGATTGAAAACTTTAAGCAGTACTCTATTATTAACTTCTCTATT
AGACAATTAAATGCAATGGGTGACGAAGTAAAAAAGGCACAATTATTTAACGTAATGAACTTGTTGTTTG
ATGAAATGGTTTACTTTGGCTCTCCTCAATTTCAAGCTTATAACAGACGCGAATTAAAATTAGAGGATGC
GGTAAGGTATAGATTGATTTTTGATGAAGCGCATAATTTAATTTCTGCAAGTGAAACAGATGCACCTGTA
GTTGAAAAATGCGAAAAATTTATTCGAGAAGATAGAAAGTATTTTGCTGGATTTATATTTGCTTCTCAAG
ATATTAAAGACTTTATTCCAGAGGATTCACAAGAACAGAATGTTGCGAAAGTGAAGACATTGTTTTCTCA
AACAACGTATAGGTTCATTATGCGACAGGACACTTCAAATGTTGAAAAATTAGGAAATGTATTTTCGCAA
GAGTTGAGTGATTCTGAGTTAAGTGTAATCCCTCAGTTGGGAACAGGTGAAGTTATTTTAAATATTGCTG
GAGTAAACAATGTAAAGTTTAAAATTGATATTAGCGAAGAAGAGAATGACTTGTTTGGTGGGGGTGCGTA
ATATTGAAAAATCGCACTATAGCAAAAAGAGCAGCCAAACAAGCTGTAAAATTTATTGCTCATAAAGCGA
ATATTGCTTTATGGAAATTATGGCTATTATTGGGTGCTGTGTTATTTTCTATTTTATTAACGGTTGTTAT
TGTTGGGACAATTATAACTGCGGTTAGAGTAGAAAAGGACAAACAGGAGCAAGCTACATCATCGTCAAAA
GGTTGTGAAGTTGTAGGAGGTAACCTAAAAGAAGGAGGACTACAAACTTTTGAAAAAAACGCTAAAGGTG
GCGCGTTAGAAGGTAAGTCAGAAAAAATAGTTGAAATTGCTAAAAAGAACAAAATACCACCTTCACTTTT
TATGGCGATTATAGCTTCTGAATCTGGATGGGGAAAAGGCGCAAATGCGACAAGACAAAACAACCCACTA
TCTGTAATGGGTAACAAATCAATTCAAGATTCAACCTATAAAACCATAGAAGACGGATTAGAAGATGGCG
CAAGAAATTTATATGACTTATACATCTCTAAAGGATTAACAACACCTGAAAAAATAGGATCTAAATATGC
ACCTGTAGGTGCTGCTAATGATCCAAGTAATATGAATGCGCGTTGGGTTCCAACTGTAAAAAGTAATATG
AAATCATTAGGAGAAGTAGAAAAAGGCGGCACAACGGTTAGTTGCGACAACGACATACCAGCGGGAGAAT
CTATCGAAAAATTGAAAAAAGTTATTGAAAAACATGGTGGGAAGTTGCCGAAATATGGAAAGAAAACATT
TGAACCGAACACATATGCTTATCATCAATGTACTTGGTATGTCTATAACCGTAGAAAAGAATTAGGTTTG
CCTGTGGAGCTATCTTTTGGCAATGGCGGTGATTGGGCAGACAAAGCAAAAGCACAAGGATATAAAACAG
GAAAAACCCCTAAAGTGGGTGCTATGATATCTTGGCCATACAATTCAAAAGCATTTGGTTCAACGCCATA
TGGTCACATCGCTTTTGTTGAAGAGGTTAAGAAAAACGGAGAAATAAGAGTAAGTGAATATAACATTATT
CCTTTTACTTATGGAGAAAGAACCTTCAAATTAGACGGTGATGAAACATTTATATATTAAAATAGTAGAG
GTGGAAAATAGTGTCTAAAAATAAAAAGCATGCGAATAAAAATGGTAAACTGTTTGGCTCCGTAATTATA
CTATTATCTTTAATAGGACTTATAATTTATTTTGTTTTTCAAGACCACAATGAATTGAATAAAACTGTAG
AAATACAAAGTAAAAAGATAAAGAGTTTACAAAAGAACAATGAAGAAAAACAAAAGTTAATAGAGAGATT
AGATAATAAAAATGTTGTTAAGGAAGAAGAAGTACTTAGGAGGAAGGCAGAAGACTTTGTAAAAGTATTA
TATGTGACAAGCACTAAGACAGATGATAAAAAAAGGTACGAAAAAGCTAAAGAATTAATGGATAAATCAC
TTGCTGATCAGTATTTTGGAGAGACAAGACGTTCACCTATAAAATATGAAACAGATATACAAGATGTTAA
AATTTATAATGAAAGATATTCTCCTGAAAAGAAAGAATATCATATGTATTTGACATTAACTCAAGCTATA
AAAGGTAGTTCAGATGGTATAGATAAAAGAAAAATAGCTTCAGAATTAACACTTAAACAAGAAGGCAATA
ACATTTGGAAAGTGAATAAATTTAAACAATTTGATGAAGAAAAAATAGAAGAAAGCAAATAAAGAGGTGG
TATTTTGAAAGAATTATTTAAAGCTTTTATACCAGGTAAAACTTCTATAAGAAATAAGGGCAGTTGGCTA
TTTTATGTGCTAACTGTCTTTATTTTAGGTTCGTTTATATTGATTTTAGCTAGTCGATTTTTCACAGAGG
ATCCAGTTACTAACGTTCATACACCTATAAAAAAATGGCAAAATACATCTACTTCTGGCAGTGTGAGAAT
TAACCAATGGACATGGAACAAAGAGAAAAAAACAATGGATTTTGTTATTGAATATAAGCAAGAATTAGAC
AAAGATGTTATTCAAAATGTTCAATATAAAATAATACCTAATGCGACCCCTGATGTTGAAAGTAAATATA
AAATTATAAATCAAATGGATAATAAACAAGCGATTAGAGTTTACGATGTCAAACCTAATTTTGAAGTTTT
AGTAGTTAAAATCTTAAGCAAAGATAAAGAATCAGATAATGAAGAGGAGATATTAAAAGTATTTGGTAAT
GAAAAAAATGTATCAATAGAGCAGAAAAAAACATTGCCAACGAAAGAAGATTACCAGTTATCTTTTATCA
AAGATGATATTGAAATTAATAAACAAAATTTAAAAAACAAGGAAAAAGAAAAAGGAGAATTAAAGAAAAA
TATAGAAGATTTAAATACAGAAATTAATCTGTTAGATGCCAAAAAAACATATCAAATTTCAGATGAAAAA
GAAGAAACAAACAATCAAATAGAAGCCAAAAAATCTGAAATAAAAGAGAAAGAAAACGAAATAAATAATG
TAGAAGAAGCTGAGAAAAAACTACAAGAAAAAATCGATTTGTTGAATAAAAAATATCAAGCAACAAACAA
AATAAGCTAAAAAACTAGTGTCACAAAAATAAGACAAAATCTACATGTAGTGTCACAAAACCGTGACAAA
CACAATATATAGTGTCACGAAAATGGGACACTAGGTGTTTTTATGATATCACTATGAAATGTCCTAAAAC
CCTTGGAATGTCTGGCTTTGCCAGACCTATCATTTTACGATGATAGCAAATTCCCCTTATGCTCTTACGG
GGTAACAGGCGTTTTATAGACTTTTAGTTACTTTTTATAGGAGGTTATCAAAATTATGCCAACAAAAGAT
ATTTTTATTAGGAACGTTAATATAGAAACATTGGAGAGGATTGACCGATTGGCAAAACAAAAAAACATAT
CAAGAAACGATTTTTTATTAGATGTAATAGAAAAGGTTGATCCGCTAGAATGTTATCGAAGTTTGTATGC
TGAACAATCACACCAACAAGCTCAAAATACAAAAGTTTTAAAAGAATTAGCGGATAAAGTAGACCGAGTT
TATAACATCATTAATGATTTAGAATATTAAGTTAATACGTAGGTGATATGATGCCAAAGATTGTAACAGT
ATCTCAGTTTGAACAACCAAATGAATTTTATGAATACAGTAATTATGTTAATTATATGAAACGTGGAGAA
GCACAAAATAATAAAGATGATTTTAAATACGATGTTTACGCACACTACATGTTTGACGAAGAAAAAAGTC
AGAATATGTTTAATGAACATGATAACTTTATGTCGAAAAAGGCGATAAATAAAATTAAAAGTGATTTTAG
TCATGCACAAAAAAATAAAGGTATGATGTGGAAAGATGTTATCAGTTTTGATAATTCATCTTTAGAAAGT
GTAGGTATATATGATTCAAAAACACATACATTAGATGAACAAAAAATTAAAGAAGCTACAAGAAAAATGA
TGAAAAGGTTTGAGAAAAAAGAAGGGCTTGAAGACAATTTAGTTTGGTCTGGCGCAATTCACTATAATAC
GGATAACATACATGTTCATGTTGCAGCAGTAGAAAAAGTAATTAAACGCACTAGAGGAAAAAGAAAGCCA
GCAACACTAAAACATATGAAATCTACCTTTGCCAATGAGCTTTTTGATATAAAGGGAGAACGTCAAAAAA
TAAATGAGTTTATACGCGAAAGGATAGTTAAAGGTATTCGTGATGAATCTGAACCATGTAAAGACAAAGC
CATGAAAAAGCAAATAAAAAAAGTTCATAAGTTATTGGAAGATATCCCAAGGAATCAGTGGAATTATAAC
AATAATATTTTGAAATATATCAGACCAGAAATAGATAAAATAACAGATATCTATATAAAAAATTATCACA
GTAAAGATTTTGAAGTTTTTAAAAATGACTTAAAAAGACAAACCAATTTGTACAAAGAAACTTACGGCGA
AAATTCTAATTATGGCTCATATGAAAAAACAAAAATGAAAGATTTATATGCCCGTTCGGGTAATACAATA
TTAAAGAACATCAAAGAATTAGACCAAGATTTAATGAAAGTAAAGCAACAATCTACGCATTCAAAATCGA
ATGCAACTATAACAAAGTTAAAAATAGGAAAGTGTCTTAATCAAGCACTATATAGAACAAAATATGCATT
GCGCAGTGACTATGATAAAGAAAAAAATATACAGCAATACTATCAAGAATTTGATAAGCAATCATATAGA
GAAAGGTAGTTAAATGATATGTCTAAAATTCAACAACGTATAAGAATTGAAGGAAAGTATTTGGATTTAT
TAACAAAAATCCAAAGAGAAAATGACTTTAAAAATAGCGGTGAAGCTATTGAATATATTATTAATGAATA
TCTAATGTTGAAAGAAAGAGTTGATGAAACATCAGAGTTAATAAGTAATATGAAGAAAATAACATTAATC
ATGAATCAAAATTCAAAGGATATTAAAACTCTAGTTGAATTTGCGAATACGACTGCCTATTTAGAAGGTT
TTGACGAAAATAGAAGCGCACATAGCGAACCTACAAGTTGGTTAGAAAGTGCGAAAAAAGATGTTGAAAC
GCAAATAGAAGAAAAAAGAATTAGAAAGATGACTAATAAAAATAGGAGGGGTTAAGCGTGGAAAATAATT
TTTTAATTAGTGATGCTGAACCAGCTACATTTGTCAAATTGGCTGGCAATATTATAACGGTAGAAACAGA
AGAATTTGAATATGACTTCAGACTTACAGATGCACAATTAGAACAATGTTATCAAAAGCTAAGCAAGGAT
AATGAACTTAATTTTATTATCAATCCAGATAAAGGGATCATTGTGATTGATAATGATTATGACGTTACGC
AACAAAGTGAAATAGACAATATCGAAGATTATTTTTTCGCCATTGAAGATATGCCTATAACGTCAAAAAT
TTGTGAAATTGTAAAATTATTTAGCGTTAAAGGAAAGCATTACGCAGAAATAGAAACAGAAGATAATGAA
CATCTAACTTTATTTATTAAAGAAGATGTTTATCAAGTTATTAAAGACACGTTACAAAGTTTCGAAAAAA
CAGATGATATAGACAAAGTATATTTTTCATATAGTCCTGAATTTCACAAAATAATTTTGAATGATATGTC
TGATTTTGATGAAGGTGATTTACAGTTGGGGAATATGATGTTTGGAGATGATGAACAATGAAAAAGGCTG
AGTTAAACCATTTTATTGAAGAAACTTCAGAACAAGCTTTAAAAAAATTAGAAGAATTTTTTTATTCTCC
AGACAGCGTAGAAGAATATATAAGCTTTCTTTCTCAATTCTATAATTACTCCCCTAGAAACCAATTATTG
ATTGCTAATCAATACAAAGGCGCAAAAGCAATAGCACCTTATAAAAAGTGGCAATCATTAGGCGCACAAG
TACAAAAGGGAGAAAAAGCTATTAAGATACTTGTACCATCTGAAAGGAAAACCTTTGTAAGAGACATAGA
TAATAAAAAATCTGTTTTGCCAATAAAGGAAGCAACAAAAGAAGAGAAAGCACTTATGAAGAAAGGCGAA
ATTAAAATAAATAAGCAACTGGTATTTGTAAAAGGCAGTGTATTTGATATTCGACAAACAGACATGCCTG
AGGATAAATACCCTCAAATGATTCAACAATTACGTGGAGAAGTAACTGATTATGCAAAGAAAATACAGTG
CCTAAACGCTATTGCTGAAGCTTACAATATAGATGTGAAGGAAAGCGAGGACAGCATTCAAGGCGCAAGA
GGTTACTATACAGAAACGTCAACCGGAGATAAAAAAATCATCTTAAATAAAGATAATGAACAAGCAGAAA
ACACAAGAACGATGATACATGAATTAAGTCATGCGCTTTTACATGGAAAGGATAAAATAATTGAAACACC
AACGACTTTGGGAATGAAAGAAGAAGAGTTTCAAGCAGAAATGACAGCGTTAATTGTAGGTAGCTATATG
GGATTAGATAATAATGATGATTCAATACAGTATATATATGGATACGCAAAAAATATGTCTGTCGAAGATA
AAATGATGTTGATGAAAAATGTTCAAAAAGTATCTAGTGAAATGATAAAAGCCATTAACGATAAAGACGC
TAATGACATTTATTTAGAAGTTAACAAATATCCAAATGAAGTTATGATTAAACCAAACAAAACTAAAAAC
AATACTTTTCTTAGAAACGATCAGCTATATACCATACAAGACGCTAATTATTTTTCTAAAGAAATGTATA
GTCAATTTACACCTACGTTAGCGCATCAAGAAAACAATAAAACAAACATTATACAAGGCATACCATTTAG
CTATGCACCTCAGCAAACGATGTTAGAACAGCCAACATTTTACGAGTACGTCAAGACATATATCGTCTCC
CAAGATCCAAGTTCTAAATCTAAAGTGGATAGAGCTATTGAGAAAGACTCGCAGTCTATTAAACATGCAC
AAAACAAAAAAGTTATTGATATTTATACTTCTGATAATCAGATAGAGCGCTAAAAATAAAGGAGGCTATA
AATGATGAATCAAAATGAACAGGGTAAAATTTATCAAACATACTTATTGAAAGAATTTTTTTCGGATAAA
CCGCTTTTCAATGTTGAAGCTCTAACAGAAAGAGAACAAAATGACTTACAACATTTAAAAGAAAACCTAA
ATCCCAACATCAAAGCAGTGATTGAAGAGAGTGTAGCAAACGTTATTTCACCTTTTTATGAGTTAGACAA
GGCTACTAAAGGTTTAAGAGAAGTAGAAAATCAAATGAAAAATGTAGAAAATATCGAAATAAAAGATTAT
GCATTTTCAAAATATGAAGACATTATTTATCAAAAATCAAATCAAAATAAAGAAAACTTCAATTATATTA
ATCAACGTTTTCAAATAGCTAAAATCGAACATACAGAGCCAATGGAAACACAATTAAACAAATGTGAAAT
CGCAAGCTTTGAAGATGGGAAAATAGAGCTTGAAGTTGCAAATCAGCTTTATCAAGTCACTATCCCCCAT
GAATCATATTTAAAAGTAAAGGAGGCACCAAATAGATACGATTTCATGCTAGATAAATCAACAGGAAACA
TCATATACAAAGAAAAGACAGAAACTATAGAAATGAGCAATGACGGCTTAGAAAAGACGCCAAGACATCT
TAAGAAACAAGTTGTAGATGAGCAAGATAATGAATTAGAAAGATAAAACATAAGAGGTGACGCATCAATA
TGAAAACAGTTATTTTTGCTGAAAAACCCTCACAAGCAAGAGATTATGCCAATGCTTTAGGGATATCACA
CAAAAAAGATGGTTATATCGAAGGTGTAAATCCTATGTTTGACGGGGGAGTCATAATCACATGGGGCTTT
GGCCATCTAGTGGAATTAAAATTGCCAAAAGATTACTCAAACCCTATAAATAATTGGGATTTAAAAAACC
TACCTTATCGTCCAAGTCCATTTGAATACAAAGTATCAGAAGGTAAAAGCAAGCAATTTAACATTGTTAA
ATCTTTATTTAAAGACGCTGACATTTTGATCAATGCAACAGATATTGATAGGGAAGGAAGTAATATCTTT
TATTCAACATTAAAACTGACCGGAGTCAAAAACAAAACCATAAAAAGACTATGGATAAACTCTCTTGTAG
AAAAGGAAATAAAAAAAGGGTTTCAACAATTACAAAATAACCATCAAGATTATCAAAATTATCAAGAAGC
TTACGCAAGACAAACAAGCGATTATTTAATTGGTATGAATTTGAGCCCTGTATATTCAAAAATATTTCAA
TTGCAAGGTGTTCAAGATGTTTTCTCAATCGGGCGTGTTCAAACGCCAACGTTATATATGATTTACGAAC
GTTACTTAGCAATCGAAAACTTTAAACCTGAAACATTTTATGAAATATTTGGGGAGTTCGAATCTAAAAA
TGGTTGCTATAAAGGAAAAGCCAAAATAAAAACAACTGATAAACAAGAAATTATTAATTTGGGAGAAAAG
CACAATTTGAAAGATGCTAAAGAAGGCATAATTACTAAACTAGAGACTCAAGAAAAGCGCACATCATCAC
CTAAACTACACTCTTTATCAACATTACAATCTAAAATCAATAAACAGTATAAATATAGTCCTGAAAAAAC
TAAGAATATTGTTCAAAGTTTGTATGAGAAAAAAATACTTTCTTATCCAAGAACGGATTGTAACTACATC
ACGAGTGAAGAATATCTTTATTTGAAGGAAAACTTGCAATCACTAATGAATGTATATAACAAACATTTTT
CAATTGTGTATGATAAGCCAAGAGCTCGATATGTAAATAACGAAAAAGTAAAAGAACACTATGCAATTAT
ACCTACCTCTCAAATACCTACACCACAAAACATTGAGAAATTAAGTCAAGATGAAAAATATGTGCTTGAT
GAAGTAGTAAGTACTACACTAAGTATGTTTGCGAATGACTATGTATATGACGAAACAAAAATTGAAACCA
ATGTAAACCAACTTATTTTTTACACAACTGGTCACACCGAAATACAAAAAGGCTGGAAAATCCTATTTAA
ACACAAAGGCAATGAAAAATCTCCAGAACAACAATTACCAAAACTCATAAAAAATGAATGTGTAAAGGCT
AATATTTATTCAAAAAAGGGGATTACTCAATCTCCAAAGCTTTATACAGAAGGTCAGCTTATAACACTGA
TGAAAAGTTGCGGGAAGTATTTAGACGATGAAGAAGCTGAAATATTAAAAGAAATACAAGGTATTGGCAC
AGAAGCAACCAGAGATGGAATTATACAGAGTCTAAAAAATAAAAATTATATCAAAATCGAAAAAAATAAA
GTGCACATTACAGCAAAAGGGATTTTGCTTTGTAAAGCAGTAAAAGGGAGTCTACTTGCTAGTGCTACAA
TGACAGCAGCGTGGGAAAAACGCTTAAAGCTCATCGGACAAGGACAAGCAAATACTGATAACTTTATTGA
TATAACAATGAAATTCATAGATAAAGAAATTAAAGCATACCAAGAGAAATGTGAAGACAAGTCGATAATC
AATCAAAGTAATATTGTTGCAAAAGATAATGAATTTGGAGAATGCCCTAACTGTACAGATGGCCAACTCA
TAGATAAAAACAAAATTATTAGTTGCACAAATTGTGAACAAGTATTCTTCAAAAATTTTTATCAGAAAAA
ATTAACAGACAAACAAATTCAAGAATTGATTTTTAATGGTAAAACCTCAAAAAAATTGAAATTAAAAAAC
AAAGCTGGAAAAACGTATGAAGCATATTTAATTTTGACAGAAGATAAGAAAACAGGAACGAAGAGATATA
ACATTAGTTTTGATTAATACGATCAATATAAATAATATCTAGAATTGAGGCGAATAATATGGAAACACCT
ATCAAAGACATTTTGAAGGAAAAATATAAAATAGATATAGACAAAGAAGCTTTGCACGAGCTAATTGCAA
AACAAGTTGATAAAGAACTTTTAAAACGTATGAGTTCAAAATCGCGGGAAAACTTAGGACTAAGTGGTTA
TTTCACTGAATTACAACAATCTATTACAGGCATTAAAGCGCGCTTACATGAAAAATTTACAGGAGAAACC
ATCAATAAAAATATACATGGAATCAAGGCTTTTCTCTCCGATTATGCCATAAATCCTAAAATTATCAGCG
AAAATATTAAAGAGTTGTTAGGCAAAAGTAAAGATAACGTGGTAGATGCATTTTCAAAAATAAAAACACT
TTTTAAAGAGGAACAACAAAATTTAAGGCATACAGAGCTAAATAACGAAATATTGTTAAGTGAAAAGTTT
AGTGACTTACAAGATATGATGAAGGATAGTTATAACATAATAAACCATGCGGAAAATATTAAAGAGTTAA
GGAATTATAAACAAATAACTCGATTAGAAATTATAGAACAAACACTAGCGCTCAAAGACAATCCTGAAAC
AGAAAACAAATATAACTTCAATAATTTCAGTAAACACATAGATTGGAGTAATCAAGATAACCAAACGCAA
ATGTTGGAACTATATAATTATCTTAAAGATGCTAATGAGGCAATTCATTTCAGTGATCCTTACTCTATAG
ATAACGATTATAATAAATTACAATTAGAGCAATTCACTCTACAAGGCATACAAAAAATAGAAGCAAGTAT
AAACGCAAAAGACTTAAATGAAAGCAGACTTAATCATTTAGAAAATAACAGGAATACATCTTTAAATTTT
ACAGAGAATAACTTGAAAAATTTTAACAAGGAGTTAAAAGGCGTTCATCGCTCACTTACTAAAGAATCCG
AACAAGCTATAAAAGAAAATAAAGTTATAGAATTAGAGCGGGAAAAAGAGATATACGAAGCAGGAAAAAT
ACAGGAATCAGAGTTATTTCAAACATTAAACAATCAAAATACTTTTGCTGTAACTCCAGAAAAAGAACCA
TCTGAGTTAGAAAAGGCAAATTTTGTTGGAATAGAGCAAGGAGAAATAATTGTAGAAGTTGATGAAAATT
TATACGCGTTAACTTTAAACGATAAAGATAAGGAGAAAATACAAAAGAATGCAGATATTTTTGAATTTAC
GTATAATACCCAAACAGGAGAATTTAAATATTCTGAAAACAAAGAAAACTCTGTTGTGAAATCCAACCAA
AACGTTATATCAAATAATCAAAATCCTCTTCCAAAAGAATATATAGAACTTGCCGAACAAGAAAATTATG
AAAGATAAAAATATTTAGAACAGTCCTTAATCAAGGACTGTTCTTTTTTGGAGGTTTTTAATATGAGTAA
ACAATCCTATACAAACGAAGAAAAAGAACATGCAAGAAAAACTGACATTAGAGAAATAGGAGAAGCTTAT
GGACTTACATTTAAAAAAGAAGGCAAATATGATAGATGCATAGAGCACGATTCATTGATTCTAAAAGGAC
AAAGTTATTATTGGAACTCTAAAGGCGTAAAAGGACATGGCGGTTTATCTTTTTGTATAGATGTATTAGA
CATGGATTTTAAAGAAGCAATGTCTATTTTAACGCAAGATGGTTTTTCTCAATATAAAAATGACAATTTT
TCTATAAAAGAAAAAAAGACTTTAAATTACAATACACAAACTGAAATGAAAGATAGTACAAGAGCTTATA
ATTACTTAGTAAATGAAAGGTGTTTAGACCCAAAACTTGTTAGATGGGGGTTCAATACAGGAGTTATAGC
TCAAGACAAACAGAACAATGTTTGTTTTAAATGGTTAGATAATGAAAATAACATTGTCGGGGTAGATAAA
CGTGGTACAGGGAGAAAGGCTTTTAAACAAATTGTAGAAGGATCAAAGCAACATAGCGGATTTCACATTG
ATATCATTCAAGATAAAAATATAGGTATTCGTAATGTTGTTATAACGGAAAGTCCTATAGATGCCCTCAG
TTATTATGACTCGCATAGGGACTTAAAACAAACTCGAATAGCCTCACTGTCAGGCCTTAAATTAGAAACT
TTTAAACAGCACATTTTAGATGTTGGCAAATATAATTTGAAACTAGGAGAAGAACCAAAAGAATACCCAC
TAGAAAGTATAGTTTTAGCCGTTGATAACGATGAGGCAGGGAAAAATTTCGTAAGCAGCATCGTTAATAC
TTACGAAAATGACTTTACAATAGATTTACCTTTAAACTCTAAAGATTGGAACGAACAATTAAAAAAGGAT
AAAGCGATAACTGACGGAAAAACGTTATATCAAAAAAATGAAATAAAAGAGCAATTGAAAGAACAAACTC
ATAACGAAAAAGATGATAGGGAGATATAAACATGACTGAAATAAACATCTACAATATTTTACTACTAATA
TTTATGTTAGTTATCGCATATAAGTTAACGCCCGTCATTTATAGATTTATTAAGAAGAAAAAAATTCAAG
CATTATATAGAAGAGCACATATAATTGATATAGATAAAATGGAAGGCATAGAATTCGAATATTATCTCGA
AGCATTGTTTTTAAAGTTAAAATATAAGCCAATTGTAACGAAAGCTTCAAGGGACTATGGTGCAGACTTA
ATATTAAAAAAAGAGAATAAAAAAATAGTTGTACAAGCAAAACGGAGTAACAGTAAGATAGGTATTAAAG
CTGTGCAAGAAATATACACCGCACAACGTTTTTACAATGCCGATGAAGCATGGCTTGTGACTAATAGTTT
TTATACTAAAAGTGCAGTCGAGTTAGGTAAGGCGTGCGATGTCGTTATGAAAGATAGAACAAGCTTATCT
AAATGGATTATTAGTATAAATCCCGATTTTTCAAATAATGAAAAATGTCCAAGATGCAATCATAAATTAG
TAGTTAGAACAGGCAAAAACGGCCAGTTTTTAGGCTGTTCTAACTATCCTAATTGTAAGTACACAAAAAA
CATTTAAGCGATTGGATAGTTACACATGTGTAATTTACCGAAGAGCGCTTTATTATATTAATTGAACAGT
TAAACCATTAAAATAATGTTCTTTTAATCTTTGAAACTGTTTGCATTTAATCATTATAAAACCTACAATA
TAAAATTTAATAGATTCAAACACGTAAGGAATAGTAATAAAATAAACACAAGTTTATTGTAATTTTCCAT
TTTAAACCTCCTATGTTATAATAGCAGAAAAGAAATAGGGGACGTGAACCCCTATTTGAAGAACTATAAT
ACTTTGCCAAGTATCTGTAAGATTGTATAAGCTATGTTAAGGTACAGTAATACCAAATTAGCTTTTACAG
TCTTATTTTTTTGTTCTTCTTCCTTTCTCTGCATTCTTTTCACTAATATCACCCCCTTTCAAAATTTATA
TTATTTTTTGAAAGACTTGATACACTGTAATATTTGAAAACACATGACACAAAAACCAATAATTATTATG
AGTATTAGTAAGTAAGTCATCTTAAATCCTCCTTGATTTTTCTTTTAGAAATTATTTATTTTTTTCGTGT
TGTGTAGCCACTGAAACAAGCCGTTACGTTTGAGGTTGCAAGGGTACAAGCAACAAAAGTTTTTAGACTG
GCCGTATGGCCACAAATAAAAAGTTTTTTGCCCCTTGCAATATCACGTAGGCTTGTTAAAAGCACAATCT
TTGATTGTGCGTGTGAGCGTATCAACACAAAAAATAAATTCTAAAAAATGAAATAAAGGGAAAGTGATAC
CTCACTTTCCCTCCATTTTTGAATTTGGTTTTTAAATGTGAATGTGATGTGCATAGCTAATACATCACAT
TCACTCATTTTGATTTTTGCTTTGTTCTTATTGTTTATTTAATATTTTATTCCTTTTTTATTAGGAATTT
CTTCTAGTAAATCATCTACGTCCATATCAGTCATAATTAAATCGTCAAAGTTTAAAGTTTTAGATGCTAT
TTCTTCCCAATCTTTAAAACACTCATATTCTTTATAATTTATATACACATGCGATATTTCTTTAATAATT
TGGTTATTATTTAAATCTAATGTAACCTGAATTTCAAATTCCTCATTATCTCCTTTTGTAGTATATGCCA
AAGGACATTGTAAGTTTGAATCAAAAACTTCTTCATCTTCGTTATAACATTCAAATTCTAAATTTTTATA
TTCCTTGATGTTTTCGCATATTCTCAAATAAATTTCAAGTTTGTTTTTATCCATTTTTTTTAACTCCTTT
TTTCTTTTAGAAATTATTTATTTTTTTCGTGTTGTATAGCCACTGAAACAAGCCGTTACGCTGGAGATTG
CAAGGGTACAAGCAATAAAAGTTTTTAGACTGGCCATATGGCCACAAATAAAAAAGTTTTTTGCCCCTTG
CAATATCACGTAGGCTTGTTAAAAGCACAATCTCTGATTGTGCGTGTGAGCGTATCAACACAAAAAATAA
ATTCTAAAATTTTACAAATAAAAAAGAAAGTGATTATATCACTTTCTTTCCTTAACTATACGATAAACAG
TAGAGCGACTTACTCCTGTTTTCTTAGCAATCTCTTCTCCAGTCATCATTTGTTCATCGTATAAGAACTT
AATTTCTCGTTTCTTATGGTCTGGTAAAGACGGTCTACCTCCTAATCTACCTCTTGCCCTCGCAGCAGCT
AACCCTTTTTTTGTACGCTCACTTAATAAGTTAGCTTCAAGTTCAGCAAAGGCACTCATCATCGTGAAAA
ACATTTTACCCATTGCGTCTTTCGTTGAAACGTTCATATCAATAATTTGTAAATCAATCCCGTTATCATC
GAGCCATTGTGATAATTCAATCAATTGCTTTGTCGTTCTACCTAACCGGTCAAGCTTATAGATAACTAAT
GTGTCTCCCTCTCGTAAATAATCTAAACACTTATCAAGCTCTGTACGTTTGACTTTCCGGCCACTTATTT
TTTCACTAAAGATACGTTCACACCCAAATTCTTTAAGTGTATCAATTTGGCCGTCAAGACTTTGATCTTT
CGTTGATACACGTGCATAACCAATTTTAGCCATTTAAATATTACCTCTCTTCATCGTTTTATTAGTACTT
ACACACTAAGGTTAACTCTCGATGCAAATAAACAAGTCTGTCATCGTCTAAAAACTCGTATATTTTGAAA
TTTATGATACATAGATTATAACACAAGTTAAAGGAATTATGGCCAAAATAAAATCCCCATTAAATTCAAG
GATAAATTTCTTAATCTATCTTCTTAATTTATCATTAGGGGATTTGTCTCAAAAACGTTCGCTTTTGAAA
TGAATATAAATAACTCTAAGGCTAATATAAAAGTTAAAAGACTATATACCATGATATCAATTACTAAAGG
TCTAAGAAATTTTTAAATATAAATACTAACTAGTCCCAACATTGATAGTAATAACAATAATAATATTATT
AAAATAAAAAATGTACGTGTGGTGTTGTCGATAAAAGGAGCAATAAAACTAACTTTAAAAGTGTTTTTAA
ATCCATTACCGCTCAATAACGAAGTGTAAATGAATAGTATATAACTAATTGAATAAGAAACTGCTACAAG
CAATATTATTGTGTAAATAATTGGAACTAAAAAAATTAATAAATCCATAAATTATTACCACCTTTCTCTT
ATTTATCTTCAAATTACTTCCTTTAAAAAAGATTATTATTTGCATTCGTTGTAAAAAGGATTCGGTATCT
TCAAGACCATTTTCCCCTAATTTTTTTCTTGATTATACTCTAAAGAAAAGAACATACGCTCGAATGCACC
TATATAATCAAACCTGTTATATTCATATAAAGACGTCCCTTTTGGGTACACCATTATATGACGCTTTTCT
TTTGAAAGTTTAATCTTACCCCCGTCATACTTAATTTGCTTTAATGCGTTTTCAAGACCTAATTCATCAA
AAATTATTTTAACGTGCTTCAATTCGTCTACAATGTCTGATATTTCTGTATTAATTTTTAAATCGTATGG
ATCTTTTGCAAGACCCGTGTTAACGTCTAAATTTAAGGCAAGGTTTTCATCTACGGCAATACATTTTCCT
TTTTCTTTTATATTCCCCTTTTTATCTTTAATATAAATAGTTCTAACCTCATATAACATTTCTTGTTCAT
TATTATTTACTTGGTCTATTGCATTGCTTAAATCTTTTATGAAATTTCTTATATTTTTAGGTAAATTGAC
TCTAGATAGTTCTTCCATATAAAACCTATCTTTAAATATTTTATTCTGATTTTCCAGATAAAATTGATAC
AACTGATTTATAACTTCAAATTTCGCATTTGACACTTCTCGATCGCCTGAGCTTAATTTTTTTAACACAC
TTTCTGATATGCCTGTGGATTCGCTTATTTCTTTTAATGTAATAGAACTTCTTAATAACGTTTCGACATT
TTTTATAACTTCATTTAAATTCGTTTGGTACATTAGACTCACTCCTTAAAGTTCCCTTTTTATATATTAT
AAACTATAATAAAGGAACTATCAACAAATAAGTTAATTACAATTAACTAAAAATAAAATAATGGGTTAAA
TTTAGTTAATATTAGTGTTATAATATGTATTACAGGAGGTGCTTATAATGCAAAACAACGATATGATAAG
TAAGATTAATATTCTATTACAAAGCGATATTCAAACAAATCAAATTGCTAATGACACTGGAATAAGCAAA
GTGACTATCTCTAATTTAAGAAGGAAAACTGCGGACATTTCTAAAGCGACTTTTGAAACTGTAAACAAAT
TGTATAACTATTATTTAGATAGAAAAGATTACTTAGAACTAGCTAAAACGATTGAAAAAGACATTTTAAA
CGTAAAACTTCCAAAAGATGTTCAAATTTTTATAACAAAATTAAAAGAAGCAGTTGATAATATAAACGAT
ATAACAAAGTCACTACATATTAGTGAGATAACGTTAGAAAAAAGCTTCACAATGTCAAAAGATAAAAAAA
GTACAAAACTCATTTCTAAAATAAAATTAGACGAGCTAATTCCGATTCAAATTAAACGGAATACATTTGC
TTATAGTTTAAAAATTTCAAGTGATTTTGTGGAAGATAAAACGCCTCTTGATAACATAACAGATTTTCAA
ATTGATTTTTCTTATAATGATCTAGAAATCGATTTAAAAAGACATATTCATCTTGGAAATAGAGTCGTAT
TAATAACTTCTAATTTAAATGAACTTGGAGAATCTCAAACTGGAATATATGTGAACGGAAATAACGGTGG
GTATAATTACGAATTAAATTTTATAAGCATTTCTATTTTTAGTAATGACAGAAAGGGGGATAAGTATGAA
TAATATAGATGCTTTTAACTCTTTGGTTTTTACTTTTTTAACAATTTTTTCAATAGTTTATATTTCGGTA
AATTGTTTTAATCCTAATTTCTTTAAACATGATACTAGATATATTCCATTGAACAGAGTATTAAAGTTAG
GAATTCTCAACTCTTTATATCTAATAATAGGAATATGGCTTTTATCTAAATTCTATAGCGCTTTAATTAA
CTCGCATATTTCACTTAAAAAGTTAGGAGACGATAGTTTTATTATTGCTACCTTTTTAACATCATCAATA
TTGATATCATTCTTTATTTTATCGTTGTTTTTAGTTGTACTTAAAACTATCAAAATGTTATTTGTATATA
TTAACTTAAAGAAAGACAATATACCTAATAACTTAAGACACGTCTTATATAAGAAAAACTTTGAAACAGT
TATTAACAATTACAAACTACTTAAAATGAGTGATGAGAAAGTATCGCTCTCTGATAAAGAAATTCTACAG
TTATCTGCTGTTTTATCAAATGCTGGTATGAACGAAGATGTGCAGGAGATACTAAAAATAAAACTATTTA
AACAGAACACATTCTGGGACGATATGTTTTCTGTTTTTCCTAACCAAGCAAATTACAGCGTACAATGTAG
CTCTGAATATATATCTTATAATGAACAGTTTAAAACAGCCTTACAAAAGCACGCTAAGGTTTTCAGATAT
ATATATGTACCTATAATTATAATAGCTATAATTCAAATATACTTCCCAATATTCAATTTAATTATTAATA
CAAGCCCTACAACAAGAGAAAGAACAATCGTTTTAGTAATTAGTATTATCATAAATATTATGCTTATAAT
AAAATACAAGACATTAAAACGTATACACAAAAATTTCCTAAATATAGCTAATGTAAAAATTAAAGCAAGC
AATACCGATAAAGCGATATTTACAGCTCAATGTATACTTGCAGTAACAACTATTATCTGTTTATTAATAA
GTTAATAAATAACTAATAAAAGACGAGATATACTCGTCTTTTATTACATCCTACTAATGTTTTTTGCTGT
CAGAAATAAGATTAAGCACTTAACTAATTCTTTTTCTTTTCAACTCCAGTAAACACATAATAATAGCTAC
TGCAATTAACGCAATCAACAAGGAAAATATTTCTTTTGTTTCTACATACATAAAAGCAAAGAAATTATTT
ATCATATGTATCAATATAGAGTTGATTATATTTTTCGATATAACAACTACAGCGCTTAATATAATACCCA
TGCTTAAATAAGGGATTGCTTCTATATATGTATCCCATGCGTGCAAATATGCAAATAACAAACTAGATGT
CATTATAAACATTCCATTGCACATAATGACACTATATCTAGCATTTATTTCCCACGATTTCTGAGAAAAT
AACTTCTCGATTGCTTTTATAAAGTGAAAATATATAATTCCTCGAAATATAATTTCTTCATATATTGGTG
CTACAATAACCATATCAACAAAATAGAAATGAAGATGATCTTGATTGTTTTGAAGTTTTTCTTCTATAAT
CTTTTGATTTTTCGATTCTTTATATAAATCAAATACATTTTGAAAGTAACCTATTAAATTAATAAGTATT
GATGAGCCTATAACTATGAGAAATGATTTGTTAGTAAATGTTAGTTTCCAATCTTTAGCGAAAAATTTGA
ATTTAAAAATTAAAAAGAATATCAAAGTTGATACGATAACTCCAAATGACCATCTAATAACATTTATGCT
TGGATTGAAAGAAAGAGAATCATGAATGTATGCTATAAGGTAAATCAATACTAGGGGGAAACTTATTTTC
AAGCCATCATAAACCCCTGAAAATAGAGACTCATACCAATTTTTAGTGTTTTTCATATATATCAAATCCT
TTCTTAAGTATACTTTACAAAACAGAACATACGTTCTATACTTTAGCTGAGGTGTTAAAAATGTATGTGA
TTAATCCAGAACTTCCCGTGCAGTATAAATACGAAACTGATTATAGAAAAATCCCCAAAGAATTGCTTAA
TAGCAATATTCCTAAGGGAAGAGATAAAGTCAAATGGTCTCCATTTAAAACAGTCTCTGACCAGTACAAG
TTATTAGATGAGTATATAGAAGAACAAAACAAAGTTGATATGCCTTTGTTGTCTGACGATCAATTACAGA
TACTTAACGAAACAGTTTACTACAACAGTATGAATAATATTCTTACAGAAATAAGTTATTGGGATAACGG
CTATATAAATTCAATGGAATGCTATATAAACAAAGTTGACTTGTTAGAACGTGTAATGGTAGTTACTAGT
AAACATAGAGGAACTAAAATAAAAATATCCTTAAACTATATTGTTAGTGTGGAATAATAAAAACCAATGA
CTTTTTATCATTGGTTTTTATTTAGTGAACTTGGTGAACTTGATTTTTGAAATTTAAAATCTAAGGCAAG
ATTATAAATTAAAACTATCAGTTTCTGCTATTATGATAAAAATTCTTTAGTCTTTTCACAATCACTAATA
ATGCTGTAAATGGGTCTACATTCTTTCCACAGATTTCGCATGTTACTAGCTTATATCTTTCATTTATTCG
ATATTTAGCCTTGTCTCCGCACTGACATTCCACCTTGTCATTTTTCGACTTTATTATAGCGTCGAATTTT
ATGACGTTTTCCGGTAACTTTTTATAACTATCGCACATTTGTTAACAGCTCCTTTTTATACGTCGTTTAA
ATAACCGTCTCCGCCCCAATATTTCTGCACAGCCTTGTTATAAGCTTTAGCACATTCTTTTTCATCTACA
AATCTACCTAGATATTTTTTCTCTCCCTCTGCATAGATACTAGCAACCCATTTGTTATGTTTGCTATCAT
AAGAAACACCTTTGTATTTTGAACTACTATTCTTTTGAGGTGCTCGATATCTGAAAGAATGTTTATCAGC
ACCTAAATTGCCTCTTGTAAAATCGTTATTCTTAACCTTTTGATAAGCATATTGATTGTTAAGTATGAAT
ACTGGTAGTGCCGTTTTTTTACCAAGTATTTGGGCTAAAAAACGTTGTGTGTCGTGAGCATATGATTTGT
GCCATTTGTAAAAGTTTACACGTTCAAAATCTTCATCATCGACAAGTATATAATCATCAATATTTTCTAT
ATATATTTTTTTCATGAAATAGTACCTTTCTAAAGCGTTATTAGGTATTATCCTATCATTTCATCTGTTT
TTTCTGTTAATGCCATTTTGTAACGTATTTCTACTTTTCGCATTTCCATTTCTGACAATCTTTTTCTTTC
AATTTCAGTTAATCCTATCATCATATCTATAAGGTCAATCAATGTTTCTTTATTCATAATAAATGCCTCC
TCTTGATTATTCAGCATTTATAAATTATGATTATCTTTGTAGTGTTTTTATAAATGCTTGAGTCGTAGCT
TCCCCCAGAAGTCTACGGCTTTTTTCTTATTATTCTTTAGCCACTAAAACCATGATAAAAGCCAATTAAT
GATTTTTTTAAAGAACTCAACAATAGAGTCCCAAATTTTCTGTAAGAAATTACGGTTTTCTTCTGTATTT
AGTTCTTTAGCCTTATCTAGCAAATTACCTGCTTTGTCTTTAATATTGCTTGCTAAATCCTTAGCTTGTT
TTTCATACGCCTTAGGGTCTTTGTTTAGTATTTCTGAATTAGAAACGTTAACCATGATATTATTAATCAC
ATTAATTTGATTATCACTTAAAATCTTATTCAAGCCATTCTCTTTAAGAATATCATTAACAATCTTACTA
ATATCTTCACGAGTTAAATTCTTTCCATCTTGTTTTTCACTCGCTATTTCTTTCTTCATTTCAGCAATAG
CGTTATTTAACGCCTCATCTGAATAACCTTTCTGCCCTTTATTCTGTTCACTAATTGAAGCTAGGTCATT
CATTTCATTATTAGCATTTTGAACATCGTCTTTGTTTAAACTATTGCCATTTTCTTCATATGCTTTGTAA
ATCCCTGTTAAAGCACCCTCGCCTGATACCTTATCGATCGAAGCAACTTTGATTTCAGAATCTTGTATAC
CTGCTGTGATAGCCGCATTTGTATACTGTTCTTTTGTAATTCTAGTAATGTTTTCTGGCGTTTCTATATC
AACTGTTACGCCTTTTTTAAACTTTTTTGGTGTGATAGTTGCACTAGAATGAATAAAGCTTAAATTGTTA
TTTCCAGTATATTTAGCAACATCATTAGTTGTTATAGAAATTTCTTTATAGCCATCATCAACATCAAGCT
TCTTTTTAGTTTCTTCCAATTGTTGACTGTTCAAGTCTGCACCTTTAATGAAGATATCTTCATTAAGCTT
GTTACTATCTGCAAATGCTACACCACCAGTGTTTAACAATAAAATAGACGCAATTGTTCCGCTTGCTATT
AATTTCTTGTTCATTTTAATATCCTCCTCAAAAAGTTATTAATTTTACTGTCTTATTCATATTTTTTACC
TGTTATTTGTTCATACAGTTTTTCGATTGCGATATCATAAACTTCCTGTTTGGTTTTAACACGTAATTCA
AATTTTAATTCGCTTGCAATTTCGTCGGTTTTTTTATATACCTTAACATTACGTCTATTAGTTTGGCTTT
CATATTTCTTTTTATTGTCATTCATTTCTAGGTTACCTCCATTGTTATGTTTACTTTAATTATAGGGTAA
TTATGAGGAGGAAACCAATCCCCCTCGATTTATGTTTCTATCCTCACTATTTGAGATTTATGAACAAAAC
TTTCATCATTATAAGCTTTATAAAAATCATCTATTAAAGACAATTCGTTAGTATAATCTTCAATACTGTT
ATAAAGTTTATTTAAATTTCCGATATAAATATAGTAGTTAAGTTCCAAATTCTCTTTATAGTGATTGTAA
TATCTTTCAAAGTTTTCTATTCTCTGCTCAATAACATCTTGAATTACACAACTAATAAATGGGCTTTCCG
ATAAAATTTGTCCGTTTTCTTCTTTTGCTACATACATTTTAAAACCCTCCATATTTTGTTATAATATGGA
CGGAACAACGGCAATTGTTCCGTCAACTTTCTTTTTTTATGCTGAGGGTAAGTTATTTATTTAACTTATC
CTTTTTAACAATAAACTTCATCAGTATAAACAAAATGCTTATCTGCTCTAATCATACTTTCAATTCGCTT
ATAGTCTCTCTCGTCTGTACAGTCTATCATTCCCATATACAAACCATTTTCAACTACTGTAACAGCCTCG
CAGCCGAACATATCTTTCGCAACTTCTAATTTGTAATCTTTTCCATGTGCTTCAAAATAATGTGTTTTGT
TTTCCATTTATAAAACCCTCTTTCTTTTATTTGTTAATTACATTATAACACCTTTTGTCTACTTCGTCTA
CTTTGTCTACTATTATTTCGAAAATTTTTTATAAAAAAAGCGCCTATTATATAGACGCTATAAAACAAAT
TGATAATTATAAATATGTGTTTCTTTTATATATTCTTTATTAACTCATTTATAAATTCGGAAGATGAAGT
ATACCCATTTTCATTTGCTAATCGATTTATTTTCTTTCTTACAGATAGTTCTAACATAAATTGAAATTAA
TAAATTAAAAGTACATATTTATCAATTAAATAGCATTACAAATAATTCTTTCTATGGTCGAGTCGATGAA
AACAACAATTGTAATCCTATTATTAATAAAATAAGACTAAATATAAACCATCCTATATGCCAAGCTACCG
GATATTTTAAAGAAAGAGCAGTCATGTCATTTATAAATCCAGAAAAACCCTCACTGATAGCACTTCCGAA
AATATCTACAAATCCAAATATTAATAGTGATCCTAAAAAGATTATTGCTAGTAAATAATATATAACTTTT
AAATATTTCATTTTAATCACTCCATTTTCAAATAACCTATTTCATAATTTTAATTTACACAAATGTAAAT
TACATTTGTGTAAATTACACGAGTTACATGTCAATATCAAAATCGCATAATGATAATTGTTTTGTGTTGT
TTTGTAACACAGATACATTTCCTATTTCAAATTCTTTATTTTGCTTTCTATTAATTATCCATGATTCTAG
TGTTTCATTTCTTTCATACGGTACATTGATAAATACACAAAACCATTCAACGTAATTTTCTATCATTTAA
AACGCCTCCTATTGATTTACAGGCATTTATAAATTATTCTATAAGTGTAAGTATATTTATAAATGCTTTA
GTCGTAGGGTCTGCCAAGAATACCTACGACTTAATTTTCGTTTTATAAGTATACTAGTTTAAAAGTATAC
TTATATACTAGCAAACTAATTTATCAGTTTATTTGTTAGTGATATTTTTCCAAGTATTCTTTAATTGCCT
TATCAACCACCGCTTTCATTGTTGTATCTTCTTTTAGAGCTGCAAACTTTAAATCTACATGAATTTTTGG
ATCAATCTTAACTAATTTAAAATCTTCTTTCTTCTTTATATTCTTATCAAACGGTGTTTCTTTAATTTCA
TTGGTTTCTCTTTTCTTTGCACTATATTTATCTAAATTACTACTCATTAAAAGCACCTCTTTCATCTAGT
CTATACATAAATTCCCAAAAGACATTTAAATATTTTTTCAATGTTTTTTTATCATAAGGTTTGTGTTCTG
AAATACCTTGTGATCCCCATGTCATAACTCTCCTTGATCTAGTAATAACATTTTTTAACACTATATCATT
ATATTCATTACGATACTTTTTTACATATTCATTATTTGTCTTATTATCTTCTTCTGTTAAATAGATAAGT
ATACCTAATACATCTAATTTACTATTATATTGTTTCATTTGTGAAAGGTAGAACATATAATCAATTGAAT
TATTATAACAATCTTCTTCTGATTCAACAGGTACAATCACATAATCACTTGCAACAATACAATTATGAGT
TAATGTTGTTGTAGTTGGAACAGAATCGAAAAATATAAAATCGTAATTTTTCTTTAGTTTTCCTATTAGA
CTACTATAAACGTAAAATTCATCTTTAACATTTAATGATCTTCTTGAATATCTATCAAACCAAGCTAAAT
TCCAATCACCTTTAATAAGATCTATATTATTGCTTAAAGTTGAAATAGAATCTTCAAGTGTACCTGTTTT
TATACCGTCCATAAAACTTAAATTTGCTTCTTTTTTGGTACTAAAATTTTTACTCAATTTTTTTGTTAAA
GTTCTCTGTGGATCAGTATCTATAAATAAAACACTTAAATCATATCTATTGGCAATATAACCAAACATAT
TAGTTAAAGTCGATTTTCCAACGCCACCCTTAAACATATTTATTGTCAAAACAATAGCCTCATCTTTGTT
TTTAATTTTATTTAACAATTCATTTTCAGTTTTATTGTTACTCCAAAACTTTGATGGAAAATCCATATTA
ATCACCTCTTTTTTGTTGATACTCTAAGTTTAGCACAAAGTATACTGTTAAACAAGATTAACATTAAACT
ATTAAACTATTATACTAGTATACTTGTTTAATAGTTTAAATTACGGTATAATCTAATAAAGAGGTGATAA
CTATGGATATTCAAACTGTAAATATCTCTTTTTCATCACTCGTATTTGTGGGCATTCTATGTCTTTTAAT
ATTTGCAATAAATAAATTGAAGTGGTGGGGGGTAAAAAATTATTTTTTATCGTATGGAATATCATTTCTG
CAATCTTTATTCTATTAGGAACTATAGTAGCTTTGATCTTCATAGTATTTACAGCAATGCTTTTTGCAAG
TGGAAAAGATTAAATTGTAATTAAGAGATAGCGAAGTAATAATGTAAGTGGATTCAAAAATAAATTTTAC
AAATAATAACAACATGTTATTATTAATCTATAAGAAATGAAAAAAGAGCAACTAATTCCAGTAGTTGCTC
TCTGGTAATAGAACGTCTGCAAACGTTTATTTAATATAAAATTGATACTTGTATTATATAATGATTTTCT
CTTTAGTGCAAGCACCTAGATTATTAAATAAACACAAAAAATGTAAACGTTTTATTACCTCTTACCAAAC
TAAAATTCGGAAAGAGGTTTTTATT

>GQ900483.1 Staphylococcus aureus plasmid SAP067A, partial sequence
ACTCTGTTCCCTCTGGAACATCTACTGTCCAGTTGCCTTTTTCATCTACTTTACTTGTTGCTGTTTTTCC
ATCTGGGAATGTAACATTTACAGTATTTCCTACTTCGTGTCCTTTTCCTGACACTTTTTTACTTCCTACT
TCTGTGTCATTTACACTTGGTGCCTCTGGTGCAGTTGTATCTGTTACTTTTCCTTTCCCTGACTCTGATT
TGTTACCTGACATATCTGTTTCAGTCGCTGTAATTTCATTACCTACTTTTAACTCTGTTCCCTCTGGAAC
ATCTACTGTCCAGTTGCCTTTTTCATCTACTTTACTTGTTGCTGTTTTTCCATCTGGGAATGTAACAGTT
ACAGTATTTCCTACTTCGTGTCCTTTTCCTGACACTTTTTTACTTCCTACTTCTGTGTCATTTACACTTG
GTGCCTCTGGTGCAGTTGTATCTGTTACTTTTCCTTTCCCTGACTCTGATTTGTTACCTGACATATCTGT
TTCAGTCGCTGTAATTTCATTACCTACTTTTAACTCTGTTCCCTCTGGAACATCTACTGTCCAGTTGCCT
TTTTCATCTACTTTACTTGTTGCTGTTTTTCCATCTGGGAATGTAACAGTTACAGTATTTCCTACTTCGT
GTCCTTTTCCTGACACTTTTTTACTTCCTACTTCTGTGTCATTTACACTTGGTGCCTCTGGTGCAGTTGT
ATCTGTTACTTTTCCTTTCCCTGACTCTGATTTGTTACCTGACATATCTGTTTCAGTCGCTGTAATTTCA
TTACCTACTTTTAACTCTGTTCCCTCTGGAACATCTACTGTCCAGTTGCCTTTTTCATCTACTTTACTTG
TTGCTGTTTTTCCATCTGGGAATGTAACAGTTACAGTATTTCCTACTTCGTGTCCTTTTCCTGACACTTT
TTTACTTCCTACTTCTGTGTCATTTACACTTGGTGCCTCTGGTGCAGTTGTATCTGTTACTTTTCCTTTC
CCTGACTCTGATTTGTTACCTGACATATCTGTTTCAGTCGCTGTAATTTCATTACCTACTTTTAACTCTG
TTCCCTCTGGAACATCTACTGTCCAGTTGCCTTTTTCATCTACTTTACTTGTTGCTGTTTTTCCATCTGG
GAATGTAACAGTTACAGTATTTCCTACTTCGTGTCCTTTTCCTGACACTTTTTTACTTCCTACTTCTGTG
TCATTTACACTTGGTGCCTCTGGTGCAGTTGTATCTGTTACTTTTAATTTTTTTTCTTCCATATCAACCT
TACTTAAAAATTCTTTGATATTTGGTATTTCTTTAGGTCTTTCAATGTCAACTCTTATTTTATCTAGCTC
TTTCTTAACTTCATCTCCATTACTGTAGTTCCCATCTTTTATTTTCTTATTTACTTTATCAATACTTTCT
AATACTGGTGTAGGATCATAAAAATATATATTAAGGCTACGAATGACAACCTGCCCATCAGAACCATTAA
CAGGATTTCCAGCTTTATCCATAAGAGTATACGTTATTTTATACATACCTGTTATTTTATTTTTAACTAT
CTTTTCAACACTTGGATAATCTGATCCTTTTGACACATAACTTTGTACTGTGTATCCTTCTGGATAATCC
ACAAATTTTTCAGGATTTATTTCTTTATCTACTCTTACGACTAATGCATTCCCAACATTATATTCAGGTC
TAAGACGTATATCTAAATTTTCTGAATCTGAAGAAAATTTTGCATCCTTTAAAAACTTCAAATCATTAGA
ATTTTTAGGTGTTTCTATTGCTTTTTCTTCTTTAGGTGTTTCTATTGCTTTTTTCTCTTTAGGTGTTTCT
ATTGCTTTTTCCTCTTTAGGTGTTTCTATTGCTTTTTCCTCTTTAGGTGTTTCTATTGCTTTTTCCTCTT
TAGGTGTTTCTATTGCTTTTTCCTCTTTAGGTGTTTCTATTGCTTTTTCCTCTTTAGGTGTTTCTATTGC
TTTTTCTTCTTTAGGTGTTTCTATTGCTTTTTCAGAAGCATGAGCTTCATTTTGAAAAATCATTATAAAA
CTAGCTATTAAAATAGATCCTACACCAACTGAAAATTTACGAATTGAATACCTATTATTTTTATTTTCCA
TAAAAATCTCCTTTTTTATTTTATTATTTTTATAGTATCATAAAAATCGCCGAAAATGTGGGTGTCAATA
ATTAGATAAATTTAAATATTTTTTGAATTAGAACACTTGTGATACTAAAACATAAAATTTTTACTAGTCA
ATTAATTTTAAGTATAAGCGAAAAAACAAGAAGTATTACAAGACAATACGCTGATTATCAATTTCCAATT
TTAAAAGAGGAAATTCCACTTAAAAAGTTAGACTTTCAATCAAGAAATATTTTAATTAAAAACTACGGCG
TATATAAAGAAAACAAATTCGCCAATTGTAAAATTAAGTTAGACAAATAAATAAGCCTTCTGTACTAAAC
TCAATATGTATTTCCTACCAAAGAAAACATAAGGAGTTAGTACAGAATGGACTATACACGTCTTAACACG
GATGAACTTACGTTCATAGAATCATATTATCACCAGAATCTTTCAGTTAAAGAGATTTCGAGTAGATTGA
AACGTTCTATACAGACAATTTATAACGTAATCAATGCTTTTAAGTCGGGGATGTCTGCCCTTGAATATTA
TCAAGAATACAAACAAAGAAAGTCTAATTGTGGGAGGCATAGAATAGTTCTTCCAGAAGAACAGTCTGAT
TATATCCGAGAGAAAATAGCTGATGGATGGACACCTAATACTATTATTGGCAGAGGTGAACGCACGATCA
ACTGTTCTGTTAAAACACTTTACAGAATGTTTAAAGAGAACATTTTTGCTGTACATGATTTACCTATGAA
AGGCAAAAGAAAGCCAAATGGTCATTCTGAAAAAAGAGGCAGACAGACTTTTAAAAGAAATATTTCTGAA
AGAATAGAAGAATTTCCTTTATTCAATAAGGAGTTTGGGCATCTTGAAGGAAATACTATTGTTGGTCGTC
GTCATGGTAGTGCAATCATTACTTTGGTAGAAAGAGTATCCAAGATGATTATCACCTTACGCCCCTTAGG
TCGTAAGGCAACTGATATAGAAAACGCTCTACACTCAATGTTTTCATCTTTACCTTCTCATATATTTAAA
TCAATTACTTTTGATTGTGGTAAGGAGTTCTCAAACTGGAAAACAATATGCACCTGTCATGATATATCTA
TATTTTTTGCTGATCCAGGCAAGCCATCACAGCGAGGTTTAAATGAACATTCTAACGGAATACTTAGACG
CAGTGGATTAGATAAACTCTATTAAAATAGATGTTGTTCAACTAAGAAGGCAGTTGATTTTATTATGACT
AGAAACAGAACTATTTGATTATGTAAATTGGTACAACAATTTTAGACCACATTCTTCATTACAGTATTTG
ACGCCAGTGACATTTAAAAATTTACACATGAAAACTGTCTAAAAAAATGTTGACATACCATTCTATGTCC
TTTAAACTCAATTTTTAATTTTCATCTTTTATACCTTTATTTATACTCTCAATCAAATTTCCTTTTGGCG
TTAAAATGGATATATCTTTGTAATTTATTCCACGCATGAACGTTTTGAATTTCAATACATTTTAAATATA
AAATAGCTCACACTTTTTCAACTTTTGTTCTCATATTTAATAATCTACTGATTCAAGTAACGCTAAAATT
TTGCTTTATTTACTCGCAATTTCTTTTAATTTTTTTGTATTTTGTGCTTGCTGATGTGATTGTTCTTCAT
ATAATTTTTGACAACTTTCAAGTGTATATAGCAGTTCTAATGTTTCTAATATTAATTCATTTCTCGATAT
GTTTTTCTCTTTAGCTAATCTACTTAATCAACCTAGCAATCCACTATCTATATTTCTAATTTTCAGTTCT
TTGTTAGCCAAAATAACCCAATCTTTCTCATTAAAAAGGTGGAACACTAACAAAATTTTGGCCCCCACAT
CAAAAAATACTAAATCTCTTGAAATATCTGGCTTCGCCAAATCACCAATTTTCAAATGGGTACAAATTCC
CCTTATGCTCTTACAAGATTTTTACTAATTTTCACGTTTTTACTAAAACGCTCATAATATCCATATATTT
TTTTCATAACATGTAAGAAAAAATTATCAAATCAAATGTTAAAAGCACTAATTTTTATACTATATTTAAG
ATGTGTCTATAACAAAAGAAGTGTTCAAAATAAAACTAAGTTATAAACTAAAAATGGAACGTCTTAACGA
AGAAATATCTCAAAAGAAATTGGCAAAATCACTTAATAAATTTTTAAAAACGACTTATTATACCAAAAGA
AAAATAGATCGCATTGAAAGTAATACGACCTATTTAAAATTTGATGTTGTCAATGAAGTGTAGTGCTTCT
TTAATCTAACTATGCAAGAGTTACTACACAAAAATTGGTCAGCATATAATAAAAGTTTCACAGACTACTT
GCAAAATAAAACCATAAAATATTGTTACTTGCCTAATGAAAATAGAACATGTATTTATCAATTTTCCCAA
CTTATATCTCATTTTAATTTGGTTAATAAACAAGATTGGATTGCATTTTCTAAATATGATTTTATACAAA
TCATTTATTACGATCACTTTAAAATCAAACATATTTATGTTTATCTTCGTAGACGCATTCCCTTTTTATA
GCGTTATACTATTTATAATAGCTTGTTATTTCTATATAGTATCAAGACAAGAAGAAACTCGTTTTCACTC
GTTTCAAAACCTAAAAGAAATTAACAATTTCTTTGAATAATAAATAAGCAGAATATACAGCACCAGCAAT
ATCAAAAACCTTAAAAAGCGTATCAGCAAAAGAAGCTTTACCATTAGAAATTCTGAAAGCATAAATAGCA
CCAACTACAAAGCAAGTCATAGCACCACAAATTAAAATGGCAAATATAAATTTCAGAACAAAAAATTCAT
AATCTACAAAATACAAAGATAAGAAAATCATTCCAACTCCACCAGTAAAATAGCAATACCTCTTATAGCC
TTCTTCACTCAACTCAACAAGTAGTCCTAAGAATCCAAATATTAAAAACGGAAAACCTATCCAAATCCAA
CCTCCACCACCAAACATAAACCAAAAAAAGCCAAAAATAATACAAAAAGTTGCTATAGCATATCCAACTA
AACCATTACTTTTATTTTCCAATGAATCATCCCTCATTCTTTTATTTTTAATTATTATACACCTTAAAAA
CCTTTATTTGACGGTAACTTAAAGCATTTTTATCTCTTAGACAGAAAAAAACAGGATTTCGAAAGAACAT
AATATTATGGGCAAATTTAAAGCTTTGATCACTCAGTGGTTAAAGCTCTTTTTTATAAAAGAATAGTTTG
CTCTGCTGATTGCTATATTAATAAACACAGAGTAAAAACAAGGAGGAATACAGATGACTGTAACAGTTAT
GCTAAGTAATATATGTATATGCATCATTGCCCAATATCTCTACGAACAAATAAAAAAATAATAAGTAAAA
ACATCTAATTGCTTTATTCCAATTGCTTTATTGACGTTGAGCCTCGGAACCCGTAACAATCCCAAAACTT
GTCGAATGGTCGGCTTAATAGCTCACGCTATGCCGACATTCGTCTGCAAGTTTAGTTAAGGGTTCTTCTC
AACATCAATAAATTTTCTCGGCATAAATGCGTCGTCTATTTTTTATTATCTTCATGATAATCATATTTTT
CTTCCATCTCGTCAAAAGCATCATCTTTATAGAAAAACAAAAAGTAAGCAACAACACCAATAGGAATAAA
AAAAACAGTGTGAAAACAAGAAGAAACTCGTTTCAAAATCCCCTCAAATATTCTAATTATTCTTTTTGAA
ATTCATAACCTTAACAACCAAATAAATAGCATTTATTCCCATCAAAATAACATACAGAATTAATATATAT
AAATTTTCCAAATGAGATATAAAAATTAATCCAAGTAAAAAGAAAACATTTAAAATAGTTGCTATAACGT
AACCTTTATCTAACACTGTGTTTTTATTCAAAATAAACACTCCTTTTTTAAAAAACTTTATCACAAGACT
TACTCAAATTATAAATACCTTTATTTTAAATTTTAAGGGGGTATTTTAAAGATTTAGGGAGGGCATATAG
TTTTTTATATCCGAAACTTATATACGCTTTTAAAACGCAAATATGAGCCAAATAAATATATGCTATTTTC
AAAAACAAAAATTTGAGCAAAACCAGTGACTATTTTTTTATATACTGCCCATTTACATGCAAATTTAAAA
ATTAGCATAAAATACTTTAAAACTTCCCCATGTTTTTCTAAATTCCTGCAGGGCTTTTCTTATCAAAAAC
TTAGAAATTTTAATTTAACTCTAAAATCTCCGTAAGAGCATAAGGGAAATTTGTCCCCATCAATGAATGG
GGGATCTGGCAAAGCCAGATATTTCAAGACTTCGTCGGTCTTTTTGCATGGGGGCATAAAAAGACGAAAT
GTCACACTTTTGCGACACAATATATTGCGTTTGTCACAGTTTTGTGACACTACATACAGCATTTGTCACA
AAAATAAGACAGTATTTTTTTACAAAAAATCAATAAAAAAAGACATCAGTTATCACTAATGTCTTAAATA
ATAATTTTGCTTTTCGAAATTCCAAATTGCCGTAATCGAATGTGCCTTTTCTTCTTCATCTGTTGTTTTA
TCTTTATCACTTGTATTAATTAAATTGCCGTCTTCGGCATCGTCTAAATTTAAAATTTTATGCTTCTGTT
TAAGCATTCCACCATAACTTAACATACGTTTTCGATACAAACCTTTTCTAGATCACTTAAAATTTCTTGA
TTTTTTTCGTCGTCATCAGTTAAAAAGTCAGATGATTTAACGGAATATTTTGATGTCTCTTTGATTGTTA
TAAAATCATTTGAATTATTGATTAAAGATATTATATTGTTTCATGTTTTTACGGCGCATATAAAGGGCAT
GTGTTTCTTCAAGTTCAGCTTTAATGGATTGCATTAAATAACCTTGCATAGCTTCAACGGTTTCATTTTT
TTGTAGCAACATCGCTTTAAAACGTTTCAATACACTTACAATTTCAAACTCAACATCTTCTAAACGATAA
TAAGTATCATGTGAAGTATTAAATGACTTTTTCCCTTTGAGTAATACGCTTTTAATAATCCGAATTTCTC
TAATTTCAAATTTACTTAAATAGTTTTGAAGTTGTTGTGGCAATTCTTCGAGTACTTGGAACTTAAGGGC
GTCATTATTAAATTCAGTTTTTTGATGATTTGTATGATTCGAATGATGATTATTATTTATTAAAGTATTA
GATATAATATCATTCATATCATACGTATCATTATCCTCATTTTCTATATAATTAGTATTATTTAACTCAG
TATCATTAGACTGTGAATTTGGAAGTTCTTGACCACTTAAATTCACAGTTCTAGAACTTCCAAATTCATT
GTTCTGGAACTGTGAATTTGGAAGTTCCTTGGTAAGACTTGCTTCAATATCATATTTTGGTTTTAATAAA
TATAATCTATTTGGTTTATTAAGGCCAACACGCTCTTGAGTTAATAAATTAAAATTTACTAACTCTTTTT
TCAATTTTATGATTTTTTGTTCTCCATAACCTAAGTACTCACACAAATGTTTATTACTGAAAATAAAGTA
AATGTTATTATTTCTATCTACCCATTCATTTTGGATGGATAATTCGAAACGATCTTTTAATAATGCATAC
ATAATTTTGGCTTCTGCTGACATTTTCTTAAAATATGCATCTTCGAACAAATATTTAGGCAGTTGGTAAA
ATCTTTCAGTTTTTACTTGTGATAAATTGTATTTCTCAAAATTGGGCATAATAAAAACCTCATTTCCACT
TTTTGGATAGAGGTAATAAAACAATTTTTACGTAGGTTATATGTTTTGTACTTGCACTTATATGATTAGA
TATATATAATACAAGTATCAAAAAATTATATAAACAGACGAATGCGAATCGTTTTATTACCGAGAGTCGA
TGCTACGCCAATAGTATCGACTCTTTTAATATTCACAAAGTAATATTAACACTTTTAAGATTGTATATAA
AGCTTTTTAAGTTTAGTTGAAAGAACATTGTAACTTTAAAATGATAAAAATTCACTACTTTAGTACCTAA
TTAGCCACCTATAGAAGTTTTTAACGGCTAATTAGGTACTAAAGTAGTGAAATAGGTAGTAAATTTAGAT
GTCGAAAGATGAAAAAATATTTGTTAGGTGGTAAAATTTAGGTACCAATTTATGTACCTAAGGATGAATG
TTATGAAAACTATTAAAATGGTTGCTGATGAATTGAATGTAACTAAACAAACTATTGTTAATAATGCTAA
AAACTTAAATATATCTTTTAAAAAAGAAAATGGAATTAATTATATTAATGATAATGATTGTTTAAAAATT
ATAGAAAAGATCACTAAGAAAGAAAGGACAATGCAAAATAAAGAATCAATAAAAAAAGAAAGATTTAATG
AAAATACTGCAGAGTTTGAAAAGCATATATACAATAATTCAAATAGTTTTGAGTCATTAAAAACAAAAGT
AAATGAATTAGAAAAGCAAATAGAAATCTTTGAAACTAGAGCTAAAAATGATGAAAAATATATTGAGAAT
TTAACTAAACAACTAGATCAACAAAATAGCAATGTTAATACATTAAATAAACTGTTGGAGAATCAACAAA
TATTAGCTTTAGAAAGTAATAAAAAGATTCAAAAACTAGAAAACCAATTAGAAGAAGAAAGACAGCTTAA
TTACTCTTTTGATACAGCGACTAATGATAGACAAAGCATTAATCCGCAAGAAGCAACTTTTACTGAAGAA
TATAAAAATAGCAACCAACAACAAAAGAAAATACAACCAATAGAAGCAGAATTAAATCATAAGGGCATAA
CTAAAGCGAAAAAGGATGACAGTGAAAACGAAGACGTATTAAAGAGAGATGATAAACTATCTGAAGAAAT
AGAGAGTGGACCTGAGGACAGGGAAGTAGAAACACCTAAAAAGGGGTTTTGGAGTCGTTTGTTTGGTAGC
TAAAATAATTAATTAGGCACTAAAAGTTTATAACTTTTAGTGCCTTCTATATAGTGAGAACTTCTGGTAA
TCATCGATTATGTTAACCAAACAAAAAGCCATAAATGCCGTCATATAGGCATTTATGGCTTTTTACTTTC
ATTATCTTTTATGCATCTTTTATACATCGTTGATTTGACGCGTTTTCATTCTTTTGCATTGGCAAGTATT
TTGTATCTTTATTCAGTTACTATTTCTTTTCTCCAACCTAACAAACCATCTTTAACTCTAATAATATGTT
TGCCACGCCAGGCACTTCTTACTTCGAAATAATACCATTCCCCGTTTTTGTTGAGGAAATAAATATCTTG
ATAACCTTCTTTAATGACATATTTTGTAGCTTCTTATCTTTGATCGCCAAACATTATCAATCCCACCCTT
ATATTTATTTATCTTTAATATATAACAACATTTATTAATATTCATGTTATTTCATGGAAGAAGAGATTTG
TTATAATGTGAAGGTCGTCTATCTCTCAGACGTCAATTCGGCGTAGAGAGGAGGTGCGATTTATGAATGA
AATTCTTGTTCACATCATGACAACGGCAATCAGTGGTTGTCTCGTTACGTTATTTGGTTATTGGCTCCAT
AAACGTGATAAAAAATAATATAGACGATTAAAGCCAATTCACCAAAAAACCCCGAACTACGGCGAATAGT
TCGGGGTTTGGTGCGTTTACAAACGAAATTCTTGTTACTTTTAGTATATATTTCATATTGCCTTTTGTAA
ACTCTTCTATTCTTATCAATACATTTCAAGGTGTCGTAAAAATACTTTCCTTTTTCATATTGCCTGATGT
GCATTAAATTTTGATTTTAAAATCAACCCATGAACGAATGAATGGCCCAAACTAAAAATCCGGCAACAGG
AAAGAAAAGCCACCAAAAATCATAAAGAAAATCAACTATGGAAGGTGCCCTGTTACTCTCTCTATAATTT
CCCTCTAAAATAACTTTTTTAAAACGTGCATCTCCTTTAATTAAATGCTCTAAAGAGATTCCAAATAAAT
CGCTCATAGCAATCAAAATATCTAAGGAAGGATAGTTTTTGGCACTTTCCCATTTAGAAACACTTTGTCT
GGAAACCTTTAATATATTGGCTAATTCCTCTTGAGACCATCTTTTTAATTCTCTCTGTTCTTTTATAGCT
TCAGCTAATTTCATAAAATCACTCCTTAACTCAAACTATAATTAAAATAATTGAAAAGTCACGATACTTT
TAGTTAACCAACTCGCAACGAAAAGTTGCGTTATTCCCAATTCAGTTCAAGTTGTTTTAAAAAATCCTCT
CGTTCTTTCTCTAATTGTGGGTCGTAATCTTTTTGAGGTTGCTTTTCATATGACCGTTCTTCTAACCATT
TAGGCGTCTTTTCACGCCTCACATATTGTCTTGATTTATCTATCTTGGACATTTGAGGTTGTCGTTTGTT
ATGAATGCGTTTCTCAGCGTCAAATGTGAACTCTATCCATTCAATTTTACGCCCTTTTTTCGCTTTGATT
TTATTGATAGTAAGATTATTAAATATAGAACCTAATTCAATAATAATAGGTTTAAAAACATTTTTGTTAA
TATCAGTCATACGATAAGATTTAGGTATATCTAAACGATTTTTAAAATCATCGATGTGAATTTTTAAATA
GCCTGTATGTTTGTATTGTTTAAGTAATCTAAACATATTTTTAGAATATGTAGATTTAAGCCTAGTCATT
TCTTTTAATTCAAATTTTGTAAAATTATTAGTAATTGAATTCAATATGTGTTTTAAATTTGAAGAAGTTG
ATATTTCTAGATATTGTTCTCGCTTATGGATTCTATAATGATTGAATAAAACGAATCTTTCTATTACATC
ATCATCTTCATATCTAATGGTTAAATTCAACATCTTTTTATACACATTATCTAAATCATTAGCAAATCTA
TTAATATTACGTGTTTCTGGACTATAATTACTTAATTTTTTTAATTCATCAAAAGACAAACGTAATGTAT
TAGTATCTTGCTCTTTTAATTTATTACACATCGCAAAAAATAAATTAATTTCAGTAGCTGTAAATCGCCT
TAATGGAACTAAATTCATTTCATTTTTATATACAACTGTCTCTCCTGTCATGATACAGCCCCCCCTTTAT
TACGAACCTAAAGGAGTATCGTTTGAATATACACTCCCATTTGAAAACTTTTATTCACAATAAACTACTT
TATTATCAATGTCAAACCATAAAAGGAGTACAACTTTTTAAAACACTCCTTTTATGTGGCAAAAACACTC
CTTTAGGTATTGAAATCCCTTGTTGCTCTAGGTCTGAACAAGCCCCTGAAAAGGTTTTTAAAAAGATTTA
TAAAAATATATTAAAAAGTTAGAGGGGGGCTACCTATTTTTCATCCTAAAAAATAATTAACCTCAAACAA
ATGCATTTAAATATCTATTTTTATAATGTATAACCATCTTCTCTATCTTCTTTAAAAATGATTTCTCATT
CTTGTGCTTGATATTTCTTCTTAAAGAACTGTTCATCATTGTTATCTATCGTCATTACTTCACGTATTTT
AGAATTGTCTAAATGATTATCAATATGATTTATTAGCGTATGATAACGCTCTTCTTTCATCATACTTTTA
ATGATTTTAAAAACTTGATTGAATAACTTAAGCGTATAATTTAGTTCTTTATCTTTCTTTTCATTCTCTG
ACAACAAATAATTATAACGTTGTGCTAAATCATTAAATTCTTCAACCAGCTTTTCATTTTCCATATGGAC
ACTAGTCAATTCATTAACTAAACTTTCATTTTGTTTCTCTGATTTTTTTAATGACTTCCCACTTTTAATC
CATTCATAATCATCTAATATCATCTGTGCTACTTTAATTTGTTTAGTGTATTTTTCAAAATAAGTTTTAG
TAATTACAATATTGCCTGTTTCTTGCTTCTCTTTATGAAACCATCCACCTACATTTTTAGTTTTAATTTC
ATACATGACACTCAGAAGCTTTTTAAGCGTATCTAATGATTTTTGGTAGTTTTATATCAATTTATCATTT
TCTCACTTTAAATGATCCTCTATTTGCTTCTCGCGCATATACATTTGTTTATGATATTCTGTTTTTTGTT
TATAGCCGCTAACTTGATCATGTTTTTCTTTTGTAAGTTGTCTAGAAATTCCTCGTTTTAAATCATAGCC
TTGCTTATTAATATACGTATTGAATCTATCTTGGAATTCGGTTAATGCTTTTTTATTACCTACAACTTCT
TTCGCACTTAAACGTCCATCTTTAGTAATAGGAATTACGCCATAATGCATATGTGGTGTTATCTCATCCA
TATGTACTGTCGCATATAAAAGATTTTCTTTACCGTATTCTTCTTCCAAGAACGCTTTAGCATGCTTAAA
AAACTATTTTGTCTCTTCTTCAGATAATTGATTAAAAACACATTATCTGATGTAATTAATCCATCAATAT
GTTTAATGGCATCTGTTCTAATTTTGCGTTTCCCTTTATAATTTTTTTCGATTTTCTCATCAATTTTTTT
ATTAAAATCAAACTTAGTATCATTGACTAAATCATAGTTTAAATATGACTTACTTAAATCAATATCTATA
TTTTCATAATTTTTATTTTCTCTTTGAATACCTCTTGTATTTGTTTTTGATTTCACTTTAACAACTCGAA
TAATTGAATAAGACATAATAAATCAACTTCCACTGCATATGATTATAACACCTAAACACAGAAAAGTTTT
AACATACTAGACTTATTAAAAACCAAATAAGTCATTATGTAAATGGCGGTTATAAAATGTAGGAAAATGG
CGAAATGAAAATGCTGTTTTTCCTACATTTTTTCTTTTTTAAATTATATAATCATGTCTTAACTCAATCT
TCGATTGGAGGTTATTTGATTGAGACATGACATTTATGAAGGAGTGCTATTTTACATTATGAAAGGTATT
AAACCAAATTATGCCGAGCTTGGTCGACAATATAATTGTGATCCAAGAACAGTTAAAAAATATTATGAAG
CAGGAAAAGAAAATGAATTAGAACGATTGAAGAAAAGACAACAAAATAAGAAAGCATCAAAACTAGATCC
ATTTAAAGAAATTATTAATAAAAAAATTGAATTAGGATGTACAGCTATGGCCATTTTTAAATATATAGAG
AAAAAGGGTTATGAAGGTAAATATACTATTCTACGAGAATACTGTAAAAATAAAAAACAAAATGAGACTA
AAAAAGCAACTATACGCGTAGAAACTAATCCCGGTATAGCTGCTCAAGTAGACTGGAAAGAAGATATGGT
AATGCATGATAAGTTTGGCAGAACTTATCAATTCAACATCTTTCTTTACGTTCTACACTATTCAAAAATG
AAGTATATCACATTAACTTGGGATAGAAAACAAGATACCTTATTTGAATGTTTAAAAGACGCTTTTGAAT
ACACCGAAGGGGTTCCAAAAGAAATCTGGTTCGATAATATGAGAACTGTAGTTGATCGACCTAGAACACA
ATATAAAAAAGTCGTCTTTAATAATTTATTTTATCAATTTAGTAAGGATGCCAACTTTGAACCTATTGCT
TGTAGACCCTATCGTCCTCAAACAAAAGGGTCTGTTGAATCATTAGCTAAATTTGTTGAACAGCGTTTAA
GACCATACGATTATGAATTTTATGATGCTGTAGAACTTATTGGGCTAGTAAACGATTTATGTCACGAATT
GAATCACTTAGAAATTTCACAAGCAACAGAACAACGACCTATCGACGTTTTCAATTATGAAGAAAAAGAA
CATTTAAATTCTTTTAATGCCAAGTTACTAGATACTTACATCGAAAATGAGTGTATAAGAATCGTTTCTA
AAGAATCGATGATTAACTTTAGAAAAGGTAAATACTCGGTACCTACTAAATACATTGGTGAAGAAGTACA
AGTGATATTCAATAATTCTACTGATGAATTGCTGATTTATTATGATGGTGAATTAATAAGACGGCATAAT
CTATCCGAAAGAAAATTTAATTATATCGTTGAAGATATGAGTGAAATATTAAAATCAGATGTATTTAAAC
ATAAGGATGACAAAGAAATTCTTACGTATATAGAAAATTCATTATTACTGTATGACGAAATTTAGGAGGA
CTTTCGATGAATACGAACCATCAAAAATTACTTAATAACTTTGAAATATTAAAACTAAAAAAATTCAAAG
ATTATTATCCAAACTATATTGAATTACTTTCTAAAAATGAGAAATCTTTAACTGAAATATTGATTGATTT
AACGGAAAAAGAAATAGAATATCAATCAGAATTAAAATTTAAACGTGCTGTGAATTCAGCACGTTTCCCT
AAAATAAAATATTTACATGATTTTGATTTCATGTTTCAACCTAGTATAAATCAACAAGAAATACTCACTT
TAAAATCTATGCATTTTTTAGAAGATAGTATAAATATTTGTTTCTTAGGTAATAGTGGTGTTGGTAAAAC
ACACCTAGCAATCTCATTAGGAATAGAGGCATGTAAGCAAAATATAAAGACTAGATTCTATACTTTCAAA
GAATTAATAGACTTATTAACTGTCTCAGATTCCAAAGGAATCATTAATAAAACATTAAAGCAATTAAGCA
GAATAGAGTTACTTATCATTGATGAAATTGGTTATACTCCCATCACCAAAGAACAAGCTGATTTATTCTA
CCAGTTAATGTCACTAAGGTATGAGTGGAAATCAACAATAATTACGACTAATATTCCATTTTCGAGTTGG
GGAGAGTCATTTAGTAATAAGATTGTATCAGCAGCTATAATTGATCGGTTAGTTCACCATTCAAAAGTAT
TTAAAATTACTGGAGAATCATATCGATTAAAAGATTATAAAACCGAAAAATCATTAAATATACGACAATC
TTAAACCGCTAAAAAACGACATTTTCAAACCGCCATAAAACAGCATTTTTAAACCGCTATTGACAATTAA
AAACGTGTGCTCTGCGAGGCTTGTTTTTTGTCATCACAAAAAAGGACTGGAAAATCCAGTCCTTAAATTA
AAAAACTCAAAAGTAATGACTAATCATATTTCATATTGTTTTTTCTCTATGTATGGCTATACCTATCAAT
ATTTCTTAACTTCTAAGCTCAGAAATATTGACTATGACATCAAATCGTTTCGCAAGCTCTAAATCATGCG
TTACGACAATCATAGTTTTATTTTCATCAAGTAGCTTCAATAATAAATCAATAACTATTTTTCCATTTTT
CGTATCTAGTGATCCAGTAGGTTCATCAGCTAAAATGATTTTCGGATCTTTTAATATTAATCTTGCCAAT
GCTACTCTTTGTTGTTCACCACCGCTTAGAGAACTAACAATTCTCTTGATATCTAAATCTAGGCCGACCT
TTTTTAATACTTCTTTCTTTAAGTTCATATTATCTTTTTTATTCTTTTTGAACTTTAGGGCTAAACCTAA
ATTTTGACTGATTGTTTGATTTTCAAGTAAAGCAAAATTTTGAAACAAATACCCTAACGTATATCTATAA
AAATCGACTTTCTTTTTTAGTAACTTATCTTCAATATATATGCTTCCTTGTGATACATCTTCGAACCCGG
CGATTATGTTAAGTAAAGTAGATTTTCCAGCGCCACTTTCTCCAACTAAAGCATATGATTTTCCTTTTTC
AAAATTAAAGTTACATCCGTCTAAAATGTTTTTATTACCTTTTTTTACAAAAACATTTTCAAGTTTTATC
ACTATCGGTCACCTCATTTTAAAAAGCTAGGAATATCTTTTGTAATGTATTCTATCGAACGCACATATTT
CCCTTTATGATTTACTTTCACATATTCTTTTGTAGGATCATAACCTAAAAAATCCAATTTATAACTCTTT
TTTTCTCCATTTTTAGAGTATACAGTTATATTTCTATAGTCCTGGGTATCTTTTGGAACTTTGGCATAAG
ATACTTTTTCTTTTAACAGTGGGTTAAAACGATCTAAATGCTCATTTCTAACCAATAACAGACTAAGTAT
GATGATTAATAGTACAATTGTTACAATAATTAAAGTTCTTTTCATTGTTTAAATCTCCCTCATTAAATCT
TTAAAGTATTTTTCAAGATATTTAATATAAGCAATTTGAAGTAAATGTTGAATAATAGCAATAGACATTA
TTATGAATAGTAATATCTTTGAACCAAATAAAATATGCGTAGCGTAAGCTAACATAATAGAAAGTAAAAT
AGAAATTGTTAAATAACGTACATTACTGCTGAATAATGAATAACCATGAATTTTTCTTAATAATAGTTGC
TTTTTATTCCAGCTAAAATATTGAATTGTTTCAAATACAGTAGCTATCAAAAGAATGAAAACGTTAATAA
TAATAGTAACTATTGTTATTATCATTTTTGTTTTCGTTTCATTTAATTCATTTAACACAGAATCCTTGTA
ATTAGTTATACCGCTAATTTCTTCTTCTAGGTGATTATCTTTAAGCAACTGTTTAAGTGTATCTAAATCT
TTAAATAGATATCCACCTTGAGAAACAGCAGCTAAATAAAAATCTCCTGTTAAATCGTCAGGTGTCAACA
ACATTACTATTGGAGAATCTAGATATCCAAATTTCAAATTAGTTGTGCGATCAAAAGAAAAAACAGATAC
GTTTTTTGACAGTACTTGCACATCTACTTTTTTGTTTTGTTGCTTTTGAAAGTCAATCCATCCTTGGTGA
TTTTTTTGAATTTCAGATTTTTGATATTGTAACCTTGGAGGAATAAACACGTTTATTTTATCCGAATGAT
TGACAATCATTTTAAAATCATGATTTATATTTTTATAGAAATTCAGAAAATTGTTATTGATAAAAAAGAC
ATTGCCATTTTCAGGAATGTAATTGTTTTTATCGGGATTGGCTATATTATTATTCTTTAAAAGCAATCCA
CCAAGTTGTTCGCTTTTCTTAATTAAATTGTATATATTAGTTTCTAAAATTTGTTTTTCTTCTGAATTTC
TAATATTAGGAGAAATCTCTAATGTATAGTAATTATCTAACTTTTGCCAGATTTTTTCAGAGTCATATAT
ATTCTTTAACTTCGTATAAGCATTTAAATTTTGTGCCAGTAAAAAAGATAGTATTAGCACCATGATACAT
TTGGTGAAGGTACCCATAAATATTGAAAACTTATATCCTTTTTTCCCTTTTAAGGTTAATGGAATACTTA
ACTTCAAAAGAAGACTATACGAAATCAGCCACAACAATGTAGTAATACAAGCAAAAACAAAAAGCAACAC
GATAAATCTACGAATAAACATTAAGAAATCCAATTCTAAATTGGCTATATGAATGATTAATATATTAGCA
ATAAAGAAAATAGTGGTAAGTACTAGCCAATAAATGATTTTTATATGAATATTATGAAAAATAATGCGTG
TAGTTGAAAAGCCATGTAGCTTTTGAATAGCATAAAATTTCAAATTATATCCTCTGTCATATAAGAAGTA
CAAAAGATATAATACGCCTAAGAATATGAAAGGCACTAATAAATCATTATCTATGACTAATTCAAAAAAT
AATATGTTTCTATTTATGTATTCAACTTCAGATGTTAAACCAGCTTTTTTTAATTCACTCGTAAGCTCTT
CTACATTGAAATGTTCACCAATAATATAATACTTTCCTTTTATCTCTCTGTTTAATAAATCTGATGGAGT
TAAAAGTGATGTTTTATTACGTATAAAGTCAGAATTATTTCGTTTTGAGTTGAAAACAAAAAATTCTTTT
TTATTATCAAAATCTTTAACGGATTTAATTATTTGTATATTTTGATTTTTGGCGCCTGATTCAATGACAT
CTAACACTTTTGATTTACTGTTAGATTTATCCCAATTAGAGATTGTTAAAATATTGGAACTTTCAGGTAT
AATTTCTTCATTTTCTTTGAAGAAAAATAAAAATAATAGCCCTGAAATTAATAATAAAGTACTAAAATCT
AAAAATAATTTGAATTTTTTCATATTGCCTCTTTCAAGAGAATAGACAGAATTAAGTTTACTTAATTCTG
TCTATTCTCCTTAATTAATATATGTAATTAGTGAAGACTATAAAATGTTTTGTTTCCACCCCAAGCCTTT
GGAGCAGATGCCTTAGATTGAACACCAGGTCGAGCAACACCACTAAAAGATGAATATTTCCCTACTGCTG
TTGAACCATGATTTCTTTTATTGTGACTATAATAAGACCATACGTAATGTTTTCCAATACCATGGCTCCA
AACACCACCAGCTACATGTACTGTTGCAGCTTCAGCTTTATAAGTTACACCTAATAAAGTGCCGAATAAG
ATTGTACTAGCAATACAACTAGAAACAAATTTCTTTTTCATAAAAACACCTCCATTTAATATTCTTTATT
TATTATAGCAAAAATAAATAAAATAGAGAATGAGTAAAAATAATCTAAAAGTGTTTTTTGCTCTGTTGCT
TGTTTTGTTCATCTATATATAATATTAATTCTATTATCCTTAAATTAACTATCATTAAACAACGATATGA
CAATGTATAATAAATACAATTTCACTACCTATAATTCAACATTATGTAAACTAAAGTATTTCAAATAATT
AACTGTATTAATACTCTCATCATGATTGCGTTATAAACGTTCGCTAATGAGAAAAAGAGAGGGCATATTG
TATATGGCACAAATTTTGTTCTTTAAATGGCAAAACACCTCTTATTAACTAAATAAGAGGTGTTTATGAT
TATCTCAATTTAAACTTTTCTATAGCTAATTTAATCTCGTCTCTAACACGTTGGAATTCTGACCATTCTT
TACCTGCTGGATCATCAAAACCCCAATGCTCTTTTTTAACGTTTGGTGGTAAAATAGGACAATTATTGTC
TGCATCACTACATAACGTTACGACCAAATCTGATTGTTTTAAAATATCATTATCAATCAAGTCTGACGTA
TGGTTTGATATATCAATATCTACTTCTTTCATAGCTTCTATTGCTTTAGGATTAACACCATGTGTTTCAA
TACCAGCAGAATAGACATTCCAACCTTCACCCAATATTTCCTTTCCCCAACCTTCAGCCATTTGGCTACG
ACAAGAGTTTCCTGTACATATAAAATAAATTGTTTTCTTATCCATAATTAAAGCCCCTTTTCTTAAAATA
TGATTAGTGTAAGGTATAAACCTAAGAGTGTTACAAATAGGACTGGAATAGTGATGATAATTCCAGTTTT
AAAGTATGTTCCCCACGAAATCTTCACACCTTTTTGTGTTAAGACATGTAGCCACAATAATGTTGCTAAA
GAACCAATTGGCGTAATTTTAGGTCCTAAATCAGAACCTATGACATTCGCATAAACCATGCCTTCTTTTA
ATATTCCTGTAGCACTGGATTGGCCAATCGCTATTGCATCTATTAAAACAGTTGGCATGTTGTTCATAAT
CGAAGATAAGAAAGCAGCTATAAAGCCGATACCCATGATGCTGCTAAATAACCCATAATTTGAAATGTTT
GTTAAAACATCCCCAAGGACCGTTGTAATACCTACATTTTTTAGTCCAAACACAACAAGATACATACCAA
TAGAGAATACAACGATATTCCATGGTGCACCTTTAATCACTTGTTTTGTATGAACTGCTTTAGATTTACG
AGCTAATATTACAAAGATAAAAGCAATAATACCAGCAATAATTGATACAGGAATTTGGATAAACTCGCTA
ACAAGATATCCAACGAGTAGTACTGCTAATACTATCCATGAAAGCTTAAATAACTTAGAATCTTTAATTG
CACTTTTAGGATCTGATAGATTTTCTGTATCGAACGTTTTAGGTATGGATTTTCTGAAATATAACCATAA
AACGAGAATACTAGCAATCAGAGAGAATATATTAGGAATGATCATTCGGCTAAAATATTCAATAAATCCA
ATATCGAAGTAATCTGCAGAAACGATATTAACTAAGTTACTTACAATTAAGGGAAGTGATGTAGTATCAG
CAATAAAACCACTGGCAATAATAAAGGGGAAAATCACTTTTTGATTAAATCCTAGATTCCTTACCATCGC
TAATACAATAGGCGTTAAGATTAAAGCTGCACCATCATTTGCGAAAAATGCTGCTACAATTGCTCCAAGT
AACATAATAAAAACAAACATTTTTAAGCCATTACCGTTTGAAGCCTTGACCATATGTATCGCAGACCATT
CAAAAAAACCAATTTCATCTAATATTAATGAAATAAGAATAACAGCCACAAAAGTTAAAGTTGCATTCCA
AACAATACCTGTTACTTCTAATACATCAGAAAGACTTACGACTCCTGTAATGATAGCAACAACAGCTCCA
ATTAAAGCTGTAATACCAATATCTAAACCTTTTGGTTGCCAAATCACAAAGGTTAAAGTTAAAAGAAAAA
TTACAATTGCTAAAATAGTCATCAACAGTCACCTGATTCCACATTTTTACATACACATCTTTGATTAGAT
GTATTAATGATGTTCAAGTTTTGGATAATATCATCTAAAATAGCATGATTAAGTTGATACCAATGTTTAT
TGCCGTCTTTTCGTGTTGTAACTAATTCATTATCTACTAATGACTTCATATGATGACTTAGTGTAGGTTG
TGAGAATTGAAAGTGTTCTAATAAGTCACAAGCGCATAGCTCACCACAAGAAAGTAAATCTAATATTTCT
AACCTACTTGAATCTGATAAAATTTTTAATATTGTTGATAGTTCTTTATAAGACATGAATAAACCTCCTA
GACATTAAATAGATTAACATCTATATAGATTATTGTCTATGTTATTTTATTTACTATTTTTTATTCTATA
TATAGTTTGACGTGTAATACCAACTTCTTTAGCTATAGTACTTATAGATTTACCCTGTTCAAGTAATTCA
ACAACTCGGTAATAAACTAAACGCTTTTGTGGGTCTTTAGCATTGGGAGAATACAGAATAGGTCTCCCTT
TATATATACCTTTTTCTTTGGCGACTTGAATCCCTTGAGCTTGTCGACGTTTACTTTCATTTCTTTCTTG
TTCTGAAATCATTGCTAAAATTTGAATAATTAAATCTTTCATAAATTTATCTAGTAGTGGATTTCCAATG
ACTTCATTCATCATAGGTAAACTCGTTATCATGAGCTGAACTTCTTTTCGAAGATTTTTCGTAGATATAA
TTTGCTAATAAACTTCCTAAAACTGAATAAAGAAAAATAGTTAAACTCATGTAATCACTCCATAATTCTG
AAGTGTCTCCATGTCTACGCATAGACACGCATTTATGCCGAGAAAATTTATTGTGCGTTGAGAAGAACCC
TTAACTAAACTTGCAGACGAATGTCGGCATAGCGTGAGCTATTAAGCCGACCATTCGACAAGTTTTGGGA
TTGTTAAGGGTTCCGAGGCTCAACATCAATAAAGCAACTATGGTAAAATTTTAAAAAAGGAGGAATGTAT
TTTGAATAAAAAAAATGAGTTAGATATAGCTTTTATTATGTCTACCGTTTTGAATGTTTTATTTTTAGTT
GGGTTAACTTTCTTAGTTCAATTAGAAAATTTATATATTTTAATTCCATATACTATTTTGGGTTTTATAA
ATGCAGTTTATCTAACTGTTAGGGCTATAAATATTACTAAAAATAGGAGGTTCTGTTGCAAAGTTAAAAA
ATAAGTGTCTAACCTTATGTTTAAAATAATACTTCGTATTAACTGGCTAGCATGATGCTAATTACACGGC
ATGGCGAAAACCCGTAGATCTGAAGAGATCTGCGGTTCTTTTTATATAGTCCATAAATACATTCAATGCC
TTTGATCGTATTCTTTGCCGTATTGATACTTTGATAACTTATTTTCCTTACTTTGATATGACGATGATCT
TGTTCAATGAGATTATTTAAATATTTAGAGGTACAATGACAGTTGGGGGTAAGTTTAAAATCTTTAATCA
CTTTGGACATTGCCACCTTCGTTGAAGGGGCTTGGTTTGTAATTATCATTTGAGGTTTGCCAAATTGTTT
AATAAGACGTTTAATAAACGTATATGCTGAGTGATTATCTCGTTTCTTACGTAACGAAATATCTAGTGTA
TGGCCATCTGCATCAATAGCGCGATATAAATAATTCCATTGCCCTTTAATTTTGATATACGTCTCATCTA
TATGCCATTTATAATAAGCTTGCTTATTCTTTTTCTTCCAAATTTGATACAAAATAGGAGCATATTCCTG
TACCCATCGATAAATTGTTGAATGATGAACATAGATGCCTCGTTCTCTCAATATTTCAGATATATCACGA
TAACTTAATGCATATCTTAGATAGTAGCCAACGGCTACAGTAATGACATCTTTGTCAAATTGCTTATATC
TGAAATAATTCATCCTCTGCACCTCATTTTTGTTGACTATTATACTATATTTCTAACTTTGCAACAGAAC
CGAACAAATCATTGGAAGTTTGACGGGGTAATTATCAATGGATAAACAAGTTAGAAATACAACAGAAATT
GTACGTTTGGCGAAGCAGAAATCACAAAAGACAAGGGAAAAAGTAGACAAAGCGATTTCTAAATTTTCGA
TTGAAGGTAAAGCTATTAATTTTAATTCAATAGCAAAGGAAGCTAATGTTTCTAAATCATGGCTTTATAA
GGAACACGATATTAGGCAAAGAATCGAATCCCTTCGTGAGCGTCAAATAACATCAAATGTAGTCTCAAAA
CCCAAGAAAAGTTCTCGTTCGGAGGAAATCCTTATAAAAACCTTAAAAAGAAGGGTTATGGAATTAAAAA
AAGAAAATAAAAAATTACAGAACCAAATTCAAAAATTATATGGAGATCTGTATAATAAAGAGTAGTTTTA
ATTATTAATCTGTAGACAGATTGTGAAAGGATGCACTTAAACTAACGGGGCAGTTATGTTTAAGATACTT
TAAAATTTGGTTAAAATCTCCGAAAGGATTGGTTTCTAACATTAGAAATCAATCCTTTTTAATATTAATT
ATATATCATTCAAACAATCATTTGACTATTTGTTTATGGTGGGATATATTATAATCATCAAACAAACAGT
CATTTGAATAAGGAGGATAATTATGACAAAAGATATGTGTGAAGTTACCTATATTCATGAAGATAAGGTA
AACAGGGCTAAAAAAGACCTTGCTAAACAGAATCCTATGGATGTAGCGAAAGTTTTTAAGGCTCTATCAG
ATGATACAAGAGTTAAAATTGCTTATGTTTTGTCTTTAGAGGGAGAGTTATGTGTTTGTGATGTAGCTAA
TATCATTGAATCTTCAACGGCTACGGCATCCCATCATTTAAGATTATTGAAAAATTTAGGTATAGCAAAA
TACCGTAAAGAAGGAAAAGTAGTCTATTATTCACTAGATGATGAGCATGTTAAACAGCTTGTAGAAAAAG
CTTTCTTGTATCAAAGGGAGGTTGCTAGTATTGGATAGTTCAGCAAAAACATTAACAGAAGATAAACAGG
TTTACCGTGTGGAGGGTTTCTCGTGTGCGAATTGTGCTGGGAAGTTTGAAAAAAATGTAAAACAACTAGC
TGGAGTTCAGGATGCAAAAGTGAACTTTGGCGCTTCCAAAATTGATGTATATGGAAATGCATCGGTTCAA
GAGCTTGAAAAAGCAGGTGCTTTCGAGAATCTTAAGGTATTTCCCGAAAAACTAGCGAATTCATCGATGC
AAGCGGTCAAAGAAGACACTAAGGCTCCTAAAGAAGAGAAAATACCGTTTTATAAAAAACACAGCACATT
GCTGTTTGCCACATTACTGATTGCTTTTGGTTACCTTTCTCACTTTGTAAATGGAGAAGATAACCTTGTA
ACTTCCATGTTATTTGTAGGTTCGATTGTAATTGGCGGATATTCACTATTTAAAGTTGGTTTTCAAAATT
TGATACGCTTTGATTTCGACATGAAAACCCTGATGACCGTAGCAGTTATTGGAGCTGCCATCATTGGTGA
ATGGGCAGAGGCATCCATTGTTGTCGTTCTCTTTGCAATCAGTGAAGCACTTGAACGTTTTTCTATGGAT
AGAGCAAGACAGTCCATTCGTTCATTGATGGATATTGCCCCAAAAGAAGCACTTGTTATGCGGAATGGTC
AGGAAATAATGATCCATGTGGACGATATTGCCGTGGGTGATATTATGATCGTCAAACCAGGGGAGAAAAT
TGCCATGGATGGGATCATTATAAATGGTGTGTCGGCTGTCAACCAGGCTGCTATAACAGGAGAATCTGTC
CCTGTTGCCAAAACGGTAGATGATGAAGTATTTGCAGGTACGCTTAACGAAGAGGGACTACTTGAAGTAA
AAATCACCAAATACGTAGAGGATACAACTATCTCCAAGATTATTCATCTGGTTGAGGAAGCACAAGGGGA
GCGCGCTCCAGCGCAAGCATTCGTAGATAAATTTGCGAAATATTATACGCCGATCATTATGGTTATTGCG
GCGCTCGTTGCAGTCGTTCCACCTTTATTCTTTGGTGGAAGTTGGGATACTTGGGTTTATCAAGGATTAG
CGGTACTTGTAGTTGGATGTCCGTGTGCATTAGTTATTTCTACTCCAATCTCGATTGTCTCGGCAATTGG
AAATGCAGCTAAAAAAGGTGTGTTGATTAAAGGCGGTGTCTATCTAGAGGAATTAGGAGCCATTAAGGCA
ATCGCATTTGATAAAACAGGAACACTGACAAAAGGTGTACCAGTGGTAACAGATTTTAAAGTGTTAAATG
ATCAAGTGGAAGAAAAAGAGCTGTTTTCCATTATTACAGCTTTAGAATATCGATCACAACATCCACTTGC
TTCAGCAATAATGAAGAAAGCAGAGCAAGATAATATTACTTATTCCGATGTTAGAGTGGAGGACTTCACT
TCTATTACAGGTCGGGGCATTCAAGGGAATATAGATGGAACAACCTATTACATTGGCAGTCCAAGGCTTT
TTAAAGAATTAAATGTTTCCGATTTTAGCCTTGAGTTTGAAAATAAAGTGAAAGTTTTACAAAACCAAGG
GAAAACGGCCATGATTATTGGAACGGACCAAACAATCCTCGGCGTGATTGCTGTAGCAGATGAGGTCCGC
GAAACAAGTAAAAATGTGATTCAAAAACTTCATCAGTTAGGAATCAAGCAAACAATTATGCTGACAGGTG
ATAATCAAGGTACCGCAGAAGCAATCGGTGCTCATGTAGGCGTTTCTGATATTCAGTCCGAATTGATGCC
ACAGGATAAGTTGGACTATATTAAAAAAATGAAAGCCGAGCATGGTAATGTAGCTATGATTGGCGATGGC
GTCAATGATGCTCCTGCACTTGCTGCATCCACTGTTGGCATTGCAATGGGCGGTGCTGGAACAGATACTG
CCATCGAGACAGCTGATATTGCATTAATGGGAGATGATTTAAGTAAGCTTCCATTTGCAGTAAGACTTAG
CAGGAAAACGCTAAATATCATCAAAGCGAACATCACGTTTGCCATCGGAATTAAGATAATTGCCTTACTA
TTGGTTATTCCAGGCTGGCTAACCCTTTGGATTGCGATTCTTTCCGATATGGGAGCCACTATTTTGGTAG
CATTAAATAGTTTGCGACTGATGAGAGTGAAGGATAAATAGGTACTATATGTGTGCAATTTACGGAGAGG
CTGGGACATAAATCCCTAAAAAGCAGCAGTAAGATAATTTTCAATTAGAAAATATCTTACTGCTGTTCTC
TATTTATACAATACTTCGTATTGAATGGCTTCGCTTTGCCCGTCTGGCACATTACTGTAAAATTCTATAA
ATAGAATTTTTGATGACGGATCCCTTCCTAGGGTGCCGTCTCAGCCTTGGTCTTCGACTGGCACTGCTCC
CTCAGGAGTCTCGCCATTAATACTACGTATTAACATGTAATTTTACTTTGAAATACTTTAAAAAAATAAG
ACACTTTCGTATAATTTAATAAATACCACTAAACTAAATTAACGAGGTGCCTTATGTATAAAAATTATAA
CATGACCCAACTTACACTACCAATAGAAACTTCTGTTAGAATTCCTCAAAATGATATTTCACGATATGTT
AATGAAATTGTTGAAACGATACCTGATAGCGAATTCGATGAATTCAGACATCATCGTGGCGCAACATCCT
ATCATCCAAAAATGATGTTAAAAATTATCTTATATGCATACACTCAATCTGTATTTTCTGGTCGTAGAAT
AGAGAAATTACTTCATGACAGTATTCGAATGATGTGGTTAGCTCAAAATCAAACACCTTCTTATAAAACT
ATTAATCGTTTTAGAGTAAATCCTAATACTGATGCATTAATTGAATCTTTATTTATTCAGTTTCATAGTC
AATGTTTAAAGCAAAATCTTATTGATGATAATTCAATTTTTATTGATGGTACAAAAGTAGAAGCTAATGC
CAATAGGTATACATTTGTGTGGAAGAAAAGTATTCAAAATCACGAATCGAAATTGAACGAAAATTCAAAA
GCATTATATCGTGACTTAGTTGAAGAAAAAATAATACCAGAGATAAAAGAAGATGGAGATAGCGATTTAA
CAATAGAAGAAATAGATTTAATTGGTAGTCATTTAGATAAAGAAATCGAAGATTTAAATCATTCTATTCA
GAATGAAGATTGTACTCAAATTAGAAAACAGACCCGTAAAAAAAGAACTGAGATTAAGAAGTTCAAAAAG
AAATTTGATGATTATTCCGAAAGAAAAAGTAAATATGAAGAACAAAAATCGATTCTTAAAGATAGAAATA
GCTTTTCTAAAACTGATCATGATGCAACTTTTATGAGAATGAAGGAAGACCATATGAAAAATGGCCAACT
TAAGCCAGGATACAATTTACAAATAGCGACAAATTCTCAATTTGTTTTATCCTATGACCTATTTCAAAAC
CCGACAGATACTAGAACTTTAATTCCATTTTTAACAATGATTCAAAATACCTTCGGTTATTTACCGGAGT
ATATTGTAGCTGATGCAGGTTATGGTAGTGAGCAAAACTATATGGCTATTATAGATGATTTTAATAAAAC
GCCACTTATTACGTATGGTATGTTTATTAAAGATAAAACGAGAAAGTTTAAAAGTGACATTTTTAACACT
CAAAACTGGAAATATGACGAACTTAATGATGAATTTATATGTCCTAATAACAAAAGAATAGGTTTTAAAA
GATATGCAAACCGTAATGATAGATATGGTTTTAAACGTGACTTCAAACTATATGAATGCGATGACTGTTC
AGCATGTTCTTTGAGGCAACAATGCATGAAGCCAAATTCGAAATCCAATAAGAAAATCATGAAGAATTAT
AATTGGGAATACTTTAAAGCCCAAATTAATCAAAAGCTTTCTGAACCAGAAACGAAAAAAATCTATAGTC
AAAGAAAAATTGATGTAGAGTCTGTTTTTGGATTTATGAAGGCTATTTTGGGTTTCACTCGAATGTCAGT
TCGAGGAATAAATAAAGTTAAACGAGAGCTAGGTTTTGTATTAATGGCACTTAATATAAGGAAAATAGCA
GCTCAACGAGCTGTACATTATAAAATAAATATCAAAAAAGCTGATTTCCATCAAATAATTAATAGAAATC
AGCTTTTTTACATTGCCTAAGAACTTAATGTCCCAGCCTCATCCCTAAAATATTTGGAGATGATAAAATG
ATCGCGACGATATAAATTATTTTGTTACTTTTATTTGTCCCATCATTCCATTATCTTCATGCTCAAGTAT
GTGACAATGGAACATGTATGTCCCAGTATTTTTAAAAACCACTTCTATTTTGGCTTTTTGTCCAGGTTCC
AGAGATATAACGTCTTTTTTGCCTCTCATATCTTCTGAAGGTTTCTTCCCATCCACTGATAAAACTTTAA
ATTGCGTTCCGTGGATATGGAACGGGTGCTTCATACCACTCATTTTATCTTTGACGTTTTCAATTTCCCA
AGTTTCTTTACGGTTTACCTTTTGTGTGAAATCTATTCTGTTAGGATCGAATTTTTTGCCATTAATAGTA
ACATTATCGTCCATACCTTCTAATTTGATTTTTTTATCTACTTTTGGAGTAGTGTCTTTGTTAGTACTTT
TTTCTTTGTTAATAATTGGTAAAATTACTGTTTCATCATTATCAACAAGATTGACTTTTTCTTCTTTCAT
TTTAGATAAATCTATTACTATTTCTTTTCTTGCTGAAGGAGCTAAATTAATTTCTTTTAACTTTTTAGTC
TTTTCTAAATGGCCGCCTTCTGAAGCAATATATTCAAAACTTTGATTATTACTTAGCTTAAGATTTAAAT
CCCGAGCATTGGAGCCATTTAAAAGTCTCAAACGTATTTTTCCTTCTTTTGTTGTTAATTTAGGATCTAC
TTTCCCATTCACAAGGACTGTATCACCTTGAGTACCATCTTCATCTTTCGTTTTTGTATAATTTAATTTT
TTAGATACAAATGTTTTATCTTGGATTATTATAGGCAAATCATTTTTCCCATAATTGCTAGGATAATTAT
TCTTTTTCTCATCCTCTATATATAATAACCCTGATAAACCATTATAAACTTGTTTAGCTGTATTTGGGGA
GGGGTGGGGATGATACCATAATGTAGCAGCCTCTTGTTTAACCTCAAATTTTATTGTTTTTTCTTTTCCT
GGTTTTATAACTTGAGAAGGGCCTCCATCCACTTTTCCATCTATTTCTAACCCATGCCAATGAAATGTTG
TATTTTCATCTAAGTTGTTGACTAACTTAATTTTAACCTTATCTCCTTTTTTTAATTTTAAAGTTGGCCC
AAGTAAATTTCCATTGTATCCTAAAGTGTTAGAGAAATTACCTTTGTAAAATTCTGTCTTTCCTTTCTGC
GCTTTTAATGTATAACTTTTATAACCATTGTTATCTTTTTTAGGATCTAAAACTTTGGGAAATGTTATTT
CATTTTTTCCTTGTGAAGAATTCAAATTTTTTCTTTCGTCATAACTTTTCATATCCATCATATCATTTCG
CTTTTGATCATTTTCTTTCATGTCCATCATGTTGTGCTTACCTTCTGCAAAAGTATCATTAGGAACCATA
AACATTATAGAAAATAACGTAATTAAAATTGTGAACATTTTTTTATACATTATATTTACCTCTTTTATTT
TAATTTTAATGTAAATGCATTAATTGCTACGATGATCGTACTTAAAGACATAAGTATTGCACCCACAGCA
GGTGATAATATTAAACCAATAGAAGCTAATATACCAGCTGCAAGAGGAACTGCAATCACGTTATATCCTG
CGCCCCACCATAAATTTTGAACCATTTTTTTCATCGTATTTTTTGAAAGGGACAAAAAATTGATAATATC
AGAAGGATTACTTTTAACGAGTATGACATCCCCCGATTCAATAGCTACATCTGTCCCTGCGCCAATTGCC
ATACCAATATCTGCTCTAATAAGGCTTGGCGCATCATTGATACCATCACCAACCATCATGATTTTGCTAC
CATTGCTTTGATAATCTTGGATAATACTTTCTTTATCTTCGGGCATCAATTGCGCGTGGACATCACTAAT
ACCTAATTCTTCAGCCACTGTTTGTGCCACTTCTTTATTATCGCCTGTAAGCATGACTGGCGTAATGTTT
CTCGATAATAAATCCGAAACCATTTGTTTTGAACTTTCTTTAATTTTATCGCCTTGTGCGATAATACCAA
TAACTTGTCGGTCATGAATTAGATAACTAATAGAATTCCCTTGTTGAGCGAGATTCGTAAATTGTTCTTT
ATTATAATCAAAATTGCTTTTATCGAGATAAGAAACATTCACTATTTTGAGTTTTTTATTATCAACTGTG
CCTTCTAAGCCTACACCTGGAATATTATTAACTTCTTGAGGAGTAGCATATGAAATATTTTTGCCTTTAG
CAAAATCAACAATACCAGTGGCAAGTGGATGATTAGAATTACTTTCTAATGAAGCAAATAGACTCAATAT
TTCTTCATTATTTAACTCGTCTGTAAAACTTTCATAGTGATTCACTGAAAAGTTACCTTCAGTTAGTGTC
CCAGTTTTATCCATCATGATGTAATCAATGTGTTGTGCGATTTCTACAGATTCTCTGTTTTTAATGATTA
AACCATTATGTGCGCCTATAGAGGTAGAACGTGCTGTAACTAAAGGTATTGCCAAGCCTAATGCATGTGG
ACAAGCAATGACTAATACGGTTACTAGCCGTTCAAGTGCGAAATCGACGTTGTTTTGAATAAGCATCCAT
ACGATAAATGAAATCAGGCCAATACTTACTGCAAAGTAAAACAAATAACCTGCGACTTTATCAGAGAGGA
GTTCAGCTTTTGACTTATCGTTTTGAGCTTGGTTAACAAGACCCATAACTTGAGATAGGTAGCCATTTTC
ACCCGTAGCAGTCACTTTAACTTGTACTGTACCTGAACCATTAATTGAACCTCCAATAACATCATCATTA
TGAGTTTTATGAACTTTTTTTGATTCGCCAGTAACTAATGATTCGTCAATTGATGTTTCTCCTCGAACAA
TGATTCCGTCTGTGGGTATACTTTCGCCTGCTCTGACTTCCACAATATCGTCAATATGAATATCTGATAT
TTTAACTTCTTCTCGTTGATTGTTATCAATCAGCTTCACTGCAGTATTAGGTAAAAGTTCTGCCATTTTC
TTCAGTGCATTGCCTGCATTACCTACTGCGTTCATTTCAATCCAATGACCTAATAACATGATTAAAATTA
AAGTCGCTAATTCCCAGAAAAAGTCCATTGTATGTGTGGATGAACCACTGAAGTTATTCATATAAAAGGC
GTATAAACTATAAATATAAGCTACTGAAATACCTAGAGCAACAAGCGTCATCATTCCAGGTTTTTTAGTT
GAAATTTCATCTTTAGCCCCTGATAAAAATGGCTTTCCTCCGTAAAAGAATAAAATTGTAGCAAGAATTA
ATACAATCCAATCTGACCCTGTAAATGAAATTTGAAACGGTAATTTAACTCCCATCATGGGCGATAAAAT
AATAATCGGTATCGCAAAAATCAAAGAAATAAAGAATTTACTTTTAAAATTTCCATGATGGTGATGTTCA
TGATTACCATGACTAGTGTGATTTTCATGTTCTTGATGACTATGATGCTCATGATTTTGGTGTTTTTTGT
TATTCGACAAAATTAAACCTCCTAATTTTATATTTTTAAAGATAGTAATAAGACAATTTGAGTGTAACAT
ATACGGGATAGGGGTATATACCATTTGACTTTTTTATTTTGTAGTGTACAGAAAATAACCATTTTCTGTA
CACTCTTTTTTTATATCGAAATAAGTGAGGATTACATTTATTTTTATGTTCAGAAACCCAATAAAAAATC
TATGTTCATAAAAGTACCCGTATTTAAGTTATGGTACACTAATGATGGATATAGGAGGTTTGTATTTTGA
AAATAGGTTATGCAAGAGTTTCAACAGGATTACAAAATTTAAATTTACAAGAAGATCGATTAAATGCATA
TGGTTGTGAAAAGATATTTAACGATCATATGAGTGGTTCAAAAAGTAAAAGACCTGGTTTAGATAAAGCA
ATTGAATTTGCAAGGTCTGGAGATACTATTGTTGTTTGGAGATTAGATAGACTAGGACGTAATATGGAGG
ATTTAATTACATTAGTTAATGAGCTTAATGAACGAGGTGTAAGTTTCCATAGTTTAGAAGAAAATATAAC
GATGGATAAATCAAGTTCTACCGGACAATTATTATTTCATTTATTCGCAGCATTTGCAGAATTTGAACGT
AATTTAATTTTAGAACGTTCTTCAGCTGGTAGAATTGCAGCACGTGCTAGAGGACGGTATGGTGGAAGAC
CCGAAAAATTAAACAAACAAGATTTAAAATTGCTCAAAACACTTTATGATAATGGTACGCCAATTAAGAC
AATTGCTGAACAATGGCAAGTTTCACGTACAACAATTTATCGTTATCTCAATAAATTAGAAGATGAAAAG
AGTGATAAGTAAATACAACTTAACTTTCAACAATAATAAAAGTTAAAAAATACACACTAATCATACGTTT
AAGCTATTATAAATTCAACAACTTCATTTGTATGATTAGAATGTACCTAAAAAATACATAAATTATATTA
CAATATTTTTATTATAGAGACTAAAGTATCTTAGAAATTTGGATAGTAGGTTTTTCGAGAATAAAAGTAT
AGTTGGCTTTAATATATAATTAAGCTAAGCTATCATTTATATTTACTCGATTATAATTCGCACTTCAACT
TTTTAATAACGTAAAAATTAAAAAGTAGTTTCATTTATCTTTAGTAATATCTTTTTAAACACTACAGTTT
CTTCATTAGTTAAATTAGCGAAGTAATGATTATTAAGTTGATAGGCTTTCTTTTCTAATGTTGGCCATAA
GTCTTTTGCTTTATTTGTACTGTTTATTAGCACAGTTCTTCTATTTTCATTATCAGTTTGACGTGTTATT
AGATCCTTTTTGGACATCTTATCTAATATTCCAGATATTGTTGAAGGTTCTAAATTTAAAGTATTACCAA
TCGCTTTAGGTGTATTCAAATTACTATTAATCAAGCAATTCAAAACACCATATTCTGCTGGAGTAATATT
ATAGGGACTTAATAAACTTTTAAAATGTTTAAACACTCTATTCTGAGAAGTACTCAACAAATAATTTATA
CAATTATCTAATTCCACAACAAAAACCCCTCTTAAATCATTAGTATTGACTCGCTTATCATATCATGATA
AGTTTTGTAGGAAAATAGTTTTGCAACAAAAACATACCTCTACAAAACAATTGTGAAAGAAGGCTAATAA
ATGTTCAATGCGATAGTAGTGAGAAAAAGTGCATCAAATGTTAGTTATAAAATAGAAACCGTTGATGAAT
CTCATTTATCGAAGGGTGATGTCTTAGTAAAAGTGGTATACTCTTCAATAAATTATAAGGATATGCTAGC
TTTACAATATAAAGGCGGTGTAATTAGAGATTATCCTATGATTCCTGGTATAGATTTTGCAGGTATTGTT
GAATCAAGTTCGAATGATAAGTTTAAAGAAGGCGATAATGTATTAGTTACTGGTTATGATGTCGGTGTGA
CACATACAGGTGGATTTTCAGAATATGCACAAGTGCCTGGAGAGTGGATTGTTCCTATTCCCCAAGAAAT
GTCTATTAAAGAGTCTATGGTATATGGCACAGCCGGTTTTACGGCAGCATTATCAATTTTTGAACTAGAA
AAATATGGAATGAATATCAAATCACAACCTGAAATTTTAGTGTCTGGGGCTACAGGTGGTGTGGGCAGTG
TTGCAATACAAATTTTACGTAAAATTGGATATGAAAATATCACTGCTATCGTAAGAAAAGAAAAGCAAAT
AGAAATCGCAAAAAAATTAGGTGCAAAACAAGTAATAATAATTGAAGATGATAATAAACCACTTAAAAAA
GGTATTTTTGATTATTTCCTAGATACAGTGGGGAGTAATGTAACATTATACGGTTTAAAACGTCTAAATT
ATCAAGGTGTTGCTACTGTATGTGGAAATGTAGCAGGAAATTCACTTAACGCTAATATATTACCGTTTAT
TCTTAGAGGTATTAAATTAATTGGCATTGATTCTGTATATGTTGATCATAATATCCGTGAAGATATATGG
AGTAAGTTAGCAAATGAATGGAATATAGGAAATTCACTTCTATACAATGAAATTGGATTTGAAGAATTCT
ATAAAACGATAGATCAGCTTTTAAAAGGACAACATTTAGGAAGAACTATTTTAAAAGTATAAGTATGAGT
ATTCATTAATACATTTACTATTAATTCAATCATTTTGCATTTCTCTACTAACCAGTGTTATAATTTATAT
AACGAAAATGATTAACAATTAATGCACCAATCCCCACACTATTGCAGTAGTGTGGGGATTTTTTCGATGC
TGGCTTATAAAGTCGCCTATTAATTATTTGTTGCGTTTACTAAGCCAATAAGTATAATACGCAACAGCAC
AGCCACTGATGACTGGTGCTATGATGTGAACGAAAATGATTAGCAAAGTAATGCACCTCCTCTCTTCGTC
AATTGACACCTGAGAGATAGGCGACTCTATTATTATACCATCTGTGAATATACAAGCATATCTACTTTCG
ATAAGTCGTCTTATGTTATATAACTTTGTTTTTTATAGTATCAAGACAAAAGAAGAAACGCAGTTCAAAA
TCATCCCCTAAATTCATTAATCTATGGATGAATTTAAAAGCGTTAAAAATGTAACTGGATCTAAGACGGT
TACTATTGACATGTATGAACCCTATGTCCGATTATTTCGCGACCTATTTCCTAATGCAGCTATTATTTTT
GACAGATCCCATATCGTTCAACATTTAAATAGAGAACTTAATAAGTATCGTGTACAAGTTATGAATGAAT
ACCGTAATAAAAAAGGACCTGATTATACAATTTTTAAGAATAACTGGAAAGTCCTATTGATGGATACTAG
TAAAACCATATTTAGTAAATACAGATGGAATAAATCTTTTAAGGCTTATAAACGCTCATCTGACATTGTA
GAATTCATGCTTTCAAAAGACGATATACTACGACACTCCTACGAACTTGTCCAAGGATTACGAAAAGACC
TAAGGTTATGTAATTGGCCTAAATTTATTAATCGTTTAAATTCAGTTAGTAAAAAGTCTGTGAGTAAGGG
TGTATGGAAAGCGGTTAAATATTATAGAAAACATCAAAGGATGTTAAGAAATACAATTTATTACCCAGCA
TTTAATAATGGTGCTATAGAAGGAATTAATAATAAGATAAAATTAATCAAGCGAATTTCTTTTGGTTACA
GAAATTTCAACAACTTTAAAGCACGTATAATGATGATTTTCAGCTTATACAAAGGAGAAAAAAGAAGACA
ACCAAGCCCAATAATGGACTGGCCGCCTAATAATAAAAACTCTAAAAGTTGTAATTTAAAATAGTTCTTT
AAATTATATACCCACCACATTTGATGGAGAACCTAAAAATATTTATCTCTAAATTAACGTTTTAACTCAT
TTTTGATAGTTTCAGTTGCAGCTTTAGCTTTACATACTCTCGGATATAATCAGACTGTTCTTCTGGAAGA
ACTATTCTATGCCTCCCACAATTAGACTTTCTTTGTTTGTATTCTTGATAATATTCAAGGGCAGACATCC
CCGACTTAAAAACATTGATTACGTTATAAATTGTCTGTCTAGAACGTTTCAATCTACTCGAAATCTCTTT
AACTGAAAGATTCTGGTGATAATATGATTCTATGAACGTAAGTTCATCCGTGTTAAGACGTGTATAGTCC
ATTCTGTACTAACTCCTTATGTTTTCTTTGGTAGGAAATACATATTGAGTTTAGCACAGAAGGCTTATTT
ATTTGTCTAACTTAATTTTACAATTGGCGAAAAATAAATATATAGATGAACTGTCTACACTTAGTTTGAT
TAATTTTATAAAAATAGATATTGTTAACTAAGTGTAGACGATTCAACATTTTAACTTATAATAATATATC
TTAATTTATTATAGAACCCTATTATTATGTTCAACACTTTACACTCCAAAAAGTAAAAAGGAAGTTAAGC
AATGTTTAGTTGCCTAACTTCCGATATTGAATGCATCAGTCCAATTTGACATAGAGCCTTGATCAATTGA
TTTTATAATTATTATTGGAAAATAATAATTAATGATTTTCCTTTTTCTATTGTCTATTTTAAACTATATT
TCTTTATTTTCTTTTTTTCTACGTTTATTAATAAATAACATTGATGCCATCAATATTATTATGATTGATG
AAAAAGCTGTATTTTTTCCTTCTTGTTTCATACCTGTATTTGGTAGAAGCTTTTCATTTTTATAATTGTT
GCCTTTTTCATCTACTTTACTTGTTGCTGTTTTTCCATCTGGGAATGTAACAGTTACAGTATTTCCTACT
TCGTGTCCTTTTCCTGACACTTTTTTACTTCCTACTTCTGTGTCATTTACACTTGGTGCCTCTGGTGCAG
TTGTATCTGTTACTTTTCCTTTCCCTGACTCTGATTTGTTACCTGACATATCTGTTTCAGTCGCTGTAAT
TTCATTACCTACTTTTAACTCTGTTCCCTCTGGAACATCTACTGTCCAGTTGCCTTTTTCATCTACTTTA
CTTGTTGCTGTTTTTCCATCTGGGAATGTAACAGTTACAGTATTTCCTACTTCGTGTCCTTTTCCTGACA
CTTTTTTACTTCCTACTTCTGTGTCATTTACACTTGGTGCCTCTGGTGCAGTTGTATCTGTTACTTTTCC
TTTCCCTGACTCTGATTTGTTACCTGACATATCTGTTTCAGTCGCTGTAATTTCATTACCTACTTTTAAC
TCTGTTCCCTCTGGAACATCTACTGTCCAGTTGCCTTTTTCATCTACTTTACTTGTTGCTGTTTTTCCAT
CTGGGAATGTAACAGTTACAGTATTTCCTACTTCGTGTCCTTTTCCTGACACTTTTTTACTTCCTACTTC
TGTGTCATTTACACTTGGTGCCTCTGGTGCAGTTGTATCTGTTACTTTTCCTTTCCCTGACTCTGATTTG
TTACCTGACATATCTGTTTCAGTCGCTGTAATTTCATTACCTACTTTTAACTCTGTTCCCTCTGGAACAT
CTACTGTCCAGTTGCCTTTTTCATCTACTTTACTTGTTGCTGTTTTTCCATCTGGGAATGTAACAGTTAC
AGTATTTCCTACTTCGTGTCCTTTTCCTGACACTTTTTTACTTCCTACTTCTGTGTCATTTACACTTGGT
GCCTCTGGTGCAGTTGTATCTGTTACTTTTCCTTTCCCTGACTCTGATTTGTTACCTGACATATCTGTTT
CAGTCGCTGTAATTTCATTACCTACTTTTAACTCTGTTCCCTCTGGAACATCTACTGTCCAGTTGCCTTT
TTCATCTACTTTACTTGTTGCTGTTTTCCCATCTGG

>GQ900477.1 Staphylococcus aureus plasmid SAP054A, partial sequence
ATTATTTTCCTTCTTGTTTCATACCTGTATTTGGTAGAAGCTTTTCATTTTTATAATTGTTGCCTTTTTC
ATCTACTTTACTTGTTGCTGTTTTTCCATCTGGGAATGTAACAGTTACAGTATTTCCTACTTCGTGTCCT
TTTCCTGACACTTTTTTACTTCCTACTTCTGTGTCATTTACACTTGGTGCCTCTGGTGCAGTTGTATCTG
TTACTTTTCCTTTCCCTGACTCTGATTTGTTACCTGACATATCTGTTTCAGTCGCTGTAATTTCATTACC
TACTTTTAACTCTGTTCCCTCTGGAACATCTACTGTCCAGTTGCCTTTTTCATCTACTTTACTTGTTGCT
GTTTTTCCATCTGGGAATGTAACAGTTACAGTATTTCCTACTTCGTGTCCTTTTCCTGACACTTTTTTAC
TTCCTACTTCTGTGTCATTTACACTTGGTGCCTCTGGTGCAGTTGTATCTGTTACTTTTCCTTTCCCTGA
CTCTGATTTGTTACCTGACATATCTGTTTCAGTCGCTGTAATTTCATTACCTACTTTTAACTCTGTTCCC
TCTGGAACATCTACTGTCCAGTTGCCTTTTTCATCTACTTTACTTGTTGCTGTTTTTCCATCTGGGAATG
TAACAGTTACAGTATTTCCTACTTCGTGTCCTTTTCCTGACACTTTTTTACTTCCTACTTCTGTGTCATT
TACACTTGGTGCCTCTGGTGCAGTTGTATCTGTTACTTTTCCTTTCCCTGACTCTGATTTGTTACCTGAC
ATATCTGTTTCAGTCGCTGTAATTTCATTACCTACTTTTAACTCTGTTCCCTCTGGAACATCTACTGTCC
AGTTGCCTTTTTCATCTACTTTACTTGTTGCTGTTTTTCCATCTGGGAATGTAACAGTTACAGTATTTCC
TACTTCGTGTCCTTTTCCTGACACTTTTTTACTTCCTACTTCTGTGTCATTTACACTTGGTGCCTCTGGT
GCAGTTGTATCTGTTACTTTTCCTTTCCCTGACTCTGATTTGTTACCTGACATATCTGTTTCAGTCGCTG
TAATTTCATTACCTACTTTTAACTCTGTTCCCTCTGGAACATCTACTGTCCAGTTGCCTTTTTCATCTAC
TTTACTTGTTGCTGTTTTTCCATCTGGGAATGTAACAGTTACAGTATTTCCTACTTCGTGTCCTTTTCCT
GACACTTTTTTACTTCCTACTTCTGTGTCATTTACACTTGGTGCCTCTGGTGCAGTTGTATCTGTTACTT
TTAATTTTTTTTCTTCCATATCAACCTTACTTAAAAATTCTTTGATATTTGGTATTTCTTTAGGTCTTTC
AATGTCAACTCTTATTTTATCTAGCTCTTTCTTAACTTCATCTCCATTACTGTAGTTCCCATCTTTTATT
TTCTTATTTACTTTATCAATACTTTCTAATACTGGTGTAGGATCATAAAAATATATATTAAGGCTACGAA
TGACAACCTGCCCATCAGAACCATTAACAGGATTTCCAGCTTTATCCATAAGAGTATACGTTATTTTATA
CATACCTGTTATTTTATTTTTAACTATCTTTTCAACACTTGGATAATCTGATCCTTTTGACACATAACTT
TGTACTGTGTATCCTTCTGGATAATCCACAAATTTTTCAGGATTTATTTCTTTATCTACTCTTACGACTA
ATGCATTCCCAACATTATATTCAGGTCTAAGACGTATATCTAAATTTTCTGAATCTGAAGAAAATTTTGC
ATCCTTTAAAAACTTCAAATCATTAGAATTTTTAGGTGTTTCTATTGCTTTTTCTTCTTTAGGTGTTTCT
ATTGCTTTTTTCTCTTTAGGTGTTTCTATTGCTTTTTCTTCTTTAGGTGTTTCTATTGCTTTTTTCTCTT
TAGGTGTTTCTATTGCTTTTTCTTCTTTAGGTGTTTCTATTGCTTTTTCCTCTTTAGGTGTTTCTATTGC
TTTTTCCTCTTTAAGTGTTTCTATTGCTTTTTCTTCTTTAGGTGTTTCTATTGCTTTTTCAGAAGCATGA
GCTTCATTTTGAAAAATCATTATAAAACTAGCTATTAAAATAGATCCTACACCAACTGAAAATTTACGAA
TTGAATACCTATTATTTTTATTTTCCATAAAAATCTCCTTTTTTATTTTATTATTTTTATAGTATCATAA
AAATCGCCGAAAATGTGGGTGTCAATAATTAGATAAATTTAAATATTTTTTGAATTAGAACACTTGTGAT
ACTAAAACATAAAATTTTTACTAGTCAATTAATTTTAAGTATAAGCGAAAAAACAAGAAGTATTACAAGA
CAATACGCTGATTATCAATTTCCAATTTTAAAAGAGGAAATTCCACTTAAAAAGTTAGACTTTCAATCAA
GAAATATTTTAATTAAAAACTACGGCGTATATAAAGAAAACAAATTCGCCAATTGTAAAATTAAGTTAGA
CAAATAAATAAGCCTTCTGTACTAAACTCAATATGTATTTCCTACCAAAGAAAACATAAGGAGTTAGTAC
AGAATGGACTATACACGTCTTAACACGGATGAACTTACGTTCATAGAATCATATTATCACCAGAATCTTT
CAGTTAAAGAGATTTCGAGTAGATTGAAACGTTCTATACAGACAATTTATAACGTAATCAATGCTTTTAA
GTCGGGGATGTCTGCCCTTGAATATTATCAAGAATACAAACAAAGAAAGTCTAATTGTGGGAGGCATAGA
ATAGTTCTTCCAGAAGAACAGTCTGATTATATCCGAGAGAAAATAGCTGATGGATGGACACCTAATACTA
TTATTGGCAGAGGTGAACGCACGATCAACTGTTCTGTTAAAACACTTTACAGAATGTTTAAAGAGAACAT
TTTTGCTGTACATGATTTACCTATGAAAGGCAAAAGAAAGCCAAATGGTCATTCTGAAAAAAGAGGCAGA
CAGACTTTTAAAAGAAATATTTCTGAAAGAATAGAAGAATTTCCTTTATTCAATAAGGAGTTTGGGCATC
TTGAAGGAAATACTATTGTTGGTCGTCGTCATGGTAGTGCAATCATTACTTTGGTAGAAAGAGTATCCAA
GATGATTATCACCTTACGCCCCTTAGGTCGTAAGGCAACTGATATAGAAAACGCTCTACACTCAATGTTT
TCATCTTTACCTTCTCATATATTTAAATCAATTACTTTTGATTGTGGTAAGGAGTTCTCAAACTGGAAAA
CAATATGCAACTGTCATGATATATCTATATTTTTTGCTGATCCAGGCAAGCCATCACAGCGAGGTTTAAA
TGAACATTCTAACGGAATACTTAGACGCAGTGGATTAGATAAACTCTATTAAAATAGATGTTGTTCAACT
AAGAAGGCAGTTGATTTTATTATGACTAGAAACAGAACTATTTGATTATGTAAATTGGTACAACAATTTT
AGACCACATTCTTCATTACAGTATTTGACGCCAGTGACATTTAAAAATTTACACATGAAAACTGTCTAAA
AAAATGTTGACATACCATTCTATGTCCTTTAAACTCAATTTTTAATTTTCATCTTTTATACCTTTATTTA
TACTCTCAATCAAATTTCCTTTTGGCGTTAAAATGGATATATCTTTGTAATTTATTCCACGCATGAACGT
TTTGAATTTCAATACATTTTAAATATAAAATAGCTCACACTTTTTCAACTTTTGTTCTCATATTTAATAA
TCTACTGATTCAAGTAACGCTAAAATTTTGCTTTATTTACTCGCAATTTCTTTTAATTTTTTTGTATTTT
GTGCTTGCTGATGTGATTGTTCTTCATATAATTTTTGACAACTTTCAAGTGTATATAGCAGTTCTAATGT
TTCTAATATTAATTCATTTCTCGATATGTTTTTCTCTTTAGCTAATCTACTTAATCAACCTAGCAATCCA
CTATCTATATTTCTAATTTTCAGTTCTTTGTTAGCCAAAATAACCCAACCTTTCTCATTAAAAAGGTGGA
ACACTAACAAAATTTTGGCCCCCACATCAAAAAATACTAAATCTCTTGAAATATCTGGCTTCGCCAAATC
ACCAATTTTCAAATGGGTACAAATTTCCCTTATGCTCTTACAAGATTTTTACTAATTTTCACGTTTTTAC
TAAAACGCTCATAATATCCATATATTTTTTTCATAACATGTAAGAAAAAATTATCAAATCAAATGTTAAA
AGCACTAATTTTTATACTATATTTAAGATGTGTCTATAACAAAAGAAGTGTTCAAAATAAAACTAAGTTA
TAAACTAAAAATGGAACGTCTTAACGAAGAAATATCTCAAAAGAAATTGGCAAAATCACTTAATAAATTT
TTAAAAACGACTTATTATACCAAAAGAAAAATAGATCGCATTGAAAGTAATACGACCTATTTAAAATTTG
ATGTTGTCAATGAAGTGTAGTGCTTCTTTAATCTAACTATGCAAGAGTTACTACACAAAAATTGGTCAGC
ATATAATAAAAGTTTCACAGACTACTTGCAAAATAAAACCATAAAATATTGTTACTTGCCTAATGAAAAT
AGAACATGTATTTATCAATTTTCCCAACTTATATCTCATTTTAATTTGGTTAATAAACAAGATTGGATTG
CATTTTCTAAATATGATTTTATACAAATCATTTATTACGATCACTTTAAAATCAAACATATTTATGTTTA
TCTTCGTAGACGCATTCCCTTTTTATAGCGTTATACTATTTATAATAGCTTGTTATTTCTATATAGTATC
AAGACAAGAAGAAACTCGTTTTCACTCGTTTCAAAACCTAAAAGAAATTAACAATTTCTTTGAATAATAA
ATAAGCAGAATATACAGCACCAGCAATATCAAAAACCTTAAAAAGCGTATCAGCAAAAGAAGCTTTACCA
TTAGAAATTCTGAAAGCATAAATAGCACCAACTACAAAGCAAGTCATAGCACCACAAATTAAAATGGCAA
ATATAAATTTCAGAACAAAAAATTCATAATCTACAAAATACAAAGATAAGAAAATCATTCCAACTCCACC
AGTAAAATAGCAATACCTCTTATAGCCTTCTTCACTCAACTCAACAAGTAGTCCTAAGAATCCAAATATT
AAAAACGGAAAACCTATCCAAATCCAACCTCCACCACCAAACATAAACCAAAAAAAGCCAAAAATAATAC
AAAAAGTTGCTATAGCATATCCAACTAAACCATTACTTTTATTTTCCAATGAATCATCCCTCATTCTTTT
ATTTTTAATTATTATACACCTTAAAAACCTTTATTTGACGGTAACTTAAAGCATTTTTATCTCTTAGACA
GAAAAAAACAGGATTTCGAAAGAACATAATATTATGGGCAAATTTAAAGCTTTGATCACTCAGTGGTTAA
AGCTCTTTTTTATAAAAGAATAGTTTGCTCTGCTGATTGCTATATTAATAAACACAGAGTAAAAACAAGG
AGGAATACAGATGACTGTAACAGTTATGCTAAGTAATATATGTATATGCATCATTGCCCAATATCTCTAC
GAACAAATAAAAAAATAATAAGTAAAAACATCTAATTGCTTTATTCCAATTGCTTTATTCCAATTGCTTT
ATTGACGTTGAGCCTCGGAACCCGTAACAATCCCAAAACTTGTCGAATGGTCGGCTTAATAGCTCACGCT
ATGCCGACATTCGTCTGCAAGTTTAGTTAAGGGTTCTTCTCAACATCAATAAATTTTCTCGGCATAAATG
CGTCGTCTATTTTTTATTATCTTCATGATAATCATATTTTTCTTCCATCTCGTCAAAAGCATCATCTTTA
TAGAAAAACAAAAAGTAAGCAACAACACCAATAGGAATAAAAAAAACAGTGTGAAAACAAGAAGAAACTC
GTTTCAAAATCCCCTCAAATATTCTAATTATTCTTTTTGAAATTCATAACCTTAACAACCAAATAAATAG
CATTTATTCCCATCAAAATAACATACAGAATTAATATATATAAATTTTCCAAATGAGATATAAAAATTAA
TCCAAGTAAAAAGAAAACATTTAAAATAGTTGCTATAACGTAACCTTTATCTAACACTGTGTTTTTATTC
AAAATAAACACTCCTTTTTTAAAAAACTTTATCACAAGACTTACTCAAATTATAAATACCTTTATTTTAA
ATTTTAAGGGGGTATTTTAAAGATTTAGGGAGGGCATATAGTTTTTTATATCCGAAACTTATATACGCTT
TTAAAACGCAAATATGAGCCAAATAAATATATGCTATTTTCAAAAACAAAAATTTGAGCAAAACCAGTGA
CTATTTTTTTATATACTGCCCATTTACATGCAAATTTAAAAATTAGCATAAAATACTTTAAAACTTCCCC
ATGTTTTTCTAAATTCCTGCAGGGCTTTTCTTATCAAAAACTTAGAAATTTTAATTTAACTCTAAAATCT
CCGTAAGAGCATAAGGGAAATTTGTCCCCATCAATGAATGGGGGATCTGGCAAAGCCAGATATTTCAAGA
CTTCGTCGGTCTTTTTGCATGGGGGCATAAAAAGACGAAATGTCACACTTTTGCGACACAATATATTGCG
TTTGTCACAGTTTTGTGACACTACATACAGCATTTGTCACAAAAATAAGACAGTACTTTTTTACAAAAAA
TCAATAAAAAAAGACATCAGTTATCACTAATGTCTTAAATAATAATTTTGCTTTTCGAAATTCCAAATTG
CCGTAATCGAATGTGCCTTTTCTTCTTCATCTGTTGTTTTATCTTTATCACTTGTATTAATTAAATTGCC
GTCTTCGGCATCGTCTAAATTTAAAATTTTATGCTTCTGTTTAAGCATTCCACCATAACTTAACATACGT
TTTCGATACAAACCTTTTCTAGATCACTTAAAATTTCTTGATTTTTTTCGTCGTCATCAGTTAAAAAGTC
AGATGATTTAACGGAATATTTTGATGTCTCTTTGATTGTTATAAAATCATTTGAATTATTGATTAAAGAT
ATTATATTGTTTCATGTTTTTACGGCGCATATAAAGGGCATGTGTTTCTTCAAGTTCAGCTTTAATGGAT
TGCATTAAATAACCTTGCATAGCTTCAACGGTTTCATTTTTTTGTAGCAACATCGCTTTAAAACGTTTCA
ATACACTTACAATTTCAAACTCAACATCTTCTAAACGATAATAAGTATCATGTGAAGTATTAAATGACTT
TTTCCCTTTGAGTAATACGCTTTTAATAATCCGAATTTCTCTAATTTCAAATTTACTTAAATAGTTTTGA
AGTTGTTGTGGCAATTCTTCGAGTACTTGGAACTTAAGGGCGTCATTATTAAATTCAGTTTTTTGATGAT
TTGTATGATTCGAATGATGATTATTATTTATTAAAGTATTAGATATAATATCATTCATATCATACGTATC
ATTATCCTCATTTTCTATATAATTAGTATTATTTAACTCAGTATCATTAGACTGTGAATTTGGAAGTTCT
TGACCACTTAAATTCACAGTTCTAGAACTTCCAAATTCATTGTTCTGGAACTGTGAATTTGGAAGTTCCT
TGGTAAGACTTGCTTCAATATCATATTTTGGTTTTAATAAATATAATCTATTTGGTTTATTAAGGCCAAC
ACGCTCTTGAGTTAATAAATTAAAATTTACTAACTCTTTTTTCAATTTTATGATTTTTTGTTCTCCATAA
CCTAAGTACTCACACAAATGTTTATTACTGAAAATAAAGTAAATGTTATTATTTCTATCTACCCATTCAT
TTTGGATGGATAATTCGAAACGATCTTTTAATAATGCATACATAATTTTGGCTTCTGCTGACATTTTCTT
AAAATATGCATCTTCGAACAAATATTTAGGCAGTTGGTAAAATCTTTCAGTTTTTACTTGTGATAAATTG
TATTTCTCAAAATTGGGCATAATAAAAACCTCATTTCCACTTTTTGGATAGAGGTAATAAAACAATTTTT
ACGTAGGTTATATGTTTTGTACTTGCACTTATATGATTAGATATATATAATACAAGTATCAAAAAATTAT
ATAAACAGACGAATGCGAATCGTTTTATTACCGAGAGTCGATGCTACGCCAATAGTATCGACTCTTTTAA
TATTCACAAAGTAATATTAACACTTTTAAGATTGTATATAAAGCTTTTTAAGTTTAGTTGAAAGAACATT
GTAACTTTAAAATGATAAAAATTCACTACTTTAGTACCTAATTAGCCACCTATAGAAGTTTTTAACGGCT
AATTAGGTACTAAAGTAGTGAAATAGGTAGTAAATTTAGATGTCGAAAGATGAAAAAATATTTGTTAGGT
GGTAAAATTTAGGTACCAATTTATGTACCTAAGGATGAATGTTATGAAAACTATTAAAATGGTTGCTGAT
GAATTGAATGTAACTAAACAAACTATTGTTAATAATGCTAAAAACTTAAATATATCTTTTAAAAAAGAAA
ATGGAATTAATTATATTAATGATAATGATTGTTTAAAAATTATAGAAAAGATCACTAAGAAAGAAAGGAC
AATGCAAAATAAAGAATCAATAAAAAAAGAAAGATTTAATGAAAATACTGCAGAGTTTGAAAAGCATATA
TACAATAATTCAAATAGTTTTGAGTCATTAAAAACAAAAGTAAATGAATTAGAAAAGCAAATAGAAATCT
TTGAAACTAGAGCTAAAAATGATGAAAAATATATTGAGAATTTAACTAAACAACTAGATCAACAAAATAG
CAATGTTAATACATTAAATAAACTGTTGGAGAATCAACAAATATTAGCTTTAGAAAGTAATAAAAAGATT
CAAAAACTAGAAAACCAATTAGAAGAAGAAAGACAGCTTAATTACTCTTTTGATACAGCGACTAATGATA
GACAAAGCATTAATCCGCAAGAAGCAACTTTTACTGAAGAATATAAAAATAGCAACCAACAACAAAAGAA
AATACAACCAATAGAAGCAGAATTAAATCATGAGGGCATAACTAAAGCGAAAAAGGATGACAGTGAAAAC
GAAGACGTATTAAAGAGAGATGATAAACTATCTGAAGAAATAGAGAGTGGACCTGAGGACAGGGAAGTAG
AAACACCTAAAAAGGGGTTTTGGAGTCGTTTGTTTGGTAGCTAAAATAATTAATTAGGCACTAAAAGTTT
ATAACTTTTAGTGCCTTCTATATAGTGAGAACTTCTGGTAATCATCGATTATGTTAACCAAACAAAAAGC
CATAAATGCCGTCATATAGGCATTTATGGCTTTTTACTTTCATTATCTTTTATGCATCTTTTATACATCG
TTGATTTGACGCGTTTTCATTCTTTTGCATTGGCAAGTATTTTGTATCTTTATTCAGTTACTATTTCTTT
TCTCCAACCTAACAAACCATCTTTAACTCTAATAATATGTTTGCCACGCCAGGCACTTCTTACTTCGAAA
TAATACCATTCCCCGTTTTTGTTGAGGAAATAAATATCTTGATAACCTTCTTTAATGACATATTTTGTAG
CTTCTTATCTTTGATCGCCAAACATTATCAATCCCACCCTTATATTTATTTATCTTTAATATATAACAAC
ATTTATTAATATTCATGTTATTTCATGGAAGAAGAGATTTGTTATAATGTGAAGGTCGTCTATCTCTCAG
ACGTCAATTCGGCGTAGAGAGGAGGTGCGATTTATGAATGAAATTCTTGTTCACATCATGACAACGGCAA
TCAGTGGTTGTCTCGTTACGTTATTTGGTTATTGGCTCCATAAACGTGATAAAAAATAATATAGACGATT
AAAGCCAATTCACCAAAAAACCCCGAACTACGGCGAATAGTTCGGGGTTTGGTGCGTTTACAAACGAAAT
TCTTGTTACTTTTAGTATATATTTCATATTGCCTTTTGTAAACTCTTCTATTCTTATCAATACATTTCAA
GGTGTCGTAAAAATACTTTCCTTTTTCATATTGCCTGATGTGCATTAAATTTTGATTTTAAAATCAACCC
ATGAACGAATGAATGGCCCAAACTAAAAATCCGGCAACAGGAAAGAAAAGCCACCAAAAATCATAAAGAA
AATCAACTATGGAAGGTGCCCTGTTACTCTCTCTATAATTTCCCTCTAAAATAACTTTTTTAAAACGTGC
ATCTCCTTTAATTAAATGCTCTAAAGAGATTCCAAATAAATCGCTCATAGCAATCAAAATATCTAAGGAA
GGATAGTTTTTGGCACTTTCCCATTTAGAAACACTTTGTCTGGAAACCTTTAATATATTGGCTAATTCCT
CTTGAGACCATCTTTTTAATTCTCTCTGTTCTTTTATAGCTTCAGCTAATTTCATAAAATCACTCCTTAA
CTCAAACTATAATTAAAATAATTGAAAAGTCACGATACTTTTAGTTAACCAACTCGCAACGAAAAGTTGC
GTTATTCCCAATTCAGTTCAAGTTGTTTTAAAAAATCCTCTCGTTCTTTCTCTAATTGTGGGTCGTAATC
TTTTTGAGGTTGCTTTTCATATGACCGTTCTTCTAACCATTTAGGCGTCTTTTCACGCCTCACATATTGT
CTTGATTTATCTATCTTGGACATTTGAGGTTGTCGTTTGTTATGAATGCGTTTCTCAGCGTCAAATGTGA
ACTCTATCCATTCAATTTTACGCCCTTTTTTCGCTTTGATTTTATTGATAGTAAGATTATTAAATATAGA
ACCTAATTCAATAATAATAGGTTTAAAAACATTTTTGTTAATATCAGTCATACGATAAGATTTAGGTATA
TCTAAACGATTTTTAAAATCATCGATGTGAATTTTTAAATAGCCTGTATGTTTGTATTGTTTAAGTAATC
TAAACATATTTTTAGAATATGTAGATTTAAGCCTAGTCATTTCTTTTAATTCAAATTTTGTAAAATTATT
AGTAATTGAATTCAATATGTGTTTTAAATTTGAAGAAGTTGATATTTCTAGATATTGTTCTCGCTTATGG
ATTCTATAATGATTGAATAAAACGAATCTTTCTATTACATCATCATCTTCATATCTAATGGTTAAATTCA
ACATCTTTTTATACACATTATCTAAATCATTAGCAAATCTATTAATATTACGTGTTTCTGGACTATAATT
ACTTAATTTTTTTAATTCATCAAAAGACAAACGTAATGTATTAGTATCTTGCTCTTTTAATTTATTACAC
ATCGCAAAAAATAAATTAATTTCAGTAGCTGTAAATCGCCTTAATGGAACTAAATTCATTTCATTTTTAT
ATACAACTGTCTCTCCTGTCATGATACAGCCCCCCCTTTATTACGAACCTAAAGGAGTATCGTTTGAATA
TACACTCCCATTTGAAAACTTTTATTCACAATAAACTACTTTATTATCAATGTCAAACCATAAAAGGAGT
ACAACTTTTTAAAACACTCCTTTTATGTGGCAAAAACACTCCTTTAGGTATTGAAATCCCTTGTTGCTCT
AGGTCTGAACAAGCCCCTGAAAAGGTTTTTAAAAAGATTTATAAAAATATATTAAAAAGTTAGAGGGGGG
CTACCTATTTTTCATCCTAAAAAATAATTAACCTCAAACAAATGCATTTAAATATCTATTTTTATAATGT
ATAACCATCTTCTCTATCTTCTTTAAAAATGATTTCTCATTCTTGTGCTTGATATTTCTTCTTAAAGAAC
TGTTCATCATTGTTATCTATCGTCATTACTTCACGTATTTTAGAATTGTCTAAATGATTATCAATATGAT
TTATTAGCGTATGATAACGCTCTTCTTTCATCATACTTTTAATGATTTTAAAAACTTGATTGAATAACTT
AAGCGTATAATTTAGTTCTTTATCTTTCTTTTCATTCTCTGACAACAAATAATTATAACGTTGTGCTAAA
TCATTAAATTCTTCAACCAGCTTTTCATTTTCCATATGGACACTAGTCAATTCATTAACTAAACTTTCAT
TTTGTTTCTCTGATTTTTTTAATGACTTCCCACTTTTAATCCATTCATAATCATCTAATATCATCTGTGC
TGCTTTAATTTGTTTAGTGTATTTTTCAAAATAAGTTTTAGTAATTACAATATTGCCTGTTTCTTGCTTC
TCTTTATGAAACCATCCACCTACATTTTTAGTTTTAATTTCATACATGACACTCAGAAGCTTTTTAAGCG
TATCTAATGATTTTTGGTAGTTTTATATCAATTTATCATTTTCTCACTTTAAATGATCCTCTATTTGCTT
CTCGCGCATATACATTTGTTTATGATATTCTGTTTTTTGTTTATAGCCGCTAACTTGATCATGTTTTTCT
TTTGTAAGTTGTCTAGAAATTCCTCGTTTTAAATCATAGCCTTGCTTATTAATATACGTATTGAATCTAT
CTTGGAATTCGGTTAATGCTTTTTTATTACCTACAACTTCTTTCGCACTTAAACGTCCATCTTTAGTAAT
AGGAATTACGCCATAATGCATATGTGGTGTTATCTCATCCATATGTACTGTCGCATATAAAAGATTTTCT
TTACCGTATTCTTCTTCCAAGAACGCTTTAGCATGCTTAAAAAACTATTTTGTCTCTTCTTCAGATAATT
GATTAAAAACACATTATCTGATGTAATTAATCCATCAATATGTTTAATGGCATCTGTTCTAATTTTGCGT
TTCCCTTTATAATTTTTTTCGATTTTCTCATCAATTTTTTTATTAAAATCAAACTTAGTATCATTGACTA
AATCATAGTTTAAATATGACTTACTTAAATCAATATCTATATTTTCATAATTTTTATTTTCTCTTTGAAT
ACCTCTTGTATTTGTTTTTGATTTCACTTTAACAACTCGAATAATTGAATAAGACATAATAAATCAACTT
CCACTGCATATGATTATAACACCTAAACACAGAAAAGTTTTAACATACTAGACTTATTAAAAACCAAATA
AGTCATTAAAAACGTGTGCTCTGCGAGGCTTGTTTTTTGTCATCACAAAAAAGGACTGGAAAATCCAGTC
CTTAAATTAAAAAACTCAAAAGTAATGACTAATCATATTTCATATTGTTTTTTCTCTATGTATGGCTATA
CCTATCAATATTTCTTAACTTCTAAGCTCAGAAATATTGACTATGACATCAAATCGTTTCGCAAGCTCTA
AATCATGCGTTACGACAATCATAGTTTTATTTTCATCAAGTAGCTTCAATAATAAATCAATAACTATTTT
TCCATTTTTCGTATCTAGTGATCCAGTAGGTTCATCAGCTAAAATGATTTTCGGATCTTTTAATATTAAT
CTTGCCAATGCTACTCTTTGTTGTTCACCACCGCTTAGAGAACTAACAATTCTCTTGATATCTAAATCTA
GGCCGACCTTTTTTAATACTTCTTTCTTTAAGTTCATATTATCTTTTTTATTCTTTTTGAACTTTAGGGC
TAAACCTAAATTTTGACTGATTGTTTGATTTTCAAGTAAAGCAAAATTTTGAAACAAATACCCTAACGTA
TATCTATAAAAATCGACTTTCTTTTTTAGTAACTTATCTTCAATATATATGCTTCCTTGTGATACATCTT
CGAACCCGGCGATTATGTTAAGTAAAGTAGATTTTCCAGCGCCACTTTCTCCAACTAAAGCATATGATTT
TCCTTTTTCAAAATTAAAGTTACATCCGTCTAAAATGTTTTTATTACCTTTTTTTACAAAAACATTTTCA
AGTTTTATCACTATCGGTCACCTCATTTTAAAAAGCTAGGAATATCTTTTGTAATGTATTCTATCGAACG
CACATATTTCCCTTTATGATTTACTTTCACATATTCTTTTGTAGGATCATAACCTAAAAAATCCAATTTA
TAACTCTTTTTTTCTCCATTTTTAGAGTATACAGTTATATTTCTATAGTCCTGGGTATCTTTTGGAACTT
TGGCATAAGATACTTTTTCTTTTAACAGTGGGTTAAAACGATCTAAATGCTCATTTCTAACCAATAACAG
ACTAAGTATGATGATTAATAGTACAATTGTTACAATAATTAAAGTTCTTTTCATTGTTTAAATCTCCCTC
ATTAAATCTTTAAAGTATTTTTCAAGATATTTAATATAAGCAATTTGAAGTAAATGTTGAATAATAGCAA
TAGACATTATTATGAATAGTAATATCTTTGAACCAAATAAAATATGCGTAGCGTAAGCTAACATAATAGA
AAGTAAAATAGAAATTGTTAAATAACGTACATTACTGCTGAATAATGAATAACCATGAATTTTTCTTAAT
AATAGTTGCTTTTTATTCCAGCTAAAATATTGAATTGTTTCAAATACAGTAGCTATCAAAAGAATGAAAA
CGTTAATAATAATAGTAACTATTGTTATTATCATTTTTGTTTTCGTTTCATTTAATTCATTTAACACAGA
ATCCTTGTAATTAGTTATACCGCTAATTTCTTCTTCTAGGTGATTATCTTTAAGCAACTGTTTAAGTGTA
TCTAAATCTTTAAATAGATATCCACCTTGAGAAACAGCAGCTAAATAAAAATCTCCTGTTAAATCGTCAG
GTGTCAACAACATTACTATTGGAGAATCTAGATATCCAAATTTCAAATTAGTTGTGCGATCAAAAGAAAA
AACAGATACGTTTTTTGACAGTACTTGCACATCTACTTTTTTGTTTTGTTGCTTTTGAAAGTCAATCCAT
CCTTGGTGATTTTTTTGAATTTCAGATTTTTGATATTGTAACCTTGGAGGAATAAACACGTTTATTTTAT
CCGAATGATTGACAATCATTTTAAAATCATGATTTATATTTTTATAGAAATTCAGAAAATTGTTATTGAT
AAAAAAGACATTGCCATTTTCAGGAATGTAATTGTTTTTATCGGGATTGGCTATATTATTATTCTTTAAA
AGCAATCCACCAAGTTGTTCGCTTTTCTTAATTAAATTGTATATATTAGTTTCTAAAATTTGTTTTTCTT
CTGAATTTCTAATATTAGGAGAAATCTCTAATGTATAGTAATTATCTAACTTTTGCCAGATTTTTTCAGA
GTCATATATATTCTTTAACTTCGTATAAGCATTTAAATTTTGTGCCAGTAAAAAAGATAGTATTAGCACC
ATGATACATTTGGTGAAGGTACCCATAAATATTGAAAACTTATATCCTTTTTTCCCTTTTAAGGTTAATG
GAATACTTAACTTCAAAAGAAGACTATACGAAATCAGCCACAACAATGTAGTAATACAAGCAAAAACAAA
AAGCAACACGATAAATCTACGAATAAACATTAAGAAATCCAATTCTAAATTGGCTATATGAATGATTAAT
ATATTAGCAATAAAGAAAATAGTGGTAAGTACTAGCCAATAAATGATTTTTATATGAATATTATGAAAAA
TAATGCGTGTAGTTGAAAAGCCATGTAGCTTTTGAATAGCATAAAATTTCAAATTATATCCTCTGTCATA
TAAGAAGTACAAAAGATATAATACGCCTAAGAATATGAAAGGCACTAATAAATCATTATCTATGACTAAT
TCAAAAAATAATATGTTTCTATTTATGTATTCAACTTCAGATGTTAAACCAGCTTTTTTTAATTCACTCG
TAAGCTCTTCTACATTGAAATGTTCACCAATAATATAATACTTTCCTTTTATCTCTCTGTTTAATAAATC
TGATGGAGTTAAAAGTGATGTTTTATTACGTATAAAGTCAGAATTATTTCGTTTTGAGTTGAAAACAAAA
AATTCTTTTTTATTATCAAAATCTTTAACGGATTTAATTATTTGTATATTTTGATTTTTGGCGCCTGATT
CAATGACATCTAACACTTTTGATTTACTGTTAGATTTATCCCAATTAGAGATTGTTAAAATATTGGAACT
TTCAGGTATAATTTCTTCATTTTCTTTGAAGAAAAATAAAAATAATAGCCCTGAAATTAATAATAAAGTA
CTAAAATCTAAAAATAATTTGAATTTTTTCATATTGCCTCTTTCAAGAGAATAGACAGAATTAAGTTTAC
TTAATTCTGTCTATTCTCCTTAATTAATATATGTAATTAGTGAAGACTATAAAATGTTTTGTTTCCACCC
CAAGCCTTTGGAGCAGATGCCTTAGATTGAACACCAGGTCGAGCAACACCACTAAAAGATGAATATTTCC
CTACTGCTGTTGAACCATGATTTCTTTTATTGTGACTATAATAAGACCATACGTAATGTTTTCCAATACC
ATGGCTCCAAACACCACCAGCTACATGTACTGTTGCAGCTTCAGCTTTATAAGTTACACCTAATAAAGTG
CCGAATAAGATTGTACTAGCAATACAACTAGAAACAAATTTCTTTTTCATAAAAACACCTCCATTTAATA
TTCTTTATTTATTATAGCAAAAATAAATAAAATAGAGAATGAGTAAAAATAATCTAAAAGTGTTTTTTGC
TCTGTTGCTTGTTTTGTTCATCTATATATAATATTAATTCTATTATCCTTAAATTAACTATCATTAAACA
ACGATATGACAATGTATAATAAATACAATTTCACTACCTATAATTCAACATTATGTAAACTAAAGTATTT
CAAATAATTAACTGTATTAATACTCTCATCATGATTGCGTTATAAACGTTCGCTAATGAGAAAAAGAGAG
GGCATATTGTATATGGCACAAATTTTGTTCTTTAAATGGCAAAACACCTCTTATTAACTAAATAAGAGGT
GTTTATGATTATCTCAATTTAAACTTTTCTATAGCTAATTTAATCTCGTCTCTAACACGTTGGAATTCTG
ACCATTCTTTACCTGCTGGATCATCAAAACCCCAATGCTCTTTTTTAACGTTTGGTGGTAAAATAGGACA
ATTATTGTCTGCATCACTACATAACGTTACGACCAAATCTGATTGTTTTAAAATATCATTATCAATCAAG
TCTGACGTATGGTTTGATATATCAATATCTACTTCTTTCATAGCTTCTATTGCTTTAGGATTAACACCAT
GTGTTTCAATACCAGCAGAATAGACATTCCAACCTTCACCCAATATTTCCTTTCCCCAACCTTCAGCCAT
TTGGCTACGACAAGAGTTTCCTGTACATATAAAATAAATTGTTTTCTTATCCATAATTAAAGCCCCTTTT
CTTAAAATATGATTAGTGTAAGGTATAAACCTAAGAGTGTTACAAATAGGACTGGAATAGTGATGATAAT
TCCAGTTTTAAAGTATGTTCCCCACGAAATCTTCACACCTTTTTGTGTTAAGACATGTAGCCACAATAAT
GTTGCTAAAGAACCAATTGGCGTAATTTTAGGTCCTAAATCAGAACCTATGACATTCGCATAAACCATGC
CTTCTTTTAATATTCCTGTAGCACTGGATTGGCCAATCGCTATTGCATCTATTAAAACAGTTGGCATGTT
GTTCATAATCGAAGATAAGAAAGCAGCTATAAAGCCGATACCCATGATGCTGCTAAATAACCCATAATTT
GAAATGTTTGTTAAAACATCCCCAAGGACCGTTGTAATACCTACATTTTTTAGTCCAAACACAACAAGAT
ACATACCAATAGAGAATACAACGATATTCCATGGTGCACCTTTAATCACTTGTTTTGTATGAACTGCTTT
AGATTTACGAGCTAATATTACAAAGATAAAAGCAATAATACCAGCAATAATTGATACAGGAATTTGGATA
AACTCGCTAACAAGATATCCAACGAGTAGTACTGCTAATACTATCCATGAAAGCTTAAATAACTTAGAAT
CTTTAATTGCACTTTTAGGATCTGATAGATTTTCTGTATCGAACGTTTTAGGTATGGATTTTCTGAAATA
TAACCATAAAACGAGAATACTAGCAATCAGAGAGAATATATTAGGAATGATCATTCGGCTAAAATATTCA
ATAAATCCAATATCGAAGTAATCTGCAGAAACGATATTAACTAAGTTACTTACAATTAAGGGAAGTGATG
TAGTATCAGCAATAAAACCACTGGCAATAATAAAGGGGAAAATCACTTTTTGATTAAATCCTAGATTCCT
TACCATCGCTAATACAATAGGCGTTAAGATTAAAGCTGCACCATCATTTGCGAAAAATGCTGCTACAATT
GCTCCAAGTAACATAATAAAAACAAACATTTTTAAGCCATTACCGTTTGAAGCCTTGACCATATGTATCG
CAGACCATTCAAAAAAACCAATTTCATCTAATATTAATGAAATAAGAATAACAGCCACAAAAGTTAAAGT
TGCATTCCAAACAATACCTGTTACTTCTAATACATCAGAAAGACTTACGACTCCTGTAATGATAGCAACA
ACAGCTCCAATTAAAGCTGTAATACCAATATCTAAACCTTTTGGTTGCCAAATCACAAAGGTTAAAGTTA
AAAGAAAAATTACAATTGCTAAAATAGTCATCAACAGTCACCTGATTCCACATTTTTACATACACATCTT
TGATTAGATGTATTAATGATGTTCAAGTTTTGGATAATATCATCTAAAATAGCATGATTAAGTTGATACC
AATGTTTATTGCCGTCTTTTCGTGTTGTAACTAATTCATTATCTACTAATGACTTCATATGATGACTTAG
TGTAGGTTGTGAGAATTGAAAGTGTTCTAATAAGTCACAAGCGCATAGCTCACCACAAGAAAGTAAATCT
AATATTTCTAACCTACTTGAATCTGATAAAATTTTTAATATTGTTGATAGTTCTTTATAAGACATGAATA
AACCTCCTAGACATTAAATAGATTAACATCTATATAGATTATTGTCTATGTTATTTTATTTACTATTTTT
TATTCTATATATAGTTTGACGTGTAATACCAACTTCTTTAGCTATAGTACTTATAGATTTACCCTGTTCA
AGTAATTCAACAACTCGGTAATAAACTAAACGCTTTTGTGGGTCTTTAGCATTGGGAGAATACAGAATAG
GTCTCCCTTTATATATACCTTTTTCTTTGGCGACTTGAATCCCTTGAGCTTGTCGACGTTTACTTTCATT
TCTTTCTTGTTCTGAAATCATTGCTAAAATTTGAATAATTAAATCTTTCATAAATTTATCTAGTAGTGGA
TTTCCAATGACTTCATTCATCATAGGTAAACTCGTTATCATGAGCTGAACTTCTTTTCGAAGATTTTTCG
TAGATATAATTTGCTAATAAACTTCCTAAAACTGAATAAAGAAAAATAGTTAAACTCATGTAATCACTCC
ATAATTCTGAAGTGTCTCCATGTCTACGCATAGACACGCATTTATGCCGAGAAAATTTATTGTGCGTTGA
GAAGAACCCTTAACTAAACTTGCAGACGAATGTCGGCATAGCGTGAGCTATTAAGCCGACCATTCGACAA
GTTTTGGGATTGTTAAGGGTTCCGAGGCTCAACATCAATAAAGCAACTATGGTAAAATTTTAAAAAAGGA
GGAATGTATTTTGAATAAAAAAAATGAGTTAGATATAGCTTTTATTATGTCTACCGTTTTGAATGTTTTA
TTTTTAGTTGGGTTAACTTTCTTAGTTCAATTAGAAAATTTATATATTTTAATTCCATATACTATTTTGG
GTTTTATAAATGCAGTTTATCTAACTGTTAGGGCTATAAATATTACTAAAAATAGGAGGTTCTGTTGCAA
AGTTAAAAAATAAGTTGGAAATGATAATTTAATAATGTACACTTTTGATTGTTTAAACATGTACAATTTT
TAAACACCTAGAGATAATTTTATTGAGGTGAACAACAATGAAATTATCTTTAGACATAAATACTGATTTT
GAAGTTACTACTCTTACAGATTTACCAAAATTAAAAATTGTTATGGAGAACTTAAACATGAAAATAAACA
AAAGTGAAATAGCGAGACACATGGGTGTTGATAGAAGAACAGTTGATAAATATTTAAATGGCTTTGAGCC
AACCAAAAAGAGAAATCGTCAGTCTATTATTGACAAGTATTACCCTATCATCGAAAAATTACTTTCAGAC
TCTAGTGAACAAAAGTTCTACTATAAGCGTATTCTTTGGCAATATTTGAAGGATAAACATGGGTTAACGT
GTGCCTATTCTACATTTAGAGCTTATATCCTTAAACATGATGAGTTTAATCGTTATTTTATGAAAGGTTA
TCAACAGATGTCGCCTAAAGGCACAACGAGATTCGAGACAAAAGCCGGTCATCAAGCACAGTTTGACTGG
AAAGAAGGTATTAACTTTAAAACGAAGGATAATCAAATCGTTTCACTAAATATAGGCGTACTACTACTTC
CTTATTCCCGTTTTGTAATCATGCAAGTGACAATGAATAAATCAAGTGATGTCTTATTTAATTTATTGAC
ACAAGCGTTTGAGCTAATGGGAGGTGTGCCTAATGAACTTGTAACGGATAACATGAAAACGGTCATGGAT
CAACCAAGAACAGAACGTACAAATGGTCAAATAAATCGCAGATTTAAACAATTCGCTGATGATTTTAATT
TTAAAGTAAAACCTTGTATTGCCGGCCGTCCTAGAACAAAGGGTAAAGTTGAATCGATAATGAAAATATT
AGATGAAATTCATGCATATCAAGGCGAATTATATTTGGAAGAGATTCCTAAGTTTATTTCTAATCTTAAT
GAGCGACTGAACTACTCAGTTCATACGAGTACAGGTAAAATACCTATTATTGCTTTAGAAAAAGAAAAAA
GTTTCTTACAACCACTACCAAATGTGAATGTAAGAAACTCATATAAAGTGAAACATAAATATTTGAAAGT
CAACCGCTCTAATATGATTACATATAAGTCCAATCAATATTCAGTACCAGCTGAATATTGTGGGAAAATA
GTTGAAGTTCAAGTTTATGATCAAAAACTACACATTTATTATAACACTAAATCGATTTGTGAACATCTCA
TCACACAACGTAAATTAAATTATCAAAAAGAACATTATTTAGAAACACTGTCATCTTCTTTTGGAAATAG
AGAAATGGATGATATTAATCAGATTGCGATAGATAATTTGAATGCGATTGGAGAGTTGTATGATGAATAA
TTCGACGAATTATAAGCGCTTAAAAGCGAATTTAGAATATTTGAAAATGAATCAAATGATTAATCATCTT
GATGATGTTATCGATTTTAGTATTAAAAATAACCTGTCATTTATAGATACACTAATTAAATTAAGTGACT
ACGAAATCGAAATTAAAGAGAAAAATTTGATTGAATCGATGGTAAAGGTGGCGGCATTTCCGTTTAAAAA
AGAAATATCAGACTTTGACTTTAATTTTCAACCGAGCATCAATCAACAAGAAATTTGGGATTTTACAGAT
TTGCGTTTTATAGAAAAATATCAAAACATTGTCTTTTTAGGCTCAAGTGGCGTTGGCAAAACACATTTAG
CTACAGGCATTGGTATGGCTGCAGCTAAAAATAGAGTGAGTACTTACTTTATTAAATGTCATCATTTGAT
AGAGAATTTAAGAAAAGCAAAACTTGAGAACAGATTAGAAAATAGATTGAAGCACTATAGCAAGTATAAG
TTATTAATCATAGATGAGATTGGGTACTTACCTATTGGAAGTGAAGATGCCAAACTATTCTTTCAATTAA
TAGATTTAAGATATGAGAAGAAAAGTACAATATTTACCACAAATATCAATTTCAACTTATGGAATGAAAT
ATTTGATGATCCAAAAATCGCAAATGCGATTTTGGATAGGATATTGCATCATTCAAGTGTAGTTAAAATC
AAAGGCAAATCGTATAGATTAAAAGATCATTCACCTAAGAAGGAAATTACTTAGCAAACAATTTTGTACA
TTCTTATACAATCATTTATGTACATTTTTATATTGACATTTACAAATAAGTGTCTAACCTTATGTTTAAA
ATAATACTTCGTATTAACTGGCTAGCATGATGCTAATTACACGGCATGGCGAAAACCCGTAGATCTGAAG
AGATCTGCGGTTCTTTTTATATAGTCCATAAATACATTCAATGCCTTTGATCGTATTCTTTGCCGTATTG
ATACTTTGATAACTTATTTTCCTTACTTTGATATGACGATGATCTTGTTCAATGAGATTATTTAAATATT
TAGAGGTACAATGACAGTTGGGGGTAAGTTTAAAATCTTTAATCACTTTGGACATTGCCACCTTCGTTGA
AGGGGCTTGGTTTGTAATTATCATTTGAGGTTTGCCAAATTGTTTAATAAGACGTTTAATAAACGTATAT
GCTGAGTGATTATCTCGTTTCTTACGTAACGAAATATCTAGTGTATGGCCATCTGCATCAATAGCGCGAT
ATAAATAATTCCATTGCCCTTTAATTTTGATATACGTCTCATCTATATGCCATTTATAATAAGCTTGCTT
ATTCTTTTTCTTCCAAATTTGATACAAAATAGGAGCATATTCCTGTACCCATCGATAAATTGTTGAATGA
TGAACATAGATGCCTCGTTCTCTCAATATTTCAGATATATCACGATAACTTAATGCATATCTTAGATAGT
AGCCAACGGCTACAGTAATGACATCTTTGTCAAATTGCTTATATCTGAAATAATTCATCCTCTGCACCTC
ATTTTTGTTGACTATTATACTATATTTCTAACTTTGCAACAGAACCGAACAAATCATTGGAAGTTTGACG
GGGTAATTATCAATGGATAAACAAGTTAGAAATACAACAGAAATTGTACGTTTGGCGAAGCAGAAATCAC
AAAAGACAAGGGAAAAAGTAGACAAAGCGATTTCTAAATTTTCGATTGAAGGTAAAGCTATTAATTTTAA
TTCAATAGCAAAGGAAGCTAATGTTTCTAAATCATGGCTTTATAAGGAACACGATATTAGGCAAAGAATC
GAATCCCTTCGTGAGCGTCAAATAACATCAAATGTAGTCTCAAAACCCAAGAAAAGTTCTCGTTCGGAGG
AAATCCTTATAAAAACCTTAAAAAGAAGGGTTATGGAATTAAAAAAAGAAAATAAAAAATTACAGAACCA
AATTCAAAAATTATATGGAGATCTGTATAATAAAGAGTAGTTTTAATTATTAATCTGTAGACAGATTGTG
AAAGGATGCACTTAAACTAACGGGGCAGTTATGTTTAAGATACTTTAAAATTTGGTTAAAATCTCCGAAA
GGATTGGTTTCTAACATTAGAAATCAATCCTTTTTAATATTAATTATATATCATTCAAACAATCATTTGA
CTATTTGTTTATGGTGGGATATATTATAATCATCAAACAAACAGTCATTTGAATAAGGAGGATAATTATG
ACAAAAGATATGTGTGAAGTTACCTATATTCATGAAGATAAGGTAAACAGGGCTAAAAAAGACCTTGCTA
AACAGAATCCTATGGATGTAGCGAAAGTTTTTAAGGCTCTATCAGATGATACAAGAGTTAAAATTGCTTA
TGTTTTGTCTTTAGAGGGAGAGTTATGTGTTTGTGATGTAGCTAATATCATTGAATCTTCAACGGCTACG
GCATCCCATCATTTAAGATTATTGAAAAATTTAGGTATAGCAAAATACCGTAAAGAAGGAAAAGTAGTCT
ATTATTCACTAGATGATGAGCATGTTAAACAGCTTGTAGAAAAAGCTTTCTTGTATCAAAGGGAGGTTGC
TAGTATTGGATAGTTCAGCAAAAACATTAACAGAAGATAAACAGGTTTACCGTGTGGAGGGTTTCTCGTG
TGCGAATTGTGCTGGGAAGTTTGAAAAAAATGTAAAACAACTAGCTGGAGTTCAGGATGCAAAAGTGAAC
TTTGGCGCTTCCAAAATTGATGTATATGGAAATGCATCGGTTCAAGAGCTTGAAAAAGCAGGTGCTTTCG
AGAATCTTAAGGTATTTCCCGAAAAACTAGCGAATTCATCGATGCAAGCGGTCAAAGAAGACACTAAGGC
TCCTAAAGAAGAGAAAATACCGTTTTATAAAAAACACAGCACATTGCTGTTTGCCACATTACTGATTGCT
TTTGGTTACCTTTCTCACTTTGTAAATGGAGAAGATAACCTTGTAACTTCCATGTTATTTGTAGGTTCGA
TTGTAATTGGCGGATATTCACTATTTAAAGTTGGTTTTCAAAATTTGATACGCTTTGATTTCGACATGAA
AACCCTGATGACCGTAGCAGTTATTGGAGCTGCCATCATTGGTGAATGGGCAGAGGCATCCATTGTTGTC
GTTCTCTTTGCAATCAGTGAAGCACTTGAACGTTTTTCTATGGATAGAGCAAGACAGTCCATTCGTTCAT
TGATGGATATTGCCCCAAAAGAAGCACTTGTTATGCGGAATGGTCAGGAAATAATGATCCATGTGGACGA
TATTGCCGTGGGTGATATTATGATCGTCAAACCAGGGGAGAAAATTGCCATGGATGGGATCATTATAAAT
GGTGTGTCGGCTGTCAACCAGGCTGCTATAACAGGAGAATCTGTCCCTGTTGCCAAAACGGTAGATGATG
AAGTATTTGCAGGTACGCTTAACGAAGAGGGACTACTTGAAGTAAAAATCACCAAATACGTAGAGGATAC
AACTATCTCCAAGATTATTCATCTGGTTGAGGAAGCACAAGGGGAGCGCGCTCCAGCGCAAGCATTCGTA
GATAAATTTGCGAAATATTATACGCCGATCATTATGGTTATTGCGGCGCTCGTTGCAGTCGTTCCACCTT
TATTCTTTGGTGGAAGTTGGGATACTTGGGTTTATCAAGGATTAGCGGTACTTGTAGTTGGATGTCCGTG
TGCATTAGTTATTTCTACTCCAATCTCGATTGTCTCGGCAATTGGAAATGCAGCTAAAAAAGGTGTGTTG
ATTAAAGGCGGTGTCTATCTAGAGGAATTAGGAGCCATTAAGGCAATCGCATTTGATAAAACAGGAACAC
TGACAAAAGGTGTACCAGTGGTAACAGATTTTAAAGTGTTAAATGATCAAGTGGAAGAAAAAGAGCTGTT
TTCCATTATTACAGCTTTAGAATATCGATCACAACATCCACTTGCTTCAGCAATAATGAAGAAAGCAGAG
CAAGATAATATTACTTATTCCGATGTTAGAGTGGAGGACTTCACTTCTATTACAGGTCGGGGCATTCAAG
GGAATATAGATGGAACAACCTATTACATTGGCAGTCCAAGGCTTTTTAAAGAATTAAATGTTTCCGATTT
TAGCCTTGAGTTTGAAAATAAAGTGAAAGTTTTACAAAACCAAGGGAAAACGGCCATGATTATTGGAACG
GACCAAACAATCCTCGGCGTGATTGCTGTAGCAGATGAGGTCCGCGAAACAAGTAAAAATGTGATTCAAA
AACTTCATCAGTTAGGAATCAAGCAAACAATTATGCTGACAGGTGATAATCAAGGTACCGCAGAAGCAAT
CGGTGCTCATGTAGGCGTTTCTGATATTCAGTCCGAATTGATGCCACAGGATAAGTTGGACTATATTAAA
AAAATGAAAGCCGAGCATGGTAATGTAGCTATGATTGGCGATGGCGTCAATGATGCTCCTGCACTTGCTG
CATCCACTGTTGGCATTGCAATGGGCGGTGCTGGAACAGATACTGCCATCGAGACAGCTGATATTGCATT
AATGGGAGATGATTTAAGTAAGCTTCCATTTGCAGTAAGACTTAGCAGGAAAACGCTAAATATCATCAAA
GCGAACATCACGTTTGCCATCGGAATTAAGATAATTGCCTTACTATTGGTTATTCCAGGCTGGCTAACCC
TTTGGATTGCGATTCTTTCCGATATGGGAGCCACTATTTTGGTAGCATTAAATAGTTTGCGACTGATGAG
AGTGAAGGATAAATAGGTACTATATGTGTGCAATTTACGGAGAGGCTGGGACATAAATCCCTAAAAAGCA
GCAGTAAGATAATTTTCAATTAGAAAATATCTTACTGCTGTTCTCTATTTATACAATACTTCGTATTGAA
TGGCTTCGCTTTGCCCGTCTGGCACATTACTGTAAAATTCTATAAATAGAATTTTTGATGACGGATCCCT
TCCTAGGGTGCCGTCTCAGCCTTGGTCTTCGACTGGCACTGCTCCCTCAGGAGTCTCGCCATTAATACTA
CGTATTAACATGTAATTTTACTTTGAAATACTTTAAAAAAATAAGACACTTTCGTATAATTTAATAAATA
CCACTAAACTAAATTAACGAGGTGCCTTATGTATAAAAATTATAACATGACCCAACTTACACTACCAATA
GAAACTTCTGTTAGAATTCCTCAAAATGATATTTCACGATATGTTAATGAAATTGTTGAAACGATACCTG
ATAGCGAATTCGATGAATTCAGACATCATCGTGGCGCAACATCCTATCATCCAAAAATGATGTTAAAAAT
TATCTTATATGCATACACTCAATCTGTATTTTCTGGTCGTAGAATAGAGAAATTACTTCATGACAGTATT
CGAATGATGTGGTTAGCTCAAAATCAAACACCTTCTTATAAAACTATTAATCGTTTTAGAGTAAATCCTA
ATACTGATGCATTAATTGAATCTTTATTTATTCAGTTTCATAGTCAATGTTTAAAGCAAAATCTTATTGA
TGATAATTCAATTTTTATTGATGGTACAAAAGTAGAAGCTAATGCCAATAGGTATACATTTGTGTGGAAG
AAAAGTATTCAAAATCACGAATCGAAATTGAACGAAAATTCAAAAGCATTATATCGTGACTTAGTTGAAG
AAAAAATAATACCAGAGATAAAAGAAGATGGAGATAGCGATTTAACAATAGAAGAAATAGATTTAATTGG
TAGTCATTTAGATAAAGAAATCGAAGATTTAAATCATTCTATTCAGAATGAAGATTGTACTCAAATTAGA
AAACAGACCCGTAAAAAAAGAACTGAGATTAAGAAGTTCAAAAAGAAATTTGATGATTATTCCGAAAGAA
AAAGTAAATATGAAGAACAAAAATCGATTCTTAAAGATAGAAATAGCTTTTCTAAAACTGATCATGATGC
AACTTTTATGAGAATGAAGGAAGACCATATGAAAAATGGCCAACTTAAGCCAGGATACAATTTACAAATA
GCGACAAATTCTCAATTTGTTTTATCCTATGACCTATTTCAAAACCCGACAGATACTAGAACTTTAATTC
CATTTTTAACAATGATTCAAAATACCTTCGGTTATTTACCGGAGTATATTGTAGCTGATGCAGGTTATGG
TAGTGAGCAAAACTATATGGCTATTATAGATGATTTTAATAAAACGCCACTTATTACGTATGGTATGTTT
ATTAAAGATAAAACGAGAAAGTTTAAAAGTGACATTTTTAACACTCAAAACTGGAAATATGACGAACTTA
ATGATGAATTTATATGTCCTAATAACAAAAGAATAGGTTTTAAAAGATATGCAAACCGTAATGATAGATA
TGGTTTTAAACGTGACTTCAAACTATATGAATGCGATGACTGTTCAGCATGTTCTTTGAGGCAACAATGC
ATGAAGCCAAATTCGAAATCCAATAAGAAAATCATGAAGAATTATAATTGGGAATACTTTAAAGCCCAAA
TTAATCAAAAGCTTTCTGAACCAGAAACGAAAAAAATCTATAGTCAAAGAAAAATTGATGTAGAGTCTGT
TTTTGGATTTATGAAGGCTATTTTGGGTTTCACTCGAATGTCAGTTCGAGGAATAAATAAAGTTAAACGA
GAGCTAGGTTTTGTATTAATGGCACTTAATATAAGGAAAATAGCAGCTCAACGAGCTGTACATTATAAAA
TAAATATCAAAAAAGCTGATTTCCATCAAATAATTAATAGAAATCAGCTTTTTTACATTGCCTAAGAACT
TAATGTCCCAGCCTCATCCCTAAAATATTTGGAGATGATAAAATGATCGCGACGATATAAATTATTTTGT
TACTTTTATTTGTCCCATCATTCCATTATCTTCATGCTCAAGTATGTGACAATGGAACATGTATGTCCCA
GTATTTTTAAAAACCACTTCTATTTTGGCTTTTTGTCCAGGTTCCAGAGATATAACGTCTTTTTTGCCTC
TCATATCTTCTGAAGGTTTCTTCCCATCCACTGATAAAACTTTAAATTGCGTTCCGTGGATATGGAACGG
GTGCTTCATACCACTCATTTTATCTTTGACGTTTTCAATTTCCCAAGTTTCTTTACGGTTTACCTTTTGT
GTGAAATCTATTCTGTTAGGATCGAATTTTTTGCCATTAATAGTAACATTATCGTCCATACCTTCTAATT
TGATTTTTTTATCTACTTTTGGAGTAGTGTCTTTGTTAGTACTTTTTTCTTTGTTAATAATTGGTAAAAT
TACTGTTTCATCATTATCAACAAGATTGACTTTTTCTTCTTTCATTTTAGATAAATCTATTACTATTTCT
TTTCTTGCTGAAGGAGCTAAATTAATTTCTTTTAACTTTTTAGTCTTTTCTAAATGGCCGCCTTCTGAAG
CAATATATTCAAAACTTTGATTATTACTTAGCTTAAGATTTAAATCCCGAGCATTGGAGCCATTTAAAAG
TCTCAAACGTATTTTTCCTTCTTTTGTTGTTAATTTAGGATCTACTTTCCCATTCACAAGGACTGTATCA
CCTTGAGTACCATCTTCATCTTTCGTTTTTGTATAATTTAATTTTTTAGATACAAATGTTTTATCTTGGA
TTATTATAGGCAAATCATTTTTCCCATAATTGCTAGGATAATTATTCTTTTTGTCATCCTCTATATATAA
TAACCCTGATAAACCATTATAAACTTGTTTAGCTGTATTTGGGGAGGGGTGGGGATGATACCATAATGTA
GCAGCCTCTTGTTTAACCTCAAATTTTATTGTTTTTTCTTTTCCTGGTTTTATAACTTGAGAAGGGCCTC
CATCCACTTTTCCATCTATTTCTAACCCATGCCAATGAAATGTTGTATTTTCATCTAAGTTGTTGACTAA
CTTAATTTTAACCTTATCTCCTTTTTTTAATTTTAAAGTTGGCCCAAGTAAATTTCCATTGTATCCTAAA
GTGTTAGAGAAATTACCTTTGTAAAATTCTGTCTTTCCTTTCTGCGCTTTTAATGTATAACTTTTATAAC
CATTGTTATCTTTTTTAGGATCTAAAACTTTGGGAAATGTTATTTCATTTTTTCCTTGTGAAGAATTCAA
ATTTTTTCTTTCGTCATGACTTTTCATATCCATCATATCATTTCGCTTTTGATCATTTTCTTTCATGTCC
ATCATGTTGTGCTTACCTTCTGCAAAAGTATCATTAGGAACCATAAACATTATAGAAAATAACGTAATTA
AAATTGTGAACATTTTTTTATACATTATATTTACCTCTTTTATTTTAATTTTAATGTAAATGCATTAATT
GCTACGATGATCGTACTTAAAGACATAAGTATTGCACCCACAGCAGGTGATAATATTAAACCAATAGAAG
CTAATATACCAGCTGCAAGAGGAACTGCAATCACGTTATATCCTGCGCCCCACCATAAATTTTGAACCAT
TTTTTTCATCGTATTTTTTGAAAGGGACAAAAAATTGATAATATCAGAAGGATTACTTTTAACGAGTATG
ACATCCCCCGATTCAATAGCTACATCTGTCCCTGCGCCAATTGCCATACCAATATCTGCTCTAATAAGGC
TTGGCGCATCATTGATACCATCACCAACCATCATGATTTTGCTACCATTGCTTTGATAATCTTGGATAAT
ACTTTCTTTATCTTCGGGCATCAATTGCGCGTGGACATCACTAATACCTAATTCTTCAGCCACTGTTTGT
GCCACTTCTTTATTATCGCCTGTAAGCATGACTGGCGTAATGTTTCTCGATAATAAATCCGAAACCATTT
GTTTTGAACTTTCTTTAATTTTATCGCCTTGTGCGATAATACCAATAACTTGTCGGTCATGAATTAGATA
ACTAATAGAATTCCCTTGTTGAGCGAGATTCGTAAATTGTTCTTTATTATAATCAAAATTGCTTTTATCG
AGATAAGAAACATTCACTATTTTGAGTTTTTTATTATCAACTGTGCCTTCTAAGCCTACACCTGGAATAT
TATTAACTTCTTGAGGAGTAGCATATGAAATATTTTTGCCTTTAGCAAAATCAACAATACCAGTGGCAAG
TGGATGATTAGAATTACTTTCTAATGAAGCAAATAGACTCAATATTTCTTCATTATTTAACTCGTCTGTA
AAACTTTCATAGTGATTCACTGAAAAGTTACCTTCAGTTAGTGTCCCAGTTTTATCCATCATGATGTAAT
CAATGTGTTGTGCGATTTCTACAGATTCTCTGTTTTTAATGATTAAACCATTATGTGCGCCTATAGAGGT
AGAACGTGCTGTAACTAAAGGTATTGCCAAGCCTAATGCATGTGGACAAGCAATGACTAATACGGTTACT
AGCCGTTCAAGTGCGAAATCGACGTTGTTTTGAATAAGCATCCATACGATAAATGAAATCAGGCCAATAC
TTACTGCAAAGTAAAACAAATAACCTGCGACTTTATCAGAGAGGAGTTCAGCTTTTGACTTATCGTTTTG
AGCTTGGTTAACAAGACCCATAACTTGAGATAGGTAGCCATTTTCACCCGTAGCAGTCACTTTAACTTGT
ACTGTACCTGAACCATTAATTGAACCTCCAATAACATCATCATTATGAGTTTTATGAACTTTTTTTGATT
CGCCAGTAACTAATGATTCGTCAATTGATGTTTCTCCTCGAACAATGATTCCGTCTGTGGGTATACTTTC
GCCTGCTCTGACTTCCACAATATCGTCAATATGAATATCTGATATTTTAACTTCTTCTCGTTGATTGTTA
TCAATCAGCTTCACTGCAGTATTAGGTAAAAGTTCTGCCATTTTCTTCAGTGCATTGCCTGCATTACCTA
CTGCGTTCATTTCAATCCAATGACCTAATAACATGATTAAAATTAAAGTCGCTAATTCCCAGAAAAAGTC
CATTGTATGTGTGGATGAACCACTGAAGTTATTCATATAAAAGGCGTATAAACTATAAATATAAGCTACT
GAAATACCTAGAGCAACAAGCGTCATCATTCCAGGTTTTTTAGTTGAAATTTCATCTTTAGCCCCTGATA
AAAATGGCTTTCCTCCGTAAAAGAATAAAATTGTAGCAAGAATTAATACAATCCAATCTGACCCTGTAAA
TGAAATTTGAAACGGTAATTTAACTCCCATCATGGGCGATAAAATAATAATCGGTATCGCAAAAATCAAA
GAAATAAAGAATTTACTTTTAAAATTTCCATGATGGTGATGTTCATGATTACCATGACTAGTGTGATTTT
CATGTTCTTGATGACTATGATGCTCATGATTTTGGTGTTTTTTGTTATTCGACAAAATTAAACCTCCTAA
TTTTATATTTTTAAAGATAGTAATAAGACAATTTGAGTGTAACATATACGGGATAGGGGTATATACCATT
TGACTTTTTTATTTTGTAGTGTACAGAAAATAACCATTTTCTGTACACTCTTTTTTTATATCGAAATAAG
TGAGGATTACATTTATTTTTATGTTCAGAAACCCAATAAAAAATCTATGTTCATAAAAGTACCCGTATTT
AAGTTATGGTACACTAATGATGGATATAGGAGGTTTGTATTTTGAAAATAGGTTATGCAAGAGTTTCAAC
AGGATTACAAAATTTAAATTTACAAGAAGATCGATTAAATGCATATGGTTGTGAAAAGATATTTAACGAT
CATATGAGTGGTTCAAAAAGTAAAAGACCTGGTTTAGATAAAGCAATTGAATTTGCAAGGTCTGGAGATA
CTATTGTTGTTTGGAGATTAGATAGACTAGGACGTAATATGGAGGATTTAATTACATTAGTTAATGAGCT
TAATGAACGAGGTGTAAGTTTCCATAGTTTAGAAGAAAATATAACGATGGATAAATCAAGTTCTACCGGA
CAATTATTATTTCATTTATTCGCAGCATTTGCAGAATTTGAACGTAATTTAATTTTAGAACGTTCTTCAG
CTGGTAGAATTGCAGCACGTGCTAGAGGACGGTATGGTGGAAGACCCGAAAAATTAAACAAACAAGATTT
AAAATTGCTCAAAACACTTTATGATAATGGTACGCCAATTAAGACAATTGCTGAACAATGGCAAGTTTCA
CGTACAACAATTTATCGTTATCTCAATAAATTAGAAGATGAAAAGAGTGATAAGTAAATACAACTTAACT
TTCAACAATAATAAAAGTTAAAAAATACACACTAATCATACGTTTAAGCTATTATAAATTCAACAACTTC
ATTTGTATGATTAGAATGTACCTAAAAAATACATAAATTATATTACAATATTTTTATTATAGAGACTAAA
GTATCTTAGAAATTTGGATAGTAGGTTTTTCGAGAATAAAAGTATAGTTGGCTTTAATATATAATTAAGC
TAAGCTATCATTTATATTTACTCGATTATAATTCGCACTTCAACTTTTTAATAACGTAAAAATTAAAAAG
TAGTTTCATTTATCTTTAGTAATATCTTTTTAAACACTACAGTTTCTTCATTAGTTAAATTAGCGAAGTA
ATGATTATTAAGTTGATAGGCTTTCTTTTCTAATGTTGGCCATAAGTCTTTTGCTTTATTTGTACTGTTT
ATTAGCACAGTTCTTCTATTTTCATTATCAGTTTGACGTGTTATTAGATCCTTTTTGGACATCTTATCTA
ATATTCCAGATATTGTTGAAGGTTCTAAATTTAAAGTATTACCAATCGCTTTAGGTGTATTCAAATTACT
ATTAATCAAGCAATTCAAAACACCATATTCTGCTGGAGTAATATTATAGGGACTTAATAAACTTTTAAAA
TGTTTAAACACTCTATTCTGAGAAGTACTCAACAAATAATTTATACAATTATCTAATTCCACAACAAAAA
CCCCTCTTAAATCATTAGTATTGACTCGCTTATCATATCATGATAAGTTTTGTAGGAAAATAGTTTTGCA
ACAAAAACATACCTCTACAAAACAATTGTGAAAGAAGGCTAATAAATGTTCAATGCGATAGTAGTGAGAA
AAAGTGCATCAAATGTTAGTTATAAAATAGAAACCGTTGATGAATCTCATTTATCGAAGGGTGATGTCTT
AGTAAAAGTGGTATACTCTTCAATAAATTATAAGGATATGCTAGCTTTACAATATAAAGGCGGTGTAATT
AGAGATTATCCTATGATTCCTGGTATAGATTTTGCAGGTATTGTTGAATCAAGTTCGAATGATAAGTTTA
AAGAAGGCGATAATGTATTAGTTACTGGTTATGATGTCGGTGTGACACATACAGGTGGATTTTCAGAATA
TGCACAAGTGCCTGGAGAGTGGATTGTTCCTATTCCCCAAGAAATGTCTATTAAAGAGTCTATGGTATAT
GGCACAGCCGGTTTTACGGCAGCATTATCAATTTTTGAACTAGAAAAATATGGAATGAATATCAAATCAC
AACCTGAAATTTTAGTGTCTGGGGCTACAGGTGGTGTGGGCAGTGTTGCAATACAAATTTTACGTAAAAT
TGGATATGAAAATATCACTGCTATCGTAAGAAAAGAAAAGCAAATAGAAATCGCAAAAAAATTAGGTGCA
AAACAAGTAATAATAATTGAAGATGATAATAAACCACTTAAAAAAGGTATTTTTGATTATTTCCTAGATA
CAGTGGGGAGTAATGTAACATTATACGGTTTAAAACGTCTAAATTATCAAGGTGTTGCTACTGTATGTGG
AAATGTAGCAGGAAATTCACTTAACGCTAATATATTACCGTTTATTCTTAGAGGTATTAAATTAATTGGC
ATTGATTCTGTATATGTTGATCATAATATCCGTGAAGATATATGGAGTAAGTTAGCAAATGAATGGAATA
TAGGAAATTCACTTCTATACAATGAAATTGGATTTGAAGAATTCTATAAAACGATAGATCAGCTTTTAAA
AGGACAACATTTAGGAAGAACTATTTTAAAAGTATAAGTATGAGTATTCATTAATACATTTACTATTAAT
TCAATCATTTTGCATTTCTCTACTAACCAGTGTTATAATTTATATAACGAAAATGATTAACAATTAATGC
ACCAATCCCCACACTATTGCAGTAGTGTGGGGATTTTTTCGATGCTGGCTTATAAAGTCGCCTATTAATT
ATTTGTTGCGTTTACTAAGCCAATAAGTATAATACGCAACAGCACAGCCACTGATGACTGGTGCTATGAT
GTGAACGAAAATGATTAGCAAAGTAATGCACCTCCTCTCTTCGTCAATTGACACCTGAGAGATAGGCGAC
TCTATTATTATACCATCTGTGAATATACAAGCATATCTACTTTCGATAAGTCGTCTTATGTTATATAACT
TTGTTTTTTATAGTATCAAGACAAAAGAAGAAACGCAGTTCAAAATCATCCCCTAAATTCATTAATCTAT
GGATGAATTTAAAAGCGTTAAAAATGTAACTGGATCTAAGACGGTTACTATTGACATGTATGAACCCTAT
GTCCGATTATTTCGCGACCTATTTCCTAATGCAGCTATTATTTTTGACAGATCCCATATCGTTCAACATT
TAAATAGAGAACTTAATAAGTATCGTGTACAAGTTATGAATGAATACCGTAATAAAAAAGGACCTGATTA
TACAATTTTTAAGAATAACTGGAAAGTCCTATTGATGGATACTAGTAAAACCATATTTAGTAAATACAGA
TGGAATAAATCTTTTAAGGCTTATAAACGCTCATCTGACATTGTAGAATTCATGCTTTCAAAAGACGATA
TACTACGACACTCCTACGAACTTGTCCAAGGATTACGAAAAGACCTAAGGTTATGTAATTGGCCTAAATT
TATTAATCGTTTAAATTCAGTTAGTAAAAAGTCTGTGAGTAAGGGTGTATGGAAAGCGGTTAAATATTAT
AGAAAACATCAAAGGATGTTAAGAAATACAATTTATTACCCAGCATTTAATAATGGTGCTATAGAAGGAA
TTAATAATAAGATAAAATTAATCAAGCGAATTTCTTTTGGTTACAGAAATTTCAACAACTTTAAAGCACG
TATAATGATGATTTTCAGCTTATACAAAGGAGAAAAAAGAAGACAACCAAGCCCAATAATGGACTGGCCG
CCTAATAATAAAAACTCTAAAAGTTGTAATTTAAAATAGTTCTTTAAATTATATACCCACCACATTTGAT
GGAGAACCTAAAAATATTTATCTCTAAATTAACGTTTTAACTCATTTTTGATAGTTTCAGTTGCAGCTTT
AGCTTTACATACTCTCGGATATAATCAGACTGTTCTTCTGGAAGAACTATTCTATGCCTCCCACAATTAG
ACTTTCTTTGTTTGTATTCTTGATAATATTCAAGGGCAGACATCCCCGACTTAAAAACATTGATTACGTT
ATAAATTGTCTGTCTAGAACGTTTCAATCTACTCGAAATCTCTTTAACTGAAAGATTCTGGTGATAATAT
GATTCTATGAACGTAAGTTCATCCGTGTTAAGACGTGTATAGTCCATTCTGTACTAACTCCTTATGTTTT
CTTTGGTAGGAAATACATATTGAGTTTAGCACAGAAGGCTTATTTATTTGTCTAACTTAATTTTACAATT
GGCGAAAAATAAATATATAGATGAACTGTCTACACTTAGTTTGATTAATTTTATAAAAATAGATATTGTT
AACTAAGTGTAGACGATTCAACATTTTAACTTATAATAATATATCTTAATTTATTATAGAACCCTATTAT
TATGTTCAACACTTTACACTCCAAAAAGTAAAAAGGAAGTTAAGCAATGTTTAGTTGCCTAACTTCCGAT
ATTGAATGCATCAGTCCAATTTGACATAGAGCCTTGATCAATTGATTTTATAATTATTATTGGAAAATAA
TAATTAATGATTTTCCTTTTTCTATTGTCTATTTTAAACTATATTTCTTTATTTTCTTTTTTTCTACGTT
TATTAATAAATAACATTGATGCCATCAATATTATTATGATTGATGAAAAAGCTGTATTTTTTCCTTCTTG
TTTCATACCTGTATTTGGTAGAAGCTTTTCATTTTTATAATTGTTGCCTTTTTCATCTACTTTACTTGTT
GCTGTTTTTCCATCTGGGAATGTAACAGTTACAGTATTTCCTACTTCGTGTCCTTTTCCTGACACTTTTT
TACTTCCTACTTCTGTGTCATTTACACTTGGTGCCTCTGGTGCAGTTGTATCTGTTACTTTTCCTTTCCC
TGACTCTGATTTGTTACCTGACATATCTGTTTCAGTCGCTGTAATTTCATTACCTACTTTTAACTCTGTT
CCCTCTGGAACATCTACTGTCCAGTTGCCTTTTTCATCTACTTTACTTGTTGCTGTTTTTCCATCTGGGA
ATGTAACAGTTACAGTATTTCCTACTTCGTGTCCTTTTCCTGACACTTTTTTACTTCCTACTTCTGTGTC
ATTTACACTTGGTGCCTCTGGTGCAGTTGTATCTGTTACTTTTCCTTTCCCTGACTCTGATTTGTTACCT
GACATATCTGTTTCAGTCGCTGTAATTTCATTACCTACTTTTAACTCTGTTCCCTCTGGAACATCTACTG
TCCAGTTGCCTTTTTCATCTACTTTACTTGTTGCTGTTTTTCCATCTGGGAATGTAACAGTTACAGTATT
TCCTACTTCGTGTCCTTTTCCTGACACTTTTTTACTTCCTACTTCTGTGTCATTTACACTTGGTGCCTCT
GGTGCAGTTGTATCTGTTACTTTTCCTTTCCCTGACTCTGATTTGTTACCTGACATATCTGTTTCAGTCG
CTGTAATTTCATTACCTACTTTTAACTCTGTTCCCTCTGGAACATCTACTGTCCAGTTGCCTTTTTCATC
TACTTTACTTGTTGCTGTTTTTCCATCTGGGAATGTAACAGTTACAGTATTTCCTACTTCGTGTCCTTTT
CCTGACACTTTTTTACTTCCTACTTCTGTGTCATTTACACTTGGTGCCTCTGGTGCAGTTGTATCTGTTA
CTTTTCCTTTCCCTGACTCTGATTTGTTACCTGACATATCTGTTTCAGTCGCTGTAATTTCATTACCTAC
TTTTAACTCTGTTCCCTCTGGAACATCTACTGTCCAGTTGCCTTTTTCATCTACTTTACTTGTTGCTGTT
TTTCCATCTGGGAATGTAACAGTTACAGTATTTCCTACTTCGTGTCCTTTTCCTGACACTTTTTTACTTC
CTACTTCTGTGTCATTTACACTTGGTGCCTCTGGTGCAGTTGTATCTGTTACTTTTCCTTTCCCTGACTC
TGATTTGTTACCTGACATATCTGTTTCAGTCGCTGTAATTTCATTACCTACTTTTAACTCTGTTCCCTCT
GGAACATCTACTGTCCAGTTGCCTT

>X02529.1 Staphylococcus aureus plasmid pC221 complete DNA sequence
AAGCTTGAAAATTCGTAATGATTTTGTAGACGTACTTCAAGAAAAATTGAAACATGTTGATACAGAGGAA
TTAAAAGATATATTAGGCAGAGGTATTTACAAAGTACGAGAAGAAAATGACCGTATGCTGCAAGAAGTAA
AAAGGTCACATGAACATTATCAAACAAGACAAAAATATTTATTCACTGGTATTGGTGCAATGTTGTTAGT
CTTTATGTTATTTGCTTTGATTATGACGATTGGTAGTGACTTTATGAGTTTTCTACATGTTGATACATTA
CAGAATGCCATAGCAGGCAAATTAAAAGCGTCTGAAGGCTTTATGACATTTGTTTGGTATATTGCTTATG
GTTTACCTTATGTATTAGCGATAGGTCTATTTATTGGCTTGTACGAATGGATTAGAGCAAAGTTCCATGA
TTAAAAAACAATGTGATAAAGTTTGCTAAAAAGGAGGATATATTGTTTATGTGGTTACGTTTTTCTGTGC
AATTAATTATGTCTGTTTTGATGTTTATTTTTATATATCAGCAAATAAATCAAAGTCATTTAGATTTTTG
GTTTATTATTTATTTCTTAATTTTTATGGCTGTTGTTTTGTTTTGGAAACCTTCAGCAAACAAAAAGTAG
AACGTGCATTTATGCCGAGAAAATCTATTTGTCGATGAGAGCCCTTAATTAGACTAAAAGCGCCAGCGGT
CAGATAGCGTCAGCTATCAATTCGACCGATGGACAGCTTTAGGATTATTAAGGAGCGCAGAATCATCGGC
AAATAGAGGAATTGGAATAAAGCAACGAAAGGAGTTGAAGAAAATGAGTGAGAAAACTAAGAAAAGCATT
CGTATAGCATTATCTTTTGCACAAGTAGTAGTACAGTCATTTATAGTTTATTATGCTTACAAGCAATATA
AATTATCTAAAGAAAATTAATTTTTGATTATGTAATAAGTTTTGGTAATAAAAAAGACTTGATCTAAATA
GACCAAGCCTTTTGATAGTGTTATATTAATACACAAATAAAAAAAGAAGTCGTTCACCCCAAACCGACCA
AAGTTTTCGTGAACGACAATCCTAAATAAAATATAAAGAGTTATGTTTTATTAATTTTTGTATATCTAGA
TATTAAACGATATAGGTTTATTCTTCAAGATATATATTTGGGTGAGCGACTTCTTAAATCAAATTAAGGA
GTCGATTTTTTATGAGTACAGAAAATCATTCAAATTACTTACAAAATAAGGATTTAGACAATTTTTCTAA
AACCGGCTACTCTAATAGCCGGTTAAGTGGTAATTTTTTTACCACCCCTCAACCAGAATTAAGTTTTGAT
GCTATGACAATCGTTGGGAATTTGAACAAAACTAACGCTAAAAAGCTATCTGATTTTATGAGTACAGAGC
CACAAATAAGGCTTTGGGATATATTACAAACAAAGTTTAAAGCTAAAGCACTTCAAGAAAAGGTTTATAT
CGAATATGACAAAGTAAAAGCAGATAGTTGGGATAGACGTAATATGCGTGTTGAATTTAATCCAAATAAA
CTCACACATGAAGAAATGCTTTGGTTAAAACAAAATATTATCGACTACATGGAAGATGACGGTTTTACGA
GGTTAGATTTAGCTTTTGATTTTGAAGATGATTTGAGTGATTACTACGCAATGACTGATAAAGCAGTTAA
GAAAACTATTTTTTATGGTCGTAATGGTAAGCCAGAAACAAAATATTTTGGTGTTCGTGACAGTGATAGA
TTTATTAGAATTTATAATAAAAAACAAGAACGTAAAGATAACGCCGATGTTGAAGTTATGTCTGAACATT
TATGGCGTGTAGAAATTGAATTGAAAAGAGATATGGTTGATTACTGGAATGATTGCTTTGATGATTTACA
CATTTTGAAACCCGATTGGACAACACCAGAAAAAGTAAAAGAACAAGCAATGGTTTATTTGTTACTGAAT
GAAGAAGGCACGTGGGGAAAACTTGAAAGACATGCTAAATATAAATACAAGCAATTGATTAAAGAAATAT
CTCCAATTGATTTAACGGAATTAATGAAATCGACTTTAAAAGAGAATGAAAAGCAATTGCAAAAACAGAT
TGATTTTTGGCAACGTGAATTTAGATTTTGGAAGTAAAATAAGTTTTATTTTATAAAAATTGCTGATTCA
GTATAATTAATATTTACGGGGTGACATAACGTATGAAAAAATCAGAGGATTATTCCTCCTAAATATAAAG
ATTTAAAATTTAGGAGGAAATTATATATGACTTTTAATATTATCAAATTAGAAAATTGGGATAGAAAAGA
ATATTTTGAACACTATTTTAACCAGCAAACTACGTATAGCATTACTAAAGAAATTGATATTACTTTGTTT
AAAGATATGATAAAAAAGAAAGGATATGAAATTTATCCTTCTTTGATTTATGCAATTATGGAAGTTGTAA
ATAAAAATAAAGTGTTTAGAACAGGAATTAATAGTGAGAATAAATTAGGTTATTGGGATAAGTTAAATCC
TTTGTATACAGTTTTTAATAAGCAAACTGAAAAATTTACTAACATTTGGACTGAATCTGATAACAACTTC
ACTTCTTTTTATAATAATTATAAAAATGACTTGCTTGAATATAAAGATAAAGAAGAAATGTTTCCTAAAA
AACCGATACCTGAAAACACCATACCGATTTCAATGATTCCTTGGATTGATTTTAGTTCATTTAATTTAAA
CATTGGTAACAATAGCAACTTTTTATTGCCTATTATTACGATAGGTAAATTTTATAGTGAGAATAATAAA
ATTTATATACCAGTTGCTTTGCAGCTTCATCATGCTGTATGTGATGGTTACCATGCTTCATTATTTATGA
ATGAATTTCAAGATATAATTCATAAGGTAGATGATTGGATTTAGTTTTTAGATTTTGGGAGTGAATTTAA
TTTTATACACGCAAGTGATCATAAAAATTTATGAACGTATAGCAACCACATTTTTGGTTGCATAGGTTTT
GATTTTGAATTAGGTCTTGAACTATGAGTGGCTAGCACTTTGCCACTCATTTTTTGCGTTAGCAAAAACA
TAAAGGGTATGGGATATAATCCCATCAAGCCGGTATATTCAGAACGAAGTGGCTAGAATATACGACGCTT
GCCAAACCACATTATTACTTGAAATTTTGTTGATTATCATATAATCTACAAATATAGAAAGTAATATATT
TCGAAGAAACGTGGTGGGATTGAATGAGTGAATATGATAATAATTTGGCTAGCGATTTGTCTGTTGGGGA
AAACCGAAAACCCAACCGCAAAGAGCCAAAACAAATTAGTTTCAGAGTGAGCGAATCCGAATATGAAAAG
TTAAGGTCATCTGCCGAAACTTTGAATATGAGTGTGCCAAATTTCGTTAAGAAAAAGGCACATGGGAGTC
GATTGGTAGCGCCCAAATTTGATAAAGAAACGCGACAATCGATTGCCAAAGATTTAAGTAAGTTAGGTGC
AAATGTGAATCAAATAGCTAAATACTGCAATCAACATCAACATGAAGCACCAAATTATGAAGGTCTAGAA
CATAATATCAATGCAGTTCGTGAAAGGCTTGATGAAATATGGCAACAACTAAATTAGGCAATACCAAATC
GGCAAGTCGAGCAATCAATTACGCAGAGAAACGTGCAGAAGAAAAAAGTGGTTTGAATTGTGATGTAGAT
TATGCAAAATCAGCTTTTAAACAAACAAGAGCCTTGTATGGCAAAGAAGATGGGATTCAAGCACATACGG
TTATTCAATCTTTTAAACCTGGTGAAGTAACGCCAGAACAATGTAATCAACTTGGCTTAGAGCTAGCAGA
AAAAATAGCCCCTAATCATCAAGTAGCCGTATATACGCATACAGATAAAGACCATTATCATAATCATATT
GTAATTAATTCAGTTGATTTAGAAACTGGTAAAAAATATCAAAGTAATAAAAAACAACGTGACTTAGTAA
AAAAAGAGAATGACAATATCTGTCGTGAACATGGTTTGAGTGTTACAGAACGTGGCATTGCCAAAATGAG
ATACACACAAGCAGAAAAAGGCATTGTCTTTGATAGAGATGAATATTCTTGGAAAGATGAATTACGAGAT
TTGATTGAAAATGCAAAAACCCATACAAGCAATTTAGAGACGTTTTCAGAGCATTTAGAAGAAAAAGGGG
TTGGAGTTAAACTTCGGGGCGAAACAATCTCATATAAGCCTGAAAATGAAAATAAATGGGTACCGTGGAC
GAACACTAGGCTCAGAATATGAGAAAGGGGCAATTGATCATGAGCATGAAAGACATCAAAAACAACAAAG
AGAACCCGAATACGCAGATGAATTCAAAATCAACTGGGACGCCGTCGAGCAGCACACAGAACAGCTTAAA
CAACGAAGAGTTGAGCGAGCTCAAGAGACAAAACAAGCTCATAGTAAAATATCTAGCAGAGATACAAGAG
AATCAGAAAATCAGAGAGAAAGAGCAAAAGGAAATAACATCCGAATTGAAAGAGGCGACGAAGGACTTTC
GAGATAA

>NC_010077.1 Staphylococcus aureus plasmid EDINA, complete sequence
GTGCAAGCACAAAACATATAACCTACGTAAAAATTGTTTTATTACCTCTATCCAAAAAGTGGAAATGAGG
TTTTTATTATGCCCAATTTTGAGAAATACAATTTATCACAAGTAAAAACTGAAAGATTTTACCAACTGCC
TAAATATTTGTTCGAAGATGCATATTTTAAGAAAATGTCAGCAGAAGCTAAAATTATGTATGCATTATTA
AAAGATCGTTTCGAATTATCCATCCAAAATGAATGGGTAGGTAGAAATAATAACATTTACTTTATTTTCA
GTAATAAACATTTGTGCGAGTACTTAGGTTATGCAGAACAAAAAATCATAAAATTGAAAAAAGAGTTAGT
AAATTTTAATTTATTAACTCAAGAGCGTGTTGGCCTTAATAAACCAAATAGATTATATTTATTAAAACCA
AATTATGATATTGAAGCAAGTCTTATCAAGGAACTTCCAAATTCACAGTCTAATGATACTGAGTTAAATA
ATACTAATTATATAGAGAATGAGGATAATGATACGTATGATATGAATGATATTATATCTAATGCTTTAAT
AAATAATAATCATCATTCGAATCATACAAATCATCAAAAAACTGAATTTAATAATGATGCCCTTAAGTTC
CAAGTACTCGAAGAATTGCCACAACAACTTCAAGACTATTTAAGTAAATTTGAAATTAGAGAAATTCGGA
TTATTAAAAGTATATTACTCAAAGGGAAAAAGTCATTTAATACTTCACATGATACTTATTATCGTTTAGA
AGATGTTGAGTTTGAAATTGTAAGTGTATTGAAACGTTTTAAAGCGATGTTGCTACAAAAAAATGAAACC
GTTGAAGCTATGCAAGGCTATTTAATGCAATTCATTAAAGCTGAACTTGAAGAAACACATGCTCTTTATA
TGCGCCGTAAAAACATGAAACAATATAATATCTTTAATCAATAATTCAAATGATTTTATAACAATTAAAG
AGACCTCAAAATATTCCGTTAAATCATCTGACTTTTTAACTGATAGCGATGAAAAAAATCAAGAAATTGT
CAGTGATCTAGAAAAAGGTTTGTATCGAAAACGTATGTTAAGTTATGGTGGACTGCTTAAACAAAAGCAT
AAAATTTTAAATTTAGATGATGTTGAAGATGGTAATTTAATTAATACAAGTTACGAAGATAAAACAACAG
ACGAAGAGGAAAAAGCACATTCAATTGCAGCAATTTGGAATTTCGAAAAGCAAAATTATTATTTAAGACA
TTAGTGATGACTGATGTCTTTTTTATTGATTTTTTGTAAAAAAGTACTGTCTTATTTTTGTGACACAATA
TATTGTGTCACAAAAGTGTGACATTGGAGCTTTTTATGACCCCACATAAAAACATCTCGGATGTCTTGAA
ATATCTGGCTTTGCCAGATTCCCCATTCGTTGATGGGGACAAATTCCTCTTATGCTCTTACGGAGTTTTT
AGGGATAAATTAAAATTTCTAAGTTTTTGATAAAAAAAGCCCTGCAGGAATTTGAAAAAAATGGAAAAAT
TTCAAAAGATTTTATGCTAATTTTTAATTTGCATGTAAATGAACAGTGTTAAAAAATAGTCATTGGTTGT
GCTTAAATTTTTGTTTGTGAAATTAGTATATATTTATTTGGCTCATATTTGCGTTTTAAGAGCCAATATA
AGTTTTTGGGTATAAAATTATATGATTTATCCCTAAATCTTTAAAATGCCCCTTAAAATTCAAAATAAGG
GTATTTAATTTTTTAATAAGTCTTGTGATAAAGTTTGCTAAAAAGGAGTGTTTTATTTTTATGACTATTA
AAGAAATTGCGAATGATTTATTAAGTAAAAAATGGTCTTTAGAGGATTTGTTTTGGTTGGTTTTTATGTG
CATAATATTTAGTATTTTCATTACACCTTTGCTAGGTATTTCGATTGGTATTATTGCTTATTTTGTACTT
TTTTATAAAGATGATGACTTTGATGAGACGAAAGAAAAATATGATTTACAAGATAAAGGCGAAAAGTAGA
CCACGCATTTATGCCGAGAAAATTTATTGACGTTGAGCCTCGGAACCCTTAACTAAACTTGTCGAATCGT
CTGCTTAATAGATCACGCTATGCCGACATTCGTCTTCAAGTTTAGTTAAGGGTTCTTCTCAACATCAATA
AAGCAACTGGATATACTTTGCTATTTTTTGAAAAAACTTTCTTTGGATTATATTGATTTTTTCGTACTGC
TACTTTTGATTGTTTAATATTAGTTTTAGTATTATTCTGTTAATTATTTTAGTATTATTATATTTATAGT
TATTGCGAATTTTATTTCCTCGAATACGAATTTTATTTCGTTGCAAAAATAGATTTAAATTCATAATATT
TCCTTTTTTGAGTTGCTTGTTGATTATTATATTTCGTTTTGGTGGTGTATAATAGCTTTATAAATCAAAG
GAGGACTTTATATGCAAACAAAATTTGCAGGTTTATCAAATCAATTTACTAAAGAATTATCTAATTCTTA
TTCATTTAAAGATTGGAGAGATTTTAATAAAGAAAGTCAAAAGAATTTCGCTATTATTCCAAGTGCTATT
CTTTCTTATTTAAGTGAATTTGATAACAAAGCTTTAAGTTTATATTTGTATTATTGTTTACATGCTAGAA
ATGATACGGGTGAATCATGGCATTCTACTAACAAATGTGCTAATGAACTAGGTGTTACTGTTAGGAGTAT
TAATAATTGGAATAATGTACTAGAAAGAATGGGTTTAATCTTTAGAGAATCAAATAATCATTCTAGTTTG
AGTACTTTTTTATTGCCAATATCAAATTATATTTCTGTTTTTCAGAATACAAAGCTTGATGAATATTTGA
AAAAATATAGTGAAGATATTTTGCAAAGTAAGTTTGAAGGGTCTTTAAAAGCTGTTATTAATGTTTTTCA
ATATAGAAAAAATTATGAGACGAAAGAGTTTACAGAACCATATAATGTTTGGTTGCTTATTTTCGAGAGA
AAATATAATACTGATTCTAAGAAGTTTGTTGTTAACAAGTATGTTGTATTGGAAAATACTGAAATAGAAG
GCCAACTCAATGTTTCTTCTGAAGAAATAGAAAATGATTTATATCGCAATAAAGATGATGGCTTTAAGGT
TTTGGATTATGTGAGAAAGAACAATATAACTTTAGATTCAAATATTATTACAGGAGAAGTTATTATTAAT
TCAAAGTATGATTTGAAATTATCGGCTAAAGATAGTGATAAAAGAGCTAGGGCATATGAATTATTATTAA
CCTTATTTGATGATTTAAATGAATTTCGTGATCGAATGGGGGAAATTGATTATGCAGAATAATAATTTGA
ATAGTATTTTGATTGGTTTATTTACTGATTTAATTTTTAATATTTTTGTTGAGGGTTTTAAGTGGCTTTA
TGGGATTGAAAAAATCACGCTAGAGATATCCGGCCAGATACTTAGCGTGATTTTATTGGTAGTTATAAAT
TTGTGTATTGTATTAACTTATTTTTATAATGTTCGTAATAAAGCATAGCATTTTTTGAAACGAGTGTGAA
CGAGTTTCTTCTTGTCTTGATACTATATAGAAATAACTCGATTTTATATATAGACTTGAAACCGTTGATA
TCACAGCGTTTTGTCGTGTTTTTATGCGTGAAAGGAAAATTTAACAATAAAAAACCCCAGTTATATTATT
AAAGTGTCGAATCTTAAATAATACTGGGGGTCTTTTTATATGCAATATAATACTACTAGAAGTATAACCG
AAAATCAAGATAATAAAACGTTAAAAGATATAACGAAAAGTGGGAAACAACGCCCTTGGAGAGAAAAGAA
AATAGATAATGTAAGGTTCTGTTGCAAAGTTAGAAAAACATCTAATTTCCTTTTTTATCATTTCAGTGTT
CGTTTAACTAGCTAACATATGACTGATTTCGTGGCATGGCGAAAATCCATAGATCTGAAGAGACCTATGG
TTCTTTTTATATAATCCGTAAATACATTCAATGCCTTTGAGTGTATTTTTTACCGTATTGAGACTTTGAT
ACCTTGTCTTTCGTACCTTAATATGACGATGATCTTGTTCAATGAGGTTATTGAGATATTTAGATGTGCA
ATGACAGTAAGGGTTCAGCTTAAACACTTTCGCTATTTTAGTCATTGCAACCTTCGTTGAAGGTGCTTGA
TCTGTAATTATCATTTGAGGTTTACCGAATTGTTTAATAAGACGCTTAATAAACGCATATGCTGATTGAT
GATCTCGTTTTTTGCGCAACCAAATATCTAATGTATGACCATCTGCGTCAATGGCACGATACAAATAACA
CCATCTTCCTTTGATTTTGATATATGTCTCATCAATATGCCACTTATAATACGCTTTGTTATTCTTTTTC
TTCCAAATTTGATACAAAATAGGCGCATATTCTTGAACCCATCGATAAATGGTTGAATGATGAACATCAA
CACCACGTTCCTTTAATATTTCAGATATATCACGATAACTTAATGCGTATCTTAAGTGGTAGCCAACGGC
TACAGTTATGACATCTTTATCGAATTGCTTATATCTGAAATAGTTCATAAAGAAGACTCCTTTTTGTTAA
AATGATACTACAAAATCAACTTTGCAACAGAATCATAAAAAAGCTATTACAAAATAAAGAGGGATTTGAA
AGGTCAAAATTCCCTTTATTTTGTAAATAAGTATATATCGATATGTAAATTTTTCGAGCTTATTGTTTTA
TTGTCATTATATATGCGAAGTTGTGTGTCTGGATAATCTCCTTTAACATCAAATAAATCATAGCTAACTT
CAAAGCCATTAGCGTCATGAAATTCGATAAAGCCTTTTTGTATTTTTCCTCCAAAGCTATCATTATGATA
TAGTAAGTATTCACCTTGTAAAAAATATCTTGCCTGAGCATCTAATTCTTGAATTGTCACAGTTTTTTTA
TCTGTTTTCACCTTATCTAAAGATACTCTTTTTTGTGCTCCATCTATCCATAAATTAATAGGTACATTTT
TGGGTTTGTCTAATTTATTATCTTCATGAGTTGTTAATCCACCATATATACAATTTGTTTTATTGGGTTC
ACCTCCATTACATTGGAAGCCATATGCTAATCCATATATATCTACTGTTTTTGCTTTAAATTTATCAGTA
GTTTCTTTTGAATTAAATTGTACTAACAAATCATTATAATATTGATGGTTAGTCAAAAAATCTTTAAATA
GTAACGTGTTAGCTAAAAATTGATCATTAGTAATTTTATTTTCTCCTTTCACGGGTGGCCACCTATGAAA
ATAATTATGCCTCATGTTATTTAATGCTAAAGAACTCAACTCGGACTTATGATGCAAATCTTCTGAACTA
GTTTGAAATGTATTGTCTTTTATTTGTGATACAGATAAAAATAAAACAATGACGATTAATTCTTTCATTT
AAAAAACTCCTTTTAATTATAAATTTCATTTATTAAATTAACAAAATAATTATGTATGGACTAGTGTAAC
TTTACCTGAAAACGATTCGAAATCATATAATATAAAAGTCGATATATTATATGAAAGTATCAATGATGTT
TTTATTATGTCCATTTTTGAAAAATTTAATCATCTTTCTAAGTATTCATTTGAAGAGACATATTTTAAGA
AAATTTCAGCAGAAGCCCAAATTATATATGAGTTATTAAAAGGCCATTTTGAAATATTCCTCCAAAATGA
ATGTGTAGATAAAAATAATAACATTTACTTTATTTCAGAAATAAATATTTATGCGAATACAATTATGATG
TTGAATTCGAAAAAACATACACTTTGTATGTGACGTTAAAACATCAAATAATATAATCTCTATTCTCATA
GAATTTGTCTCGCTATATATAGACACTTTAATCAATAAAGTTTCAGAGTGCGAATCCTCAAAACGTAGAA
AAGAAAAATTACCAAAGAAGTAAAGGTTCTGGAACCCCATTTCATGTAGATATCAAAAACTCTCATGTAT
GCAATGCACTAATATTTGGAGAAAAAGTATGGTTGTTTGATGAAATTGGGCAAGACTATATCAATAATAA
AGATGAAAATAAATATCTAGAATATATACAAAAAGCCAATGAATTATTGGTTCTGTTGCAAAGTTGATTT
TGTAGTATCATTTTAACAAAAAGGAGTCTTCTTTATGAACTATTTCAGATATAAGCAATTCGATAAAGAT
GTCATAACTGTAGCCGTTGGCTACCACTTAAGATACGCATTAAGTTATCGTGATATATCTGAAATATTAA
AGGAACGTGGTGTTGATGTTCATCATTCAACCATTTATCGATGGGTTCAAGAATATGCGCCTATTTTGTA
TCAAATTTGGAAGAAAAAGAATAACAAAGCGTATTATAAGTGGCATATTGATGAGACATATATCAAAATC
AAAGGAAGATGGTGTTATTTGTATCGTGCCATTGACGCAGATGGTCATACATTAGATATTTGGTTGCGCA
AAAAACGAGATCATCAATCAGCATATGCGTTTATTAAGCGTCTTATTAAACAATTCGGTAAACCTCAAAT
GATAATTACAGATCAAGCACCTTCAACGAAGGTTGCAATGACTAAAATAGCGAAAGTGTTTAAGCTGAAC
CCTTACTGTCATTGCACATCTAAATATCTCAATAACCTCATTGAACAAGATCATCGTCATATTAAGGTAC
GAAAGACAAGGTATCAAAGTCTCAATACGGTAAAAAATACACTCAAAGGCATTGAATGTATTTACGGATT
ATATAAAAAGAACCATAGGTCTCTTCAGATCTATGGATTTTCGCCATGCCACGAAATCAGTCATATGTTA
GCTAGTTAAACGAACACTGAAATGATAAAAAAGGAAATTAGATGTTTTTCTAACTTTGCAACAGAACCGA
GACGGTTATTTGAATGATATTTAAGAATCATTACCCTACAAAAAGCGTAGAGGTTTAATTCGTGGTTTTT
GTAGGGTGTAGTAAGAGAATATAAGTGAGTGCGGTGGGAATGAATAATTTGAGAATATCAAAGTTGATTA
TCAAAATATCATAAAACGTTCTGAAAGAAATAAGTTTAAAGCGTATTTTTAGGATTATTAATCATGATTC
TTTTAGTTATAGAAAATATTAATTAAACATTTTTAATTTATTAATCCTTGTTATTACTTTGTTTATATTT
CTATTTTTTAAAAACAATAGCTGTTATTATGATTTTCTTTTTATCATTTGACAATTCTACACTTCCAACA
GCGTATTCTGTGCCTCTAGGTAATAAAACTTCTTGTTGACCATAGTAAGCAGTTAAATCTTTAGAATTAA
GATACGCAGCTTTAGTCCCTTTTGGTAATTCTAACCTTAATTCAATAGGTCTACCACCTACAGCTGCTCC
ACTAACTAATTGTGTACTAGAGTATCCGTCTTCTCTATATATTCTGCTATTCATAACGTTATTAAGCTTT
CTAACTAGATTTTCATCATACTGGCCATTATTGGTCTGTTGTAATTTATATAAATCTTCATTTGTAAATC
CAACGATACTTGTCAAATAATCTAAATTTAAAAGTCTATAAACGTATACAGATTCAGGAGTAGTAGATTT
AGAAATAGATGAATCTAATCTTCTTACTTTGTCTTGAGTTGTTGAATCTAGCTTATTAATATCTCCACCT
GCGAGTCTTAATGGACCATTTATCTTAGAACTATCTTTTGTATATTCGTATAGAGCTATTTTATCATCCG
AACTATACTTAGCTTGTTTTATAAGTTTATTCCCCCATTTAGTTGCCTCATCTAAATCAGTGAAATTTTT
AACATCAGCTGCTAAAGAAGTATTAGATACTTCTATGATTTTATCATTAATTGAATAAACGCTTAATGCT
AAAGATAAACTCAAAAAAATTTTAAAAAGTAATTTGTTTTTCATAAAAATCTCCTCTTGATTGTTATTTA
TATATAATTTCATTATATGATATTTTATTATTAAAAGAAAATATTTATTCTGTTTTTGTATACAAAAAAT
ATGAATGAGGAGTGATATTATGAAGTTTAAAAAATTGATTGTTCTTGCTACTATAGGTTTGTTTTTTTCG
TCATTTAACATATCATATGCAGAAGATTTAGGAACTAGAAAGTTGGTAGGTACAACCAAAGATCCTAAAA
GTAAATATACGGCAAGGTATGATCCAGACTATTCAGTATATTGTTCTGCAACTATGATTACAGACAAAAT
AGGATTAACAGCAAAACACTGTGCTGGTAATAGAAAAATAAATGGATGTATAGGTGCGGTGTATCCTGTT
CATTCAGGGTTAAGCACACCATTTGGTAAGATGAATATTTGTGAGTATATACCTAATGATTCGAATGATA
TCGCTATTATAAAAGGCGAGGAAAAAGATATGGATAATACGGTTCTGTTGTAAAGTTGAATTTCTATGCA
GATCTATACAAAGCCAATAAATATAAATTTAATTTAACAGCATTTCTCTAGATAAAAAAGCGATAATATG
CAATTTATACACCTCCTCTCTACGTCTAGATTGACGCCTGAGAGATAGGCGACTCTATTATTATACTATC
TGTGAATATACAAGCATATCTACTTCCGATAAGTCATCTTATATGGTTCTGTTGCAAAGTTAGAAATATA
GTATAATAGTCAACAAAAATGAGGTGCAGAGGATGAATTATTTCAGATATAAGCAATTTGACAAAGATGT
CATTACTGTAGCCGTTGGCTACTATCTAAGATATGCATTAAGTTATCGTGATATATCTGAAATATTGAGA
GAACGAGGCATCTATGTTCATCATTCAACAATTTATCGATGGGTACAGGAATATGCTCCTATTTTGTATC
AAATTTGGAAGAAAAAGAATAAGCAAGCTTATTATAAATGGCATATAGATGAGACGTATATCAAAATTAA
AGGGCAATGGAATTATTTATATCGCGCTATTGATGCAGATGGCCATACACTAGATATTTCGTTACGTAAG
AAACGAGATAATCACTCAGCATATACGTTTATTAAACGTCTTATTAAACAATTTGGCAAACCTCAAATGA
TAATTACAGACCAAGCCCCTTCAACGAAGGTGGCAATGTCCAAAGTGATTAAAGATTTTAAACTTACCCC
CAACTGTCATTGTACCTCTAAATATTTAAATAATCTCATTGAACAAGATCATCGTCATATCAAAGTAAGG
AAAATAAGTTATCAAAGTATCAATACGGCAAAGAATACGATCAAAGGCATTGAATGTATTTATGGACTAT
ATAAAAAGAACCGCAGATCTCTTCAGATCTACGGGTTTTCGCCATGCCGTGTAATTAGCATCATGCTAGC
TAGTTAATACGAAGTATTATTTTAAACATAAGGTTAGACACTTATTTTTTATTCTTTTATTTTACGATAC
AGATATTGAGCTATTGTCTCTTTTTCTAGTTCAACATACGAGGTACCTTTAAGGTAATATACATTTTCAA
GTTGCTTAGGAATTTTATCTTTCAGTGAAATTTTTACTTTGTAAAATGTTTCATTATTTTTTGATTCTTC
GGGGAATTTCGAAATATATTTAATATTCCCCTGAAGGTAGAATTCATCTTTTTTTGTTTTAAATGTAATT
GAGACTTTTTGATTAGGATTTAAGCTTAAAATATCTTCACTCGAAATATATGTAACTACTTCTTTATCTC
TATTTTTGTAAATTTGATAGAGCAATTTACCTTTAGGAATTATTAATCCTTCTTGTACTTCTTTAGGGTA
AAAAATATAACCATTCTTGGTTACATAATCCTGATTGTCATTTCCCTTAATTACGGATAACTCGTGTAAC
TCATCTTTTAGAGTATTTATTTTTTCAATTAGAATTTGAAGGCTTTGAGATTTAATGTTGTTACGTTGTG
AATTATCTAGGTAGTCTGTTTGATTATATTGTTTTTTATAGCTTTCAAAGTACTTTTCACTATAATCAGT
ATGCAGTTTTTTATCTGATTCTAAAGGATAGTTGTCTATTTTATCATAGAGTAATGATAAATCCTTTAAC
GACTCCTTTTTATATTTTATTTTAGAAGTTATCTGTTTCTTATCATTATTTATATCTTGAATAGTAATAA
CTTTCTCCTTTTGCTGTACTAATTCTCCATTATCTTTTAGCAGCTTTTTAACTTTAATATCCTTATCTGT
TGTAATATTAATAGGATTATTTTTTGGTGTTATTACAGCCGTGGATTTAATATAATCAGTTTTTTTAATA
AAAAATATAGAAATAATAACGGCCATAAATATTATGAAGAGTATTATGAGCGATCTTGTTATGAACTTTG
AAGGAGAATTATTCAAATACACAGTACTATCTTGAAAATCTTCAAAGGAGTATATTTTTTTCATATTATA
TTCCCTCCGTTGTTTGATTTTTCCATAGTGTATAATATTCTGAACGGTTTGATAGTAACTGCTTATGATT
TCCTTGTTCAACTATTCTCCCATTTTTTAAACAATAAATATTATCTACTTTTTCAATAGTACTTAACTTA
TGTGAGATGATAATTACTGTTTTACCTTTTTTAGAAACACTGTGTAAGTTATTGATGATTTTGTTTTCTG
TCGTAGAATCTAAAGCACTTGTAACTTCGTCTAATATAAAGACCTCAGGATTTTTAATATATAATCTAGC
TAAAGCAAGTCTCTGTAGTTGTCCCCCAGAAAAATTATCACCATCAGCTTCTAAAGTAGTTTGATATCCT
TGAGGCAACTCTTCAATAAAATCATGTATTTCAGCGTTTTTACAGGCCCATATTATTTCATCCATGGTGA
TATGCTTATCATTACCCAGTAATAGGTTTTCTATAATTGACCCACTAAAGAAAAAATTCTTTTGTGATAC
ATAGCCTATGTTTTTTCTTAAAGACTTATTTTCAATAGAGACTATATTCTTTTGATCTATCTGAATATCG
CCTTGTTTTGCTTGATAGTAATTAACTAGAAGTTTCGCTAATGTTGACTTACCGGAACCACTTTCTCCTA
CTAAAGCAACAAAAGTATCTTTAGGTATTGTAATATTAATATCTTTTAATAAATCTTCTCGATGACCATA
GTTAAAATATAGATTACTTATCTGTATTTGATTATTAAATGAGAATTCTGATACAGCATTTTCTTTATCC
TCTACTTCTAAATCGAGTATTTCAACAATTCTTCTAGACGCAACGATTGCTGATTGTATAACAGGTTGGG
CATCTATCATGCGTTCAATAGGACCTAAAAAATAAACAACAAGGGCATTAAATGTGATGAGTTCGCCTAA
AGTCATTTGATTATTAATAACATAATATGAACCTATCCATAAAATAACCGTACTGATTAATAGTGACAAA
AATCCTTTTATACTCATCTGTATGTTAGTTATAATACCTAACTTTAAAACTTTCTTAATTAGACGAATGA
AAAACTTTTCTGATTTAATTGATACTTCTTCTTCTGCAGTATAACTTTTTATCGTGGATATACCGTTAAT
GGTTTCAATTAAATAAGAATTAAGCTCAGAATTTTGTTCCATTTGTTGGCGATTATATTTTTCAAAAGGT
TTTCTAAACATTAATGCCAATAATATATAGATAGGCACAAATATTAGAGTAATAAAAAATAGTCTACTAC
TTTGTAAATACAGTAGAATACTACCTAAGAAAATCATTAAAGTATCAATAAAAAACGTAACTGTAACAGT
AGAAAAAGCTTCTCTGATTTTATTACTATCCATAAATCTTGAAAGAATTTCTCCAGACTTACGTGTTTCG
AAGAAACCCATAGGTAACTTTAATACATGATTATAATAATCAAGCATAATTTTTATATCAATTTTCAGAC
TTAAGAAAAGTATTAGATGAGATCTGAAATATGTAATCAACGATTGGACAAGATACATTAGTAAGATAGA
TCCAGACAATATATGAAGGTTATATACTATATTACTAGGTAATATATCATCAATCAGCAACTTAAAATAA
AAAGTACCGAGAAATCCAAATAAATTGATTAATAGAGAAGATAAAATTATTAATCCTATATATTTACTAT
TATGAGTAATTAAACTACGAAACAAAGTGGATATGGAAGGCCTATCATCATATGTAGTAAAATCGTCTTT
TTTTTCTATGAGAAGTAATATTTTAGTCCAGTATGTATCAAATTGATTTAAAGATGTAGAATATCTACCA
ATATCAGGATCTACAATATAAACTTTATCATTTAAAACTTTTTCAATTATAACAAAGTGTTCGCTCCCTT
TTTTATTAATTATGTGCGCTATACACGGATAATGGATTTCATATAGATTTTTTGTACTTTCCGCCTGTAC
TCCGCTGAGTTCAAGCCCTAAATATTGCCCAAGTTCTATAAGGCCAAATAGGTTAGTACCATTGTTGTCG
GTACCAGAAATTTTTCTAAGCTTTTCTATTGATACTTTTTTATTATAAAATTTACATATCATCGCGATAC
ATACAGGACCACAATCTTTTGCATCTTCTTGTTGGATAAAGGGTATTTTTTTCATTTGTTTTCCTTTCAA
AAAATAATTTCAGATAGTAGTATAAAGTAATAAAGTGAAAAAAATAAAACTATGCATGAAACATTAAAAA
TATAACCTACACCTCTATAAATAAGAAAAACATTCATTTATGAGTAAAAAAAGATCAATTCAAGATATCC
TTTATAATATTCTATACTTAATGTTATATTGTTTATAAAATGAGAAAAGTGAGGGAGACCAATGAAACAA
TTAGATATTCCACAATTGTTAATTATAAATGGTGGTAGCGGAGGTAATTATACACTTCCTGGACAACCTA
AAGGTGATATAAAAAAATGTATACTTTCATTCTTTAAAAACTGTTAAGGAATACAAAAATGATCATTGAT
ACTAAGCTATACATTCTTAGAATGTTTTTATCTATTCTTATTTATACGTATTTTTTCTATAAAATATACT
TTCAAACAAAGAGCCCTGAGAAACTAAAAATAGCTTTCATAGGGCTCCTTATTTGGTTTATTTTTTCAAT
ATTTTTAGGAGATTTTATAGAAATCTTTTTTGTAGTCTGTATTGCCATTTATTATATATTTTTACATAAA
GACTTAAATAAATTGAATGTAATACTAATATTTTTTATAAGCATTAAATTTATCAATATAAATAGTTCTT
ACATCATAATATATATTTATAATGTTACAGGGATATCTGGTGATTATTTAGTTTATCTCCAATTATTAAT
CATATCAATTCAGGTGATATTATATATAAAAATTTTTAAAAAATACAATTTTTCAACGTATATCTATTCA
TTTGTAAGCTTATCATTAACTTTACTTTTATTGTATATATACTTATCCATTTTCTTTATAACTTATATTT
TCAATAAAATCTATTATTTTGAAAGATTCATTGATTTACTTTTGTTTTTTGTAATAATGCAAGGTACTTT
TATATTTTTTCTTATTTTTTATGAAAATAGAGTACAAAAAGAACAAGAATTAAAAAGAAACAATGAAATA
AAATTTGAAAATATAAATTTTTACTCACAATTGATAGAAAAAAAGAATCTAGAAATTCAAAAATTTAATC
ATGATTTAAATAATATAATCATCAGTATAAATGAAGTTGAAGAAAGTAAAGAAGTTCAAAGATTTAAAAG
AGAATTAAGTTATATAAGTAGTTATATAAAAGATATACCTTTTTCGAGTAATAAAGTTGATACTCATTAT
TTAAAAAATATTAAAAATCCATATTTAAAAAATTTATTTTTAAATAAAATTGAAGTCATGATGAATAAAG
GTATATCATTTAATTTTGAATGTTTAAAAATGGTATCAGAAATAAAAAGAGTGCATATTTTAGACTTAGT
TCGAATTATAGGGATTCTTTGCGATAATGCCATTGAAGAAGCTGAGAAAATTAATGGTGGATTTATAAAT
ATATATATATATATCAAGATAATAGTTTATTAGAATTTTTTGTAGAAAATAATTTTATGAATAGCAATCA
ATTATCTATCCATAAACTAGTAGAACCTGGATTTTCTACAAAAGAAGAACATAAAGGATTAGGTTTGACG
ATAATTGAAGATATAATTGAAAAAAACAAATATATTAGTGTTAATTATGAAATTAATAATAACGATAATA
TTTTTAAAGCTATATTAATAATCAATATATCGTAATAACAGGAAAGGAGCACATATGACGCATTCTATTT
TTATTTGTGACGATGATATTAGTTATCTCAATAAAATCAAAACGATAATAGAACATTATATATTATTTCA
TGAAGAACAATTTCATATTGAAAAAATAACTACATCAACAATAGAGTTTTTGAAATATATAGAAGATATT
AAAATAAGTGGGGGTGTTTATTTTTTAGATATGGATTTTAAACAAGATATTAATGGTATTGATTTAGCAT
TAAAGATAAAACAAAGAGATATTCAAGCTAAAATAATATTCATTACAAATTATAGTAAGTATGCAACTTT
AACTTTAAAAAATAAAATAGAAGCTGTTGATTATATAAATAAATCTCAAAATATAGATACATTGCAAGAT
GAGATTATAAGTAATCTAAAATATTGTTATAATTCTATAATTAAACAAAAAAATTACTCTAAATCTGTGT
TTAGCTTTTCAGTAAATTCAACTACTTACTTTATTGATATAAATGATATACTTTTTATAGAAAGTTCTCA
TATACCTCATTTATTAACTCTAGCGACGTTAGACTCTAAATATAATTTTTATGGTAAAATTTCTAACATA
GATAAAGATTACGAAAATCTATATAAAATTTCTAGATCATGTTTGATTAATCCTAAGAATATGACGAAAA
TTGACTTCAACAAAAGAGAAGTATATCTGAAAGAAAATTTTGTTAAAAAATTTTCTCTATCCAGATCCAA
ACTTTTAAAGTCATACCAGCCCTAAAATTATATACTAAAAACGAAATCTATTGAAATAGATTTCGTTTTT
TATTTTAGTATCCATGATAGCCTGTAAATCCACCTATAGCACCACCTACAACGCCGCATCCAGCCATTGC
CCAAGGACCACCAGCTGAACAAAGCTTTATTCCAGTAGCAGCTCCTCCCATTGCACCTATAGCTGAACTC
CCCCACTTATTACCACCATTAAATTTTTTTAATTCCTCAATTTTTAATTTTTTCATATCTATACAATACC
TCCTCTAAAATGCTCCGGTAGCACCAGATACTCCTGCCCATATAATTGGTCCATAATGAGCACCTACTAC
TGCACAAGCCGGACCACAAATAGCTCCTCCTAAACCTGCTCCAGCTACTGTAGAACCTATAGCTCCACTA
ACATTTTGTTGCCAAGTGTTTTTTTTACCACCATTAATTGAAACTAATTCTTTTGTTTCTAATTTTTTCA
TTTTATTACGCCTCCTAATTTTTAGTACATATTAATTTTAAAATATAAAAATTAAAGATATGTAAAAATA
TACTTAATCATGAGAATTTTATCTTGAATAAGTATATAGAAAAAGAAGGACAATATAGGATACTTTTCTT
AAAAATAATGAAAAGTATCCTATATTGTCCTCTTAATATTCTTTATTTAATTTACTCTTCTGAATATAAT
AACTAAATACACCAAAAGGCAGTCCTAATAATATATATAATACTATTTTTGTGAAGTTTAAATTTACATC
TATATTTTGAATATATTTATATACGATTTCCATAAATAAAAACATACCTGCACCAAAGTATATCCCATTA
AATAAACCAATAAATTTTATAATCTTTATTTTATTCTGATATTCTTCGTACGTATAAATGTTAATATTAG
CTAAAGATTTTCTTCTCAATTCAATAGAAATAAAGCCTGAGATGTATAGGAAAATTAAAATTAAAAATAT
AGTTCCTATTGAATTGATAAAATATATGCGATCTACAATTACAGATATAATCATACTGAGAGCTATAAAC
ACATATGTATGAAGTAAACATCTACTTAAAATTTCAGTGATTTCTATCTTCTCGCGTTCATCAGATGTAC
TTTTACACTCTAAAATAAAATTCAATATCTTTTGCTCAATACTATTCATGGTCTTTTTCCTCCCAAAACA
ATGAATTTAAATCTGTTTCTAACACACTTGCTAATTTTAAACATAAATCTAACGATGGGTTATATTTGTT
ATTTTCAATCAAATTTATAGTTTGTCTAGAGACTAAAATATTTCTAGCTAAATCTAATTGTGATAACCCC
TTTTTTTTCCTAAATTCTTTTATTTTATTCAATTATCTTCACCTCAATGTCGCATATATTGTACATATTC
ATCCCTTTTTTGTCATATATATTTGACAAAAAAGACAAGTTCAAAGTAAATTATACTTTGAACTTGTCTT
TTTTTCGTATCATACTAGTCAAAATAAATACTATCCCCATTATTAAAACTACGAGAGCTATCCCTTTACT
ATCTGAATCAATAATATAAATAATTATTGCAGATAGTAATGATACAATACCTAAAAATAAGTCAAAATTT
TTATACATAGTTTTCACACCTTATATACTTTAATTAATATCATTTAAATCTCTAATTGTTGTCTGAGAAC
CTTCAAATTTAGCAATTATTTTTTTCTTTTCAATCTTTAAAAATGTAGGAGTTCCTCTTAAATTTACACT
TTCGTTCAATACCTTTTCTATGAATTTTTTATCTGATTCATTTAGTTTAGAGTTTCCACTGTTTAAATTA
AAATAATAAATAGGGAGATTGGCATTACTACTAAATTCTCTTAATGTTTCAGAAAAATCTCGGCAATACG
GACATTCTTGAAATCCTATATAAAGATAATATTTTTTATTAGATTTCAACAAACTAACCAACCTTTTAGC
GTGTAACTCTTTTATTCCCCCAGTCTCTATATTTCCTTTAATTATACCCAATAAAGATTAGAGGAATTAA
AAATATCCTGACATCCTAATATATAGTCTTGAGTAGAGTATCACTATGTAAAATTATATTTATTTAAACT
TTAGCAAAGACATAATGAGATATCTTTACAATTAATAATAGACATTTTGCATTGTTTCACTTATTGAAGA
ATTTATAACTTCTTGACTGATTCCAACATACCTCAATGTAACAACCTGAGAAGAATGATTAAATAAATCC
ATCAACAAAGCCACATCCTTTGTTTTCTTGTAGTAATGGTAACCAAAGGTTTTACGCATCGAGTGTGTAC
CAATTTCACTTAAACCGATTGATTTTGCTGAATGATTAAGAATTCGATAAGCCTGTACACGACTGATAGG
TTTAATTTGGGCCTCAGAATCGAGTTTATTGCTTTTAAACAAATAATCTTCATCCTCCAGGAACTGAATA
TAACGATCAATATCCTTCTTTAGATGATAAAGGGGGATTTGTTTTTGTTTACGGGTTTTCTGTTCTCTGA
GTTTAATTGTATAGTCCTTAATAGGTTCTGTTGCAAAGTTAAAAAATAAGTGTCTAACCTTATGTTTAAA
ATAATACTTCGTATTAACTAGCTAGCATGATGCTAATTACACGGCATGGCGAAAACCCGTAGATCTGAAG
AAATCTGCGGTTCTTTTTATATAGTCCATAAATACATTCAATGCCTTTGATCGTATTCTTTGCCGTATTG
ATACTTTGATAACTTATTTTCCTTACTTTGATATGACGATGATCTTGTTCAATGAGATTATTTAAATATT
TAGAGGTACAATGACAGTTGGGGGTAAGTTTAAAATCTTTAATCACTTTGGACATTGCCACCTTCGTTGA
AGGGGCTTGGTCTGTAATTATCATTTGAGGTTTGCCAAATTGTTTAATAAGACGTTTAATAAACGTATAT
GCTGAGTGATTATCTCGTTTCTTACGTAACGAAATATCTAGTGTATGGCCATCTGCATCAATAGCGCGAT
ATAAATAATGCCATTGCCCTTTAATTTTGATATACGTCTCGTCTATATGCCATTTATAATAAGCTTGCTT
ATTCTTTTTCTTCCAAATTTGATACAAAATAGGAGCATATTCCTGTACCCATCGATAAATTGTTGAATGA
TGAACATAGATGCCTCGTTCTCTCAATATTTCAGATATATCACGATAACTTAATGCATATCTTAGATAGT
AGCCAACGGCTACAGTAATGACATCTTTGTCAAATTGCTTATATCTGAAATAATTCATCCTCTGCACCTC
ATTTTTGTTGACTATTATACTATATTTCTAACTTTGCAACAGAACCTTCTTTTCTCTCCATGGGCGCTGT
TTCCCATTTTTCATCATATCTTTTAATGTTTTATTATCTTGATTTTCGTCTATATATCTAGTAGTATTGT
ATTGCATATAAAAAGACCTCCAGTATTGATTTAGATTAGACACCTTAATCATATTACTGGAGTTTTTTTA
TGTCAAATTTTATTTTCCCCACGGAAAACAGTATGAAACGCCGTCATATCAACGCTTCAAAAGGATTTTA
GAAAAGAACGTTATTTCTATATAGTATCAAGACAAGAAGAAACTCGTTTCACTCGTTTCAAAAACCCTCA
[truncated: 41,176,360 more chars]
