# Supplementary material for: Genome-Wide Profiling of Enterotoxigenic Staphylococcus aureus Strains Used for the Production of Naturally Contaminated Cheeses
Source: Genes (Basel). 2019 Dec 27;11(1):33. doi: 10.3390/genes11010033 (PMC7016664; doi:10.3390/genes11010033)
Supplement: Supplementary file 1 [file genes-11-00033-s001.zip › Supplementary Files rev/Table S11.xlsx]

## Sheet: Table S11
Strain	Antimicrobial	Class	MIC	Interpretation
ProNaCC1	Cefoxitin screen	Cephalosporin II / Cephamycin	nd	nd
ProNaCC1	Benzylpenicillin	Penicillins	≥0.5	R
ProNaCC1	Ampicillin	Penicillins	nd	nd
ProNaCC1	Oxacillin	Penicillins	≤0.25	S
ProNaCC1	Cefaloton	Cephalosporin	≤2	S
ProNaCC1	Ceftiofur	Cephalosporin	2	S
ProNaCC1	Cefquinome	Cephalosporin	≤1	S
ProNaCC1	Streptomycin	Aminoglycoside	nd	nd
ProNaCC1	Amikacin	Aminoglycoside	≤2	S
ProNaCC1	Gentamicin	Aminoglycoside	≤0.5	S
ProNaCC1	Kanamycin	Aminoglycoside	≤4	S
ProNaCC1	Neomycin	Aminoglycoside	≤2	S
ProNaCC1	Enrofloxacin	Fluoroquinolones	≤0.5	R
ProNaCC1	Clindamycin	Lincomycin	nd	nd
ProNaCC1	Erythromycin	Macrolide	≤0.25	S
ProNaCC1	Tilmicosin	Macrolide	1	S
ProNaCC1	Tylosin	Macrolide	≤1	S
ProNaCC1	Clindamycin	Lincomycin	≤0.12	S
ProNaCC1	Tetracycline	Tetracycline	≤1	S
ProNaCC1	Florfenicol	Phenicol	≤4	S
ProNaCC1	Trimethoprim	Sulfonamides	≤10	S
ProNaCC2	Cefoxitin screen	Cephalosporin II / Cephamycin	nd	nd
ProNaCC2	Benzylpenicillin	Penicillins	0.12	S
ProNaCC2	Ampicillin	Penicillins	nd	nd
ProNaCC2	Oxacillin	Penicillins	0.5	S
ProNaCC2	Cefaloton	Cephalosporin	≤2	S
ProNaCC2	Ceftiofur	Cephalosporin	2	S
ProNaCC2	Cefquinome	Cephalosporin	≤1	S
ProNaCC2	Streptomycin	Aminoglycoside	nd	nd
ProNaCC2	Amikacin	Aminoglycoside	≤2	S
ProNaCC2	Gentamicin	Aminoglycoside	≤0.5	S
ProNaCC2	Kanamycin	Aminoglycoside	≤4	S
ProNaCC2	Neomycin	Aminoglycoside	≤2	S
ProNaCC2	Enrofloxacin	Fluoroquinolones	≤0.5	R
ProNaCC2	Clindamycin	Lincomycin	nd	nd
ProNaCC2	Erythromycin	Macrolide	≤0.25	S
ProNaCC2	Tilmicosin	Macrolide	2	S
ProNaCC2	Tylosin	Macrolide	≤1	S
ProNaCC2	Clindamycin	Lincomycin	≤0.12	S
ProNaCC2	Tetracycline	Tetracycline	≤1	S
ProNaCC2	Florfenicol	Phenicol	≤4	S
ProNaCC2	Trimethoprim	Sulfonamides	≤10	S
ProNaCC4	Cefoxitin screen	Cephalosporin II / Cephamycin	nd	nd
ProNaCC4	Benzylpenicillin	Penicillins	0.06	S
ProNaCC4	Ampicillin	Penicillins	nd	nd
ProNaCC4	Oxacillin	Penicillins	0.5	S
ProNaCC4	Cefaloton	Cephalosporin	≤2	S
ProNaCC4	Ceftiofur	Cephalosporin	1	S
ProNaCC4	Cefquinome	Cephalosporin	2	S
ProNaCC4	Streptomycin	Aminoglycoside	nd	nd
ProNaCC4	Amikacin	Aminoglycoside	≤2	S
ProNaCC4	Gentamicin	Aminoglycoside	≤0.5	S
ProNaCC4	Kanamycin	Aminoglycoside	≤4	S
ProNaCC4	Neomycin	Aminoglycoside	≤2	S
ProNaCC4	Enrofloxacin	Fluoroquinolones	≤0.5	R
ProNaCC4	Clindamycin	Lincomycin	nd	nd
ProNaCC4	Erythromycin	Macrolide	≤0.25	S
ProNaCC4	Tilmicosin	Macrolide	2	S
ProNaCC4	Tylosin	Macrolide	2	S
ProNaCC4	Clindamycin	Lincomycin	≤0.25	S
ProNaCC4	Tetracycline	Tetracycline	≤1	S
ProNaCC4	Florfenicol	Phenicol	≤4	S
ProNaCC4	Trimethoprim	Sulfonamides	≤10	S
ProNaCC5	Cefoxitin screen	Cephalosporin II / Cephamycin	nd	nd
ProNaCC5	Benzylpenicillin	Penicillins	0.12	S
ProNaCC5	Ampicillin	Penicillins	nd	nd
ProNaCC5	Oxacillin	Penicillins	0.5	S
ProNaCC5	Cefaloton	Cephalosporin	≤2	S
ProNaCC5	Ceftiofur	Cephalosporin	2	S
ProNaCC5	Cefquinome	Cephalosporin	≤1	S
ProNaCC5	Streptomycin	Aminoglycoside	nd	nd
ProNaCC5	Amikacin	Aminoglycoside	≤2	S
ProNaCC5	Gentamicin	Aminoglycoside	≤0.5	S
ProNaCC5	Kanamycin	Aminoglycoside	≤4	S
ProNaCC5	Neomycin	Aminoglycoside	≤2	S
ProNaCC5	Enrofloxacin	Fluoroquinolones	≤0.5	R
ProNaCC5	Clindamycin	Lincomycin	nd	nd
ProNaCC5	Erythromycin	Macrolide	≤0.25	S
ProNaCC5	Tilmicosin	Macrolide	2	S
ProNaCC5	Tylosin	Macrolide	2	S
ProNaCC5	Clindamycin	Lincomycin	≤0.25	S
ProNaCC5	Tetracycline	Tetracycline	≤1	S
ProNaCC5	Florfenicol	Phenicol	≤4	S
ProNaCC5	Trimethoprim	Sulfonamides	≤10	S
ProNaCC6	Cefoxitin screen	Cephalosporin II / Cephamycin	nd	nd
ProNaCC6	Benzylpenicillin	Penicillins	≥0.5	R
ProNaCC6	Ampicillin	Penicillins	nd	nd
ProNaCC6	Oxacillin	Penicillins	0.5	S
ProNaCC6	Cefaloton	Cephalosporin	≤2	S
ProNaCC6	Ceftiofur	Cephalosporin	2	S
ProNaCC6	Cefquinome	Cephalosporin	≤1	S
ProNaCC6	Streptomycin	Aminoglycoside	nd	nd
ProNaCC6	Amikacin	Aminoglycoside	≤2	S
ProNaCC6	Gentamicin	Aminoglycoside	≤0.5	S
ProNaCC6	Kanamycin	Aminoglycoside	≤4	S
ProNaCC6	Neomycin	Aminoglycoside	≤2	S
ProNaCC6	Enrofloxacin	Fluoroquinolones	≤0.5	R
ProNaCC6	Clindamycin	Lincomycin	nd	nd
ProNaCC6	Erythromycin	Macrolide	≤0.25	S
ProNaCC6	Tilmicosin	Macrolide	2	S
ProNaCC6	Tylosin	Macrolide	2	S
ProNaCC6	Clindamycin	Lincomycin	≤0.25	S
ProNaCC6	Tetracycline	Tetracycline	≤1	S
ProNaCC6	Florfenicol	Phenicol	≤4	S
ProNaCC6	Trimethoprim	Sulfonamides	≤10	S
ProNaCC7	Cefoxitin screen	Cephalosporin II / Cephamycin	nd	nd
ProNaCC7	Benzylpenicillin	Penicillins	0.06	S
ProNaCC7	Ampicillin	Penicillins	nd	nd
ProNaCC7	Oxacillin	Penicillins	≤0.25	S
ProNaCC7	Cefaloton	Cephalosporin	≤2	S
ProNaCC7	Ceftiofur	Cephalosporin	2	S
ProNaCC7	Cefquinome	Cephalosporin	≤1	S
ProNaCC7	Streptomycin	Aminoglycoside	nd	nd
ProNaCC7	Amikacin	Aminoglycoside	≤2	S
ProNaCC7	Gentamicin	Aminoglycoside	≤0.5	S
ProNaCC7	Kanamycin	Aminoglycoside	≤4	S
ProNaCC7	Neomycin	Aminoglycoside	≤2	S
ProNaCC7	Enrofloxacin	Fluoroquinolones	≤0.5	R
ProNaCC7	Clindamycin	Lincomycin	nd	nd
ProNaCC7	Erythromycin	Macrolide	≤0.25	S
ProNaCC7	Tilmicosin	Macrolide	2	S
ProNaCC7	Tylosin	Macrolide	1	S
ProNaCC7	Clindamycin	Lincomycin	≤0.12	S
ProNaCC7	Tetracycline	Tetracycline	≤1	S
ProNaCC7	Florfenicol	Phenicol	≤4	S
ProNaCC7	Trimethoprim	Sulfonamides	≤10	S
S= Sensible; R: Resistant; nd: not determined
