# Supplementary material for: Genome-Wide Profiling of Enterotoxigenic Staphylococcus aureus Strains Used for the Production of Naturally Contaminated Cheeses
Source: Genes (Basel). 2019 Dec 27;11(1):33. doi: 10.3390/genes11010033 (PMC7016664; doi:10.3390/genes11010033)
Supplement: Supplementary file 1 [file genes-11-00033-s001.zip › Supplementary Files rev/Table S9.xls]

## Sheet: Table S9
Query	Subject	% Identity	align_len	mistmatches	gap	q_start	q.end	s_start	s.end	evalue	bit_score	file	strain
AOI_10;orf014	putative_bacteriocin	3.33	90	85	2	5	94	10	97	2e-24	83.2	bactII	ProNaCC2
QUERY;orf01667	Colicin_Ia	4.3	93	73	3	79	171	166	242	0.0006	32	all_proteins	ProNaCC2
AOI_16;orf013	Colicin_Ia	4.3	93	73	3	59	151	166	242	0.0006	32	bactIII	ProNaCC2
QUERY;orf958	Colicin_Ia	4.3	93	73	3	59	151	166	242	0.0009	31.6	all_proteins	ProNaCC4
AOI_9;orf016	Colicin_Ia	4.3	93	73	3	34	126	166	242	0.0007	31.6	bactIII	ProNaCC4
QUERY;orf02280	Colicin_Ia	4.301	93	73	3	59	151	166	242	0.000552	32	all_proteins	ProNaCC1
AOI_18;orf012	Colicin_Ia	4.301	93	73	3	79	171	166	242	0.00063	32	bactIII	ProNaCC1
QUERY;orf01087	Colicin_Ia	4.301	93	73	3	79	171	166	242	0.00063	32	all_proteins	ProNaCC5
AOI_10;orf010	Colicin_Ia	4.301	93	73	3	59	151	166	242	0.000552	32	bactIII	ProNaCC5
QUERY;orf119	Colicin_Ia	4.301	93	73	3	59	151	166	242	0.000518	32.3	all_proteins	ProNaCC6
AOI_2;orf010	Colicin_Ia	4.301	93	73	3	34	126	166	242	0.000416	32.3	bactIII	ProNaCC6
QUERY;orf01105	Colicin_Ia	4.301	93	73	3	59	151	166	242	0.000552	32	all_proteins	ProNaCC7
AOI_6;orf014	Colicin_Ia	4.301	93	73	3	59	151	166	242	0.000552	32	bactIII	ProNaCC7
AOI_13;orf006	putative_bacteriocin	6.667	15	14	0	8	22	9	23	0.004	26.6	bactII	ProNaCC1
AOI_3;orf018	putative_bacteriocin	6.667	15	14	0	8	22	9	23	0.004	26.6	bactII	ProNaCC5
AOI_18;orf008	putative_bacteriocin	6.667	15	14	0	8	22	9	23	0.004	26.6	bactII	ProNaCC6
AOI_15;orf010	putative_bacteriocin	6.667	15	14	0	8	22	9	23	0.004	26.6	bactII	ProNaCC7
AOI_3;orf014	putative_bacteriocin	6.67	15	14	0	8	22	9	23	0.005	26.6	bactII	ProNaCC4
AOI_11;orf016	putative_bacteriocin	7.143	28	26	0	73	100	31	58	0.00056	28.9	bactII	ProNaCC1
AOI_7;orf016	putative_bacteriocin	7.143	28	26	0	73	100	31	58	0.00056	28.9	bactII	ProNaCC5
AOI_13;orf013	putative_bacteriocin	7.143	28	26	0	84	111	31	58	0.000575	28.9	bactII	ProNaCC6
AOI_20;orf018	putative_bacteriocin	7.143	28	26	0	73	100	31	58	0.00056	28.9	bactII	ProNaCC7
QUERY;orf01636	Colicin_E1	9.09	44	40	0	72	115	176	219	0.01	28.5	all_proteins	ProNaCC4
AOI_16;orf017	Colicin_E1	9.09	44	40	0	72	115	176	219	0.01	28.5	bactIII	ProNaCC4
AOI_4;orf013	UviB	14.81	54	44	1	22	75	13	64	0.0002	29.6	bactII	ProNaCC2
AOI_8;orf008	UviB	14.81	54	44	1	22	75	13	64	0.0002	29.6	bactII	ProNaCC4
AOI_4;orf011	UviB	14.815	54	44	1	22	75	13	64	0.000193	29.6	bactII	ProNaCC1
AOI_10;orf010	UviB	14.815	54	44	1	22	75	13	64	0.000193	29.6	bactII	ProNaCC6
AOI_21;orf010	UviB	14.815	54	44	1	22	75	13	64	0.000193	29.6	bactII	ProNaCC7
QUERY;orf964	Colicin	15.15	33	28	0	12	44	96	128	0.006	24.3	all_proteins	ProNaCC2
AOI_9;orf011	Colicin	15.15	33	28	0	12	44	96	128	0.006	24.3	bactIII	ProNaCC2
QUERY;orf01428	Colicin	15.15	33	28	0	12	44	96	128	0.006	24.3	all_proteins	ProNaCC4
AOI_12;orf012	Colicin	15.15	33	28	0	12	44	96	128	0.006	24.3	bactIII	ProNaCC4
QUERY;orf888	Colicin	15.152	33	28	0	12	44	96	128	0.005	24.3	all_proteins	ProNaCC1
AOI_7;orf012	Colicin	15.152	33	28	0	12	44	96	128	0.005	24.3	bactIII	ProNaCC1
QUERY;orf01498	Colicin	15.152	33	28	0	12	44	96	128	0.005	24.3	all_proteins	ProNaCC5
AOI_13;orf012	Colicin	15.152	33	28	0	12	44	96	128	0.005	24.3	bactIII	ProNaCC5
QUERY;orf528	Colicin	15.152	33	28	0	12	44	96	128	0.005	24.3	all_proteins	ProNaCC6
AOI_5;orf013	Colicin	15.152	33	28	0	12	44	96	128	0.005	24.3	bactIII	ProNaCC6
QUERY;orf681	Colicin	15.152	33	28	0	12	44	96	128	0.005	24.3	all_proteins	ProNaCC7
AOI_4;orf013	Colicin	15.152	33	28	0	12	44	96	128	0.005	24.3	bactIII	ProNaCC7
QUERY;orf01698	Bacteriocin_helveticin_J	20.16	124	69	3	44	164	8	104	0.002	29.3	all_proteins	ProNaCC2
AOI_17;orf012	Bacteriocin_helveticin_J	20.16	124	69	3	44	164	8	104	0.002	29.3	bactIII	ProNaCC2
QUERY;orf01924	Bacteriocin_helveticin_J	20.16	124	69	3	44	164	8	104	0.002	29.3	all_proteins	ProNaCC4
AOI_19;orf013	Bacteriocin_helveticin_J	20.16	124	69	3	44	164	8	104	0.002	29.3	bactIII	ProNaCC4
AOI_14;orf023	laterosporulin	23.256	43	33	0	8	50	5	47	0.008	24.3	bactII	ProNaCC6
QUERY;orf01617	Colicin-A	24.615	65	48	1	191	254	18	82	0.007	29.3	all_proteins	ProNaCC1
AOI_12;orf007	Colicin-A	24.615	65	48	1	191	254	18	82	0.007	29.3	bactIII	ProNaCC1
QUERY;orf500	Colicin-A	24.615	65	48	1	191	254	18	82	0.007	29.3	all_proteins	ProNaCC5
AOI_4;orf012	Colicin-A	24.615	65	48	1	191	254	18	82	0.007	29.3	bactIII	ProNaCC5
QUERY;orf02515	Colicin-A	24.615	65	48	1	191	254	18	82	0.007	29.3	all_proteins	ProNaCC6
AOI_19;orf007	Colicin-A	24.615	65	48	1	191	254	18	82	0.007	29.3	bactIII	ProNaCC6
QUERY;orf02164	Colicin-A	24.615	65	48	1	191	254	18	82	0.007	29.3	all_proteins	ProNaCC7
AOI_16;orf011	Colicin-A	24.615	65	48	1	191	254	18	82	0.007	29.3	bactIII	ProNaCC7
QUERY;orf226	Colicin-A	24.62	65	48	1	191	254	18	82	0.007	29.3	all_proteins	ProNaCC4
AOI_4;orf012	Colicin-A	24.62	65	48	1	191	254	18	82	0.007	29.3	bactIII	ProNaCC4
QUERY;orf02016	Colicin-10	24.786	117	71	4	1	116	384	484	0.004	29.3	all_proteins	ProNaCC1
AOI_15;orf011	Colicin-10	24.786	117	71	4	13	128	384	484	0.003	29.6	bactIII	ProNaCC1
QUERY;orf01096	Colicin-10	24.786	117	71	4	1	116	384	484	0.004	29.3	all_proteins	ProNaCC6
AOI_8;orf012	Colicin-10	24.786	117	71	4	13	128	384	484	0.003	29.6	bactIII	ProNaCC6
QUERY;orf01712	Colicin-10	24.786	117	71	4	1	116	384	484	0.004	29.3	all_proteins	ProNaCC7
AOI_12;orf010	Colicin-10	24.786	117	71	4	13	128	384	484	0.003	29.6	bactIII	ProNaCC7
AOI_13;orf022	UviB	25	24	18	0	84	107	33	56	0.0003	28.5	bactII	ProNaCC2
AOI_1;orf020	UviB	25	24	18	0	84	107	33	56	0.0003	28.5	bactII	ProNaCC4
QUERY;orf02662	Pyocin_S2	25.6	125	73	4	1	107	109	231	0.002	30.4	all_proteins	ProNaCC1
AOI_21;orf013	Pyocin_S2	25.6	125	73	4	1	107	109	231	0.002	30.4	bactIII	ProNaCC1
QUERY;orf966	Pyocin_S2	25.6	125	73	4	1	107	109	231	0.001	30.4	all_proteins	ProNaCC6
QUERY;orf01849	Pyocin_S2	25.6	125	73	4	1	107	109	231	0.002	30.4	all_proteins	ProNaCC7
QUERY;orf02651	lin_M18	25.926	54	38	1	261	314	142	193	0.005	30	all_proteins	ProNaCC1
AOI_21;orf001	lin_M18	25.926	54	38	1	261	314	142	193	0.005	30	bactIII	ProNaCC1
QUERY;orf954	lin_M18	25.926	54	38	1	261	314	142	193	0.005	30	all_proteins	ProNaCC6
AOI_6;orf009	lin_M18	25.926	54	38	1	261	314	142	193	0.005	30	bactIII	ProNaCC6
QUERY;orf01862	lin_M18	25.926	54	38	1	261	314	142	193	0.005	30	all_proteins	ProNaCC7
AOI_14;orf015	lin_M18	25.926	54	38	1	261	314	142	193	0.005	30	bactIII	ProNaCC7
QUERY;orf412	Halocin-S8	26.15	65	29	2	36	84	165	226	0.005	26.6	all_proteins	ProNaCC2
AOI_6;orf015	Halocin-S8	26.15	65	29	2	36	84	165	226	0.005	26.6	bactIII	ProNaCC2
AOI_10;orf012	LCI	26.786	56	29	1	26	81	3	46	0.004	25.8	bactII	ProNaCC1
AOI_19;orf010	LCI	26.786	56	29	1	26	81	3	46	0.004	25.8	bactII	ProNaCC7
QUERY;orf01715	Linocin-M18	28.169	71	38	3	110	174	76	139	0.006	29.3	all_proteins	ProNaCC1
AOI_13;orf010	Linocin-M18	28.169	71	38	3	110	174	76	139	0.006	29.3	bactIII	ProNaCC1
QUERY;orf404	Linocin-M18	28.169	71	38	3	110	174	76	139	0.007	29.3	all_proteins	ProNaCC5
AOI_3;orf014	Linocin-M18	28.169	71	38	3	110	174	76	139	0.007	29.3	bactIII	ProNaCC5
QUERY;orf02279	Linocin-M18	28.169	71	38	3	110	174	76	139	0.006	29.3	all_proteins	ProNaCC6
AOI_18;orf004	Linocin-M18	28.169	71	38	3	110	174	76	139	0.006	29.3	bactIII	ProNaCC6
QUERY;orf02066	Linocin-M18	28.169	71	38	3	110	174	76	139	0.006	29.3	all_proteins	ProNaCC7
AOI_15;orf006	Linocin-M18	28.169	71	38	3	110	174	76	139	0.006	29.3	bactIII	ProNaCC7
QUERY;orf126	Linocin-M18	28.17	71	38	3	110	174	76	139	0.006	29.3	all_proteins	ProNaCC4
AOI_3;orf009	Linocin-M18	28.17	71	38	3	110	174	76	139	0.006	29.3	bactIII	ProNaCC4
QUERY;orf01144	alveicin_B_Bacteriocintoxin	28.26	92	47	4	167	253	161	238	0.005	29.6	all_proteins	ProNaCC2
AOI_12;orf010	alveicin_B_Bacteriocintoxin	28.26	92	47	4	124	210	161	238	0.004	29.6	bactIII	ProNaCC2
QUERY;orf02241	LINOCIN_M18	29.577	71	48	1	115	185	98	166	0.000606	31.6	all_proteins	ProNaCC1
QUERY;orf01996	LINOCIN_M18	29.577	71	48	1	115	185	98	166	0.000606	31.6	all_proteins	ProNaCC5
QUERY;orf02663	LINOCIN_M18	29.577	71	48	1	115	185	98	166	0.000606	31.6	all_proteins	ProNaCC6
QUERY;orf264	LINOCIN_M18	29.577	71	48	1	115	185	98	166	0.000606	31.6	all_proteins	ProNaCC7
QUERY;orf01752	LINOCIN_M18	29.58	71	48	1	115	185	98	166	0.0007	31.2	all_proteins	ProNaCC2
AOI_18;orf002	LINOCIN_M18	29.58	71	48	1	6	76	98	166	0.0003	30.4	bactIII	ProNaCC2
QUERY;orf01768	LINOCIN_M18	29.58	71	48	1	115	185	98	166	0.0006	31.6	all_proteins	ProNaCC4
AOI_1;orf009	Carnocin_CP52	29.787	47	33	0	24	70	29	75	0.008	24.3	bactII	ProNaCC7
QUERY;orf01964	Halocin_H4	30	50	33	1	23	70	201	250	0.006	29.3	all_proteins	ProNaCC1
AOI_14;orf013	Halocin_H4	30	50	33	1	23	70	201	250	0.006	29.3	bactIII	ProNaCC1
QUERY;orf01661	Halocin_H4	30	50	33	1	23	70	201	250	0.006	29.3	all_proteins	ProNaCC7
AOI_11;orf012	Halocin_H4	30	50	33	1	23	70	201	250	0.006	29.3	bactIII	ProNaCC7
AOI_15;orf017	Carnocin_CP52	30.43	69	40	2	256	321	45	108	0.0007	30.4	bactII	ProNaCC4
QUERY;orf01254	Colicin-D	30.91	55	34	1	45	95	26	80	0.003	27.7	all_proteins	ProNaCC2
AOI_13;orf031	Colicin-D	30.91	55	34	1	45	95	26	80	0.003	27.7	bactIII	ProNaCC2
QUERY;orf029	Colicin-D	30.91	55	34	1	45	95	26	80	0.007	28.1	all_proteins	ProNaCC4
AOI_1;orf030	Colicin-D	30.91	55	34	1	45	95	26	80	0.007	28.1	bactIII	ProNaCC4
QUERY;orf01960	klebicin_C_phage_associated_protein	32.43	37	25	0	104	140	93	129	0.008	28.9	all_proteins	ProNaCC2
AOI_21;orf013	klebicin_C_phage_associated_protein	32.43	37	25	0	104	140	93	129	0.008	28.9	bactIII	ProNaCC2
QUERY;orf01990	klebicin_C_phage_associated_protein	32.43	37	25	0	104	140	93	129	0.008	28.9	all_proteins	ProNaCC4
AOI_20;orf012	klebicin_C_phage_associated_protein	32.43	37	25	0	104	140	93	129	0.008	28.9	bactIII	ProNaCC4
QUERY;orf02858	klebicin_C_phage_associated_protein	32.432	37	25	0	104	140	93	129	0.008	28.9	all_proteins	ProNaCC1
AOI_23;orf012	klebicin_C_phage_associated_protein	32.432	37	25	0	104	140	93	129	0.008	28.9	bactIII	ProNaCC1
QUERY;orf02394	klebicin_C_phage_associated_protein	32.432	37	25	0	104	140	93	129	0.008	28.9	all_proteins	ProNaCC5
AOI_16;orf009	klebicin_C_phage_associated_protein	32.432	37	25	0	104	140	93	129	0.008	28.9	bactIII	ProNaCC5
QUERY;orf02809	klebicin_C_phage_associated_protein	32.432	37	25	0	104	140	93	129	0.008	28.9	all_proteins	ProNaCC6
AOI_16;orf007	SmbB	32.5	40	25	1	87	126	12	49	0.002	26.6	bactI	ProNaCC2
AOI_9;orf009	SmbB	32.5	40	25	1	87	126	12	49	0.002	26.6	bactI	ProNaCC4
AOI_18;orf007	SmbB	32.5	40	25	1	87	126	12	49	0.002	26.2	bactI	ProNaCC1
AOI_10;orf016	SmbB	32.5	40	25	1	87	126	12	49	0.002	26.6	bactI	ProNaCC5
AOI_2;orf016	SmbB	32.5	40	25	1	87	126	12	49	0.002	26.2	bactI	ProNaCC6
AOI_6;orf008	SmbB	32.5	40	25	1	87	126	12	49	0.002	26.2	bactI	ProNaCC7
AOI_8;orf011	Hiracin_JM79	32.609	46	29	1	4	47	3	48	0.000848	27.3	bactII	ProNaCC5
AOI_1;orf005	Hiracin_JM79	32.609	46	29	1	4	47	3	48	0.000848	27.3	bactII	ProNaCC7
AOI_8;orf013	Hiracin_JM79	32.61	46	29	1	4	47	3	48	0.0009	27.3	bactII	ProNaCC2
QUERY;orf01261	Zoocin_A	33.04	112	65	3	1126	1228	26	136	2e-09	52	all_proteins	ProNaCC2
QUERY;orf035	Zoocin_A	33.08	130	61	5	579	684	9	136	3e-11	57	all_proteins	ProNaCC4
AOI_6;orf017	geobacillin_II	33.33	33	22	0	98	130	2	34	0.005	25.8	bactI	ProNaCC2
AOI_11;orf010	Plantaricin_S-beta	33.33	33	22	0	20	52	13	45	0.007	24.6	bactII	ProNaCC2
AOI_14;orf011	Plantaricin_S-beta	33.33	33	22	0	34	66	13	45	0.008	24.6	bactII	ProNaCC4
AOI_6;orf013	Plantaricin_S-beta	33.333	33	22	0	20	52	13	45	0.008	24.6	bactII	ProNaCC1
AOI_12;orf010	Plantaricin_S-beta	33.333	33	22	0	20	52	13	45	0.006	24.6	bactII	ProNaCC5
AOI_4;orf010	Plantaricin_S-beta	33.333	33	22	0	20	52	13	45	0.008	24.6	bactII	ProNaCC6
AOI_5;orf010	Plantaricin_S-beta	33.333	33	22	0	20	52	13	45	0.008	24.6	bactII	ProNaCC7
AOI_5;orf010	BlpM	34.04	47	25	2	16	62	6	46	0.005	26.2	bactII	ProNaCC2
QUERY;orf040	Zoocin_A	34.615	104	54	4	92	191	44	137	7.1e-11	52.4	all_proteins	ProNaCC5
AOI_1;orf013	Zoocin_A	34.615	104	54	4	152	251	44	137	8.53e-11	53.1	bactIII	ProNaCC5
QUERY;orf337	Zoocin_A	35.577	104	53	4	100	199	44	137	5.96e-11	52.8	all_proteins	ProNaCC1
AOI_3;orf011	Zoocin_A	35.577	104	53	4	152	251	44	137	5.68e-11	53.5	bactIII	ProNaCC1
QUERY;orf01560	Zoocin_A	35.577	104	53	4	100	199	44	137	5.96e-11	52.8	all_proteins	ProNaCC7
AOI_10;orf011	Zoocin_A	35.577	104	53	4	152	251	44	137	5.68e-11	53.5	bactIII	ProNaCC7
QUERY;orf079	Zoocin_A	35.58	104	53	4	152	251	44	137	4e-11	54.3	all_proteins	ProNaCC4
AOI_2;orf012	Zoocin_A	35.58	104	53	4	152	251	44	137	4e-11	54.3	bactIII	ProNaCC4
QUERY;orf256	Zoocin_A	35.64	101	57	3	100	199	44	137	3e-11	53.9	all_proteins	ProNaCC2
AOI_3;orf013	Zoocin_A	35.64	101	57	3	100	199	44	137	3e-11	53.9	bactIII	ProNaCC2
QUERY;orf189	Zoocin_A	35.83	120	66	3	210	319	39	157	2e-16	70.5	all_proteins	ProNaCC2
AOI_2;orf015	Zoocin_A	35.83	120	66	3	210	319	39	157	2e-16	70.5	bactIII	ProNaCC2
QUERY;orf01835	Zoocin_A	35.83	120	66	3	210	319	39	157	2e-16	70.1	all_proteins	ProNaCC4
AOI_18;orf013	Zoocin_A	35.83	120	66	3	210	319	39	157	2e-16	70.1	bactIII	ProNaCC4
QUERY;orf01436	Zoocin_A	35.833	120	66	3	210	319	39	157	1.92e-16	70.1	all_proteins	ProNaCC1
AOI_9;orf014	Zoocin_A	35.833	120	66	3	204	313	39	157	1.91e-16	70.1	bactIII	ProNaCC1
QUERY;orf759	Zoocin_A	35.833	120	66	3	209	318	39	157	2.17e-16	70.1	all_proteins	ProNaCC5
AOI_6;orf014	Zoocin_A	35.833	120	66	3	209	318	39	157	2.17e-16	70.1	bactIII	ProNaCC5
QUERY;orf01627	Zoocin_A	35.833	120	66	3	210	319	39	157	1.9e-16	70.1	all_proteins	ProNaCC6
AOI_14;orf011	Zoocin_A	35.833	120	66	3	204	313	39	157	1.98e-16	70.1	bactIII	ProNaCC6
QUERY;orf02328	Zoocin_A	35.833	120	66	3	210	319	39	157	1.92e-16	70.1	all_proteins	ProNaCC7
AOI_18;orf013	Zoocin_A	35.833	120	66	3	210	319	39	157	1.92e-16	70.1	bactIII	ProNaCC7
QUERY;orf113	Zoocin_A	36.13	119	63	5	80	187	45	161	4e-16	67	all_proteins	ProNaCC2
AOI_1;orf008	Zoocin_A	36.13	119	63	5	80	187	45	161	4e-16	67	bactIII	ProNaCC2
QUERY;orf410	Zoocin_A	36.13	119	63	5	80	187	45	161	2e-15	65.1	all_proteins	ProNaCC4
AOI_5;orf010	Zoocin_A	36.13	119	63	5	80	187	45	161	2e-15	65.1	bactIII	ProNaCC4
QUERY;orf01362	Zoocin_A	36.134	119	63	5	80	187	45	161	1.73e-15	65.1	all_proteins	ProNaCC1
AOI_8;orf008	Zoocin_A	36.134	119	63	5	80	187	45	161	1.73e-15	65.1	bactIII	ProNaCC1
QUERY;orf684	Zoocin_A	36.134	119	63	5	80	187	45	161	1.68e-15	65.1	all_proteins	ProNaCC5
QUERY;orf01701	Zoocin_A	36.134	119	63	5	80	187	45	161	1.68e-15	65.1	all_proteins	ProNaCC6
AOI_15;orf009	Zoocin_A	36.134	119	63	5	80	187	45	161	1.68e-15	65.1	bactIII	ProNaCC6
QUERY;orf02257	Zoocin_A	36.134	119	63	5	80	187	45	161	1.73e-15	65.1	all_proteins	ProNaCC7
AOI_17;orf007	Zoocin_A	36.134	119	63	5	80	187	45	161	1.73e-15	65.1	bactIII	ProNaCC7
QUERY;orf01541	alveicin_B_Bacteriocintoxin	36.36	44	23	1	219	257	196	239	0.004	29.6	all_proteins	ProNaCC2
AOI_15;orf014	alveicin_B_Bacteriocintoxin	36.36	44	23	1	238	276	196	239	0.004	29.6	bactIII	ProNaCC2
QUERY;orf173	Zoocin_A	36.508	126	62	6	1136	1245	37	160	3.02e-09	51.6	all_proteins	ProNaCC7
AOI_2;orf012	Zoocin_A	36.508	126	62	6	1136	1245	37	160	3.02e-09	51.6	bactIII	ProNaCC7
QUERY;orf01295	Colicin-M	36.538	52	32	1	49	100	199	249	0.009	28.1	all_proteins	ProNaCC5
AOI_11;orf012	Colicin-M	36.538	52	32	1	2	53	199	249	0.008	27.7	bactIII	ProNaCC5
AOI_3;orf013	Carnocin_CP52	36.735	49	23	2	251	296	65	108	0.001	30	bactII	ProNaCC6
AOI_11;orf015	Plantaricin_W_beta	37.5	32	18	1	28	59	8	37	0.003	26.2	bactI	ProNaCC4
AOI_11;orf015	Plantaricin_W	37.5	32	18	1	28	59	8	37	0.005	26.2	bactII	ProNaCC4
AOI_1;orf011	Plantaricin_W_beta	37.5	32	18	1	28	59	8	37	0.006	26.2	bactI	ProNaCC1
AOI_1;orf011	Plantaricin_W	37.5	32	18	1	28	59	8	37	0.01	26.2	bactII	ProNaCC1
AOI_16;orf012	Plantaricin_W_beta	37.5	32	18	1	25	56	8	37	0.006	26.2	bactI	ProNaCC6
AOI_16;orf012	Plantaricin_W	37.5	32	18	1	25	56	8	37	0.009	26.2	bactII	ProNaCC6
AOI_8;orf015	Plantaricin_W_beta	37.5	32	18	1	25	56	8	37	0.006	26.2	bactI	ProNaCC7
AOI_8;orf015	Plantaricin_W	37.5	32	18	1	25	56	8	37	0.01	26.2	bactII	ProNaCC7
QUERY;orf487	Pyocin-S2	37.7	61	31	2	199	255	73	130	0.006	28.9	all_proteins	ProNaCC4
AOI_6;orf018	Pyocin-S2	37.7	61	31	2	199	255	73	130	0.006	28.9	bactIII	ProNaCC4
QUERY;orf02063	Pyocin-S2	37.705	61	31	2	199	255	73	130	0.004	29.3	all_proteins	ProNaCC1
AOI_16;orf006	Pyocin-S2	37.705	61	31	2	181	237	73	130	0.004	29.3	bactIII	ProNaCC1
QUERY;orf01759	Pyocin-S2	37.705	61	31	2	199	255	73	130	0.004	29.3	all_proteins	ProNaCC7
AOI_13;orf006	Pyocin-S2	37.705	61	31	2	199	255	73	130	0.004	29.3	bactIII	ProNaCC7
AOI_14;orf011	Bovicin_255_variant	37.93	29	18	0	10	38	9	37	0.008	25	bactII	ProNaCC2
AOI_20;orf012	Bovicin_255_variant	37.931	29	18	0	10	38	9	37	0.007	25	bactII	ProNaCC1
AOI_15;orf012	Bovicin_255_variant	37.931	29	18	0	10	38	9	37	0.007	25	bactII	ProNaCC5
AOI_21;orf013	Bovicin_255_variant	37.931	29	18	0	10	38	9	37	0.007	25	bactII	ProNaCC6
QUERY;orf02393	Colicin-10	38.235	34	21	0	442	475	255	288	0.009	30.4	all_proteins	ProNaCC1
AOI_19;orf013	Colicin-10	38.235	34	21	0	442	475	255	288	0.009	30.4	bactIII	ProNaCC1
QUERY;orf984	Colicin-10	38.235	34	21	0	442	475	255	288	0.009	30.4	all_proteins	ProNaCC5
AOI_9;orf014	Colicin-10	38.235	34	21	0	442	475	255	288	0.009	30.4	bactIII	ProNaCC5
QUERY;orf011	Colicin-10	38.235	34	21	0	442	475	255	288	0.009	30.4	all_proteins	ProNaCC6
AOI_1;orf011	Colicin-10	38.235	34	21	0	442	475	255	288	0.009	30.4	bactIII	ProNaCC6
QUERY;orf01216	Colicin-10	38.235	34	21	0	442	475	255	288	0.009	30.4	all_proteins	ProNaCC7
AOI_7;orf014	Colicin-10	38.235	34	21	0	404	437	255	288	0.009	30.4	bactIII	ProNaCC7
QUERY;orf01913	Colicin-10	38.24	34	21	0	442	475	255	288	0.009	30.4	all_proteins	ProNaCC2
AOI_20;orf014	Colicin-10	38.24	34	21	0	442	475	255	288	0.009	30.4	bactIII	ProNaCC2
QUERY;orf01065	Colicin-10	38.24	34	21	0	442	475	255	288	0.009	30.4	all_proteins	ProNaCC4
AOI_10;orf015	Colicin-10	38.24	34	21	0	442	475	255	288	0.009	30.4	bactIII	ProNaCC4
AOI_15;smallORF_16	Colicin-M	38.71	31	19	0	15	45	180	210	0.007	25	bactIII	ProNaCC6
AOI_5;orf007	Zoocin_A	40	95	48	3	38	125	45	137	1.54e-15	63.9	bactIII	ProNaCC5
AOI_16;orf011	Sakacin_P_(Sakacin674)	41.176	34	19	1	198	230	1	34	0.000145	31.2	bactII	ProNaCC1
AOI_2;orf012	Enterocin_B	41.176	34	20	0	149	182	38	71	0.002	28.1	bactII	ProNaCC1
AOI_2;orf012	Enterocin_B	41.176	34	20	0	149	182	38	71	0.002	28.1	bactII	ProNaCC5
AOI_17;orf011	Enterocin_B	41.176	34	20	0	149	182	38	71	0.002	28.1	bactII	ProNaCC6
AOI_7;orf011	Sakacin_P_(Sakacin674)	41.176	34	19	1	198	230	1	34	0.000145	31.2	bactII	ProNaCC6
AOI_13;orf012	Sakacin_P_(Sakacin674)	41.176	34	19	1	198	230	1	34	0.000145	31.2	bactII	ProNaCC7
AOI_7;orf011	Sakacin_P_(Sakacin674)	41.18	34	19	1	198	230	1	34	0.0002	31.2	bactII	ProNaCC2
AOI_6;orf013	Sakacin_P_(Sakacin674)	41.18	34	19	1	198	230	1	34	0.0002	31.2	bactII	ProNaCC4
AOI_11;orf012	StaphylococcinsC55bSacbA	45.83	24	13	0	98	121	36	59	0.006	25.8	bactI	ProNaCC4
QUERY;orf01805	klebicin_D_phage-associated_protein	47.37	19	10	0	21	39	121	139	0.002	26.2	all_proteins	ProNaCC2
AOI_19;orf024	klebicin_D_phage-associated_protein	47.37	19	10	0	21	39	121	139	0.002	26.2	bactIII	ProNaCC2
AOI_11;orf012	Divercin_V41_(DvnV41)	50	32	13	2	65	95	5	34	0.003	26.6	bactII	ProNaCC6
QUERY;orf363	Colicin_E6	52	25	8	1	54	78	68	88	0.006	27.3	all_proteins	ProNaCC2
QUERY;orf662	Colicin_E6	52	25	8	1	54	78	68	88	0.006	27.3	all_proteins	ProNaCC4
AOI_7;orf007	Colicin_E6	52	25	8	1	54	78	68	88	0.006	27.3	bactIII	ProNaCC4
QUERY;orf455	Colicin_E6	52	25	8	1	54	78	68	88	0.006	27.3	all_proteins	ProNaCC1
AOI_5;orf012	Colicin_E6	52	25	8	1	54	78	68	88	0.006	27.3	bactIII	ProNaCC1
QUERY;orf01231	Colicin_E6	52	25	8	1	54	78	68	88	0.006	27.3	all_proteins	ProNaCC6
AOI_9;orf008	Colicin_E6	52	25	8	1	54	78	68	88	0.006	27.3	bactIII	ProNaCC6
QUERY;orf02578	Colicin_E6	52	25	8	1	54	78	68	88	0.006	27.3	all_proteins	ProNaCC7
AOI_22;orf013	Colicin_E6	52	25	8	1	54	78	68	88	0.006	27.3	bactIII	ProNaCC7
AOI_1;orf021	Lactocin_705_alpha	54.55	22	10	0	96	117	20	41	0.003	28.5	bactII	ProNaCC4
AOI_17;orf014	Delta-lysinI	80	25	5	0	19	43	1	25	5e-09	39.3	bactII	ProNaCC4
AOI_17;orf011	Delta-lysinI	80	25	5	0	19	43	1	25	1.22e-09	39.3	bactII	ProNaCC1
AOI_14;orf012	Delta-lysinI	80	25	5	0	19	43	1	25	1.22e-09	39.3	bactII	ProNaCC5
AOI_3;orf011	Delta-lysinI	80	25	5	0	19	43	1	25	1.22e-09	39.3	bactII	ProNaCC7
AOI_22;orf008	BsaA2	100	47	0	0	1	47	1	47	4e-33	98.6	bactI	ProNaCC1
AOI_12;orf017	BsaA2	100	47	0	0	1	47	1	47	4e-33	98.6	bactI	ProNaCC6
AOI_23;smallORF_3	BsaA2	100	47	0	0	1	47	1	47	4e-33	98.6	bactI	ProNaCC7
